# Supplementary material for: The ATG8 E3-like ligases sense lysosomal damage and initiate ESCRT-mediated membrane repair
Source: EMBO J. 2026 Jan 3;45(3):930–52. doi: 10.1038/s44318-025-00672-1 (PMC12865045; doi:10.1038/s44318-025-00672-1)
Supplement: Supplementary file 3 — Source data Fig. 1 [file 44318_2025_672_MOESM3_ESM.zip]

Archive with 134 entries (125 files):
- Figure 1/1A/
- Figure 1/1A/16KO_ALIX.tif
- Figure 1/1A/16KO_ALIX_zoom.tif
- Figure 1/1A/16KO_DAPI.tif
- Figure 1/1A/16KO_DAPI_zoom.tif
- Figure 1/1A/16KO_GAL3.tif
- Figure 1/1A/16KO_GAL3_zoom.tif
- Figure 1/1A/16KO_merge.tif
- Figure 1/1A/16KO_zoom.tif
- Figure 1/1A/DKO_LLOMe_ALIX.tif
- Figure 1/1A/DKO_LLOMe_ALIX_zoom.tif
- Figure 1/1A/DKO_LLOMe_DAPI.tif
- Figure 1/1A/DKO_LLOMe_DAPI_zoom.tif
- Figure 1/1A/DKO_LLOMe_Gal3.tif
- Figure 1/1A/DKO_LLOMe_Gal3_zoom.tif
- Figure 1/1A/DKO_LLOMe_Merge.tif
- Figure 1/1A/DKO_LLOMe_Merge_zoom.tif
- Figure 1/1A/TECPRKO_LLOMe_ALIX.tif
- Figure 1/1A/TECPRKO_LLOMe_ALIX_zoom.tif
- Figure 1/1A/TECPRKO_LLOMe_DAPI.tif
- Figure 1/1A/TECPRKO_LLOMe_DAPI_zoom.tif
- Figure 1/1A/TECPRKO_LLOMe_Gal3.tif
- Figure 1/1A/TECPRKO_LLOMe_Gal3_zoom.tif
- Figure 1/1A/TECPRKO_LLOMe_Merge.tif
- Figure 1/1A/TECPRKO_LLOMe_Merge_zoom.tif
- Figure 1/1A/WT_LLOMe_ALIX.tif
- Figure 1/1A/WT_LLOMe_ALIX_zoom.tif
- Figure 1/1A/WT_LLOMe_DAPI.tif
- Figure 1/1A/WT_LLOMe_DAPI_zoom.tif
- Figure 1/1A/WT_LLOMe_Gal3.tif
- Figure 1/1A/WT_LLOMe_Gal3_zoom.tif
- Figure 1/1A/WT_LLOMe_Merge.tif
- Figure 1/1A/WT_LLOMe_Merge_zoom.tif
- Figure 1/1B/
- Figure 1/1B/HeLa TECPR1KO_LLOMe_ALIX_QUANTIFICATION.xlsx
- Figure 1/1C/
- Figure 1/1C/HeLa TECPR1KO_LLOMe_ALIX_Gal COLOC_Cell profiler.xlsx
- Figure 1/1D/
- Figure 1/1D/DKO_ALIX_ALIX.tif
- Figure 1/1D/DKO_ALIX_DAPI.tif
- Figure 1/1D/DKO_ALIX_Gal3.tif
- Figure 1/1D/DKO_ALIX_Merge.tif
- Figure 1/1D/DKO_CHMP2A_CHMP2A.tif
- Figure 1/1D/DKO_CHMP2A_DAPI.tif
- Figure 1/1D/DKO_CHMP2A_Gal3.tif
- Figure 1/1D/DKO_CHMP2A_merge.tif
- Figure 1/1D/DKO_IST1_DAPI.tif
- Figure 1/1D/DKO_IST1_Gal3.tif
- Figure 1/1D/DKO_IST1_IST1.tif
- Figure 1/1D/DKO_IST1_merge.tif
- Figure 1/1D/WT_ALIX_ALIX.tif
- Figure 1/1D/WT_ALIX_DAPI.tif
- Figure 1/1D/WT_ALIX_Gal3.tif
- Figure 1/1D/WT_ALIX_Merge.tif
- Figure 1/1D/WT_CHMP2A_CHMP2A.tif
- Figure 1/1D/WT_CHMP2A_DAPI.tif
- Figure 1/1D/WT_CHMP2A_Gal3.tif
- Figure 1/1D/WT_CHMP2A_merge.tif
- Figure 1/1D/WT_IST1_DAPI.tif
- Figure 1/1D/WT_IST1_Gal3.tif
- Figure 1/1D/WT_IST1_IST1.tif
- Figure 1/1D/WT_IST1_merge.tif
- Figure 1/1E/
- Figure 1/1E/IST1-EGFP_lysosomal accumulation_HeLa WT_DKO.xlsx
- Figure 1/1F/
- Figure 1/1F/d1-377_ALIX.tif
- Figure 1/1F/d1-377_DAPI.tif
- Figure 1/1F/d1-377_LAMP.tif
- Figure 1/1F/d1-377_merge.tif
- Figure 1/1F/d1-377_scale.tif
- Figure 1/1F/d1-377_TECPR1.tif
- Figure 1/1F/dAIR_ALIX.tif
- Figure 1/1F/dAIR_DAPI.tif
- Figure 1/1F/dAIR_LAMP.tif
- Figure 1/1F/dAIR_merge.tif
- Figure 1/1F/dAIR_scale.tif
- Figure 1/1F/dAIR_TECPR1.tif
- Figure 1/1F/W145G_ALIX.tif
- Figure 1/1F/W145G_DAPI.tif
- Figure 1/1F/W145G_LAMP.tif
- Figure 1/1F/W145G_merge.tif
- Figure 1/1F/W145G_scale.tif
- Figure 1/1F/W145G_TECPR1.tif
- Figure 1/1F/WT_ALIX.tif
- Figure 1/1F/WT_DAPI.tif
- Figure 1/1F/WT_LAMP.tif
- Figure 1/1F/WT_merge.tif
- Figure 1/1F/WT_scale.tif
- Figure 1/1F/WT_TECPR1.tif
- Figure 1/1G/
- Figure 1/1G/1G_uncropped blots.jpg
- Figure 1/1H/
- Figure 1/1H/d1-377_ALIX.tif
- Figure 1/1H/d1-377_ALIX_zoom.tif
- Figure 1/1H/d1-377_DAPI.tif
- Figure 1/1H/d1-377_DAPI_zoom.tif
- Figure 1/1H/d1-377_Gal3.tif
- Figure 1/1H/d1-377_Gal3_zoom.tif
- Figure 1/1H/d1-377_merge.tif
- Figure 1/1H/d1-377_merge_zoom.tif
- Figure 1/1H/d1-377_scale.tif
- Figure 1/1H/d1-377_scale_zoom.tif
- Figure 1/1H/dAIR_ALIX.tif
- Figure 1/1H/dAIR_ALIX_zoom.tif
- Figure 1/1H/dAIR_DAPI.tif
- Figure 1/1H/dAIR_DAPI_zoom.tif
- Figure 1/1H/dAIR_Gal3.tif
- Figure 1/1H/dAIR_Gal3_zoom.tif
- Figure 1/1H/dAIR_merge.tif
- Figure 1/1H/dAIR_merge_zoom.tif
- Figure 1/1H/dAIR_scale.tif
- Figure 1/1H/dAIR_scale_zoom.tif
- Figure 1/1H/KO_ALIX.tif
- Figure 1/1H/KO_ALIX_zoom.tif
- Figure 1/1H/KO_DAPI.tif
- Figure 1/1H/KO_DAPI_zoom.tif
- Figure 1/1H/KO_Gal3.tif
- Figure 1/1H/KO_Gal3_zoom.tif
- Figure 1/1H/KO_merge.tif
- Figure 1/1H/KO_merge_zoom.tif
- Figure 1/1H/KO_scale.tif
- Figure 1/1H/KO_scale_zoom.tif
- Figure 1/1H/WT_ALIX.tif
- Figure 1/1H/WT_ALIX_zoom.tif
- Figure 1/1H/WT_DAPI.tif
- Figure 1/1H/WT_DAPI_zoom.tif
- Figure 1/1H/WT_Gal3.tif
- Figure 1/1H/WT_Gal3_zoom.tif
- Figure 1/1H/WT_merge.tif
- Figure 1/1H/WT_merge_zoom.tif
- Figure 1/1H/WT_scale.tif
- Figure 1/1H/WT_scale_zoom.tif
- Figure 1/1I/
- Figure 1/1I/DKO_HA-TEC addback_ALIX QUANT.xlsx
