# Supplementary material for: The ATG8 E3-like ligases sense lysosomal damage and initiate ESCRT-mediated membrane repair
Source: EMBO J. 2026 Jan 3;45(3):930–52. doi: 10.1038/s44318-025-00672-1 (PMC12865045; doi:10.1038/s44318-025-00672-1)
Supplement: Supplementary file 3 — Source data Fig. 1 [file 44318_2025_672_MOESM3_ESM.zip › Figure 1/1B/HeLa TECPR1KO_LLOMe_ALIX_QUANTIFICATION.xlsx]

## Sheet: WT_LLOMe
R1 - 2023.08.14	Cell#	1	2	3	4	5	6	7	8	9	10	11	12	13	14	15	16	17	18	19	20	21	22	23	24	25	26	27	28	29	30	31	32	33	34	35	36	37	38	39	40	41	42	43	44	45	46	47	48
	AREA	981.88	1585.86	1058.37	1547.11	1366.32	1084.72	808.077	976.772	793.924	775.802	675.236	668.501	594.483	580.949	1010.67	1292.98	852.975	760.445	598.127	735.946	1177.55	985.556	924.325	764.122	745.609	1080.23	829.745	1260.28	1054.37	857.628	1139.87	1140.42	1127.93	1261.81	1274.14	1291.42	898.915	981.75	747.496	825.028	1204	1139.68	1117.19	1143.12	1054.66	853.691	891.334	710.276
	ALIX AREA	27.915	41.059	33.251	46.135	35.854	35.008	22.872	34.325	24.239	19.131	15.845	21.441	17.894	13.697	20.269	50.755	20.204	21.994	16.756	19.521	27.687	32.405	33.088	28.761	31.071	31.104	11.257	11.908	23.295	19.358	34.032	22.612	18.838	35.138	24.662	26.744	30.485	38.717	21.278	20.888	26.484	20.172	44.996	45.744	29.119	32.6	26.744	20.823
	Gal3 AREA	8.98	17.244	12.136	32.373	14.836	11.42	7.451	16.463	6.67	4.88	7.19	11.485	11.517	7.939	8.687	6.963	9.598	9.728	8.654	5.238	13.274	34.357	10.151	14.543	16.853	20.009	11.322	6.214	14.804	6.832	24.369	13.827	15.942	8.622	23.523	5.368	2.603	18.545	12.982	11.908	17.211	18.48	26.288	36.667	18.935	12.168	9.077	10.867
	%ALIX AREA	2.84302	2.58906	3.14172	2.982	2.62414	3.22736	2.83042	3.51413	3.05306	2.46596	2.34659	3.20733	3.01001	2.35769	2.00549	3.92543	2.36865	2.89225	2.80141	2.6525	2.35124	3.28799	3.57969	3.76393	4.1672	2.87938	1.35668	0.944866	2.20938	2.25716	2.9856	1.98277	1.67014	2.78472	1.93557	2.0709	3.39131	3.94367	2.84657	2.53179	2.19967	1.76998	4.02759	4.00167	2.76098	3.81871	3.00045	2.93168
	%Gal3 AREA	0.914572	1.08736	1.14667	2.09248	1.08584	1.0528	0.922066	1.68545	0.840131	0.629026	1.06481	1.71802	1.93731	1.36656	0.859525	0.538523	1.12524	1.27925	1.44685	0.711737	1.12726	3.48605	1.09821	1.90323	2.2603	1.85228	1.36452	0.493063	1.40406	0.796616	2.13787	1.21244	1.41339	0.683303	1.84618	0.415666	0.289571	1.88897	1.73673	1.44334	1.42949	1.62151	2.35304	3.20761	1.79536	1.42534	1.01836	1.52997
R2 - 2023.08.28	Cell#	1	2	3	4	5	6	7	8	9	10	11	12	13	14	15	16	17	18	19	20	21	22	23	24	25	26	27	28	29	30	31	32	33	34	35	36	37	38	39	40	41	42	43	44	45	46	47	48
	AREA	784.934	617.412	723.296	925.893	1112.95	1136.22	740.717	802.152	845.567	740.834	845.713	801.176	867.079	1036.88	694.071	855.959	753.496	583.18	813.417	828.742	912.736	740.79	835.408	849.133	1039.05	894.732	750.178	795.442	707.111	801.118	734.212	659.431	1125.86	966.616	631.923	554.945	589.293	451.798	860.02	600.398	634.296	632.36	631.865	841.841	576.908	482.391	655.021	807.115
	ALIX AREA	22.559	25.805	22.909	23.651	33.708	24.626	22.443	17.582	19.124	29.647	23.913	26.343	30.099	24.684	15.035	14.365	22.05	18.033	22.064	24.262	18.499	17.305	22.268	27.464	33.213	22.443	16.024	23.098	18.237	17.946	13.768	16.577	29.706	30.259	22.079	14.322	12.124	16.738	17.509	19.867	13.274	20.507	15.5	21.264	21.031	18.106	18.702	27.944
	Gal3 AREA	13.885	18.702	18.528	19.488	30.113	15.195	10.887	11.454	11.978	11.352	19.386	13.128	14.962	14.482	9.781	15.515	16.519	9.431	21.832	17.989	8.194	13.565	25.296	23.796	28.017	21.089	9.722	16.49	13.157	15.631	12.939	12.371	23.287	29.283	15.064	12.313	12.837	11.847	13.492	17	11.6	11.352	13.39	14.496	6.622	8.485	9.097	30.186
	%ALIX AREA	2.874	4.17954	3.16731	2.5544	3.02872	2.16736	3.0299	2.19185	2.26168	4.00184	2.82755	3.28804	3.47131	2.38059	2.1662	1.67823	2.92636	3.09218	2.71251	2.92757	2.02676	2.33602	2.66552	3.23436	3.19647	2.50835	2.13603	2.90379	2.57909	2.24012	1.87521	2.51383	2.63853	3.13041	3.49394	2.5808	2.05738	3.70475	2.03588	3.30897	2.09271	3.24293	2.45306	2.52589	3.64547	3.75339	2.85518	3.46221
	%Gal3 AREA	1.76894	3.0291	2.56161	2.10478	2.7057	1.33733	1.46979	1.42791	1.41656	1.53233	2.29227	1.63859	1.72556	1.39668	1.40922	1.81259	2.19231	1.61717	2.68399	2.17064	0.89774	1.83115	3.02798	2.80239	2.69639	2.35702	1.29596	2.07306	1.86067	1.95115	1.7623	1.87601	2.06838	3.02943	2.38383	2.21878	2.17837	2.62219	1.5688	2.83146	1.8288	1.79518	2.11912	1.72194	1.14784	1.75895	1.38881	3.73999
R3 - 2023.09.05	Cell#	1	2	3	4	5	6	7	8	9	10	11	12	13	14	15	16	17	18	19	20	21	22	23	24	25	26	27	28	29	30	31	32	33	34	35	36	37	38	39	40	41	42	43	44	45	46	47	48
	AREA	631.111	903.048	615.48	582.814	514.49	546.91	498.685	542.948	422.726	823.257	797.359	567.096	730.206	585.099	555.094	805.789	733.387	626.354	513.044	704.279	515.445	486.264	618.979	838.223	611.156	623.375	863.557	625.428	556.28	718.913	724.523	524.757	710.945	733.72	753.111	939.473	1109.26	600.268	463.388	421.758	516.992	816.33	599.978	880.779	539.564	682.632	1141.76	523.282
	ALIX AREA	20.895	33.345	19.073	7.91	8.618	12.841	10.296	7.635	8.257	11.467	20.157	9.414	10.382	10.816	12.103	11.597	15.964	9.515	8.734	12.768	9.862	9.688	11.51	20.461	15.646	8.503	28.313	13.737	10.585	11.742	14.344	14.532	11.597	15.198	18.437	16.123	14.142	15.631	9.963	11.25	7.968	13.043	13.766	16.427	7.635	17.829	16.644	10.888
	Gal3 AREA	16.513	24.799	20.273	8.112	10.137	11.207	8.387	11.178	8.589	13.332	31.798	12.667	12.522	10.787	13.043	18.48	14.735	14.417	9.399	12.45	13.289	11.12	13.245	14.373	17.309	9.876	20.288	20.143	13.303	10.267	15.631	16.73	16.644	15.183	14.706	26.636	18.668	20.663	9.399	10.151	8.604	13.621	17.106	15.689	6.305	14.764	17.771	12.45
	%ALIX AREA	3.31083	3.69249	3.09888	1.35721	1.67506	2.34792	2.06463	1.40621	1.95327	1.39288	2.52797	1.66004	1.42179	1.84858	2.18035	1.43921	2.17675	1.51911	1.70239	1.81292	1.9133	1.99233	1.85951	2.441	2.56007	1.36403	3.27865	2.19642	1.90282	1.6333	1.97979	2.76928	1.63121	2.07136	2.44811	1.71617	1.2749	2.604	2.15003	2.66741	1.54122	1.59776	2.29442	1.86505	1.41503	2.6118	1.45776	2.08071
	%Gal3 AREA	2.6165	2.74614	3.29385	1.39187	1.9703	2.04915	1.68182	2.05876	2.03181	1.61942	3.98792	2.23366	1.71486	1.84362	2.34969	2.2934	2.00917	2.30173	1.83201	1.76777	2.57816	2.28682	2.13981	1.7147	2.83217	1.58428	2.34935	3.22067	2.39142	1.42813	2.15742	3.18814	2.34111	2.06932	1.9527	2.83521	1.68292	3.4423	2.02832	2.40683	1.66424	1.66857	2.8511	1.78126	1.16854	2.16281	1.55646	2.37921
[truncated: 3 more columns]

## Sheet: 16KO_LLOMe 
R1 - 2023.08.14	Cell#	1	2	3	4	5	6	7	8	9	10	11	12	13	14	15	16	17	18	19	20	21	22	23	24	25	26	27	28	29	30	31	32	33	34	35	36	37	38	39	40	41	42	43	44	45	46	47	48
	AREA	1124.25	884.6	1194.17	1264.77	1183.92	1335.83	1025.61	1008.49	1097.67	1074.15	1219.29	978.789	1064.55	1105.22	1215.84	1133.92	1429.66	1389.58	1188.84	1209.79	964.376	868.755	983.409	1056.87	1013.18	1106.88	1136.94	995.968	1262.37	955.689	875.36	1109.58	1029.8	854.862	1071.03	874.058	665.833	872.529	924.813	797.633	827.012	1262.98	1124.29	1071.64	1244.31	1281.5	1002.08	1276.29
	ALIX AREA	39.27	18.903	46.037	48.933	23.067	54.627	13.535	22.254	25.833	25.638	19.554	23.067	30.03	43.467	31.039	34.617	49.031	35.398	20.888	35.659	23.686	23.913	24.889	38.489	38.782	45.354	28.436	31.234	49.649	28.11	22.124	26.191	36.797	14.576	12.266	12.103	18.252	26.093	11.94	22.905	23.946	46.33	43.89	19.977	25.931	21.636	18.773	31.266
	Gal3 AREA	14.478	31.559	18.935	27.72	7.646	9.5	7.125	14.673	15.747	10.639	4.913	21.245	43.207	42.263	13.274	26.191	18.578	30.908	9.956	25.573	17.179	17.634	9.273	21.734	20.432	8.85	38.164	19.456	14.381	18.773	21.929	9.207	10.541	6.214	6.963	8.654	15.357	8.654	12.884	8.98	10.769	25.443	9.663	26.874	18.025	16.105	18.48	27.46
	%ALIX AREA	3.49298	2.1369	3.85514	3.86892	1.94835	4.08937	1.31971	2.20666	2.35343	2.38682	1.60372	2.35669	2.8209	3.93288	2.55288	3.05287	3.42955	2.54739	1.75701	2.94754	2.4561	2.75256	2.53089	3.64178	3.82775	4.09746	2.50109	3.13604	3.93301	2.94133	2.52742	2.36044	3.5732	1.70507	1.14526	1.38469	2.74123	2.9905	1.29107	2.87162	2.89548	3.6683	3.90381	1.86415	2.08397	1.68834	1.8734	2.44975
	%Gal3 AREA	1.28779	3.5676	1.58562	2.1917	0.645819	0.711168	0.694711	1.45494	1.43458	0.990458	0.40294	2.17054	4.0587	3.82394	1.09175	2.30978	1.29947	2.22427	0.837458	2.11384	1.78136	2.0298	0.942944	2.05644	2.01662	0.799545	3.35672	1.95348	1.13921	1.96434	2.50514	0.829773	1.02359	0.726901	0.650124	0.990094	2.30643	0.991829	1.39315	1.12583	1.30216	2.01451	0.859479	2.50774	1.4486	1.25673	1.84416	2.15155
R2 - 2023.08.28	Cell#	1	2	3	4	5	6	7	8	9	10	11	12	13	14	15	16	17	18	19	20	21	22	23	24	25	26	27	28	29	30	31	32	33	34	35	36	37	38	39	40	41	42	43	44	45	46	47	48
	AREA	500.861	483.556	697.171	548.847	585.233	473.106	787.204	677.842	834.477	516.201	528.194	683.693	503.728	483.09	649.228	539.415	579.047	619.319	592.306	769.157	603.891	440.882	628.445	671.366	623.147	423.519	368.052	853.005	705.743	551.67	615.302	654.395	653.173	549.865	531.818	965.568	582.642	798.469	807.973	601.373	490.775	557.041	747.5	593.645	513.13	545.499	668.629	465.595
	ALIX AREA	17.334	17.931	17.567	8.747	18.077	8.733	11.687	10.785	12.429	9.926	11.716	12.095	15.195	13.346	20.769	29.88	7.554	12.721	20.362	28.541	10.566	10.406	11.876	13.245	16.607	14.729	12.764	22.239	14.627	13.768	21.599	16.155	17.116	18.935	8.383	29.414	15.355	16.155	17.378	11.6	8.121	13.303	9.14	8.587	10.479	15.151	14.744	16.941
	Gal3 AREA	9.198	8.82	15.995	12.036	11.251	9.009	18.746	11.556	15.923	14.423	8.311	10.901	14.875	15.122	28.701	17.975	25.965	12.386	9.781	11.833	13.768	14.671	13.827	16.301	16.345	10.174	9.912	15.923	20.915	15.035	20.463	10.989	18.135	13.885	15.238	21.177	15.137	11.163	8.354	11.323	9.62	10.537	8.136	6.637	13.434	18.339	17.043	9.038
	%ALIX AREA	3.46084	3.70815	2.51975	1.5937	3.08886	1.84589	1.48462	1.59108	1.48944	1.92289	2.21812	1.76907	3.01651	2.76263	3.19903	5.53933	1.30456	2.05403	3.43775	3.71069	1.74965	2.36027	1.88974	1.97284	2.66502	3.47777	3.46799	2.60714	2.07257	2.49569	3.51031	2.46869	2.62044	3.44357	1.57629	3.04629	2.63541	2.02325	2.15081	1.92892	1.65473	2.38815	1.22274	1.44649	2.04217	2.77746	2.20511	3.63857
	%Gal3 AREA	1.83644	1.82399	2.29427	2.19296	1.92248	1.90422	2.38134	1.70482	1.90814	2.79407	1.57347	1.59443	2.95298	3.13027	4.42079	3.33231	4.48409	1.99994	1.65134	1.53844	2.27988	3.32765	2.20019	2.42803	2.62298	2.40225	2.6931	1.86669	2.96354	2.72536	3.32568	1.67926	2.77645	2.52517	2.86527	2.19322	2.59799	1.39805	1.03395	1.88286	1.96017	1.8916	1.08843	1.11801	2.61805	3.36188	2.54895	1.94117
R3 - 2023.09.05	Cell#	1	2	3	4	5	6	7	8	9	10	11	12	13	14	15	16	17	18	19	20	21	22	23	24	25	26	27	28	29	30	31	32	33	34	35	36	37	38	39	40	41	42	43	44	45	46	47	48
	AREA	418.533	537.901	555.253	586.849	447.309	555.687	504.759	537.785	796.332	561.818	579.922	581.816	478.34	422.871	559.779	534.33	527.215	549.31	489.995	572.461	429.769	468.001	665.54	774.165	682.011	821.464	599.082	802.854	524.858	607.874	694.388	736.887	804.126	673.985	547.04	658.036	724.032	788.177	721.111	902.946	568.369	594.339	689.501	625.197	815.26	501.389	777.765	837.717
	ALIX AREA	12.19	6.738	8.951	10.932	9.934	7.288	5.582	10.672	15.313	5.726	7.91	9.124	13.838	5.22	9.63	9.703	10.382	11.033	9.226	10.281	7.302	6.681	10.932	18.581	13.057	18.191	9.457	17.54	10.686	15.371	6.435	15.892	12.421	12.985	13.708	16.701	19.955	12.58	17.656	13.968	14.59	14.258	21.748	15.617	18.466	6.305	17.67	16.109
	Gal3 AREA	10.122	7.418	7.577	11.901	10.541	9.038	10.585	11.423	21.922	7.432	6.435	9.659	11.235	5.712	8.633	14.822	12.002	8.994	13.795	14.041	8.3	6.464	11.756	14.475	18.61	23.44	11.597	20.36	11.105	15.588	14.807	14.532	16.745	17.424	13.564	19.449	17.641	17.106	20.475	14.677	14.301	15.125	27.922	24.018	16.297	12.06	26.476	17.048
	%ALIX AREA	2.91255	1.25265	1.61206	1.86283	2.22084	1.31153	1.10587	1.98444	1.92294	1.01919	1.36398	1.56819	2.89292	1.23442	1.72032	1.81592	1.96922	2.00852	1.88288	1.79593	1.69905	1.42756	1.64258	2.40013	1.91449	2.21446	1.57858	2.18471	2.03598	2.52865	0.926715	2.15664	1.54466	1.9266	2.50585	2.53801	2.75609	1.59609	2.44844	1.54694	2.56699	2.39897	3.15417	2.49793	2.26504	1.25751	2.27189	1.92296
	%Gal3 AREA	2.41845	1.37906	1.3646	2.02795	2.35654	1.62646	2.09704	2.12408	2.75287	1.32285	1.10963	1.66015	2.34875	1.35077	1.54222	2.77394	2.27649	1.63733	2.81533	2.45274	1.93127	1.38119	1.76639	1.86976	2.72869	2.85344	1.9358	2.53595	2.11581	2.56435	2.13238	1.97208	2.08239	2.58522	2.47953	2.95561	2.43649	2.17032	2.83937	1.62546	2.51615	2.54484	4.0496	3.84167	1.99899	2.40532	3.40411	2.03505
[truncated: 3 more columns]

## Sheet: TECPR1KO_LLOMe 
R1 - 2023.08.14	Cell#	1	2	3	4	5	6	7	8	9	10	11	12	13	14	15	16	17	18	19	20	21	22	23	24	25	26	27	28	29	30	31	32	33	34	35	36	37	38	39	40	41	42	43	44	45	46	47	48
	AREA	916.744	785.758	758.981	786.539	708.584	734.873	537.059	620.544	823.238	638.406	722.737	793.176	783.448	880.175	737.28	855.188	1008.98	885.608	828.737	782.797	957.088	816.308	776.388	1235.43	1246.13	1173.35	924.325	964.636	712.521	733.897	886.422	1057.36	704.29	869.959	940.463	684.15	786.571	645.726	566.731	592.791	658.87	775.704	719.321	659.846	773.459	813.543	739.102	665.963
	ALIX AREA	33.999	36.277	17.016	28.371	20.985	30.843	21.701	44.508	34.26	30.811	28.468	29.509	32.763	34.455	26.256	28.566	25.898	27.915	22.579	21.018	26.191	22.319	27.622	27.199	28.468	36.765	23.588	18.155	25.117	39.368	32.47	39.823	33.837	20.53	41.255	21.018	19.293	13.6	18.74	18.935	18.025	24.792	18.87	15.031	33.056	17.081	26.093	22.775
	Gal3 AREA	10.574	9.207	17.699	15.064	10.672	9.435	4.978	18.87	23.067	12.233	9.305	8.492	14.706	11.908	16.105	12.851	15.747	28.436	10.704	12.819	9.207	9.598	13.535	8.069	10.574	10.997	10.672	10.737	19.912	19.293	22.254	26.191	24.629	13.6	53	13.079	8.817	10.053	9.077	6.832	14.023	14.673	18.447	10.086	27.622	20.139	24.727	14.348
	%ALIX AREA	3.70867	4.61682	2.24195	3.60707	2.96154	4.19705	4.04071	7.17242	4.16162	4.82624	3.93892	3.72036	4.1819	3.91456	3.5612	3.34032	2.56675	3.15207	2.72451	2.68499	2.73653	2.73414	3.55776	2.20159	2.28451	3.13334	2.55192	1.88206	3.52509	5.36424	3.66304	3.76626	4.80441	2.35988	4.38667	3.07213	2.4528	2.10616	3.30668	3.19421	2.73574	3.19606	2.62331	2.27796	4.27379	2.09958	3.53037	3.41986
	%Gal3 AREA	1.15343	1.17173	2.33194	1.91523	1.5061	1.2839	0.9269	3.04088	2.80198	1.91618	1.28747	1.07063	1.87709	1.35291	2.18438	1.50271	1.56068	3.2109	1.2916	1.63759	0.961981	1.17578	1.74333	0.653135	0.848546	0.937231	1.15457	1.11306	2.79458	2.62884	2.51054	2.47701	3.497	1.56329	5.63552	1.91172	1.12094	1.55685	1.60164	1.15251	2.12834	1.89157	2.5645	1.52854	3.57123	2.47547	3.34555	2.15447
R2 - 2023.08.28	Cell#	1	2	3	4	5	6	7	8	9	10	11	12	13	14	15	16	17	18	19	20	21	22	23	24	25	26	27	28	29	30	31	32	33	34	35	36	37	38	39	40	41	42	43	44	45	46	47	48
	AREA	722.204	680.113	668.877	532.56	673.985	565.57	632.447	778.268	756.829	635.445	534.263	566.501	682.296	684.814	748.358	613.759	624.355	671.919	636.1	824.624	708.363	725.581	637.163	745.622	821.96	1074.48	692.659	505.867	712.016	569.528	883.54	834.841	700.635	509.39	740.776	873.439	642.941	485.782	670.187	507.454	556.24	435.963	802.21	507.25	630.759	679.385	537.567	542.559
	ALIX AREA	17.407	26.329	24.16	17.101	14.947	17.087	22.297	18.557	24.044	17.058	12.429	11.556	31.103	17.829	16.665	15.777	20.784	18.673	14.933	20.594	17.64	14.744	11.993	17.131	25.397	36.706	17.946	11.862	24.932	14.816	21.555	19.241	18.659	10.683	16.781	16.126	17.553	10.858	18.397	14.845	9.446	17.232	17.305	11.076	21.148	16.825	13.375	27.581
	Gal3 AREA	15.413	19.75	13.681	11.207	9.3	13.332	11.629	20.26	20.362	12.226	13.114	9.548	13.943	9.664	11.454	6.113	9.373	14.962	8.878	16.563	9.81	16.825	5.036	11.949	17.393	19.91	9.038	7.743	14.671	10.406	7.99	12.677	11.876	6.71	12.066	7.452	10.363	7.452	13.07	8.296	6.753	12.895	16.403	9.926	11.382	11.847	8.718	13.812
	%ALIX AREA	2.41026	3.87127	3.61202	3.21109	2.21771	3.0212	3.52551	2.3844	3.17694	2.68442	2.32638	2.03989	4.55858	2.60348	2.22688	2.57055	3.32888	2.77906	2.34759	2.49738	2.49025	2.03203	1.88225	2.29754	3.08981	3.41617	2.59089	2.34489	3.50161	2.60145	2.43962	2.30475	2.66316	2.09721	2.26533	1.84627	2.73011	2.23516	2.74505	2.92539	1.69819	3.95263	2.15717	2.18354	3.35279	2.4765	2.48806	5.0835
	%Gal3 AREA	2.13416	2.90393	2.04537	2.10436	1.37985	2.35727	1.83873	2.60322	2.69044	1.92401	2.4546	1.68543	2.04354	1.41119	1.53055	0.995994	1.50123	2.22676	1.39569	2.00855	1.38488	2.31883	0.790379	1.60255	2.11604	1.85299	1.30483	1.53064	2.06049	1.82713	0.904317	1.51849	1.69503	1.31726	1.62883	0.853179	1.61181	1.53402	1.9502	1.63483	1.21404	2.95782	2.04473	1.95683	1.80449	1.74378	1.62175	2.54571
R3 - 2023.09.05	Cell#	1	2	3	4	5	6	7	8	9	10	11	12	13	14	15	16	17	18	19	20	21	22	23	24	25	26	27	28	29	30	31	32	33	34	35	36	37	38	39	40	41	42	43	44	45	46	47	48
	AREA	445.573	442.71	374.719	378.883	478.21	558.087	500.045	558.304	584.723	325.121	444.865	439.92	353.896	386.374	401.007	438.372	379.65	405.49	439.052	546.1	631.357	551.32	522.371	660.364	531.698	592.517	529.514	514.808	471.356	406.763	343.803	427.918	520.289	384.639	398.795	353.318	545.464	435.032	576.206	508.663	483.155	609.782	470.98	735.874	458.703	492.728	365.884	650.14
	ALIX AREA	19.304	11.293	15.617	13.549	19.261	14.012	13.231	12.248	15.848	9.341	10.7	9.587	6.42	10.556	9.63	9.399	10.599	7.534	7.939	9.023	17.8	12.956	10.035	9.63	12.204	21.068	13.405	9.847	12.956	11.322	6.261	11.264	15.198	9.529	12.869	6.955	13.694	9.211	12.71	18.22	10.411	13.896	7.722	20.678	10.021	16.644	8.228	15.039
	Gal3 AREA	16.34	10.729	15.877	13.202	20.447	14.764	14.012	11.843	12.812	9.963	14.099	10.455	10.151	10.108	12.884	13.332	11.409	8.503	12.537	12.71	21.17	15.01	15.689	9.124	12.508	17.323	11.944	9.471	15.79	8.358	6.435	8.893	19.058	15.501	12.175	6.724	10.744	11.423	14.894	15.212	10.18	12.06	10.917	13.679	14.822	16.557	13.824	15.617
	%ALIX AREA	4.3324	2.55088	4.16766	3.57604	4.02773	2.51072	2.64596	2.19379	2.71034	2.87308	2.40522	2.17926	1.81409	2.73207	2.40145	2.14407	2.79178	1.858	1.80821	1.65226	2.81932	2.35	1.92105	1.45829	2.29529	3.55568	2.53157	1.91275	2.74867	2.78344	1.8211	2.63228	2.92107	2.47739	3.22697	1.96848	2.51052	2.11732	2.20581	3.58194	2.1548	2.27885	1.63956	2.80999	2.18464	3.37793	2.2488	2.31319
	%Gal3 AREA	3.66719	2.42348	4.23704	3.48445	4.27574	2.64547	2.80215	2.12125	2.19112	3.0644	3.16928	2.37657	2.86836	2.61612	3.21291	3.04125	3.00514	2.09697	2.85547	2.32741	3.3531	2.72256	3.00342	1.38166	2.35246	2.92363	2.25565	1.83972	3.34991	2.05476	1.87171	2.0782	3.66296	4.03001	3.05295	1.9031	1.9697	2.62578	2.58484	2.99059	2.10698	1.97776	2.31793	1.85888	3.23128	3.36027	3.77825	2.4021
[truncated: 3 more columns]

## Sheet: DKO_LLOMe 
R1 - 2023.08.14	Cell#	1	2	3	4	5	6	7	8	9	10	11	12	13	14	15	16	17	18	19	20	21	22	23	24	25	26	27	28	29	30	31	32	33	34	35	36	37	38	39	40	41	42	43	44	45	46	47	48
	AREA	1325.88	1285.95	1009.05	1013.47	1617.55	1083.19	746.423	787.124	985.784	1240.08	1054.6	784.944	809.508	746.227	851.804	892.798	1096.96	763.016	850.893	793.501	956.079	907.7	896.573	1031.72	1499.35	1228.11	1327.27	843.15	1230.64	1209.89	923.707	997.269	713.074	943.098	640.033	802.318	678.587	797.698	809.313	813.217	779.966	713.952	911.116	845.948	693.683	739.265	1258.66	1271.18
	ALIX AREA	5.271	10.769	3.937	2.798	5.108	7.125	8.882	6.149	5.661	7.158	9.045	7.613	8.915	6.279	2.57	3.156	7.288	6.54	5.303	5.596	5.531	4.327	7.483	8.524	10.737	15.812	9.858	4.75	6.377	7.939	7.288	3.904	4.685	5.401	1.529	5.791	6.475	5.336	9.663	4.002	1.724	2.473	4.522	4.685	3.449	2.961	4.848	16.593
	Gal3 AREA	20.757	12.038	10.151	16.756	41.482	4.49	30.778	15.161	5.108	29.086	14.836	4.587	8.947	8.915	7.874	15.552	17.439	13.47	19.814	15.584	4.555	9.793	15.552	29.119	37.936	51.243	45.159	20.172	10.509	30.095	30.03	5.271	6.409	10.574	3.351	14.869	12.461	5.303	49.356	7.906	8.264	5.466	11.127	15.292	8.687	6.279	39.856	50.56
	%ALIX AREA	0.397549	0.837433	0.39017	0.276081	0.315786	0.657777	1.18994	0.781198	0.574264	0.577221	0.857674	0.969878	1.10129	0.841433	0.301713	0.353495	0.664383	0.857125	0.623228	0.705229	0.578509	0.476699	0.834623	0.82619	0.716109	1.28751	0.742725	0.563364	0.518184	0.656177	0.788995	0.391469	0.657015	0.572687	0.238894	0.721784	0.954189	0.668925	1.19398	0.49212	0.221035	0.346382	0.496314	0.553817	0.497201	0.400533	0.385172	1.30532
	%Gal3 AREA	1.56553	0.936114	1.006	1.65333	2.56449	0.414515	4.1234	1.92613	0.518166	2.3455	1.40679	0.584373	1.10524	1.19468	0.924391	1.74194	1.58976	1.76536	2.32861	1.96395	0.476425	1.07888	1.7346	2.82236	2.53016	4.17252	3.40239	2.39246	0.853943	2.48742	3.25103	0.528543	0.898785	1.1212	0.523567	1.85326	1.83632	0.664788	6.09851	0.972188	1.05953	0.765598	1.22125	1.80768	1.2523	0.849357	3.16655	3.9774
R2 - 2023.08.28	Cell#	1	2	3	4	5	6	7	8	9	10	11	12	13	14	15	16	17	18	19	20	21	22	23	24	25	26	27	28	29	30	31	32	33	34	35	36	37	38	39	40	41	42	43	44	45	46	47	48
	AREA	946.879	1142.07	1249.76	1336.36	730.329	803.99	1085.7	967.587	906.446	1025.74	903.399	1219.39	1177.57	1335.44	1321.54	1466.15	1412.31	1303.01	1301.16	1106.91	942.591	1045.46	875.688	443.627	536.061	1427.91	1053.13	1061.16	847.601	1034.13	1124.12	1108.37	883.962	899.298	878.807	1798.37	890.143	990.201	883.457	1518.67	1061.49	979.515	967.096	940.872	724.221	971.616	1100.35	675.354
	ALIX AREA	2.946	1.011	2.412	7.437	1.473	0.838	4.217	4.231	1.126	4.607	6.181	3.48	5.978	2.975	6.368	7.682	6.7	5.502	2.484	2.282	1.43	3.235	8.101	2.007	4.217	5.069	4.78	3.726	2.397	4.895	4.852	2.542	1.025	3.177	3.235	9.516	3.87	4.953	10.758	1.834	3.798	2.888	3.899	1.603	1.271	5.588	4.838	2.455
	Gal3 AREA	31.365	15.783	29.271	21.516	18.729	12.838	15.466	13.733	6.672	20.043	14.325	45.704	32.867	16.924	28.462	23.278	35.942	44.896	21.877	17.184	28.693	26.108	24.217	8.866	9.199	43.076	15.639	37.285	16.722	26.643	18.469	17.487	11.004	17.083	16.823	49.184	12.087	28.26	14.96	30.744	18.96	20.332	17.56	20.202	19.697	20.347	27.423	14.484
	%ALIX AREA	0.311127	0.0885233	0.192998	0.556514	0.20169	0.10423	0.388414	0.437273	0.124221	0.44914	0.684194	0.28539	0.507657	0.222772	0.481862	0.523959	0.474399	0.422252	0.190906	0.20616	0.151709	0.309432	0.925101	0.452407	0.786664	0.354995	0.453884	0.351125	0.282798	0.473345	0.431626	0.229346	0.115955	0.353276	0.368113	0.529147	0.434762	0.500201	1.21772	0.120764	0.357798	0.29484	0.403166	0.170374	0.175499	0.575124	0.439677	0.363513
	%Gal3 AREA	3.31246	1.38196	2.34214	1.61005	2.56446	1.59679	1.42452	1.4193	0.736061	1.95401	1.58568	3.74812	2.79109	1.26729	2.1537	1.5877	2.54491	3.44556	1.68134	1.55243	3.04406	2.49726	2.76548	1.99853	1.71604	3.01672	1.485	3.5136	1.97286	2.57637	1.64297	1.57773	1.24485	1.89959	1.9143	2.73493	1.35787	2.85397	1.69335	2.02441	1.78616	2.07572	1.81575	2.14716	2.71975	2.09414	2.4922	2.14465
R3 - 2023.09.05	Cell#	1	2	3	4	5	6	7	8	9	10	11	12	13	14	15	16	17	18	19	20	21	22	23	24	25	26	27	28	29	30	31	32	33	34	35	36	37	38	39	40	41	42	43	44	45	46	47	48
	AREA	791.994	935.988	871.568	917.276	610.925	467.799	718.175	653.206	581.224	604.721	644.299	651.789	736.916	641.175	830.877	566.619	799.875	821.55	754.571	670.92	681.215	672.496	861.431	644.863	1173.26	948.033	772.242	890.207	1163.79	864.468	742.078	721.848	616.116	786.181	883.83	917.681	940.586	945.199	955.567	844.701	784.735	1174.32	643.098	1043.15	923.19	782.841	759.3	930.724
	ALIX AREA	1.865	3.47	3.094	2.241	1.995	2.718	3.817	1.2	1.301	1.721	1.533	1.851	1.735	2.371	1.591	0.737	3.369	1.808	2.386	2.111	1.677	1.012	0.911	1.388	1.894	1.923	1.215	1.142	1.244	2.458	1.822	2.082	1.851	1.836	2.993	1.258	1.041	1.808	2.299	0.607	1.634	2.169	1.648	1.836	1.142	2.285	1.215	0.868
	Gal3 AREA	27.836	34.01	24.77	26.158	14.359	9.24	16.109	15.154	20.085	12.812	19.029	14.619	25.537	26.809	31.566	21.488	23.584	20.244	19.637	12.971	11.221	13.014	15.053	14.865	25.97	25.753	18.842	21.835	26.346	29.802	21.922	15.27	12.739	24.25	27.807	20.042	13.65	24.134	38.652	10.281	15.212	24.235	19.434	19.94	23.02	25.623	17.482	16.441
	%ALIX AREA	0.235482	0.370731	0.354992	0.24431	0.326554	0.581019	0.531486	0.183709	0.223838	0.284594	0.237933	0.283988	0.235441	0.36979	0.191484	0.13007	0.421191	0.220072	0.316206	0.314643	0.246178	0.150484	0.105754	0.21524	0.16143	0.202841	0.157334	0.128285	0.106892	0.284337	0.245527	0.288426	0.30043	0.233534	0.33864	0.137085	0.110676	0.191282	0.24059	0.0718597	0.208223	0.184703	0.25626	0.176005	0.123702	0.291886	0.160016	0.0932607
	%Gal3 AREA	3.51467	3.63359	2.842	2.8517	2.35037	1.97521	2.24305	2.31994	3.45564	2.11866	2.95344	2.2429	3.46539	4.18123	3.79912	3.79232	2.94846	2.46412	2.60241	1.93332	1.6472	1.93518	1.74744	2.30514	2.21348	2.71647	2.43991	2.4528	2.26381	3.44744	2.95414	2.1154	2.06763	3.08453	3.14619	2.18398	1.45122	2.55332	4.04493	1.21712	1.93849	2.06375	3.02193	1.91152	2.49353	3.27308	2.30238	1.76647
[truncated: 3 more columns]
