# Supplementary material for: The ATG8 E3-like ligases sense lysosomal damage and initiate ESCRT-mediated membrane repair
Source: EMBO J. 2026 Jan 3;45(3):930–52. doi: 10.1038/s44318-025-00672-1 (PMC12865045; doi:10.1038/s44318-025-00672-1)
Supplement: Supplementary file 3 — Source data Fig. 1 [file 44318_2025_672_MOESM3_ESM.zip › Figure 1/1C/HeLa TECPR1KO_LLOMe_ALIX_Gal COLOC_Cell profiler.xlsx]

## Sheet: R1 WT
ImageNumber	ObjectNumber	Correlation_Correlation_ALIX_Gal3	Correlation_Costes_ALIX_Gal3	Correlation_Costes_Gal3_ALIX	Correlation_K_ALIX_Gal3	Correlation_K_Gal3_ALIX	Correlation_Manders_ALIX_Gal3	Correlation_Manders_Gal3_ALIX	Correlation_Overlap_ALIX_Gal3	Correlation_RWC_ALIX_Gal3	Correlation_RWC_Gal3_ALIX	Location_Center_X	Location_Center_Y	Number_Object_Number	Parent_CellsSec	Parent_Nuclei
1	1	0.656825	0.876314	0.809738	0.744296	0.971925	0.785342	0.551468	0.850529	0.538247	0.424155	295.297	112.289	1	1	2
1	2	0.663408	0.829571	0.778821	0.691284	1.03251	0.737311	0.626031	0.844843	0.496753	0.483217	902.537	103.596	2	2	3
1	3	0.66786	0.902608	0.833143	0.707922	1.0045	0.813846	0.605287	0.843271	0.546466	0.468944	396.069	190.522	3	3	4
1	4	0.609441	0.885601	0.720077	0.645521	1.09472	0.776456	0.519035	0.840632	0.490273	0.380742	185.055	205.791	4	4	5
1	5	0.474768	0.813742	0.704549	0.542014	1.23844	0.563538	0.356445	0.8193	0.356861	0.274773	678.788	233.741	5	5	6
1	6	0.632881	0.839175	0.790478	0.587631	1.20745	0.730828	0.554077	0.842338	0.458955	0.41213	365.867	309.417	6	6	8
1	7	0.525356	0.828279	0.715111	0.684872	1.01065	0.704426	0.315401	0.831964	0.477522	0.244939	883.801	320.925	7	7	9
1	8	0.692159	0.862665	0.786134	0.672704	1.04902	0.817451	0.663024	0.840049	0.511653	0.481332	564.697	341.167	8	8	10
1	9	0.628324	0.855652	0.781382	0.790581	0.850826	0.809132	0.521513	0.82015	0.566243	0.397672	234.75	403.814	9	9	11
1	10	0.594233	0.834171	0.754353	0.606796	1.13056	0.69383	0.535174	0.828263	0.428988	0.394012	687.327	451.742	10	10	12
1	11	0.681559	0.875573	0.809205	0.6266	1.18152	0.75757	0.643914	0.860432	0.476106	0.474449	456.361	514.27	11	11	13
1	12	0.63829	0.886261	0.816417	0.612711	1.21016	0.761367	0.566348	0.86109	0.468666	0.414407	581.951	546.44	12	12	14
1	13	0.546322	0.810135	0.698705	0.621893	1.0426	0.673514	0.484362	0.805224	0.41919	0.354931	822.837	544.019	13	13	15
1	14	0.447555	0.786141	0.669449	0.537274	1.18654	0.611445	0.305184	0.798433	0.38244	0.230914	137.138	543.426	14	14	16
1	15	0.526624	0.815628	0.733658	0.812244	0.713478	0.681646	0.509403	0.761261	0.471592	0.377593	328.845	610.871	15	15	17
1	16	0.562065	0.80475	0.702967	0.658319	1.01394	0.686454	0.478005	0.817003	0.466367	0.370762	633.644	712.906	16	16	18
1	17	0.351125	0.730589	0.629746	0.613641	1.00254	0.485322	0.209139	0.784347	0.344533	0.169623	335.659	773.779	17	17	19
1	18	0.351393	0.74283	0.634563	0.590501	1.12457	0.53954	0.214713	0.8149	0.381278	0.175863	150.042	799.435	18	18	20
1	19	0.596615	0.74978	0.665229	1.11069	0.589502	0.787617	0.46934	0.809167	0.590593	0.353759	873.293	852.849	19	19	21
1	20	0.355069	0.622085	0.574949	0.558134	1.16285	0.457877	0.224024	0.805621	0.300639	0.173209	627.565	912.944	20	20	22
2	1	0.597932	0.818169	0.775747	0.637467	1.00525	0.742173	0.4952	0.80051	0.518972	0.383241	779.277	142.661	1	1	2
2	2	0.611751	0.84564	0.746425	0.63783	1.06155	0.752347	0.515677	0.822853	0.519147	0.393713	504.32	171.628	2	2	3
2	3	0.460246	0.74967	0.665878	0.478936	1.34599	0.550105	0.360005	0.802896	0.356265	0.278673	305.577	270.563	3	3	5
2	4	0.60169	0.885357	0.896036	0.799561	0.790938	0.760518	0.560945	0.795238	0.545251	0.403094	736.872	321.149	4	4	6
2	5	0.496838	0.819777	0.676543	0.449298	1.50966	0.670242	0.33616	0.823583	0.432138	0.258733	440.596	344.025	5	5	8
2	6	0.613465	0.868169	0.866963	0.80268	0.799573	0.758587	0.632323	0.801125	0.521319	0.441474	723.246	443.417	6	6	9
2	7	0.546687	0.694941	0.695336	0.807857	0.771146	0.687419	0.484257	0.789288	0.484578	0.339514	180.165	528.676	7	7	10
2	8	0.52448	0.749741	0.701084	0.598997	1.03478	0.644224	0.410284	0.787295	0.448441	0.310994	393.24	597.353	8	8	11
2	9	0.380811	0.864287	0.729137	0.599725	1.03431	0.584521	0.302421	0.787594	0.412849	0.236957	704.687	565.285	9	9	12
2	10	0.557803	0.83894	0.739375	0.621042	1.11581	0.694334	0.44658	0.832446	0.475149	0.336251	811.502	621.704	10	10	13
2	11	0.48622	0.875961	0.738848	0.596151	1.04998	0.702388	0.336488	0.791167	0.473247	0.253475	606.193	647.678	11	11	14
2	12	0.445352	0.759482	0.690241	0.615199	1.0622	0.576215	0.364018	0.808371	0.414512	0.285517	836.192	803.425	12	12	15
2	13	0.347559	0.618191	0.614313	0.542005	1.00191	0.394114	0.295922	0.736911	0.264425	0.222272	253.234	805.097	13	13	16
3	1	0.297185	0.811918	0.545623	0.782649	0.736014	0.776188	0.15514	0.758974	0.565207	0.12461	496.021	180.957	1	1	2
3	2	0.519788	0.6503	0.609318	0.66794	0.932635	0.626217	0.515014	0.789268	0.39542	0.376342	190.927	136.507	2	2	3
3	3	0.430669	0.649935	0.526954	0.638564	1.02606	0.560173	0.332691	0.809447	0.388551	0.262413	696.437	207.565	3	3	5
3	4	0.543177	0.71899	0.6561	0.786065	0.772315	0.706973	0.53657	0.77916	0.464588	0.388459	774.263	306.132	4	4	6
3	5	0.439947	0.575816	0.552267	0.705163	0.917209	0.532879	0.36768	0.804228	0.36768	0.287709	154.061	361.696	5	5	7
3	6	0.47734	0.673235	0.593289	0.671383	0.967337	0.671184	0.338972	0.805887	0.45328	0.259418	359.02	383.199	6	6	8
3	7	0.448379	0.685003	0.618683	0.737601	0.772959	0.651706	0.442031	0.755073	0.449255	0.334528	838.685	407.403	7	7	9
3	8	0.443741	0.680557	0.577714	0.631161	0.988696	0.624944	0.342957	0.789953	0.407906	0.260969	580.089	491.708	8	8	10
3	9	0.570547	0.703308	0.653413	0.878736	0.741249	0.734483	0.504269	0.80707	0.529279	0.389567	371.329	563.299	9	9	12
3	10	0.453642	0.561326	0.553819	0.869271	0.671785	0.584953	0.363726	0.764175	0.406095	0.268748	770.027	554.501	10	10	13
3	11	0.4995	0.559993	0.640452	0.996164	0.617757	0.648675	0.440637	0.784466	0.486691	0.337387	191.959	675.743	11	11	14
3	12	0.374718	0.631725	0.499976	0.590384	1.04644	0.541537	0.287629	0.786005	0.371563	0.228098	642.82	680.3	12	12	16
3	13	0.441782	0.59672	0.618539	0.709912	0.911214	0.522345	0.388456	0.804289	0.376338	0.307928	417.273	685.702	13	13	17
3	14	0.37582	0.612056	0.530172	0.814454	0.680658	0.546138	0.273955	0.744557	0.404562	0.215197	553.685	808.978	14	14	18
3	15	0.354064	0.538238	0.499127	0.784575	0.908188	0.573302	0.183715	0.844122	0.481252	0.160139	370.596	805.651	15	15	19
3	16	0.290581	0.372771	0.391792	0.739812	0.968837	0.486531	0.126158	0.846615	0.414159	0.111741	218.867	849.87	16	16	20
3	17	0.472397	0.610714	0.473883	0.890111	0.744693	0.620531	0.355695	0.814162	0.505738	0.296071	461.171	887.836	17	17	21
4	1	0.437428	0.618533	0.587065	0.739645	0.793361	0.550029	0.344269	0.766032	0.401528	0.273161	785.478	105.529	1	1	2
4	2	0.536561	0.720019	0.726306	0.963539	0.614598	0.749505	0.499213	0.769538	0.517613	0.360922	244.751	158.739	2	2	3
4	3	0.63044	0.698926	0.632584	0.85262	0.810612	0.744112	0.536627	0.83135	0.533686	0.417218	462.339	221.319	3	3	4
4	4	0.478449	0.64433	0.62013	0.72928	0.831175	0.610509	0.367923	0.778562	0.425997	0.287686	93.7236	229.846	4	4	5
4	5	0.496792	0.728504	0.636561	0.675634	0.886218	0.666183	0.445576	0.773795	0.466344	0.350765	642.347	277.173	5	5	6
4	6	0.470334	0.67814	0.617658	0.659494	0.839503	0.677489	0.430444	0.744074	0.447492	0.326974	793.54	288.039	6	6	7
4	7	0.472804	0.64246	0.668726	1.0706	0.604224	0.600433	0.365579	0.804291	0.461094	0.284682	282.16	362.262	7	7	9
4	8	0.515552	0.691838	0.671679	0.808234	0.744317	0.710812	0.402276	0.775617	0.50104	0.311454	443.386	410.739	8	8	10
4	9	0.539767	0.776533	0.665863	0.545935	1.23064	0.638497	0.501667	0.819666	0.359484	0.349776	79.204	448.374	9	9	12
4	10	0.380549	0.823791	0.531217	0.665111	0.908574	0.683629	0.251358	0.777369	0.472835	0.19813	571.425	459.353	10	10	13
4	11	0.274763	0.354156	0.286606	0.37819	1.79605	0.375411	0.266469	0.824164	0.216415	0.199898	143.656	529.251	11	11	14
4	12	0.540638	0.734862	0.650567	0.74265	0.827283	0.774811	0.428233	0.783825	0.536949	0.334086	321.683	538.921	12	12	15
4	13	0.373517	0.921219	0.626304	0.677298	0.97784	0.850436	0.22548	0.813812	0.562429	0.17342	677.707	597.642	13	13	16
4	14	0.272797	0.551966	0.484567	0.606693	0.820344	0.416668	0.199401	0.705477	0.276226	0.154688	789.416	592.911	14	14	17
4	15	0.544087	0.705035	0.597654	0.726088	0.916022	0.735968	0.391591	0.815544	0.485543	0.296617	435.308	628.906	15	15	18
4	16	0.444246	0.69635	0.632393	0.502418	1.22507	0.500898	0.482376	0.784536	0.277228	0.338934	236.222	697.584	16	16	19
4	17	0.407748	0.631443	0.587576	0.703797	0.805276	0.586984	0.298299	0.752829	0.414304	0.236872	548.227	787.528	17	17	20
4	18	0.33859	0.606722	0.453792	0.619632	1.06512	0.459793	0.21615	0.812394	0.328686	0.174428	881.5	797.998	18	18	21
4	19	0.459672	0.671284	0.625588	0.794043	0.708813	0.706387	0.377358	0.750219	0.509006	0.285344	437.648	800.454	19	19	22
4	20	0.356748	0.543999	0.443564	0.64638	1.01951	0.503673	0.238948	0.811783	0.365229	0.195901	733.34	870.893	20	20	24
4	21	0.488159	0.658457	0.596162	0.973241	0.643356	0.731375	0.3796	0.79129	0.57176	0.308333	313.536	913.991	21	21	25
5	1	0.498609	0.643542	0.554628	0.931087	0.712587	0.637114	0.383014	0.814543	0.475296	0.303119	449.185	172.971	1	1	3
5	2	0.328705	0.536169	0.390518	0.486558	1.45832	0.456174	0.182661	0.842352	0.253368	0.123668	810.158	243.298	2	2	4
5	3	0.548936	0.704863	0.593961	0.815393	0.777109	0.749456	0.447471	0.796021	0.526047	0.344142	312.458	287.863	3	3	5
5	4	0.42997	0.695711	0.514085	0.743795	0.896927	0.665226	0.222528	0.81678	0.485894	0.179866	667.244	327.331	4	4	7
5	5	0.607329	0.745405	0.639159	0.815348	0.808188	0.764062	0.519998	0.81176	0.526476	0.396778	495.052	370.765	5	5	8
5	6	0.430002	0.68187	0.560918	0.549629	1.18867	0.537755	0.344984	0.808289	0.347909	0.266541	255.622	479.267	6	6	9
5	7	0.517673	0.73675	0.547684	0.658964	0.996599	0.710866	0.360757	0.810384	0.475365	0.27702	483.994	538.251	7	7	11
5	8	0.521327	0.637361	0.519328	0.850423	0.822783	0.664781	0.378775	0.836489	0.490499	0.304409	301.582	733.629	8	8	12
5	9	0.408013	0.604647	0.523898	0.574326	1.10299	0.519185	0.327356	0.795911	0.330606	0.251298	527.087	720.732	9	9	13
5	10	0.377835	0.629442	0.546924	0.62008	0.980785	0.492971	0.304424	0.779849	0.332961	0.242169	705.554	769.552	10	10	15
5	11	0.257101	0.454379	0.357161	0.509857	1.28628	0.415454	0.0999362	0.809827	0.297863	0.0807765	537.655	923.009	11	11	16
		N=82
		0.484038

## Sheet: R1 E3DKO
ImageNumber	ObjectNumber	Correlation_Correlation_ALIX_Gal3	Correlation_Costes_ALIX_Gal3	Correlation_Costes_Gal3_ALIX	Correlation_K_ALIX_Gal3	Correlation_K_Gal3_ALIX	Correlation_Manders_ALIX_Gal3	Correlation_Manders_Gal3_ALIX	Correlation_Overlap_ALIX_Gal3	Correlation_RWC_ALIX_Gal3	Correlation_RWC_Gal3_ALIX	Location_Center_X	Location_Center_Y	Number_Object_Number	Parent_CellsSec	Parent_Nuclei
1	1	0.355024	0.82218	0.799393	0.733218	0.691963	0.331289	0.323641	0.712292	0.24243	0.245257	506.833	192.042	1	1	3
1	2	0.395919	0.844582	0.794834	0.808801	0.764879	0.311234	0.323517	0.786534	0.255057	0.265755	370.516	213.992	2	2	4
1	3	0.412262	0.84073	0.821261	0.782831	0.744115	0.368769	0.357415	0.763228	0.280284	0.279212	784.395	284.269	3	3	5
1	4	0.352161	0.713512	0.722924	1.12406	0.464235	0.375298	0.264972	0.722376	0.270128	0.165236	243.466	317.682	4	4	6
1	5	0.483842	0.810467	0.779849	0.778843	0.766924	0.377528	0.395499	0.772861	0.282054	0.303823	706.885	402.813	5	5	7
1	6	0.424495	0.77782	0.713485	1.03981	0.530365	0.437997	0.313731	0.742618	0.311834	0.204196	483.259	458.622	6	6	8
1	7	0.373345	0.74312	0.688034	1.04152	0.506906	0.350178	0.238665	0.726603	0.25076	0.152722	639.446	542.941	7	7	9
1	8	0.438786	0.732455	0.671538	0.660618	0.965719	0.419506	0.284704	0.798731	0.316682	0.234506	351.561	577.55	8	8	11
1	9	0.348647	0.828794	0.80735	0.774366	0.736257	0.22596	0.263882	0.755071	0.183548	0.215222	846.283	723.804	9	9	12
1	10	0.236183	0.705564	0.661964	1.06676	0.484695	0.185886	0.14463	0.719064	0.142694	0.100418	275.124	772.955	10	10	13
1	11	0.216384	0.65616	0.629306	0.887415	0.550143	0.155252	0.127626	0.698716	0.116915	0.0869426	121.871	823.673	11	11	14
1	12	0.293245	0.726998	0.7087	0.514605	1.44189	0.337837	0.153057	0.861395	0.273035	0.134115	694.301	798.831	12	12	15
1	13	0.241799	0.790313	0.781996	0.721342	0.870656	0.187552	0.234381	0.79249	0.150338	0.195928	780.956	895.288	13	13	17
2	1	0.377701	0.990869	0.957664	1.03817	0.514416	0.416682	0.215348	0.730789	0.324835	0.156721	213.107	197.517	1	1	4
2	2	0.485125	0.989296	0.955875	0.754292	1.00572	0.32719	0.247181	0.870982	0.285082	0.227636	901.269	197.845	2	2	5
2	3	0.47524	0.988157	0.945149	0.886808	0.797	0.291104	0.277392	0.840706	0.258092	0.247326	762.016	245.419	3	3	7
2	4	0.364713	0.985566	0.899831	1.15301	0.46647	0.415801	0.255085	0.73338	0.294194	0.164015	311.926	443.5	4	4	8
2	5	0.276543	0.987423	0.931719	1.01339	0.436484	0.385964	0.166357	0.665077	0.276353	0.107775	493.261	534.839	5	5	10
2	6	0.403548	0.989191	0.926104	0.998742	0.574943	0.424779	0.310532	0.757773	0.321411	0.225819	773.585	513.484	6	6	11
2	7	0.449315	0.977332	0.873651	1.13464	0.592535	0.404559	0.262093	0.819948	0.328647	0.202094	690.579	683.433	7	7	13
2	8	0.398879	0.986833	0.909458	1.27334	0.495614	0.427827	0.244663	0.794408	0.347237	0.177515	299.15	681.593	8	8	15
2	9	0.27103	0.992295	0.930197	0.997501	0.55473	0.246173	0.183601	0.74387	0.198743	0.14139	207.331	799.482	9	9	16
2	10	0.287763	0.985796	0.895142	1.00457	0.521598	0.204648	0.138319	0.723864	0.161049	0.106653	531.472	822.179	10	10	17
3	1	0.434772	0.976223	0.828483	0.252389	2.40119	0.636328	0.243254	0.778482	0.227993	0.143568	718.856	85.4063	1	1	1
3	2	0.430906	0.979352	0.901877	1.08302	0.524457	0.335462	0.256979	0.753655	0.267866	0.198965	533.107	128.585	2	2	2
3	3	0.486869	0.973501	0.877145	0.757485	0.797612	0.257029	0.252947	0.77729	0.208395	0.219054	811.951	187.412	3	3	3
3	4	0.381881	0.987722	0.942355	1.08623	0.573616	0.206905	0.218818	0.789352	0.176419	0.184342	177.486	227.996	4	4	4
3	5	0.396706	0.98721	0.924039	1.0333	0.588347	0.299222	0.264732	0.779705	0.244105	0.214598	332.521	232.444	5	5	5
3	6	0.52468	0.939029	0.832831	1.15809	0.561645	0.497516	0.188446	0.806496	0.421888	0.156555	581.697	372.831	6	6	7
3	7	0.446848	0.987464	0.93367	0.915006	0.657739	0.403337	0.290197	0.77578	0.315793	0.237078	313.115	436.617	7	7	8
3	8	0.403155	0.970087	0.877166	1.33716	0.511939	0.279266	0.102951	0.827373	0.247733	0.0866401	818.513	479.192	8	8	10
3	9	0.449374	0.963483	0.851976	1.01417	0.540667	0.328194	0.159474	0.740493	0.262868	0.129463	493.483	578.637	9	9	11
3	10	0.495292	0.987327	0.97355	1.78105	0.360613	0.602579	0.286867	0.801417	0.451015	0.189955	929.991	592.337	10	10	12
3	11	0.427234	0.984115	0.947329	1.61771	0.369185	0.42194	0.258372	0.772809	0.313971	0.174215	737.134	683.483	11	11	14
3	12	0.468596	0.981726	0.895358	1.05901	0.563912	0.386323	0.248826	0.772781	0.310656	0.201333	313.98	753.14	12	12	15
3	13	0.308662	0.981377	0.875951	1.0139	0.525264	0.283306	0.111324	0.72977	0.221973	0.0875407	531.559	823.765	13	13	16
3	14	0.395901	0.987626	0.939334	1.05668	0.514798	0.518874	0.15286	0.737546	0.406764	0.116975	718.43	888.375	14	14	17
4	1	0.354822	0.748176	0.722157	0.878432	0.696468	0.242211	0.211897	0.782177	0.19886	0.166729	228.192	204.367	1	1	2
4	2	0.509413	0.794959	0.747014	1.14996	0.518764	0.543946	0.322149	0.77237	0.398183	0.198839	662.277	273.953	2	2	3
4	3	0.416539	0.836851	0.71203	1.07127	0.49779	0.562746	0.24863	0.730253	0.404385	0.152152	859.6	245.178	3	3	4
4	4	0.44487	0.797861	0.727171	0.964694	0.670988	0.385157	0.210615	0.804548	0.322522	0.165938	423.829	277.336	4	4	5
4	5	0.296501	0.754947	0.708955	1.16832	0.469354	0.316303	0.191809	0.740512	0.237268	0.118393	143.267	329.069	5	5	6
4	6	0.378824	0.827119	0.777176	0.911795	0.69326	0.317241	0.218235	0.795054	0.268931	0.176201	428.996	430.77	6	6	7
4	7	0.340782	0.779504	0.749836	0.818825	0.660235	0.263352	0.239163	0.735267	0.205827	0.179928	269.417	475.796	7	7	8
4	8	0.401294	0.80467	0.761759	1.22176	0.441489	0.606927	0.242106	0.734435	0.407495	0.130941	769.884	533.829	8	8	11
4	9	0.351783	0.811114	0.72717	1.39226	0.40063	0.524364	0.167843	0.746847	0.367752	0.0932278	583.312	540.107	9	9	12
4	10	0.299087	0.63831	0.661175	1.03195	0.643741	0.158184	0.159378	0.815051	0.136246	0.128323	397.238	635.264	10	10	13
4	11	0.297822	0.713463	0.664813	0.705759	0.901487	0.278038	0.164657	0.797642	0.22624	0.137877	231.077	689.818	11	11	14
4	12	0.314308	0.723836	0.706609	0.759825	0.747451	0.18925	0.19794	0.753612	0.151341	0.160159	524.497	736.949	12	12	15
4	13	0.305613	0.711773	0.639631	0.595136	0.971602	0.183693	0.106352	0.760418	0.148832	0.0891159	283.646	820.225	13	13	16
4	14	0.428452	0.849999	0.825116	0.856241	0.81072	0.340097	0.245395	0.83317	0.292375	0.208432	664.862	841.449	14	14	17
5	1	0.377163	0.357552	0.480259	0.167493	4.9314	0.507207	0.126934	0.908832	0.17776	0.0545034	115.304	188.483	1	1	4
5	2	0.450195	0.783329	0.867417	0.951461	0.556849	0.465096	0.468527	0.727887	0.339762	0.291214	810.172	242.192	2	2	5
5	3	0.303213	0.701363	0.626531	0.76303	0.804389	0.353658	0.20811	0.783437	0.288546	0.165533	341.996	246.888	3	3	6
5	4	0.383003	0.750542	0.746162	0.987928	0.585341	0.44576	0.314414	0.760444	0.349626	0.218316	497.994	284.028	4	4	7
5	5	0.401007	0.823202	0.718614	1.07569	0.545813	0.566476	0.26773	0.76624	0.431686	0.17403	704.077	312.77	5	5	8
5	6	0.328497	0.650418	0.658717	1.07817	0.535041	0.332426	0.266212	0.759515	0.249344	0.169713	160.9	283.554	6	6	9
5	7	0.345085	0.659395	0.676089	0.98418	0.581474	0.367926	0.240574	0.756489	0.294795	0.166054	555.864	435.482	7	7	10
5	8	0.283409	0.712582	0.740977	0.901418	0.625205	0.317721	0.27546	0.750714	0.25324	0.200344	277.792	422.784	8	8	11
5	9	0.382975	0.673481	0.67387	1.12098	0.529988	0.4387	0.273456	0.770785	0.329527	0.173872	684.53	596.866	9	9	15
5	10	0.332635	0.690297	0.717442	1.10402	0.601041	0.335461	0.272425	0.814593	0.273175	0.197194	255.051	576.6	10	10	16
5	11	0.374861	0.779646	0.684394	0.997629	0.613719	0.475226	0.162497	0.782473	0.37908	0.11962	360.786	690.723	11	11	17
5	12	0.299927	0.619031	0.609077	0.931522	0.628129	0.35016	0.176206	0.764929	0.28121	0.125967	553.665	748.965	12	12	19
		N=63
		0.378014

## Sheet: R1 TECKO
ImageNumber	ObjectNumber	Correlation_Correlation_ALIX_Gal3	Correlation_Costes_ALIX_Gal3	Correlation_Costes_Gal3_ALIX	Correlation_K_ALIX_Gal3	Correlation_K_Gal3_ALIX	Correlation_Manders_ALIX_Gal3	Correlation_Manders_Gal3_ALIX	Correlation_Overlap_ALIX_Gal3	Correlation_RWC_ALIX_Gal3	Correlation_RWC_Gal3_ALIX	Location_Center_X	Location_Center_Y	Number_Object_Number	Parent_CellsSec	Parent_Nuclei
1	1	0.678596	0.84872	0.736164	0.824476	0.845357	0.879188	0.480753	0.834851	0.494271	0.334197	212.762	177.732	1	1	4
1	2	0.475211	0.829044	0.675031	0.56146	1.12608	0.661712	0.337712	0.79514	0.369556	0.235459	753.09	185.033	2	2	5
1	3	0.57705	0.789248	0.691379	0.7651	0.868671	0.754367	0.413589	0.815242	0.450984	0.301815	594.331	274.6	3	3	7
1	4	0.590146	0.782378	0.716655	0.889121	0.72011	0.786195	0.370815	0.800165	0.489533	0.279737	347.014	310.316	4	4	8
1	5	0.451206	0.734704	0.613694	0.76438	0.761487	0.717595	0.232534	0.762932	0.476866	0.184722	831.518	345.51	5	5	9
1	6	0.513982	0.762309	0.695666	0.660292	1.01191	0.747926	0.286596	0.817409	0.394863	0.194343	537.995	441.792	6	6	10
1	7	0.578437	0.703499	0.757688	0.943104	0.672128	0.788438	0.42524	0.79617	0.510217	0.33131	103.587	464.937	7	7	11
1	8	0.490636	0.808276	0.716036	0.82085	0.761383	0.773772	0.259701	0.790558	0.526616	0.20733	749.172	478.665	8	8	12
1	9	0.558798	0.745894	0.657485	0.732103	0.879265	0.702824	0.386458	0.802317	0.387338	0.274391	285	506.312	9	9	14
1	10	0.549688	0.835531	0.730383	0.668113	0.987874	0.772117	0.394916	0.812411	0.413222	0.266948	473.127	631.685	10	10	15
1	11	0.572649	0.852139	0.734468	0.678192	1.00149	0.806482	0.417929	0.824137	0.441408	0.285384	337.309	651.732	11	11	16
1	12	0.603998	0.769263	0.718483	1.39292	0.501673	0.804706	0.357455	0.835936	0.613632	0.300817	733.332	679.887	12	12	17
1	13	0.376898	0.716517	0.657097	0.742405	0.78354	0.666058	0.146946	0.762695	0.453635	0.117842	595.731	667.677	13	13	18
1	14	0.401363	0.711551	0.639314	0.654084	0.97669	0.666386	0.191261	0.799273	0.411888	0.14389	156.616	721.177	14	14	19
1	15	0.592022	0.683683	0.629038	1.29945	0.553322	0.795718	0.337083	0.847948	0.636563	0.289108	845.976	802.292	15	15	20
1	16	0.335965	0.706732	0.603681	0.718797	0.844428	0.632894	0.128776	0.779084	0.431228	0.10381	611.358	850.26	16	16	21
1	17	0.473477	0.694649	0.720893	0.975738	0.661152	0.685784	0.312998	0.803188	0.504097	0.260677	277.49	845.188	17	17	22
2	1	0.638148	0.901125	0.875934	0.742899	0.923701	0.85544	0.454007	0.828381	0.483735	0.321148	429.633	152.332	1	1	3
2	2	0.554158	0.739365	0.697365	0.713487	0.906609	0.732098	0.38256	0.804272	0.415405	0.271563	672.775	167.4	2	2	4
2	3	0.595432	0.682214	0.722623	0.867786	0.790507	0.788747	0.379723	0.828246	0.505113	0.286949	892.147	329.376	3	3	5
2	4	0.476893	0.771108	0.72282	0.604075	1.114	0.679488	0.348992	0.82033	0.383525	0.244672	662.759	346.991	4	4	6
2	5	0.552466	0.731872	0.725483	0.669994	1.07169	0.745862	0.308717	0.847364	0.431821	0.217857	195.283	361.805	5	5	7
2	6	0.568658	0.775468	0.776902	0.686034	0.949711	0.758313	0.418377	0.807176	0.424128	0.295523	431.636	334.375	6	6	8
2	7	0.551568	0.708255	0.712545	0.767321	0.83955	0.704777	0.415924	0.802624	0.446044	0.313864	487.798	499.774	7	7	9
2	8	0.557055	0.779146	0.793167	0.929668	0.661173	0.796983	0.426872	0.78401	0.523102	0.335068	650.416	516.123	8	8	10
2	9	0.439232	0.696833	0.671921	0.604928	1.05728	0.686275	0.237253	0.799734	0.407752	0.175226	257.504	558.266	9	9	11
2	10	0.6054	0.807291	0.756322	0.926835	0.700688	0.850165	0.480453	0.805868	0.520115	0.356596	756.327	590.226	10	10	13
2	11	0.416717	0.675448	0.677459	0.635756	0.959957	0.572278	0.266466	0.781216	0.321753	0.190983	582.073	716.223	11	11	14
2	12	0.386382	0.601424	0.56406	0.678586	0.957252	0.553087	0.254784	0.805964	0.354108	0.195836	387.985	773.697	12	12	15
3	1	0.556126	0.874785	0.918542	0.591223	1.10926	0.703075	0.386276	0.809825	0.419779	0.286718	87.6056	82.5759	1	1	2
3	2	0.543398	0.769229	0.806685	0.527855	1.27207	0.595625	0.408594	0.819432	0.322335	0.282961	261.853	208.182	2	2	3
3	3	0.629245	0.81234	0.843479	0.522082	1.38271	0.754731	0.514094	0.849639	0.372955	0.326316	657.456	214.571	3	3	4
3	4	0.641032	0.860774	0.870161	0.637438	1.10072	0.804775	0.473541	0.837639	0.457676	0.336203	449.06	214.141	4	4	5
3	5	0.403282	0.832012	0.811089	0.483539	1.38671	0.504722	0.334087	0.818859	0.28424	0.236968	880.959	217.788	5	5	6
3	6	0.525853	0.820672	0.855507	0.515811	1.40127	0.614151	0.426945	0.850171	0.348981	0.298291	755.631	391.813	6	6	7
3	7	0.651302	0.886701	0.8878	0.766775	0.847228	0.810413	0.654624	0.805998	0.474615	0.472766	320.154	443.29	7	7	8
3	8	0.605418	0.865681	0.899736	0.79697	0.764495	0.776065	0.633058	0.780564	0.492466	0.484563	153.145	409.44	8	8	9
3	9	0.688126	0.76367	0.78993	0.772413	0.971636	0.759738	0.55279	0.866317	0.439672	0.379692	467.914	460.49	9	9	10
3	10	0.679215	0.811044	0.848004	0.71971	1.01126	0.777253	0.591871	0.85312	0.440357	0.407507	614.942	469.447	10	10	11
3	11	0.516526	0.707172	0.807308	0.718948	0.918547	0.650309	0.427384	0.812643	0.448094	0.344951	151.077	660.33	11	11	13
3	12	0.491892	0.736793	0.760318	0.552993	1.2237	0.54949	0.443332	0.822617	0.319907	0.31855	687.934	660.021	12	12	14
3	13	0.443017	0.745335	0.786496	0.65694	0.982276	0.539403	0.358116	0.803304	0.35457	0.2788	366.567	768.964	13	13	15
3	14	0.407363	0.704538	0.787502	0.668887	0.946109	0.4233	0.360777	0.795513	0.306229	0.29695	707.641	859.665	14	14	17
3	15	0.559175	0.889338	0.922113	0.996169	0.734419	0.62206	0.337157	0.855339	0.542724	0.307668	139.393	933.149	15	15	18
4	1	0.528948	0.94255	0.919799	0.720888	0.950484	0.853823	0.264995	0.827763	0.541144	0.199988	788.066	104.824	1	1	2
4	2	0.575974	0.85132	0.80801	0.722576	0.900507	0.779343	0.443454	0.80665	0.499591	0.341698	641.854	154.142	2	2	3
4	3	0.497213	0.833268	0.76745	0.583125	1.16911	0.689842	0.339083	0.825675	0.404108	0.246711	140.133	213.859	3	3	4
4	4	0.623804	0.853057	0.867913	0.85794	0.757314	0.839381	0.531637	0.806058	0.548644	0.403952	435.95	207.674	4	4	5
4	5	0.578416	0.892759	0.892993	0.776255	0.854059	0.771297	0.494707	0.814228	0.490096	0.374998	289.662	270.743	5	5	6
4	6	0.583991	0.875582	0.861902	0.818308	0.82646	0.765642	0.429058	0.822374	0.508855	0.332535	582.267	241.495	6	6	7
4	7	0.646559	0.89245	0.831939	0.688459	1.05025	0.814749	0.519328	0.850328	0.499446	0.379595	772.211	298.269	7	7	8
4	8	0.537471	0.816781	0.782907	0.668866	1.02875	0.785273	0.30679	0.829515	0.510094	0.235749	482.052	375.673	8	8	9
4	9	0.585035	0.808225	0.885224	0.884277	0.798516	0.793838	0.333872	0.840303	0.575397	0.272631	347.619	453.565	9	9	10
4	10	0.618032	0.873016	0.87749	0.858192	0.817654	0.847342	0.397691	0.837678	0.584637	0.310539	677.127	414.179	10	10	11
4	11	0.576165	0.842021	0.893763	0.882425	0.763309	0.771818	0.412551	0.820708	0.538019	0.326825	204.375	426.439	11	11	12
4	12	0.642737	0.896217	0.862818	0.797807	0.864019	0.886455	0.485853	0.830253	0.572658	0.367945	797.408	495.988	12	12	14
4	13	0.558881	0.881176	0.879458	0.761219	0.888	0.773547	0.381259	0.822169	0.496653	0.293087	675.438	542.523	13	13	15
4	14	0.5368	0.830283	0.839148	0.690036	1.01173	0.77072	0.327036	0.83554	0.494266	0.249559	312.426	577.398	14	14	16
4	15	0.516075	0.783542	0.807151	0.658193	1.00148	0.722783	0.318317	0.811892	0.43075	0.229972	512.906	604.931	15	15	18
4	16	0.552636	0.802847	0.787461	0.655987	1.0021	0.728391	0.420467	0.810779	0.44272	0.305984	784.521	686.251	16	16	19
4	17	0.595002	0.836886	0.869965	0.859474	0.737794	0.798541	0.512939	0.796313	0.552883	0.40971	620.41	729.85	17	17	20
4	18	0.503905	0.846515	0.896863	0.651294	1.01315	0.653939	0.453345	0.812317	0.419277	0.345742	305.609	777.199	18	18	22
4	19	0.506584	0.788287	0.7959	0.755266	0.914044	0.697491	0.384835	0.830871	0.495385	0.314408	134.069	809.646	19	19	23
4	20	0.499777	0.79198	0.82456	0.93319	0.691759	0.683527	0.367814	0.803456	0.51331	0.304917	673.849	867.395	20	20	25
5	1	0.574735	0.727291	0.623058	0.872157	0.812535	0.764462	0.306367	0.841818	0.544141	0.244713	424.112	149.395	1	1	6
5	2	0.621245	0.766289	0.722814	0.806213	0.867094	0.786976	0.456229	0.8361	0.530072	0.354779	863.495	197.52	2	2	7
5	3	0.148674	0.468399	0.405997	0.317638	1.30242	0.377582	0.0309147	0.643194	0.193105	0.0242758	280.144	236.082	3	3	8
5	4	0.583617	0.792744	0.75137	0.77993	0.870238	0.71328	0.393629	0.823848	0.490122	0.310915	543.296	278.363	4	4	9
5	5	0.626575	0.806695	0.759953	0.811712	0.845163	0.772946	0.501386	0.828269	0.513167	0.384331	787.662	364.775	5	5	10
5	6	0.570848	0.781802	0.685634	0.642035	1.0593	0.701272	0.421949	0.824688	0.408549	0.300467	364.801	409.957	6	6	11
5	7	0.393525	0.74079	0.698461	0.628668	0.990216	0.594853	0.254743	0.788998	0.391434	0.201063	159.846	413.22	7	7	12
5	8	0.576841	0.810822	0.798862	0.802586	0.839913	0.764131	0.37307	0.821037	0.504418	0.288191	652.146	479.212	8	8	13
5	9	0.664727	0.964693	0.942272	0.965135	0.767019	0.951075	0.383573	0.860393	0.686947	0.307276	476.129	575.797	9	9	14
5	10	0.484869	0.701091	0.672095	0.75752	0.846998	0.660213	0.324311	0.801011	0.446464	0.257495	839.358	581.685	10	10	15
5	11	0.535225	0.727961	0.690976	0.846366	0.720922	0.751188	0.412444	0.78113	0.524115	0.32968	688.038	699.562	11	11	17
5	12	0.458737	0.695052	0.595202	0.616629	1.01229	0.648884	0.314829	0.790068	0.406125	0.238314	307.865	672.227	12	12	18
5	13	0.532011	0.703773	0.721844	0.889614	0.728627	0.697937	0.434789	0.805107	0.496278	0.345857	502.579	760.786	13	13	20
5	14	0.465236	0.636642	0.627468	1.28093	0.555325	0.708114	0.235118	0.843406	0.592838	0.200403	653.72	882.162	14	14	22
		N=78
		0.538514

## Sheet: R1 16KO
ImageNumber	ObjectNumber	Correlation_Correlation_ALIX_Gal3	Correlation_Costes_ALIX_Gal3	Correlation_Costes_Gal3_ALIX	Correlation_K_ALIX_Gal3	Correlation_K_Gal3_ALIX	Correlation_Manders_ALIX_Gal3	Correlation_Manders_Gal3_ALIX	Correlation_Overlap_ALIX_Gal3	Correlation_RWC_ALIX_Gal3	Correlation_RWC_Gal3_ALIX	Location_Center_X	Location_Center_Y	Number_Object_Number	Parent_CellsSec	Parent_Nuclei
1	1	0.549942	0.795524	0.805776	0.736117	0.86034	0.565464	0.461484	0.795808	0.4461	0.36568	445.405	165.807	1	1	2
1	2	0.650127	0.833084	0.838242	0.738643	0.954973	0.652812	0.386917	0.839872	0.50895	0.307935	847.781	163.744	2	2	3
1	3	0.572468	0.88755	0.929107	1.00529	0.635082	0.570861	0.405963	0.799025	0.461511	0.307588	203.905	191.35	3	3	4
1	4	0.650998	0.802216	0.871265	1.09749	0.600747	0.74406	0.552696	0.81198	0.545421	0.356204	612.874	270.716	4	4	5
1	5	0.563627	0.804038	0.843989	0.734484	0.951141	0.469978	0.356536	0.835822	0.391075	0.301309	355.122	355.395	5	5	6
1	6	0.504194	0.751728	0.857642	1.26469	0.59062	0.593037	0.333848	0.864265	0.525676	0.284549	144.458	464.978	6	6	8
1	7	0.571793	0.870833	0.867206	0.60203	1.09782	0.546471	0.525893	0.81297	0.404182	0.410709	238.402	505.415	7	7	9
1	8	0.592649	0.932033	0.903025	0.635677	1.06643	0.661865	0.376237	0.823349	0.514085	0.309501	781.259	518.645	8	8	10
1	9	0.633446	0.902514	0.822007	0.712349	0.967214	0.710705	0.430915	0.830056	0.540935	0.338648	602.087	551.754	9	9	11
1	10	0.541626	0.857448	0.86496	0.856538	0.762056	0.588998	0.41097	0.807917	0.478371	0.325866	421.328	575.295	10	10	12
1	11	0.557155	0.835915	0.840074	0.65004	1.03585	0.519707	0.370088	0.820574	0.416287	0.312005	801.645	703.712	11	11	15
1	12	0.640205	0.91864	0.891232	0.903714	0.765058	0.774374	0.599074	0.831501	0.586238	0.431233	301.837	719.783	12	12	16
1	13	0.61509	0.912265	0.898606	0.651321	1.02054	0.717809	0.590421	0.81529	0.517312	0.448746	492.024	757.917	13	13	18
1	14	0.622823	0.941417	0.959079	0.820764	0.864159	0.718306	0.421057	0.842182	0.571576	0.334764	585.834	841.123	14	14	19
2	1	0.624211	0.872589	0.865233	0.660334	1.02925	0.787487	0.455462	0.824409	0.612415	0.348275	578.123	142.023	1	1	1
2	2	0.553363	0.759864	0.820366	0.648891	0.987579	0.536634	0.593827	0.800519	0.437165	0.472738	769.182	200.205	2	2	2
2	3	0.568268	0.743123	0.834731	0.759243	0.787018	0.682579	0.604146	0.773006	0.533133	0.432063	453.147	265.475	3	3	4
2	4	0.40099	0.605645	0.802719	0.644674	0.781801	0.324078	0.40273	0.709934	0.260576	0.29886	241.371	317.625	4	4	6
2	5	0.555503	0.757963	0.80956	0.598742	1.05768	0.497758	0.484923	0.795786	0.407034	0.397278	676.318	401.382	5	5	7
2	6	0.65105	0.826787	0.874632	1.04336	0.618603	0.820167	0.679582	0.803385	0.599114	0.407098	841.536	410.609	6	6	8
2	7	0.597563	0.80432	0.777581	0.561873	1.16023	0.607593	0.614199	0.807404	0.482606	0.495134	517.78	457.349	7	7	9
2	8	0.537157	0.819719	0.884158	1.2065	0.485362	0.771904	0.509402	0.765237	0.526995	0.262417	330.53	501.978	8	8	10
2	9	0.620927	0.738837	0.839676	0.621013	1.08815	0.57446	0.509224	0.822043	0.477402	0.424833	859.331	617.494	9	9	12
2	10	0.640858	0.746352	0.787527	0.66347	1.05895	0.580901	0.562828	0.838201	0.477997	0.462058	639.808	620.402	10	10	13
2	11	0.533209	0.806429	0.850106	1.20064	0.497123	0.711885	0.469843	0.772571	0.498692	0.250505	238.181	642.493	11	11	14
2	12	0.56246	0.765457	0.825795	0.587373	1.13763	0.485947	0.464422	0.817444	0.400765	0.394857	440.559	634.622	12	12	15
2	13	0.634142	0.850412	0.89397	0.734559	0.970982	0.608175	0.411227	0.844537	0.499275	0.329938	333.921	780.622	13	13	17
2	14	0.55112	0.745959	0.795663	0.940949	0.67034	0.546967	0.54173	0.794201	0.406403	0.3504	511.013	778.331	14	14	18
2	15	0.525804	0.643532	0.724003	0.543503	1.29078	0.565155	0.309027	0.837583	0.490137	0.274255	710.497	812.071	15	15	19
3	1	0.396372	0.793352	0.839267	0.54275	1.08002	0.463313	0.158008	0.765625	0.368257	0.136574	944.502	94.4517	1	1	1
3	2	0.484143	0.81259	0.743339	1.32845	0.510473	0.709388	0.262141	0.823491	0.570717	0.192404	135.036	97.2887	2	2	2
3	3	0.496527	0.762852	0.829745	0.837812	0.851321	0.30471	0.200365	0.84454	0.266589	0.179248	842.404	146.335	3	3	4
3	4	0.489157	0.823348	0.773101	1.10958	0.555948	0.746324	0.358973	0.785409	0.577997	0.26396	218.025	190.479	4	4	5
3	5	0.445933	0.772594	0.753083	0.756185	0.826686	0.47935	0.399847	0.79065	0.374129	0.32515	492.866	219.467	5	5	6
3	6	0.535027	0.885905	0.701842	0.879259	0.673768	0.791895	0.418412	0.769686	0.556515	0.296445	627.144	257.644	6	6	8
3	7	0.512761	0.822826	0.742489	0.878273	0.656177	0.780297	0.41946	0.759146	0.557047	0.300212	296.962	316.4	7	7	9
3	8	0.653613	0.788908	0.616848	0.800315	0.849748	0.774177	0.586699	0.824661	0.543582	0.438235	734.869	362.234	8	8	10
3	9	0.516384	0.812077	0.77737	0.721207	0.871903	0.573258	0.382838	0.792984	0.445375	0.31317	409.869	460.992	9	9	13
3	10	0.450513	0.690979	0.742493	1.30984	0.476508	0.482549	0.271546	0.790033	0.397656	0.20882	130.212	493.717	10	10	15
3	11	0.597411	0.835449	0.807707	0.775034	0.858534	0.683889	0.481202	0.815716	0.527948	0.393253	563.679	499.546	11	11	16
3	12	0.607349	0.775125	0.755493	1.03349	0.612959	0.817637	0.52376	0.795917	0.59871	0.370397	258.297	549.565	12	12	17
3	13	0.595547	0.85124	0.81265	1.00293	0.656343	0.752411	0.480305	0.811337	0.583251	0.370563	706.426	575.224	13	13	18
3	14	0.619012	0.858817	0.781404	0.889322	0.77628	0.771742	0.407544	0.83088	0.594055	0.323475	824.071	659.917	14	14	19
3	15	0.573609	0.745918	0.778719	1.09821	0.611789	0.704321	0.383391	0.81968	0.55555	0.2915	542.903	719.119	15	15	21
3	16	0.491311	0.680734	0.677727	0.934541	0.666977	0.591461	0.370256	0.789504	0.448154	0.277795	349.202	744.249	16	16	22
3	17	0.550044	0.958336	0.866658	0.54244	1.26921	0.79867	0.363209	0.829742	0.543048	0.284585	945.92	753.613	17	17	23
3	18	0.617234	0.82641	0.789875	0.972429	0.746897	0.76108	0.316092	0.852235	0.595245	0.246757	729.142	798.301	18	18	24
3	19	0.546261	0.883072	0.831716	0.827294	0.787729	0.696132	0.500759	0.807269	0.543148	0.402473	638.427	864.907	19	19	25
3	20	0.554365	0.883679	0.879791	1.09686	0.560719	0.702748	0.297707	0.784237	0.541045	0.220524	850.526	893.181	20	20	26
3	21	0.645871	0.855064	0.76044	1.14273	0.573803	0.872107	0.442356	0.809754	0.671832	0.316443	555.685	925.408	21	21	27
4	1	0.447364	0.769052	0.832127	0.997438	0.583376	0.527616	0.333337	0.762811	0.400647	0.274358	724.181	146.337	1	1	4
4	2	0.438266	0.681253	0.757294	0.856097	0.725934	0.554472	0.383561	0.788334	0.415459	0.321383	453.275	228.972	2	2	5
4	3	0.472887	0.786749	0.828588	1.03443	0.655279	0.606351	0.268593	0.823309	0.500968	0.234609	821.022	284.483	3	3	6
4	4	0.43884	0.655462	0.658335	0.865309	0.771409	0.476739	0.274669	0.817011	0.342165	0.219244	204.236	292.87	4	4	7
4	5	0.445278	0.73484	0.762755	0.694099	0.847055	0.555036	0.33772	0.766773	0.381865	0.275558	573.006	301.17	5	5	8
4	6	0.491965	0.686624	0.752426	0.894687	0.709083	0.566958	0.359844	0.796497	0.420336	0.296592	372.525	389.469	6	6	9
4	7	0.470771	0.732744	0.782458	0.711185	0.862493	0.577002	0.344945	0.783194	0.400043	0.277428	699.957	408.139	7	7	10
4	8	0.358936	0.658722	0.689141	0.909032	0.565521	0.435387	0.243171	0.716991	0.318779	0.193292	162.478	489.217	8	8	11
4	9	0.651167	0.812828	0.83041	1.04394	0.68619	0.767996	0.445888	0.846369	0.543125	0.347459	503.166	498.986	9	9	12
4	10	0.653032	0.699864	0.710544	1.11236	0.681782	0.729697	0.446211	0.870855	0.528929	0.350834	321.587	572.847	10	10	13
4	11	0.483169	0.750263	0.773224	0.617311	1.06636	0.524572	0.29312	0.811344	0.301134	0.213234	580.183	621.293	11	11	15
4	12	0.403559	0.694999	0.686609	0.550687	1.08548	0.485327	0.329408	0.77315	0.287044	0.245851	717.493	651.241	12	12	16
4	13	0.429687	0.673794	0.638258	0.561283	0.985866	0.642746	0.310407	0.743875	0.329397	0.219163	213.803	729.884	13	13	17
4	14	0.487535	0.605114	0.637258	1.24001	0.559867	0.581853	0.339124	0.833211	0.473529	0.286924	868.096	751.865	14	14	18
4	15	0.482498	0.640036	0.683869	0.69882	0.849291	0.561151	0.427147	0.770391	0.365063	0.329043	457.367	777.012	15	15	19
4	16	0.415493	0.61021	0.616174	0.624152	1.03179	0.457706	0.371936	0.802494	0.316051	0.300889	715.153	881.716	16	16	20
5	1	0.599754	0.884146	0.892307	0.989508	0.631233	0.858671	0.231659	0.790323	0.710886	0.193674	178.967	83.6749	1	1	2
5	2	0.328612	0.731261	0.681045	1.21005	0.47396	0.400982	0.203329	0.757309	0.322219	0.149984	799.429	179.535	2	2	3
5	3	0.45782	0.733008	0.786736	1.16629	0.519615	0.585228	0.398069	0.778473	0.444354	0.287859	376.107	220.434	3	3	4
5	4	0.51021	0.773068	0.696826	0.642997	1.01595	0.526674	0.481038	0.808241	0.355533	0.367915	626.027	255.239	4	4	5
5	5	0.333228	0.769198	0.759519	0.956319	0.602668	0.470181	0.172366	0.759172	0.376417	0.138387	447.614	355.749	5	5	7
5	6	0.366582	0.653554	0.619642	0.558931	1.15342	0.360073	0.278083	0.802921	0.240808	0.22169	219.841	366.932	6	6	8
5	7	0.438473	0.74972	0.693548	0.562762	1.1034	0.443407	0.430662	0.788005	0.285875	0.325486	503.062	495.53	7	7	10
5	8	0.395539	0.783498	0.791988	0.574056	1.18084	0.235513	0.241657	0.823326	0.175061	0.199319	207.648	540.792	8	8	11
5	9	0.456145	0.696023	0.778484	0.743921	0.765613	0.410039	0.544133	0.754689	0.294324	0.418405	662.988	578.775	9	9	12
5	10	0.473296	0.750839	0.723281	0.730028	0.86578	0.447807	0.418212	0.795012	0.309534	0.320764	376.736	678.668	10	10	14
5	11	0.248672	0.637471	0.705776	0.605535	0.89478	0.181465	0.256249	0.736085	0.130555	0.205124	525.135	682.438	11	11	15
5	12	0.418252	0.751754	0.747208	0.593708	1.0657	0.331331	0.462573	0.795433	0.237268	0.374682	594.844	772.845	12	12	18
5	13	0.290935	0.743814	0.686314	0.60663	1.16594	0.385162	0.182483	0.841008	0.311271	0.158722	773.371	783.776	13	13	19
		N=79
		0.520116

## Sheet: R2 WT
ImageNumber	ObjectNumber	Correlation_Correlation_ALIX_Gal3	Correlation_Costes_ALIX_Gal3	Correlation_Costes_Gal3_ALIX	Correlation_K_ALIX_Gal3	Correlation_K_Gal3_ALIX	Correlation_Manders_ALIX_Gal3	Correlation_Manders_Gal3_ALIX	Correlation_Overlap_ALIX_Gal3	Correlation_RWC_ALIX_Gal3	Correlation_RWC_Gal3_ALIX	Location_Center_X	Location_Center_Y	Number_Object_Number	Parent_CellsSec	Parent_Nuclei
1	1	0.469342	0.584193	0.584755	0.661053	0.992528	0.454233	0.546387	0.810008	0.329661	0.431911	529.901	208.937	1	1	2
1	2	0.57997	0.801988	0.722789	0.89181	0.698545	0.747904	0.565084	0.789284	0.541225	0.400317	748.309	347.265	2	2	4
1	3	0.538253	0.727936	0.654631	0.605217	1.05859	0.601075	0.619109	0.800422	0.417015	0.479878	451.915	474.999	3	3	5
1	4	0.574932	0.729569	0.672363	0.560296	1.16057	0.566184	0.662603	0.806388	0.368017	0.490935	292.682	673.124	4	4	6
1	5	0.678971	0.875341	0.872487	0.520746	1.33181	0.705237	0.816129	0.832786	0.454955	0.608888	825.136	778.008	5	5	7
2	1	0.489964	0.65661	0.554803	0.908514	0.754819	0.59479	0.478773	0.828108	0.486596	0.406149	319.79	184.214	1	1	2
2	2	0.537196	0.708908	0.744385	0.795923	0.757935	0.647715	0.607851	0.776696	0.455217	0.469526	544.222	351.734	2	2	4
2	3	0.569125	0.733233	0.672519	0.769678	0.818907	0.65982	0.618768	0.793911	0.454522	0.473105	332.46	437.07	3	3	6
2	4	0.608898	0.808836	0.810189	0.8688	0.715676	0.771979	0.600022	0.78853	0.532187	0.451829	657.075	632.289	4	4	8
2	5	0.491035	0.718142	0.734031	0.625064	1.03326	0.513573	0.481091	0.803649	0.349206	0.378777	394.472	681.09	5	5	10
2	6	0.661929	0.892701	0.896004	0.778191	0.851639	0.768954	0.786562	0.814087	0.541649	0.613109	791.297	781.455	6	6	11
2	7	0.547436	0.895151	0.830559	0.641505	1.01367	0.763683	0.341174	0.806394	0.572533	0.285321	80.5997	847.664	7	7	12
2	8	0.653218	0.883743	0.845624	0.747944	0.906738	0.792612	0.689543	0.823522	0.58114	0.55412	418.615	883.348	8	8	13
2	9	0.568055	0.939764	0.865082	0.656189	0.988061	0.863451	0.393468	0.805205	0.612481	0.315651	201.676	933.431	9	9	14
3	1	0.32795	0.558435	0.451994	0.985991	0.672624	0.40159	0.174481	0.814372	0.329067	0.150966	225.515	251.163	1	1	3
3	2	0.594923	0.860527	0.804272	0.732645	0.846341	0.739004	0.676788	0.787444	0.482157	0.518676	662.992	349.777	2	2	4
3	3	0.575543	0.777046	0.723498	0.908278	0.697781	0.721465	0.586288	0.796102	0.526789	0.470206	225.813	540.692	3	3	5
3	4	0.686386	0.881736	0.812364	0.820284	0.809062	0.817665	0.730374	0.814653	0.536669	0.555906	591.741	583.868	4	4	6
3	5	0.660485	0.876907	0.83749	0.950317	0.710492	0.792234	0.743909	0.821701	0.584003	0.599529	416.723	666.515	5	5	7
3	6	0.658203	0.922032	0.820095	0.658319	1.02601	0.741833	0.665741	0.821853	0.504516	0.521482	825.874	652.269	6	6	8
3	7	0.734389	0.929444	0.892917	1.08808	0.654141	0.867185	0.729271	0.843658	0.661457	0.59176	543.852	860.171	7	7	9
4	1	0.345963	0.592967	0.5219	0.448733	1.40143	0.515997	0.246034	0.793011	0.376134	0.205232	370.569	266.555	1	1	4
4	2	0.604089	0.734839	0.700472	0.696246	0.96096	0.674098	0.625501	0.817964	0.483532	0.492911	685.83	359.39	2	2	5
4	3	0.558434	0.732712	0.710053	0.759654	0.822537	0.65834	0.603325	0.79047	0.484252	0.472429	390.12	518.022	3	3	6
4	4	0.428834	0.650614	0.589062	0.648736	0.981343	0.401517	0.4209	0.797892	0.308486	0.351705	147.93	648.866	4	4	7
4	5	0.658315	0.824625	0.814933	0.804895	0.825717	0.758354	0.700128	0.815239	0.558149	0.547267	625.928	628.541	5	5	8
4	6	0.81096	0.883893	0.890325	1.1523	0.669404	0.920157	0.825142	0.878267	0.716164	0.619669	886.137	718.897	6	6	9
4	7	0.701594	0.839185	0.736501	0.485262	1.48448	0.731265	0.802002	0.848742	0.407611	0.544605	366.56	797.536	7	7	10
4	8	0.669253	0.876809	0.859692	0.708043	0.936029	0.777318	0.768386	0.814094	0.55942	0.597225	639.951	875.692	8	8	11
4	9	0.601723	0.895959	0.920434	0.943815	0.662938	0.793754	0.701209	0.791006	0.556325	0.502557	920.507	887.053	9	9	12
5	1	0.593756	0.672382	0.581404	0.612057	1.08446	0.595864	0.679932	0.814707	0.358456	0.499064	463.772	389.962	1	1	3
5	2	0.698836	0.862838	0.77513	0.80589	0.823231	0.854372	0.743475	0.814515	0.595015	0.585579	710.005	523.306	2	2	4
5	3	0.249368	0.468624	0.241816	0.11992	6.65229	0.725395	0.0552907	0.893165	0.129546	0.014259	394.132	693.288	3	3	6
5	4	0.650812	0.834539	0.843132	1.05329	0.620158	0.82256	0.532418	0.808211	0.633724	0.432905	744.569	695.326	4	4	7
5	5	0.544087	0.760509	0.735589	1.08922	0.591049	0.761642	0.363694	0.802362	0.618387	0.30668	274.405	856.438	5	5	8
6	1	0.138779	0.377639	0.56434	0.85834	0.724193	0.224602	0.244188	0.788418	0.209865	0.232645	235.171	58.0346	1	1	1
6	2	0.613794	0.807069	0.791015	0.767406	0.865171	0.670967	0.692592	0.814824	0.490139	0.5591	736.09	228.775	2	2	4
6	3	0.461155	0.799089	0.752247	0.573538	1.17382	0.466686	0.501089	0.820507	0.319322	0.394694	372.063	344.828	3	3	6
6	4	0.571007	0.843707	0.817346	0.827759	0.778226	0.650513	0.606933	0.802611	0.498955	0.495617	630.647	406.776	4	4	7
6	5	0.585945	0.817139	0.843022	0.884498	0.692951	0.701867	0.592511	0.782888	0.519752	0.465316	885.302	373.171	5	5	8
6	6	0.495822	0.741701	0.735812	0.646761	0.949953	0.553418	0.545818	0.783832	0.367386	0.422588	275.434	642.545	6	6	10
6	7	0.627911	0.87527	0.889748	0.892112	0.688928	0.764626	0.736594	0.783965	0.530999	0.556318	681.815	682.283	7	7	12
6	8	0.610122	0.888625	0.85914	0.527799	1.2756	0.588965	0.750554	0.820524	0.375522	0.573086	495.649	679.623	8	8	13
7	1	0.690097	0.814916	0.81164	0.885329	0.781843	0.756765	0.773905	0.831978	0.568918	0.559135	462.711	326.282	1	1	3
7	2	0.518636	0.842102	0.872327	0.665611	0.902493	0.627589	0.608347	0.775054	0.473946	0.475252	773.341	370.424	2	2	4
7	3	0.646212	0.749706	0.731365	0.69791	0.996653	0.641894	0.70905	0.834011	0.485029	0.555979	265.214	394.946	3	3	5
7	4	0.614063	0.825813	0.821562	0.896517	0.765721	0.68582	0.509285	0.828542	0.564646	0.405657	621.477	541.846	4	4	6
7	5	0.585057	0.755081	0.745578	0.817075	0.759271	0.638109	0.59994	0.787643	0.495124	0.450335	469.147	579.131	5	5	7
7	6	0.651456	0.893017	0.911567	0.885282	0.746627	0.765751	0.705615	0.813004	0.587721	0.517167	730.879	803.165	6	6	8
8	1	0.383347	0.578194	0.56065	0.651667	0.928911	0.325103	0.453277	0.778036	0.238445	0.369266	277.554	207.236	1	1	2
8	2	0.427035	0.618753	0.627708	0.473224	1.34541	0.335356	0.457987	0.797923	0.240592	0.375923	494.171	227.244	2	2	3
8	3	0.364779	0.638392	0.567296	0.637343	0.90678	0.325613	0.597645	0.760217	0.232699	0.457792	126.512	329.535	3	3	4
8	4	0.464688	0.595031	0.613784	0.65599	0.99851	0.346279	0.661857	0.809328	0.25338	0.529721	223.955	503.207	4	4	6
8	5	0.567746	0.711908	0.743272	0.672131	0.956418	0.522618	0.764029	0.801772	0.356294	0.577989	484.617	519.959	5	5	7
8	6	0.334241	0.832894	0.735712	0.778409	0.723402	0.529873	0.293408	0.750402	0.384471	0.223999	700.748	477.59	6	6	8
8	7	0.513557	0.707769	0.716	0.51015	1.26264	0.441675	0.55079	0.802579	0.318733	0.449519	275.657	700.701	7	7	9
8	8	0.660578	0.883577	0.875488	0.58976	1.11814	0.676288	0.814451	0.812054	0.455288	0.620504	879.901	765.258	8	8	10
8	9	0.634501	0.836711	0.856905	0.759441	0.865161	0.721857	0.559486	0.810579	0.555153	0.459327	667.91	779.019	9	9	11
8	10	0.672915	0.893401	0.87604	0.681339	0.935854	0.760284	0.82603	0.79852	0.514214	0.617839	415.04	847.358	10	10	12
		N=59
		0.56196

## Sheet: R2 E3DKO
ImageNumber	ObjectNumber	Correlation_Correlation_ALIX_Gal3	Correlation_Costes_ALIX_Gal3	Correlation_Costes_Gal3_ALIX	Correlation_K_ALIX_Gal3	Correlation_K_Gal3_ALIX	Correlation_Manders_ALIX_Gal3	Correlation_Manders_Gal3_ALIX	Correlation_Overlap_ALIX_Gal3	Correlation_RWC_ALIX_Gal3	Correlation_RWC_Gal3_ALIX	Location_Center_X	Location_Center_Y	Number_Object_Number	Parent_CellsSec	Parent_Nuclei
1	1	0.285636	0.739007	0.499917	1.6104	0.422749	0.314645	0.105467	0.825102	0.256528	0.0769841	748.881	292.438	1	1	3
1	2	0.330086	0.888807	0.685274	1.58239	0.378207	0.343593	0.109532	0.773609	0.29985	0.0858401	854.047	441.893	2	2	4
1	3	0.163433	0.748147	0.481013	0.923372	0.675617	0.058521	0.0113808	0.789839	0.0504528	0.00945096	244.55	467.98	3	3	5
1	4	0.275857	0.81925	0.583734	2.31	0.254565	0.163499	0.194606	0.766841	0.133588	0.140887	780.107	485.765	4	4	6
1	5	0.165483	0.755358	0.455333	1.18074	0.566286	0.0933923	0.019079	0.817702	0.0831856	0.0149676	526.224	502.828	5	5	7
1	6	0.150436	0.766006	0.484832	0.554706	0.961894	0.100236	0.0176079	0.730457	0.0759876	0.0146891	400.704	822.433	6	6	9
2	1	0.317398	0.795914	0.587115	1.66403	0.393904	0.204689	0.326771	0.809609	0.183357	0.276176	258.299	146.769	1	1	3
2	2	0.343228	0.750249	0.655366	1.51923	0.471722	0.400516	0.134635	0.846554	0.316965	0.0934338	345.662	278.42	2	2	4
2	3	0.268352	0.786373	0.635559	1.85534	0.371604	0.257334	0.125691	0.830332	0.192339	0.08138	169.16	324.7	3	3	5
2	4	0.389099	0.902096	0.762055	1.20881	0.459843	0.532444	0.158169	0.745564	0.410368	0.102593	550.686	397.24	4	4	6
2	5	0.295599	0.811465	0.658907	0.862894	0.856087	0.404246	0.0820092	0.859484	0.350562	0.0711789	340.707	633.9	5	5	9
2	6	0.440522	0.847481	0.724425	1.12998	0.673353	0.624783	0.120052	0.87228	0.548583	0.10108	578.699	648.997	6	6	10
2	7	0.32512	0.858568	0.698232	1.2135	0.503506	0.511767	0.141856	0.781668	0.440577	0.113412	458.734	830.882	7	7	11
2	8	0.25645	0.895394	0.733507	1.14808	0.600879	0.313931	0.138447	0.830577	0.270397	0.113982	650.437	853.204	8	8	12
2	9	0.341387	0.788149	0.573365	4.18005	0.153858	0.074858	0.206692	0.801957	0.0516742	0.102356	304.769	838.271	9	9	14
3	1	0.192727	0.685733	0.543949	1.11026	0.587273	0.252969	0.0780473	0.807481	0.21138	0.0612923	488.755	273.383	1	1	3
3	2	0.0641313	0.43203	0.37728	0.0788024	9.29257	0.127468	0.00732168	0.855732	0.0619312	0.00445991	245.253	359.914	2	2	4
3	3	0.192158	0.762323	0.567276	0.523932	0.754101	0.218427	0.0418312	0.628568	0.156354	0.0309562	634.027	527.443	3	3	5
3	4	0.209079	0.729407	0.459343	1.18621	0.729079	0.0570374	0.00530179	0.929967	0.0526107	0.00473591	751.391	750.197	4	4	7
3	5	0.227916	0.629787	0.567796	2.19477	0.355497	0.114656	0.0790946	0.883309	0.0938014	0.0599399	356.977	804.291	5	5	8
4	1	0.20828	0.468162	0.454245	1.77623	0.46134	0.0800217	0.0464348	0.905233	0.0676684	0.0367348	393.438	216.009	1	1	2
4	2	0.192435	0.454421	0.316341	0.065962	11.051	0.55273	0.069319	0.853784	0.179562	0.0315502	882.094	293.515	2	2	4
4	3	0.246676	0.748006	0.608782	0.354836	1.41525	0.440594	0.0832801	0.708646	0.241791	0.0592257	700.102	417.829	3	3	5
4	4	0.271747	0.440053	0.454077	1.00314	0.678732	0.216233	0.14394	0.825143	0.196074	0.128663	208.618	468.936	4	4	6
4	5	0.368891	0.633926	0.558606	1.43377	0.493047	0.479815	0.146024	0.840782	0.405148	0.114578	473.713	573.21	5	5	7
4	6	0.369997	0.614846	0.495711	2.24655	0.30704	0.281714	0.0704363	0.830531	0.215166	0.047123	805.84	706.849	6	6	8
4	7	0.220427	0.596204	0.542131	1.13286	0.660898	0.123592	0.0214201	0.865276	0.109454	0.0179022	457.046	828.346	7	7	9
5	1	0.0707892	0.46683	0.3211	0.599409	1.50185	0.141156	0.00732821	0.948801	0.133204	0.00698043	675.33	158.398	1	1	1
5	2	0.448663	0.818806	0.685972	0.909862	0.702273	0.521528	0.223351	0.799357	0.421971	0.176034	828.361	364.431	2	2	3
5	3	0.169071	0.736317	0.562153	1.05792	0.609069	0.199593	0.0493573	0.80271	0.164239	0.0381256	355.055	388.824	3	3	4
5	4	0.374287	0.788419	0.649039	1.13789	0.542662	0.426951	0.122698	0.785804	0.357433	0.0933019	504.988	653.827	4	4	6
6	1	0.271606	0.885129	0.500208	0.608012	0.965825	0.826039	0.0391107	0.766312	0.605292	0.0304694	730.7	355.105	1	1	3
7	1	0.240683	0.97643	0.803259	0.782058	0.728833	0.270469	0.0883501	0.754977	0.219417	0.0708606	366.605	257.28	1	1	2
7	2	0.350161	0.964394	0.772178	0.893475	0.789638	0.346457	0.123863	0.839954	0.297706	0.104546	605.484	460.087	2	2	5
7	3	0.161648	0.934578	0.637832	0.980554	0.75556	0.182245	0.0212989	0.860736	0.160673	0.0184969	539.879	730.882	3	3	8
7	4	0.39233	0.864971	0.577897	2.35557	0.2666	0.4226	0.190442	0.79246	0.318784	0.123407	795.512	897.187	4	4	9
8	1	0.477352	0.669524	0.606014	1.34743	0.52082	0.576029	0.226187	0.837717	0.475227	0.169491	240.043	251.753	1	1	3
8	2	0.36458	0.82923	0.679418	1.85447	0.331853	0.463401	0.273713	0.784483	0.346323	0.171072	536.677	380.946	2	2	4
8	3	0.424784	0.729365	0.61504	1.28595	0.51438	0.68489	0.146358	0.813307	0.563619	0.107959	715.692	451.024	3	3	5
8	4	0.323002	0.690772	0.56896	1.25978	0.569524	0.317999	0.0645037	0.84704	0.272545	0.0505572	415.778	490.079	4	4	7
8	5	0.276111	0.669112	0.557713	0.849955	0.760726	0.239826	0.0415396	0.804104	0.207715	0.0358531	239.572	755.851	5	5	9
8	6	0.22961	0.617986	0.379473	2.01255	0.355519	0.235404	0.10429	0.845873	0.20951	0.0891126	455.175	765.888	6	6	10
9	1	0.0707573	0.961335	0.710452	1.05464	0.478073	0.0236613	0.0131382	0.710066	0.018884	0.00931754	447.274	391.837	1	1	4
9	2	0.273906	0.946174	0.680232	2.40959	0.327345	0.269205	0.236988	0.888126	0.214543	0.169979	402.692	532.027	2	2	5
9	3	0.0806835	0.966233	0.694206	0.901937	0.869025	0.120287	0.039391	0.885328	0.108409	0.0358984	247.217	498.297	3	3	6
9	4	0.123948	0.977516	0.749615	0.216271	2.45182	0.294942	0.0707806	0.728188	0.195331	0.0579319	370.032	586.355	4	4	8
9	5	0.196945	0.984687	0.854376	0.8854	0.592733	0.516927	0.058703	0.724435	0.388633	0.042624	568.897	670.612	5	5	10
10	1	0.239955	0.949805	0.680112	1.44089	0.56504	0.0228919	0.0232704	0.902309	0.0201416	0.0193293	704.509	175.995	1	1	1
10	2	0.360185	0.976683	0.854207	1.07878	0.60652	0.353094	0.12454	0.808888	0.294593	0.0981847	424.54	309.957	2	2	2
10	3	0.402561	0.981195	0.88353	1.36163	0.485886	0.49399	0.177212	0.813386	0.403614	0.128707	650.225	457.888	3	3	5
10	4	0.339883	0.977162	0.827657	1.22191	0.568966	0.440516	0.132922	0.833802	0.366853	0.102267	417.997	617.357	4	4	6
10	5	0.260469	0.966112	0.775969	0.995387	0.700891	0.104775	0.0324458	0.835259	0.0915088	0.0276514	487.73	824.883	5	5	7
		n=53
		0.269933

## Sheet: R2 TECKO
ImageNumber	ObjectNumber	Correlation_Correlation_ALIX_Gal3	Correlation_Costes_ALIX_Gal3	Correlation_Costes_Gal3_ALIX	Correlation_K_ALIX_Gal3	Correlation_K_Gal3_ALIX	Correlation_Manders_ALIX_Gal3	Correlation_Manders_Gal3_ALIX	Correlation_Overlap_ALIX_Gal3	Correlation_RWC_ALIX_Gal3	Correlation_RWC_Gal3_ALIX	Location_Center_X	Location_Center_Y	Number_Object_Number	Parent_CellsSec	Parent_Nuclei
1	1	0.567289	0.754658	0.69779	0.871005	0.692715	0.728398	0.566296	0.776761	0.502387	0.444202	736.402	181.554	1	1	2
1	2	0.583142	0.70944	0.639392	0.749051	0.872738	0.666423	0.593777	0.808533	0.440261	0.461164	527.78	372.313	2	2	5
1	3	0.646626	0.82645	0.812087	0.675089	0.985961	0.707107	0.731627	0.81585	0.476381	0.578213	709.687	518.3	3	3	8
1	4	0.641916	0.831019	0.804959	1.17561	0.577385	0.814939	0.573497	0.823879	0.636503	0.46868	415.572	715.728	4	4	9
1	5	0.575442	0.793955	0.808804	0.699879	0.850938	0.667678	0.643058	0.771721	0.441997	0.504273	901.535	744.853	5	5	10
2	1	0.430908	0.70248	0.569405	0.609511	1.16924	0.40269	0.467894	0.844193	0.287543	0.379051	276.02	304.457	1	1	3
2	2	0.563189	0.772884	0.665968	0.750692	0.869517	0.643265	0.644862	0.807923	0.435646	0.498901	482.47	386.936	2	2	5
2	3	0.625254	0.831368	0.728381	0.687414	0.973863	0.693124	0.714409	0.818198	0.452961	0.541573	697.226	461.747	3	3	6
2	4	0.68504	0.832499	0.645522	0.650793	1.12765	0.736303	0.744197	0.856662	0.442081	0.526883	210.574	505.978	4	4	7
2	5	0.644654	0.831682	0.756585	0.737583	0.897515	0.72395	0.701683	0.813629	0.490302	0.548696	470.288	624.435	5	5	8
2	6	0.593166	0.873893	0.811829	0.8025	0.782179	0.709391	0.615163	0.792274	0.507217	0.496246	731.746	727.92	6	6	10
2	7	0.688592	0.907421	0.825072	0.799992	0.847672	0.782388	0.779716	0.823487	0.527168	0.596072	526.647	794.388	7	7	11
3	1	0.743784	0.85463	0.759815	0.720811	1.05467	0.888132	0.596926	0.871903	0.552603	0.433527	927.806	237.983	1	1	5
3	2	0.636579	0.750677	0.718853	0.627344	1.08192	0.716264	0.698226	0.823855	0.42103	0.498562	414.643	394.005	2	2	6
3	3	0.644602	0.822498	0.74071	0.566673	1.2	0.751891	0.64585	0.824627	0.422176	0.450143	762.511	370.422	3	3	7
3	4	0.527184	0.667397	0.662705	0.626607	1.03612	0.594146	0.568191	0.805756	0.395074	0.439168	172.183	467.764	4	4	8
3	5	0.645213	0.775108	0.737068	0.87102	0.74604	0.803937	0.626576	0.806111	0.57159	0.501963	596.221	532.556	5	5	9
3	6	0.62151	0.763931	0.74804	0.803131	0.839587	0.76944	0.5869	0.821157	0.546935	0.475262	301.992	667.288	6	6	10
3	7	0.650833	0.817942	0.806782	1.07651	0.628363	0.881976	0.521756	0.82246	0.684337	0.431272	837.592	625.381	7	7	11
3	8	0.625047	0.874272	0.809061	0.832423	0.829539	0.906141	0.405421	0.830979	0.666532	0.333807	185.285	804.955	8	8	12
3	9	0.699107	0.852615	0.757138	0.601812	1.17161	0.811285	0.691779	0.839696	0.493439	0.505947	823.406	837.347	9	9	13
3	10	0.663222	0.820297	0.787033	0.788631	0.842782	0.800727	0.630887	0.815257	0.542254	0.489866	456.151	837.984	10	10	14
4	1	0.241823	0.442568	0.349978	1.14206	0.560929	0.359584	0.253579	0.800383	0.331603	0.237121	260.047	115.352	1	1	4
4	2	0.483411	0.730558	0.60287	0.545971	1.2053	0.517705	0.575244	0.811209	0.290204	0.406788	650.027	188.462	2	2	5
4	3	0.454196	0.708988	0.584019	0.723154	0.881244	0.519656	0.478112	0.798295	0.362151	0.380682	402.692	354.738	3	3	6
4	4	0.491419	0.685341	0.519743	0.570431	1.16581	0.534928	0.537941	0.815485	0.302821	0.378596	800.216	363.81	4	4	7
4	5	0.45536	0.695803	0.562259	1.07484	0.540922	0.635769	0.381287	0.762499	0.474226	0.304363	541.175	530.346	5	5	9
4	6	0.341929	0.728803	0.514104	0.926506	0.693862	0.442125	0.235092	0.801791	0.335741	0.191786	651.766	563.22	6	6	10
4	7	0.558543	0.834547	0.729485	0.603743	1.08802	0.622229	0.624243	0.810484	0.392056	0.46993	814.049	597.013	7	7	11
4	8	0.385971	0.611794	0.510609	0.735271	0.847143	0.432022	0.358591	0.789227	0.324361	0.301129	166.058	659.706	8	8	12
4	9	0.216012	0.524372	0.433304	0.211036	2.62802	0.376278	0.135844	0.74472	0.132417	0.0817224	545.371	694.31	9	9	13
4	10	0.514524	0.79424	0.686581	0.789395	0.782153	0.65047	0.537372	0.785765	0.46543	0.436212	634.459	836.964	10	10	14
4	11	0.711343	0.901623	0.804836	0.875502	0.800419	0.847022	0.777241	0.837119	0.582252	0.599369	845.976	863.215	11	11	16
5	1	0.296229	0.450335	0.395413	0.61487	1.10778	0.243733	0.271883	0.825311	0.179061	0.227451	256.015	257.727	1	1	4
5	2	0.568775	0.686471	0.592608	0.770088	0.828265	0.652616	0.602461	0.798647	0.39972	0.446226	697.794	363.215	2	2	5
5	3	0.464041	0.704046	0.570043	0.742573	0.813094	0.586708	0.476396	0.777034	0.406571	0.383976	392.483	469.002	3	3	6
5	4	0.508174	0.746929	0.680896	0.776907	0.770739	0.641372	0.574585	0.773817	0.432881	0.452141	593.592	571.054	4	4	8
5	5	0.509293	0.650454	0.555713	0.792623	0.837169	0.586409	0.50783	0.814591	0.410595	0.405979	201.519	739.121	5	5	10
5	6	0.622989	0.855438	0.750167	0.892124	0.706786	0.785125	0.644796	0.794066	0.530258	0.507826	754.458	725.623	6	6	11
6	1	0.410846	0.670383	0.683531	0.791305	0.72108	0.484264	0.528629	0.755377	0.338278	0.415378	783.465	175.756	1	1	2
6	2	0.356618	0.614511	0.682364	0.809812	0.704399	0.43557	0.37876	0.755269	0.314783	0.30403	616.638	291.476	2	2	3
6	3	0.357234	0.539315	0.527196	0.630566	0.687435	0.393138	0.0894071	0.658387	0.291082	0.0753138	205.513	409.096	3	3	5
6	4	0.403457	0.579138	0.596514	0.551827	1.10255	0.429415	0.454612	0.780011	0.279081	0.359298	476.432	444.662	4	4	6
6	5	0.562528	0.760762	0.748274	0.668832	0.919974	0.611536	0.63599	0.784416	0.388704	0.481634	695.784	571.875	5	5	7
6	6	0.459669	0.606453	0.655243	0.760315	0.745294	0.536123	0.539363	0.752767	0.35644	0.419751	342.503	570.234	6	6	8
6	7	0.600772	0.750699	0.739238	0.759628	0.892122	0.661142	0.694476	0.823213	0.459213	0.551192	880.787	634.632	7	7	9
6	8	0.572342	0.730953	0.694256	0.610579	1.15987	0.525984	0.664392	0.84154	0.33676	0.501634	713.358	765.721	8	8	11
7	1	0.308137	0.352338	0.334417	0.282852	2.39236	0.324382	0.212779	0.822608	0.106103	0.0987051	381.473	166.086	1	1	2
7	2	0.554121	0.658513	0.581834	0.511982	1.33192	0.540896	0.728428	0.825784	0.308137	0.508377	358.238	315.673	2	2	3
7	3	0.604315	0.749363	0.755074	0.755405	0.85078	0.676308	0.685917	0.801676	0.476547	0.538192	874.61	357.537	3	3	4
7	4	0.554922	0.735991	0.699661	0.528733	1.24277	0.546469	0.647816	0.810613	0.34543	0.492372	605.938	394.495	4	4	5
7	5	0.507545	0.73243	0.718681	0.68363	0.862654	0.574051	0.60025	0.767943	0.397102	0.461393	195.651	564.305	5	5	6
7	6	0.464891	0.822968	0.839831	0.894987	0.605772	0.725587	0.484806	0.736314	0.493827	0.344028	621.898	655.5	6	6	8
7	7	0.523852	0.808009	0.801163	0.849886	0.678305	0.693591	0.579381	0.759264	0.471531	0.423743	488.641	742.609	7	7	9
7	8	0.618011	0.855045	0.870586	0.773268	0.833988	0.748439	0.740115	0.803054	0.5327	0.577155	848.185	748.362	8	8	10
		N=55
		0.534283

## Sheet: R2 16KO
ImageNumber	ObjectNumber	Correlation_Correlation_ALIX_Gal3	Correlation_Costes_ALIX_Gal3	Correlation_Costes_Gal3_ALIX	Correlation_K_ALIX_Gal3	Correlation_K_Gal3_ALIX	Correlation_Manders_ALIX_Gal3	Correlation_Manders_Gal3_ALIX	Correlation_Overlap_ALIX_Gal3	Correlation_RWC_ALIX_Gal3	Correlation_RWC_Gal3_ALIX	Location_Center_X	Location_Center_Y	Number_Object_Number	Parent_CellsSec	Parent_Nuclei
1	1	0.316911	0.581501	0.392452	0.577781	1.11871	0.40224	0.227901	0.803971	0.27904	0.185007	255.018	294.843	1	1	2
1	2	0.532167	0.812275	0.669478	0.904754	0.679549	0.699138	0.420137	0.784107	0.494301	0.323588	690.188	365.088	2	2	3
1	3	0.458963	0.723203	0.545324	0.726406	0.904554	0.554959	0.366246	0.810601	0.376201	0.28547	464.263	427.619	3	3	4
1	4	0.437623	0.71992	0.536761	0.644803	0.958599	0.545072	0.385207	0.786198	0.372638	0.302627	364.925	570.605	4	4	5
1	5	0.604385	0.811585	0.699534	0.947515	0.708497	0.759343	0.537352	0.819336	0.539584	0.414759	564.376	769.294	5	5	6
2	1	0.458847	0.620876	0.654868	0.766689	0.789164	0.542682	0.458905	0.777845	0.404463	0.357409	736.79	206.929	1	1	2
2	2	0.440284	0.58409	0.604296	0.788673	0.706177	0.549232	0.421224	0.746286	0.387786	0.306263	314.752	439.409	2	2	4
2	3	0.468985	0.668331	0.650967	0.689703	0.90012	0.566827	0.486875	0.787918	0.399633	0.373102	494.769	438.633	3	3	5
2	4	0.526523	0.693785	0.651812	0.590517	1.08698	0.549602	0.538634	0.801176	0.381042	0.423967	587.428	621.177	4	4	6
2	5	0.623713	0.74699	0.782641	0.631823	1.03278	0.65285	0.735525	0.807795	0.418557	0.536308	827.704	824.546	5	5	7
2	6	0.587195	0.681639	0.668309	0.671239	1.0069	0.56643	0.606804	0.822115	0.406968	0.470532	540.002	860.126	6	6	8
3	1	0.426905	0.777478	0.704574	0.697709	0.900331	0.46627	0.326929	0.792571	0.323331	0.252205	498.608	244.501	1	1	2
3	2	0.615939	0.86103	0.802367	0.756245	0.86283	0.766264	0.562747	0.807782	0.514889	0.42229	832.751	243.534	2	2	3
3	3	0.48706	0.758666	0.69967	0.843606	0.752282	0.64876	0.408802	0.796637	0.45707	0.310089	283.871	264.824	3	3	4
3	4	0.721161	0.926253	0.91216	1.00106	0.71813	0.881152	0.587833	0.847873	0.672372	0.461765	846.832	482.625	4	4	6
3	5	0.710566	0.860723	0.800321	1.06029	0.679543	0.857127	0.63255	0.848829	0.645902	0.48826	661.326	552.186	5	5	7
3	6	0.554675	0.857354	0.850457	1.00866	0.606425	0.744759	0.447748	0.782098	0.561454	0.341412	471.51	575.61	6	6	8
3	7	0.664945	0.908784	0.850141	0.683014	0.983561	0.791349	0.729851	0.819625	0.476852	0.517011	229.68	852.389	7	7	9
4	1	0.503564	0.797726	0.769332	1.01188	0.62531	0.588546	0.446248	0.795448	0.443783	0.315506	771.66	153.799	1	1	1
4	2	0.43923	0.719709	0.688206	0.646128	1.03287	0.379873	0.534009	0.816926	0.289906	0.435089	331.359	346.891	2	2	4
4	3	0.452939	0.809581	0.757943	0.852282	0.710113	0.525716	0.404884	0.777956	0.400289	0.301928	706.384	338.943	3	3	5
4	4	0.56706	0.809112	0.765224	0.702393	0.956157	0.55684	0.597783	0.819511	0.419299	0.472943	474.438	594.141	4	4	7
4	5	0.687158	0.863775	0.781134	0.537953	1.26133	0.673985	0.783172	0.823733	0.41175	0.55101	801.092	720.841	5	5	8
5	1	0.51784	0.691808	0.691653	0.72401	0.975468	0.510204	0.490328	0.840386	0.37076	0.392148	651.011	125.186	1	1	2
5	2	0.314461	0.569985	0.595531	0.786382	0.893474	0.361145	0.200047	0.838219	0.300477	0.173421	235.345	340.936	2	2	3
5	3	0.566117	0.83125	0.82395	0.773448	0.816539	0.637	0.641982	0.794701	0.459921	0.508244	592.291	348.01	3	3	4
5	4	0.567633	0.822004	0.896252	0.832289	0.746874	0.687726	0.599539	0.788425	0.52196	0.471328	545.648	408.208	4	4	5
5	5	0.526264	0.672213	0.653129	0.78928	0.836777	0.559613	0.463475	0.812681	0.413016	0.369935	452.272	499.983	5	5	7
5	6	0.506625	0.649989	0.725728	1.23645	0.518531	0.771121	0.290287	0.80071	0.601962	0.216785	822.244	623.021	6	6	9
5	7	0.554946	0.722317	0.6997	0.744376	0.943866	0.608418	0.464583	0.838207	0.464496	0.382384	431.94	642.621	7	7	10
5	8	0.643451	0.859692	0.859649	0.759797	0.889796	0.791785	0.636487	0.822231	0.59761	0.518774	337.154	823.795	8	8	11
5	9	0.621622	0.743254	0.768162	0.941307	0.712342	0.72921	0.55176	0.81886	0.553773	0.431083	695.556	872.487	9	9	12
6	2	0.590438	0.830947	0.788298	0.866833	0.712838	0.677145	0.645159	0.786074	0.48657	0.451602	672.187	447.659	2	2	5
6	3	0.666306	0.846162	0.796276	0.78493	0.86868	0.729431	0.66396	0.825744	0.542363	0.499539	538.357	640.396	3	3	6
6	4	0.591305	0.852038	0.79508	0.714304	0.934335	0.661945	0.594536	0.816945	0.506227	0.47623	244.394	673.13	4	4	7
6	5	0.595775	0.904779	0.869063	0.684541	0.913015	0.691007	0.683466	0.790567	0.483749	0.504478	841.003	705.624	5	5	8
7	1	0.474996	0.805497	0.698117	0.792979	0.732117	0.717249	0.271316	0.761941	0.487323	0.215259	480.957	221.408	1	1	1
7	2	0.4331	0.86302	0.783706	0.826782	0.737506	0.611696	0.244825	0.780869	0.488342	0.210861	715.116	303.421	2	2	2
7	3	0.516983	0.813065	0.702965	0.67702	0.908465	0.645218	0.520141	0.784251	0.417476	0.401407	297.467	417.532	3	3	5
7	4	0.476491	0.835929	0.750302	0.860338	0.636628	0.736651	0.35431	0.740078	0.531859	0.285128	665.257	504.428	4	4	6
7	5	0.57395	0.866883	0.817847	0.953293	0.673188	0.723002	0.547659	0.80109	0.549561	0.451191	395.35	609.436	5	5	7
7	6	0.509589	0.801459	0.684024	1.09752	0.596899	0.726365	0.24023	0.809389	0.592264	0.20316	711.338	699.39	6	6	8
8	1	0.396637	0.733629	0.654098	0.671181	0.986913	0.484948	0.294141	0.813878	0.410055	0.252462	277.053	278.13	1	1	2
8	2	0.510674	0.823529	0.776649	0.728862	0.893845	0.388575	0.43228	0.807149	0.306541	0.341371	519.788	314.816	2	2	3
8	3	0.625401	0.884297	0.834646	0.670885	0.985609	0.668761	0.683179	0.813161	0.489119	0.518306	593.031	494.194	3	3	4
8	4	0.49426	0.753959	0.686202	0.707509	0.892219	0.573565	0.490496	0.794515	0.427403	0.374632	184.978	507.523	4	4	5
8	5	0.627331	0.860547	0.784941	0.840349	0.755979	0.740364	0.635596	0.797048	0.563393	0.467519	764.123	541.2	5	5	6
8	6	0.474356	0.810307	0.762498	1.10799	0.582702	0.539586	0.464194	0.803509	0.428133	0.333923	375.806	568.628	6	6	7
8	7	0.651374	0.879652	0.848763	1.20324	0.541112	0.784032	0.664999	0.806901	0.553925	0.401189	277.835	784.13	7	7	9
8	8	0.544979	0.815867	0.723558	0.592567	1.12894	0.558812	0.480362	0.817906	0.423416	0.392083	531.394	800.103	8	8	10
		N=50
		0.537194

## Sheet: Sheet1
ImageNumber	ObjectNumber	Correlation_Correlation_ALIX_Gal3	Correlation_Costes_ALIX_Gal3	Correlation_Costes_Gal3_ALIX	Correlation_K_ALIX_Gal3	Correlation_K_Gal3_ALIX	Correlation_Manders_ALIX_Gal3	Correlation_Manders_Gal3_ALIX	Correlation_Overlap_ALIX_Gal3	Correlation_RWC_ALIX_Gal3	Correlation_RWC_Gal3_ALIX	Location_Center_X	Location_Center_Y	Number_Object_Number	Parent_CellsSec	Parent_Nuclei
1	1	0.5178401530225086	0.6918084790305573	0.6916534232239054	0.7240103236126586	0.9754676625862404	0.5102040814106911	0.49032795380547056	0.8403860172936883	0.3707603282199207	0.392148435570132	651.0108155510085	125.18554516223327	1	1	2
1	2	0.3144606849215983	0.5699854593961096	0.59553090792798	0.7863822834199472	0.8934735319717508	0.3611448995327006	0.20004668233893044	0.8382193962485184	0.3004774003627474	0.1734213148771028	235.34525412105356	340.93591729953516	2	2	3
1	3	0.5661173403759332	0.8312504664274962	0.8239500207202511	0.7734477097917148	0.8165385856554825	0.6370001442185854	0.6419824298488341	0.7947011381845372	0.4599210536683986	0.5082436813250122	592.2909533592026	348.0104998858708	3	3	4
1	4	0.5676326688985319	0.8220035209051904	0.8962521346714671	0.8322889917279894	0.7468736883676171	0.6877261794563645	0.5995389974796136	0.7884254873097704	0.5219603962167276	0.471327955809935	545.6484029484029	408.2076167076167	4	4	5
1	5	0.5262639487551589	0.6722134869138865	0.6531293180523133	0.7892801872223897	0.8367765742098691	0.5596130560327043	0.4634747283560845	0.8126814696765734	0.4130162049832821	0.3699347090960298	452.27184680700515	499.98261984786836	5	5	7
1	6	0.5066254066628844	0.6499886921828977	0.7257282549153996	1.2364473554625892	0.5185312416484552	0.7711213370122761	0.2902867766877138	0.8007100489321745	0.6019622187353144	0.21678511332795278	822.2439553626782	623.0210580698491	6	6	9
1	7	0.5549460681479865	0.7223168959780207	0.6997001688430882	0.7443759703564431	0.943865545272845	0.6084182724549602	0.4645831051602106	0.8382069142810069	0.4644958176961232	0.38238380250240006	431.9397368421053	642.6208270676692	7	7	10
1	8	0.6434507416261479	0.8596918399930504	0.8596488385050136	0.7597969694262362	0.8897955866823541	0.7917845568321977	0.636487323616444	0.8222311050854817	0.5976095408082377	0.5187743350346832	337.153707368176	823.7954836456757	8	8	11
1	9	0.621621791529279	0.743254204188485	0.7681620655702293	0.9413069731601855	0.7123419187783572	0.7292098811201239	0.5517595327301343	0.818860437083374	0.5537729715436776	0.4310830809753156	695.5555930108433	872.4871622001236	9	9	12

## Sheet: R3 WT
ImageNumber	ObjectNumber	Correlation_Correlation_ALIX_Gal3	Correlation_Costes_ALIX_Gal3	Correlation_Costes_Gal3_ALIX	Correlation_K_ALIX_Gal3	Correlation_K_Gal3_ALIX	Correlation_Manders_ALIX_Gal3	Correlation_Manders_Gal3_ALIX	Correlation_Overlap_ALIX_Gal3	Correlation_RWC_ALIX_Gal3	Correlation_RWC_Gal3_ALIX	Location_Center_X	Location_Center_Y	Number_Object_Number	Parent_CellsSec	Parent_Nuclei
1	1	0.588745	0.988548	0.927604	1.0498	0.615072	0.556922	0.706072	0.803556	0.443622	0.553299	672.179	150.769	1	1	1
1	2	0.620195	0.980992	0.894546	1.19928	0.590297	0.634251	0.565791	0.841388	0.52376	0.453887	860.535	181.275	2	2	2
1	3	0.599555	0.994544	0.967255	0.977453	0.705046	0.572821	0.74951	0.83015	0.438283	0.579539	443.85	265.591	3	3	4
1	4	0.654889	0.989748	0.941729	0.872581	0.770159	0.625954	0.820759	0.819772	0.452283	0.631083	334.361	366.478	4	4	5
1	5	0.678868	0.978741	0.887433	0.909716	0.785573	0.646399	0.717448	0.845369	0.506972	0.576578	831.587	344.658	5	5	6
1	6	0.57283	0.987957	0.934916	0.885481	0.733376	0.538433	0.676012	0.805848	0.419117	0.540599	633.218	420.766	6	6	7
1	7	0.685658	0.989673	0.952184	0.99694	0.72761	0.713019	0.771222	0.851694	0.566246	0.622681	334.374	546.126	7	7	9
1	8	0.708677	0.987904	0.936445	0.855302	0.869867	0.682974	0.786752	0.862554	0.530423	0.641781	612.382	611.853	8	8	10
1	9	0.594601	0.988025	0.948144	0.944638	0.693697	0.674796	0.653914	0.809502	0.523764	0.514336	377.772	751.658	9	9	12
1	10	0.568327	0.991879	0.975907	0.983514	0.651861	0.580322	0.665557	0.800696	0.465814	0.542759	696.33	767.501	10	10	14
1	11	0.654208	0.991258	0.962146	1.07826	0.624008	0.636872	0.844708	0.820268	0.504732	0.660822	595.684	908.737	11	11	15
1	12	0.74649	0.992687	0.970742	0.956472	0.730692	0.834646	0.879494	0.835995	0.639178	0.688433	228.034	900.868	12	12	16
1	13	0.750745	0.990116	0.969428	0.992555	0.744738	0.817984	0.798621	0.859763	0.672076	0.660672	842.64	941.461	13	13	17
2	1	0.521457	0.827094	0.779241	0.685948	0.996969	0.424746	0.562651	0.826964	0.353344	0.49263	596.858	106.228	1	1	1
2	2	0.493679	0.751668	0.758223	1.57699	0.482451	0.350772	0.586158	0.872251	0.316545	0.505304	85.6685	114.438	2	2	2
2	3	0.487429	0.675511	0.667402	1.00631	0.733265	0.401563	0.577185	0.859007	0.353938	0.507331	806.251	179.134	3	3	3
2	4	0.486399	0.861782	0.824325	0.885503	0.7439	0.521732	0.557366	0.811619	0.416175	0.446554	488.453	249.297	4	4	4
2	5	0.513348	0.778371	0.792381	1.06091	0.647313	0.596352	0.435633	0.828697	0.495902	0.349535	308.358	221.654	5	5	5
2	6	0.473198	0.840116	0.872512	0.912917	0.703341	0.482436	0.570587	0.801306	0.389869	0.453721	628.987	347.241	6	6	7
2	7	0.51867	0.773753	0.794694	0.872873	0.713024	0.46552	0.660578	0.78891	0.368047	0.515504	783.416	361.212	7	7	8
2	8	0.693516	0.867649	0.839173	0.991633	0.71675	0.688067	0.793532	0.843062	0.527232	0.599466	441.247	411.055	8	8	9
2	9	0.623063	0.847255	0.825711	0.866303	0.799833	0.624321	0.634349	0.832405	0.491473	0.507573	302.433	534.361	9	9	10
2	10	0.568601	0.838966	0.856463	0.846348	0.746684	0.649223	0.638017	0.794956	0.488774	0.48792	661.614	498.944	10	10	11
2	11	0.658179	0.856596	0.760894	0.990922	0.704681	0.677384	0.738897	0.835634	0.523527	0.560827	138.167	577.913	11	11	12
2	12	0.550966	0.8469	0.811814	1.0211	0.631387	0.534604	0.618967	0.802938	0.410818	0.465479	526.591	644.679	12	12	13
2	13	0.703961	0.847738	0.836846	0.962384	0.724482	0.745389	0.805542	0.835003	0.587252	0.616263	731.76	645.908	13	13	14
2	14	0.660099	0.89683	0.873359	0.862003	0.800654	0.686208	0.782384	0.830763	0.526974	0.609339	424.804	766.563	14	14	15
2	15	0.594659	0.851863	0.678556	0.483046	1.63305	0.538837	0.410851	0.888167	0.402616	0.3351	878.238	797.463	15	15	17
2	16	0.650648	0.848936	0.643348	0.745304	1.05203	0.581797	0.574513	0.885484	0.461695	0.480634	725.442	802.487	16	16	18
2	17	0.46861	0.892763	0.924018	0.849161	0.734715	0.483542	0.666598	0.789868	0.383756	0.532145	299.952	825.631	17	17	19
3	1	0.585173	0.992929	0.94903	0.81823	0.770797	0.597517	0.667904	0.79416	0.434975	0.503426	408.414	149.471	1	1	2
3	2	0.627978	0.98272	0.864661	0.85183	0.864185	0.605271	0.657468	0.857986	0.500972	0.558325	616.219	213.65	2	2	3
3	3	0.529438	0.986896	0.928851	1.29608	0.486911	0.578072	0.558691	0.794402	0.44195	0.380999	362.248	249.499	3	3	5
3	4	0.648838	0.98824	0.929135	1.23868	0.560556	0.717911	0.670791	0.833278	0.573665	0.503816	883.794	314.629	4	4	6
3	5	0.737026	0.984338	0.8979	0.956816	0.795894	0.722373	0.699931	0.872654	0.57093	0.547989	727.598	368.68	5	5	7
3	6	0.270046	0.984545	0.862251	1.07061	0.510413	0.220916	0.292469	0.739224	0.180753	0.221848	209.804	343.065	6	6	8
3	7	0.694625	0.982526	0.903558	1.06727	0.664943	0.769939	0.733478	0.842422	0.613439	0.565679	531.228	518.388	7	7	9
3	8	0.632929	0.988549	0.942047	1.10037	0.612054	0.726211	0.698067	0.820661	0.55105	0.501757	321.671	524.28	8	8	10
3	9	0.597678	0.991442	0.950769	0.965921	0.670778	0.710277	0.666472	0.804934	0.542256	0.49799	159.035	589.759	9	9	11
3	10	0.667278	0.986041	0.895776	0.84751	0.791261	0.725427	0.777842	0.818903	0.533942	0.586955	767.994	600.966	10	10	12
3	11	0.663842	0.976714	0.87291	1.03952	0.709095	0.583464	0.768928	0.858557	0.473574	0.616312	363.602	755.417	11	11	13
3	12	0.689442	0.981274	0.903212	1.11252	0.63157	0.657674	0.79861	0.838233	0.516021	0.602837	862.03	783.415	12	12	15
3	13	0.684078	0.986251	0.935606	1.28868	0.563532	0.788007	0.65904	0.85218	0.649084	0.513226	156.294	843.84	13	13	16
3	14	0.716771	0.978671	0.910731	1.21266	0.60942	0.722809	0.721888	0.859661	0.588785	0.553082	588.278	825.973	14	14	17
3	15	0.756896	0.987693	0.952926	1.22186	0.62891	0.843674	0.698811	0.876606	0.703903	0.558025	251.324	866.025	15	15	18
3	16	0.784076	0.989227	0.958284	1.08219	0.720154	0.882275	0.804377	0.882803	0.733049	0.664084	855.666	893.808	16	16	19
4	1	0.56188	0.977341	0.879649	1.19662	0.52776	0.550075	0.623301	0.794687	0.464745	0.499086	734.108	134.791	1	1	4
4	2	0.563899	0.986995	0.901374	0.779609	0.866176	0.519978	0.662401	0.821753	0.403358	0.539384	297.633	329.35	2	2	6
4	3	0.550429	0.991895	0.938658	0.892014	0.756069	0.549956	0.664393	0.821234	0.427631	0.534911	529.371	319.903	3	3	7
4	4	0.679869	0.983179	0.883546	1.1162	0.673863	0.656854	0.746744	0.867275	0.524076	0.580834	897.68	428.864	4	4	8
4	5	0.594419	0.988392	0.929618	1.145	0.582095	0.688939	0.645135	0.816393	0.528844	0.476614	191.367	647.212	5	5	10
4	6	0.634834	0.989353	0.936971	0.856458	0.826111	0.564753	0.723743	0.841148	0.456758	0.604661	592.224	607.575	6	6	11
4	7	0.580393	0.979661	0.893021	1.13221	0.576846	0.678261	0.534026	0.808152	0.536439	0.406706	330.49	617.772	7	7	12
4	8	0.582947	0.987235	0.943388	1.14659	0.53705	0.691434	0.608672	0.784715	0.522609	0.433541	757.022	662.05	8	8	13
4	9	0.673714	0.984665	0.926416	0.90227	0.790522	0.663528	0.735448	0.84455	0.515188	0.59487	284.228	802.894	9	9	15
4	10	0.627323	0.984804	0.936176	1.12584	0.584252	0.753878	0.598225	0.811032	0.594375	0.455201	581.022	836.436	10	10	16
5	1	0.532822	0.770818	0.651069	0.875164	0.76398	0.52861	0.543109	0.817685	0.425261	0.447121	471.753	98.9826	1	1	2
5	2	0.543298	0.837961	0.73846	1.07456	0.621931	0.522257	0.619033	0.817499	0.426814	0.493937	627.524	158.641	2	2	4
5	3	0.590488	0.840648	0.721582	0.861224	0.808964	0.441642	0.852471	0.834685	0.358989	0.707492	866.187	176.365	3	3	5
5	4	0.582458	0.814239	0.73353	0.897412	0.746146	0.525754	0.700917	0.818291	0.417948	0.559983	100.439	289.885	4	4	6
5	5	0.570974	0.772671	0.817629	0.850578	0.757205	0.544072	0.799752	0.802535	0.425173	0.63975	814.454	322.234	5	5	7
5	6	0.635474	0.892686	0.85027	1.20582	0.576126	0.724293	0.639424	0.833489	0.571609	0.476645	573.949	332.283	6	6	8
5	7	0.438523	0.777364	0.740523	0.45835	1.25824	0.394959	0.582788	0.759416	0.286061	0.479195	905.377	402.984	7	7	10
5	8	0.744585	0.865463	0.774669	0.844949	0.900008	0.743557	0.837521	0.872044	0.565852	0.667952	261.417	402.225	8	8	11
5	9	0.631095	0.801892	0.837687	0.730704	0.949263	0.570802	0.767296	0.832845	0.432147	0.619554	556.115	548.607	9	9	12
5	10	0.514525	0.752361	0.852844	0.890964	0.752252	0.500953	0.552834	0.818675	0.414756	0.464829	712.221	580.179	10	10	13
5	11	0.449632	0.852091	0.748496	0.970008	0.653518	0.446822	0.538467	0.796189	0.356276	0.423281	893.128	578.953	11	11	14
5	12	0.712402	0.897478	0.76547	0.779283	0.918511	0.699257	0.838894	0.846038	0.518413	0.657026	393.599	644.784	12	12	15
5	13	0.708074	0.902577	0.916052	0.737348	1.01563	0.641491	0.837626	0.865372	0.505918	0.699273	859.201	802.618	13	13	16
5	14	0.681845	0.888075	0.89145	0.737143	0.972749	0.636011	0.777567	0.846791	0.496524	0.644074	372.136	867.462	14	14	17
6	1	0.592796	0.78252	0.807183	1.04883	0.693058	0.569393	0.584983	0.852585	0.48521	0.499182	604.36	115.963	1	1	5
6	2	0.410334	0.750055	0.701284	1.76166	0.425684	0.26341	0.415179	0.865974	0.24133	0.367891	65.6429	123.282	2	2	6
6	3	0.552738	0.726636	0.769797	0.793817	0.906105	0.434169	0.660174	0.848105	0.342541	0.549072	770.027	250.276	3	3	7
6	4	0.558608	0.797405	0.664583	1.01661	0.670782	0.561089	0.597936	0.825787	0.443368	0.470885	412.743	371.152	4	4	9
6	5	0.585858	0.862857	0.910454	1.06415	0.613169	0.688962	0.629341	0.807778	0.534442	0.474757	583.382	470.017	5	5	10
6	6	0.618979	0.853522	0.756897	1.03303	0.663528	0.65612	0.622401	0.827915	0.520659	0.491204	810.813	498.216	6	6	12
6	7	0.604118	0.891066	0.906156	0.762635	0.826654	0.597912	0.757867	0.793999	0.432764	0.584608	400.508	647.469	7	7	13
6	8	0.600061	0.839931	0.883287	0.875296	0.775438	0.54218	0.724831	0.823855	0.427465	0.588352	576.758	747.972	8	8	15
6	9	0.607458	0.850445	0.860969	1.1125	0.613071	0.647908	0.643405	0.825858	0.509047	0.493936	327.415	842.83	9	9	16
6	10	0.605397	0.866649	0.893873	0.74191	0.912873	0.57981	0.712799	0.822964	0.442139	0.58802	945.112	873.21	10	10	17
		N=80
		0.606233

[truncated: 3 more sheets: R3 E3DKO, R3 TECKO, R3 16KO]
