# Supplementary material for: The ATG8 E3-like ligases sense lysosomal damage and initiate ESCRT-mediated membrane repair
Source: EMBO J. 2026 Jan 3;45(3):930–52. doi: 10.1038/s44318-025-00672-1 (PMC12865045; doi:10.1038/s44318-025-00672-1)
Supplement: Supplementary file 3 — Source data Fig. 1 [file 44318_2025_672_MOESM3_ESM.zip › Figure 1/1E/IST1-EGFP_lysosomal accumulation_HeLa WT_DKO.xlsx]

## Sheet: WT
		Exp#1								Exp#2					Exp#3																Exp#4														Exp#5
			2024-04-11							2024-04-11					2024-04-17																2024-04-17														2024-04-24
			Test R2	Test R2	Test R2	Test R2				Test R1	Test R1				R3	R3	R3	R3	R3	R3	R3	R3	R3	R3	R3	R3					R5	R5	R5	R5	R5	R5	R5	R5	R5	R5					WT	WT	WT	WT	WT
			Cell#1	Cell#2	Cell#3	Cell#4				Cell#1	Cell#2				Cell#1	Cell#2	Cell#3	Cell#4	Cell#5	Cell#6	Cell#7	Cell#8	Cell#9	Cell#10	Cell#11	Cell#12					Cell#1	Cell#2	Cell#3	Cell#4	Cell#5	Cell#6	Cell#7	Cell#7	Cell#9	Cell#10					Cell#1	Cell#2	Cell#3	Cell#4	Cell#5
		0	2.853	5.492	3.643	3.847				7.161	9.926				9.819	10.916	8.582	7.428	9.257	11.488	31.095	8.963	8.962	15.477	4.978	22.586					18.747	14.589	17.321	12.722	10.441	16.564	4.049	14.486	11.773	8.044					9.175	6.508	24.994	9.473	4.147
		15	2.994	5.859	3.626	3.793				7.605	9.748				9.536	10.476	8.804	7.848	9.015	11.985	30.734	9.328	9.026	14.608	5.567	24.094					19.105	15.436	17.182	12.971	10.641	16.135	4.244	14.443	10.979	8.938					9.355	6.358	24.817	9.629	4.097
		30	2.93	5.746	3.618	3.759				7.659	9.778				9.788	10.743	8.803	7.625	9.04	12.092	30.774	9.031	9.407	15.225	5.68	23.341					17.826	14.197	17.365	12.582	10.35	16.121	4.121	15.002	10.637	8.563					9.146	6.433	24.742	9.873	4.266
		45	2.901	5.458	3.638	3.717				7.715	9.68				10.107	11.009	9.489	8.517	9.543	12.883	30.814	9.491	9.349	15.131	5.771	23.348					18.283	14.709	17.418	13.846	11.301	15.785	4.237	15.183	11.534	8.701					9.17	6.608	24.926	9.952	3.954
		60	3.037	5.853	3.616	3.955				8.032	9.955				9.948	11.305	10.249	8.697	10.179	13.462	29.775	10.061	9.965	15.654	5.944	24.392					18.568	15.164	17.338	14.496	11.48	17.066	4.084	14.582	11.548	9.025					9.003	6.543	25.162	9.651	4.207
		75	3.182	5.949	3.645	4.02				8.051	10.029				10.39	11.454	10.627	8.672	10.174	13.561	30.713	10.6	10.409	16.307	6.388	25.014					19.757	16.581	18.273	15.389	12.253	18.827	4.407	14.666	11.004	10.268					9.238	6.559	25.582	9.676	4.052
		90	3.407	6.144	3.784	4.082				8.433	10.302				11.101	11.452	10.659	8.781	10.371	13.706	30.116	10.82	10.613	16.34	6.872	25.455					20.256	16.475	18.796	15.322	12.226	18.548	4.636	15.346	11.18	9.867					8.779	6.267	24.884	9.778	4.155
		105	3.413	6.419	3.818	4.424				8.829	10.52				10.765	11.602	10.74	8.286	10.481	14.271	30.747	11.08	10.839	16.559	7.091	25.614					20.633	17.954	19.529	17.374	12.945	19.022	4.507	15.506	12.306	9.717					9.163	6.494	25.385	9.584	4.086
		120	3.571	6.395	4.086	4.226				8.943	10.274				10.752	11.649	10.713	8.932	10.668	13.401	30.232	10.722	10.548	16.232	7.29	25.362					19.845	17.622	19.874	16.389	13.134	19.849	4.606	15.698	12.277	9.988					8.896	6.385	24.732	9.601	4.325
		135	3.4	6.27	3.755	4.314				9.11	10.471				10.722	11.695	10.949	8.52	10.652	13.141	29.494	10.996	11.203	16.595	7.484	25.895					20.177	17.555	19.667	17.232	13.124	19.545	4.638	15.065	11.976	10.776					9.152	6.401	24.984	9.691	4.119
		150	3.575	6.301	3.734	4.423				9.184	10.571				10.798	11.798	11.02	8.525	10.977	14.334	31.446	11.204	10.574	16.43	7.535	26.032					19.519	17.342	19.41	16.844	12.797	19.496	4.57	15.781	11.874	10.046					8.948	6.508	25.264	9.504	4.172
		165	3.596	6.523	3.68	4.296				9.125	10.785				10.696	11.317	10.643	8.793	10.694	13.749	31.276	10.89	10.496	16.567	7.543	25.637					19.801	18.947	19.619	17.263	13.275	20.686	4.615	15.948	11.781	10.748					9.527	6.626	24.657	9.742	4.232
		180	3.213	6.261	3.82	4.109				9.398	10.573				11.252	11.691	11.634	8.991	10.8	13.991	31.591	11.055	10.838	16.593	7.153	24.594					21.061	18.374	19.671	16.447	13.628	20.122	4.413	16.3	11.144	10.36					9.787	6.674	25.213	10.55	4.573
		195	3.219	6.3	3.811	4.118				9.428	10.917				10.585	11.832	11.036	9.739	11.064	13.94	31.18	11.262	10.811	16.855	7.406	25.705					20.151	18.607	19.23	16.304	14.05	20.76	4.416	16.08	11.497	10.859					10.378	7.207	25.825	10.601	4.746
		210	3.385	6.298	3.625	4.056				9.625	10.988				10.733	11.766	11.193	9.677	10.911	14.028	30.863	11.213	10.955	16.903	7.4	25.616					20.935	18.664	19.599	17.497	13.746	20.888	4.533	15.96	11.264	10.513					10.824	7.708	26.411	10.694	5.01
		225	3.139	6.196	3.552	3.841				9.828	10.858				10.858	11.434	10.824	9.982	11.764	14.007	30.366	11.082	11.712	17.765	7.776	26.316					20.877	17.885	19.912	18.003	13.748	21.738	4.347	16.057	12.501	10.335					11.057	8.133	27.078	11.575	5.499
		240	3.179	6.204	3.494	4.06				9.566	11.061				10.839	11.946	11.272	10.248	11.297	14.379	31.176	11.552	11.142	17.436	7.696	25.718					19.86	18.607	19.83	18.106	14.569	22.046	4.394	16.399	12.138	10.706					11.481	8.635	26.807	11.545	5.721
		255	3.024	6.301	3.386	4.047				10.005	11.044				10.845	12.003	11.481	10.571	12.014	14.469	32.033	11.66	11.412	17.614	7.86	26.593					20.292	18.778	19.515	18.367	14.298	21.271	4.667	15.54	11.659	10.28					11.861	8.772	27.492	11.655	6.184
		270	3.185	6.112	3.38	4.136				9.862	10.866				11.202	12.143	12.08	11.157	12.033	14.643	31.105	12.096	11.786	18.399	8.438	28.431					20.884	19.264	20.333	19.559	14.511	22.475	4.688	16.353	12.803	10.892					12.387	9.399	28.342	12.122	6.45
		285	3.134	5.959	3.52	3.989				10.087	11.111				11.455	11.958	11.756	10.91	12.145	14.831	31.583	12.203	11.96	18.245	8.575	27.103					20.398	19.787	20.619	20.351	14.272	23.149	4.726	15.839	12.26	10.84					12.374	9.805	28.05	12.461	6.888
		300	3.192	6.09	3.814	3.962				10.342	11.117				11.594	12.351	12.141	11.116	12.382	15.236	32.727	11.738	12.303	18.636	8.763	27.08					21.39	19.664	20.391	19.317	14.165	23.344	4.439	15.615	12.171	10.58					12.523	10.032	28.234	12.232	7.01
		315	3.15	6.379	3.619	4.165				10.467	11.306				11.403	12.37	11.861	11.823	12.632	15.599	31.613	12.253	12.473	18.347	8.938	28.508					21.196	20.026	21.577	19.861	14.584	24.881	4.824	16.155	12.811	10.982					12.667	10.332	28.536	12.215	7.199
		330	3.282	6.387	3.545	3.988				10.415	11.478				11.494	12.773	11.989	11.715	13.198	16.017	33.161	12.314	12.164	18.548	9.626	29.158					21.944	20.641	22.259	20.696	14.89	24.181	4.517	15.814	13.07	11.172					13.179	10.673	29.198	12.165	7.546
		345	3.133	6.306	3.599	4.152				10.916	11.557				11.65	12.851	11.669	11.099	13.87	16.348	33.461	12.771	12.248	18.429	9.467	28.943					22.458	21.677	22.768	20.478	14.665	24.818	4.576	15.785	13.348	10.954					13.21	10.767	30.192	12.338	7.575
		360	3.411	6.35	3.803	4.162				10.879	11.631				12.34	13.049	12.903	11.621	13.699	16.491	33.749	12.864	12.278	19.736	9.866	30.78					21.865	20.912	22.003	20.165	15.286	25.339	5.07	16.706	13.42	12.303					13.274	11.355	30.737	12.511	8.123
		375	3.368	6.59	3.856	4.116				11.056	11.735				12.318	12.982	12.303	12.311	13.901	16.426	34.136	13.048	12.648	19.913	10.676	30.275					23.556	21.888	23.019	21.544	15.724	26.866	4.993	17.104	12.857	12.445					13.546	11.376	30.72	12.745	8.347
		390	3.441	6.783	3.979	4.243				11.519	11.982				12.064	13.464	13.239	12.228	14.146	17.339	35.357	13.597	13.004	19.857	10.973	30.656					22.353	20.956	22.268	21.398	15.925	25.851	4.97	16.623	12.523	12.298					13.678	11.488	30.413	12.786	8.029
		405	3.717	7.016	3.893	4.42				11.498	12.065				11.908	13.6	13.033	13.246	14.011	17.979	35.376	13.434	13.144	20.294	11.431	29.672					23.134	21.672	23.104	21.182	15.968	25.681	5.384	17.115	13.557	12.492					13.651	11.711	30.83	13.053	8.277
		420	3.766	7.134	4.108	4.388				11.562	11.9				12.425	13.569	13.194	13.35	15.203	18.259	34.446	13.541	13.537	20.27	11.753	30.597					23.035	21.111	23.026	21.52	15.84	25.166	5.281	16.399	13.77	12.952					13.821	11.836	31.679	13.619	8.638
		435	3.764	7.278	4.067	4.408				11.567	11.854				12.763	14.074	13.416	13.324	16.194	19.117	35.46	14.008	13.69	20.737	12.268	30.461					22.429	21.331	23.722	21.65	15.943	24.629	5.085	16.656	14.433	11.984					14.197	12.143	30.92	13.561	8.633
		450	3.977	7.453	4.257	4.75				11.676	11.945				13.198	14.595	13.824	13.581	16.191	18.568	35.268	14.757	14.126	21.223	12.508	31.22					23.646	22.38	24.889	22.143	16.483	26.655	5.167	17.607	13.914	13.39					13.987	11.869	31.024	13.316	8.733
		465	3.762	7.563	4.258	4.743				12.208	12.382				12.75	14.354	13.155	13.215	15.658	19.061	35.755	14.803	14.085	21.163	12.126	30.665					23.96	21.702	24.469	21.398	16.621	26.286	5.331	16.865	14.355	12.181					14.876	12.428	31.871	13.404	8.399
		480	3.751	7.439	4.22	4.758				12.141	12.421				13.13	14.614	13.113	13.75	16.169	19.326	35.386	15.183	14.108	21.189	12.468	31.703					23.53	22.032	25.129	23.863	17.203	26.896	5.197	17.644	13.785	13.105					14.317	12.361	31.681	13.63	8.457
		495	3.778	7.542	4.33	4.834				12.143	12.299				13.594	14.992	13.107	14.207	15.862	18.516	34.765	15.152	14.872	21.357	13.334	30.718					24.053	22.194	25.342	23.138	16.652	26.763	5.366	18.082	14.822	13.169					14.542	12.75	31.928	13.39	8.577
		510	4.08	7.582	4.196	5.089				12.087	12.415				13.591	15.588	13.71	13.953	16.262	19.659	35.554	15.25	14.585	21.739	13.135	30.858					25.372	22.253	25.69	23.505	16.909	26.526	5.262	17.767	14.596	13.038					14.659	12.507	31.911	12.843	8.5
		525	4.129	7.605	4.552	4.983				12.522	12.898				13.578	15.049	13.262	13.671	16.422	19.576	36.024	15.554	15.714	21.562	13.46	32.267					24.092	22.063	25.539	24.726	17.353	26.525	5.246	17.755	15.504	12.795					14.948	12.937	32.352	13.389	8.445
		540	4.32	7.533	4.14	5.001				12.781	12.697				13.6	15.17	13.591	14.133	16.854	20.801	35.313	15.428	15.636	22.12	12.641	31.84					23.743	22.265	25.915	24.723	18.036	26.929	5.158	17.97	15.719	14.719					15.129	12.905	31.927	13.582	8.825
		555	4.318	7.775	4.451	5.165				12.865	12.853				13.827	15.148	13.666	14.302	17.143	20.341	36.592	15.966	15.832	22.466	13.05	32.875					23.819	22.383	25.23	23.964	18.199	26.59	5.132	17.428	15.109	13.765					15.118	12.714	32.393	13.787	9.251
		570	4.233	8.303	4.491	5.005				12.795	12.687				13.603	15.951	14.076	14.719	17.768	20.081	38.162	16.125	15.827	22.497	13.672	32.191					24.912	23.082	26.026	25.273	18.571	27.946	5.206	18.089	16.391	15.513					15.129	12.886	32.667	13.843	8.99
		585	4.283	8.281	4.443	4.947				12.921	13.018				13.675	15.579	13.941	14.644	17.84	20.107	36.548	15.849	15.487	22.624	13.923	33.124					24.303	22.125	25.492	25.834	18.112	27.402	5.256	18.177	16.765	15.395					15.822	12.795	32.475	14.004	9.163
		600	4.589	8.087	4.728	5.162				12.971	12.773				13.707	15.52	14.286	14.631	17.167	19.762	35.866	15.94	16.017	22.96	13.589	33.245					23.643	22.14	25.757	24.516	17.214	27.592	5.518	17.575	14.986	15.308					15.77	12.975	32.381	13.749	8.982
		615	4.511	8.331	4.535	4.987				12.842	13.034				13.748	15.659	14.388	14.849	17.888	19.875	36.827	15.832	15.362	22.394	14.295	32.756					24.557	23.205	26.746	25.423	17.454	28.58	5.008	17.795	16.776	15.887					15.634	13.106	32.45	13.936	8.908
		630	4.423	8.197	4.728	5.229				13.115	13.078				13.873	15.448	14.974	14.981	18.289	20.507	37.17	16.253	15.833	23.938	14.576	32.294					24.306	22.812	25.903	25.58	17.082	27.076	5.155	17.429	16.812	16.549					15.577	13.621	32.671	13.666	8.836
		645	4.417	8.174	4.755	5.293				13.192	13.231				14.339	16.666	14.676	14.261	19.178	19.692	39.405	16.161	16.199	23.497	13.996	34.591					23.733	23.224	25.956	24.551	17.221	27.731	5.373	17.278	16.268	14.602					15.656	13.593	33.408	13.49	8.796
		660	4.291	8.225	5.14	5.376				13.154	13.161				14.287	15.614	14.725	15.268	19.213	19.915	37.041	16.481	16.607	23.738	13.982	33.915					24.671	23.554	26.641	25.214	17.892	28.12	5.627	17.65	16.819	15.789					15.794	13.597	33.621	13.553	9.345
		675	4.392	8.404	4.986	5.465				13.261	13.222				14.126	15.821	13.757	14.741	18.515	19.81	37.068	16.985	16.741	22.903	14.824	34.76					26.92	24.491	26.781	25.09	17.512	29.155	5.603	18.086	17.441	16.927					15.896	13.808	33.195	14.15	9.087
		690	4.488	8.761	4.941	5.621				13.393	13.304				14.317	15.79	14.097	14.518	18.027	20.716	35.943	17.27	16.688	23.796	14.767	33.694					26.722	22.057	27.21	25.376	17.795	28.854	5.901	18.081	17.837	15.803					16.072	13.371	33.269	13.911	9.223
		705	4.487	8.453	4.963	5.593				13.364	13.168				14.689	16.325	14.572	15.222	17.804	20.265	36.374	17.404	16.806	24.029	14.809	33.943					26.923	23.51	25.899	24.466	17.765	28.675	5.889	16.985	16.416	15.491					16.373	14.216	33.388	14.272	9.125
		720	4.601	8.926	5.157	5.782				13.833	13.543				14.181	16.431	14.796	13.86	18.551	20.521	36.762	17.419	16.545	24.455	14.722	33.736					25.076	23.258	27.698	25.411	17.899	29.592	5.528	17.758	17.142	16.953					16.955	14.456	33.577	14.414	9.558
		735	4.738	8.28	5.087	5.952				13.623	13.499				13.844	16.092	14.917	14.686	18.447	21.237	36.212	16.784	16.847	25.36	14.919	35.227					25.671	23.22	26.775	25.583	18.005	28.672	5.572	18.334	16.675	15.948					16.589	14.614	33.276	14.359	9.383
		750	4.614	8.358	5.119	5.743				13.732	13.719				14.152	16.034	14.335	14.72	19.115	20.986	38.734	16.964	17.008	24.886	15.204	34.343					26.394	24.123	27.617	25.778	17.86	28.463	5.824	17.384	17.827	16.886					17.102	14.61	32.383	14.826	9.255
		765	4.646	8.85	5.298	5.883				13.807	13.545				14.134	16.233	14.531	14.209	18.58	20.921	37.697	17.666	16.629	24.706	14.698	34.139					25.329	23.516	28.605	26.359	18.736	28.244	5.629	17.361	17.265	16.763					17.511	14.541	33.495	14.778	9.401
		780	4.813	8.465	5.171	5.893				13.853	13.502				14.576	15.791	14.704	14.265	18.124	21.32	36.979	17.559	15.863	24.333	14.248	33.748					25.48	25.022	28.441	26.337	18.336	29.891	5.539	17.567	16.996	17.287					17.355	14.618	33.29	14.896	9.199
		795	4.841	8.395	5.857	6.162				14.065	13.285				14.52	16.272	15.135	14.44	18.323	20.97	37.482	17.13	16.84	25.848	15.441	34.32					25.953	24.052	29.151	25.728	18.296	30.123	5.585	17.579	16.264	17.705					17.81	14.572	34.273	15.025	9.501
		810	4.968	8.183	5.298	5.937				14.002	13.816				14.92	15.957	15.011	14.434	18.812	21.332	35.844	16.792	16.219	25.562	15.237	33.448					26.338	25.11	27.424	25.588	18.36	28.944	5.584	17.491	16.034	17.277					17.644	14.681	34.19	15.317	9.584
		825	5.137	8.739	5.338	5.742				14.149	14.45				14.87	16.469	15.448	14.75	19.036	21.671	38.715	17.025	16.396	24.81	14.669	34.808					25.783	25.42	28.223	26.019	18.173	29.482	5.564	18.308	16.46	16.888					18.08	14.999	34.116	14.443	9.679
		840	5.238	8.954	5.567	5.84				14.096	14.364				15.428	16.654	15.532	15.098	19.205	20.731	36.993	16.852	17.516	25.937	15.023	34.641					25.302	24.191	28.238	26.006	17.667	29.952	5.568	18.066	17.052	17.581					18.312	15.33	34.319	15.212	9.938
		855	5.251	8.918	5.24	5.752				14.031	14.751				14.857	17.274	15.579	16.041	19.336	21.242	38.416	17.445	17.592	26.24	15.544	34.423					27.116	25.612	28.678	24.968	17.775	29.738	5.511	17.995	15.738	17.587					17.791	15.894	34.613	15.07	9.941
		870	5.465	9.182	4.933	5.851				14.325	14.904				14.941	16.113	14.907	16.51	19.787	22.006	38.046	17.563	17.442	26.626	15.295	35.25					27.094	25.013	28.188	25.525	18.611	29.182	5.372	19.189	17.417	17.487					18.448	15.656	34.986	15.36	9.92
		885	5.161	9.642	5.241	5.844				14.324	14.999				15.611	17.376	15.378	15.938	20.229	22.546	38.93	17.653	17.414	26.415	15.219	33.406					26.847	24.42	29.061	25.957	17.688	30.56	5.76	18.17	17.802	18.387					18.327	15.513	34.406	15.272	10.297
		900	5.353	9.196	5.119	5.946				14.254	15.026				15.543	17.258	15.653	15.635	20.045	21.677	37.546	17.249	16.926	26.351	15.972	34.102					27.469	26.168	27.842	25.37	17.382	30.342	5.22	17.396	17.449	16.623					18.653	16.061	34.64	15.294	10.312
		915	5.506	9.374	5.533	5.829				14.033	14.984				15.71	17.383	15.391	15.387	19.929	21.945	37.534	17.354	17.687	26.103	14.722	35.699					27.462	25.014	28.943	24.472	17.681	30.278	5.611	18.257	17.765	16.875					18.361	16.09	35.513	15.006	10.1
		930	5.736	9.539	5.214	6.144				14.358	14.77				15.874	17.605	16.301	15.904	19.814	22.018	39.356	17.664	16.685	25.522	15.321	34.642					26.609	24.729	28.026	25.465	17.619	30.094	5.545	18.143	16.539	15.245					18.493	16.206	34.626	16.057	9.862
		945	5.651	9.514	5.514	6.383				14.635	15.135				15.865	17.746	15.098	15.613	19.334	22.242	38.099	17.398	17.582	25.884	15.221	35.173					27.291	24.768	28.426	25.418	17.425	29.377	5.881	17.514	17.512	17.321					18.289	16.069	34.817	15.727	9.829
		960	5.744	9.926	5.529	6.198				14.321	15.228				15.771	18.097	15.718	15.664	20.093	22.833	37.551	17.79	17.336	25.88	16.022	35.485					26.364	24.293	28.119	25.181	17.593	29.67	5.828	18.354	17.719	17.415					18.288	16.373	34.911	16.177	10.12
		975	6.133	9.685	5.261	6.069				14.423	15.464				16.103	18.094	15.491	15.989	20.071	23.168	37.93	17.697	18.098	26.157	16.259	37.067					26.293	23.895	28.822	25.886	17.626	29.956	5.665	17.458	18.627	17.213					18.867	16.852	34.978	15.848	10.078
		990	5.916	9.43	5.536	6.302				14.553	15.818				16.06	17.973	15.252	16.193	20.145	23.311	37.842	17.288	18.162	25.64	15.925	36.599					27.649	23.907	27.739	25.31	17.472	29.693	5.928	17.756	18.171	16.942					18.98	16.213	34.819	16.09	10.07
		1005	5.889	9.736	5.308	6.061				14.47	16.293				15.436	18.341	14.972	16.357	20.022	22.529	38.234	17.681	17.508	26.022	16.237	38.803					26.498	24.074	27.316	25.506	17.669	28.833	5.727	17.846	17.473	16.952					18.846	16.745	34.941	16.063	9.871
		1020	6.127	9.575	5.704	6.09				14.824	16.268				15.593	18.125	14.391	15.893	19.744	22.643	36.076	17.387	17.37	26.153	16.033	38.725					25.152	24.366	27.753	26.105	17.403	30.388	5.532	19.047	17.973	17.081					18.845	17.328	35.764	16.663	10.224
		1035	5.843	9.81	6.057	5.86				14.334	16.115				16.059	18.951	14.862	15.973	19.798	21.602	36.928	17.756	17.89	26.009	15.598	37.947					27.672	25.355	27.738	26.954	17.287	29.562	5.438	18.583	19.692	16.53					18.77	17.266	35.527	16.527	10.355
		1050	6.259	9.734	5.547	5.989				14.945	16.443				16.311	19.322	15.273	16.865	20.54	21.726	36.849	17.446	18.228	26.242	16.198	38.2					27.229	24.272	27.16	26.276	17.882	30.006	5.767	19.53	18.424	16.034					18.664	16.996	35.673	16.338	10.141
		1065	6.145	9.69	5.655	6.162				14.902	16.026				15.667	18.907	15.407	16.541	19.389	21.36	36.858	17.975	17.568	26.533	16.838	38.75					27.635	24.593	27.726	27.128	17.58	28.894	5.481	18.806	17.556	16.162					19.221	17.289	36.211	16.352	10.469
		1080	6.28	9.94	5.939	5.994				14.82	16.575				15.715	19.032	15.79	16.617	19.233	21.951	39.89	17.791	17.026	26.485	15.156	37.695					28.44	24.559	28.054	26.656	17.635	30.276	5.503	17.374	17.296	16.777					18.673	17.621	35.561	16.507	10.604
		1095	6.653	9.978	5.691	6.086				14.939	16.85				15.691	18.515	15.751	15.919	20.943	22.067	39.333	18.128	17.445	27.756	15.719	38.686					27.551	23.661	27.161	26.159	18.034	29.131	5.678	17.684	17.339	16					19.299	18.564	36.529	16.741	10.378
		1110	6.187	10.109	5.669	5.709				14.915	16.278				16.093	19.109	16.521	15.793	21.286	22.947	40.298	18.164	17.287	27.255	15.756	38.769					27.432	25.029	27.635	26.64	17.944	31.111	5.873	18.268	18.137	17.46					19.587	18.172	35.863	17.337	10.83
		1125	6.296	9.927	6.092	6.091				14.737	16.3				15.794	19.235	15.606	15.84	19.929	22.575	40.084	17.84	17.579	26.486	15.27	37.773					28.246	25.023	27.461	27.167	18.005	29.799	5.169	18.142	19.481	17.511					19.322	17.588	35.634	16.56	10.711
		1140	6.828	10.372	5.89	6.043				14.889	17.129				15.521	19.346	16.017	16.616	19.84	22.712	39	17.539	18.229	25.938	15.497	39.284					27.733	24.142	27.184	26.294	17.206	30.49	5.446	18.017	18.059	17.357					19.38	17.921	36.566	16.154	10.467
		1155	6.642	10.068	5.865	5.984				15.1	16.848				16.302	19.84	16.208	15.808	19.718	23.694	39.209	17.946	18.473	27.257	15.675	38.873					27.908	25.175	27.497	26.232	17.115	31.109	5.54	18.082	18.053	15.524					19.577	18.192	36.208	16.719	10.723
		1170	6.507	10.315	5.619	6.138				15.024	16.465				16.314	20.099	15.775	15.261	19.83	23.394	39.626	17.737	17.625	27.887	16.085	40.233					29.019	26.049	27.822	25.395	17.005	30.638	5.634	18.231	18.027	16.948					19.734	18.853	36.799	17.303	10.598
		1185	6.763	10.305	5.774	6.052				15.168	16.773				15.805	19.921	15.653	16.388	19.21	23.912	40.145	17.488	17.629	27.627	15.529	38.558					28.261	24.715	27.136	25.747	16.013	29.281	5.455	18.284	17.945	16.294					19.267	18.263	36.34	17.254	10.208
		1200	6.771	10.381	6.29	5.94				15.098	16.946				15.899	20.499	15.677	16.748	19.74	24.115	41.175	17.345	17.262	26.846	15.414	38.234					27.929	25.241	26.954	26.508	17.245	29.969	5.627	18.528	18.419	16.978					19.175	18.297	36.275	16.996	10.379
																															28.332	25.284	27.409	25.495	17.462	30.51	5.257	18.444	18.153	16.236					19.523	18.791	36.803	17.599	10.476
		NORMALIZED								NORMALIZED					NORMALIZED																NORMALIZED														NORMALIZED
			2024-04-11							2024-04-11					2024-04-17
			Test R2	Test R2	Test R2	Test R2				TestR1	TestR1				R3	R3	R3	R3	R3	R3	R3	R3	R3	R3	R3
			1	1	1	1				1	1				1	1	1	1	1	1	1	1	1	1	1	1					1	1	1	1	1	1	1	1	1	1					1	1	1	1	1
			1.04942	1.06682	0.995334	0.985963				1.062	0.982067				0.971178	0.959692	1.02587	1.05654	0.973858	1.04326	0.98839	1.04072	1.00714	0.943852	1.11832	1.06677					1.0191	1.05806	0.991975	1.01957	1.01916	0.9741	1.04816	0.997032	0.932558	1.11114					1.01962	0.976951	0.992918	1.01647	0.987943
			1.02699	1.04625	0.993138	0.977125				1.06954	0.98509				0.996843	0.984152	1.02575	1.02652	0.976558	1.05258	0.989677	1.00759	1.04965	0.983718	1.14102	1.03343					0.950872	0.97313	1.00254	0.988995	0.991284	0.973255	1.01778	1.03562	0.903508	1.06452					0.996839	0.988476	0.989918	1.04223	1.0287
			1.01682	0.993809	0.998628	0.966207				1.07736	0.975217				1.02933	1.00852	1.10569	1.14661	1.0309	1.12143	0.990963	1.05891	1.04318	0.977644	1.1593	1.03374					0.975249	1.00823	1.0056	1.08835	1.08237	0.95297	1.04643	1.04812	0.979699	1.08168					0.999455	1.01537	0.997279	1.05056	0.95346
			1.06449	1.06573	0.992589	1.02807				1.12163	1.00292				1.01314	1.03564	1.19424	1.17084	1.0996	1.17183	0.957549	1.1225	1.11192	1.01144	1.19405	1.07996					0.990452	1.03941	1.00098	1.13944	1.09951	1.03031	1.00864	1.00663	0.980888	1.12195					0.981253	1.00538	1.00672	1.01879	1.01447
			1.11532	1.08321	1.00055	1.04497				1.12428	1.01038				1.05815	1.04929	1.23829	1.16747	1.09906	1.18045	0.987715	1.18264	1.16146	1.05363	1.28325	1.1075					1.05388	1.13654	1.05496	1.20964	1.17355	1.13662	1.08842	1.01243	0.934681	1.27648					1.00687	1.00784	1.02353	1.02143	0.977092
			1.19418	1.11872	1.0387	1.06109				1.17763	1.03788				1.13056	1.0491	1.24202	1.18215	1.12034	1.19307	0.968516	1.20719	1.18422	1.05576	1.38047	1.12703					1.08049	1.12928	1.08516	1.20437	1.17096	1.11978	1.14497	1.05937	0.949631	1.22663					0.956839	0.962969	0.995599	1.0322	1.00193
			1.19628	1.16879	1.04804	1.14999				1.23293	1.05984				1.09634	1.06284	1.25146	1.11551	1.13222	1.24225	0.988808	1.23619	1.20944	1.06991	1.42447	1.13407					1.1006	1.23065	1.12748	1.36567	1.23982	1.14839	1.11311	1.07041	1.04527	1.20798					0.998692	0.997849	1.01564	1.01172	0.985291
			1.25166	1.16442	1.1216	1.09852				1.24885	1.03506				1.09502	1.06715	1.24831	1.20248	1.15243	1.16652	0.972246	1.19625	1.17697	1.04878	1.46444	1.12291					1.05857	1.2079	1.14739	1.28824	1.25793	1.19832	1.13756	1.08367	1.04281	1.24167					0.969591	0.9811	0.989517	1.01351	1.04292
			1.19173	1.14166	1.03074	1.12139				1.27217	1.05491				1.09196	1.07136	1.27581	1.14701	1.1507	1.14389	0.948513	1.22682	1.25006	1.07224	1.50342	1.14651					1.07628	1.2033	1.13544	1.3545	1.25697	1.17997	1.14547	1.03997	1.01724	1.33963					0.997493	0.983559	0.9996	1.02301	0.993248
			1.25307	1.14731	1.02498	1.14973				1.2825	1.06498				1.0997	1.0808	1.28408	1.14768	1.18581	1.24774	1.01129	1.25003	1.17987	1.06158	1.51366	1.15257					1.04118	1.1887	1.12061	1.32401	1.22565	1.17701	1.12867	1.0894	1.00858	1.24888					0.975259	1	1.0108	1.00327	1.00603
			1.26043	1.18773	1.01016	1.11671				1.27426	1.08654				1.08932	1.03674	1.24015	1.18376	1.15523	1.19681	1.00582	1.21499	1.17117	1.07043	1.51527	1.13508					1.05622	1.29872	1.13267	1.35694	1.27143	1.24885	1.13979	1.10093	1.00068	1.33615					1.03837	1.01813	0.986517	1.0284	1.0205
			1.12618	1.14002	1.04859	1.06811				1.31239	1.06518				1.14594	1.071	1.35563	1.21042	1.16668	1.21788	1.01595	1.2334	1.20933	1.07211	1.43692	1.0889					1.12343	1.25944	1.13567	1.2928	1.30524	1.2148	1.0899	1.12522	0.946573	1.28792					1.0667	1.02551	1.00876	1.11369	1.10272
			1.12829	1.14712	1.04612	1.07044				1.31658	1.09984				1.07801	1.08391	1.28595	1.31112	1.1952	1.21344	1.00273	1.2565	1.20632	1.08904	1.48775	1.13809					1.07489	1.27541	1.11021	1.28156	1.34566	1.25332	1.09064	1.11004	0.976557	1.34995					1.13112	1.10741	1.03325	1.11908	1.14444
			1.18647	1.14676	0.995059	1.05433				1.34409	1.10699				1.09308	1.07787	1.30424	1.30277	1.17868	1.2211	0.992539	1.25103	1.22238	1.09214	1.48654	1.13415					1.11671	1.27932	1.13152	1.37533	1.31654	1.26105	1.11954	1.10175	0.956765	1.30694					1.17973	1.18439	1.05669	1.12889	1.2081
			1.10025	1.12819	0.975021	0.99844				1.37243	1.09389				1.10582	1.04745	1.26124	1.34383	1.27082	1.21927	0.976556	1.23642	1.30685	1.14783	1.56207	1.16515					1.11362	1.22592	1.14959	1.41511	1.31673	1.31236	1.0736	1.10845	1.06184	1.28481					1.20512	1.24969	1.08338	1.22189	1.32602
			1.11427	1.12964	0.9591	1.05537				1.33585	1.11435				1.10388	1.09436	1.31345	1.37964	1.22037	1.25165	1.0026	1.28885	1.24325	1.12657	1.546	1.13867					1.05937	1.27541	1.14485	1.4232	1.39536	1.33096	1.08521	1.13206	1.031	1.33093					1.25134	1.32683	1.07254	1.21873	1.37955
			1.05994	1.14731	0.929454	1.05199				1.39715	1.11263				1.10449	1.09958	1.3378	1.42313	1.29783	1.25949	1.03017	1.3009	1.27338	1.13808	1.57895	1.17741					1.08241	1.28713	1.12667	1.44372	1.36941	1.28417	1.15263	1.07276	0.990317	1.27797					1.29275	1.34788	1.09994	1.23034	1.4912
			1.11637	1.11289	0.927807	1.07512				1.37718	1.0947				1.14085	1.1124	1.4076	1.50202	1.29988	1.27463	1.00032	1.34955	1.31511	1.1888	1.69506	1.25879					1.11399	1.32045	1.17389	1.53742	1.38981	1.35686	1.15782	1.12888	1.08749	1.35405					1.35008	1.44422	1.13395	1.27964	1.55534
			1.09849	1.08503	0.966237	1.03691				1.4086	1.11938				1.16662	1.09546	1.36984	1.46877	1.31198	1.291	1.01569	1.36149	1.33452	1.17885	1.72258	1.19999					1.08807	1.3563	1.1904	1.59967	1.36692	1.39755	1.1672	1.0934	1.04137	1.34759					1.34866	1.50661	1.12227	1.31542	1.66096
			1.11882	1.10889	1.04694	1.02989				1.44421	1.11999				1.18077	1.13146	1.41471	1.4965	1.33758	1.32625	1.05248	1.30961	1.3728	1.20411	1.76035	1.19897					1.14098	1.34786	1.17724	1.51839	1.35667	1.40932	1.09632	1.07794	1.03381	1.31527					1.3649	1.54149	1.12963	1.29125	1.69038
			1.1041	1.16151	0.993412	1.08266				1.46167	1.13903				1.16132	1.1332	1.38208	1.59168	1.36459	1.35785	1.01666	1.36706	1.39177	1.18544	1.7955	1.2622					1.13063	1.37268	1.24571	1.56115	1.3968	1.50211	1.19141	1.11521	1.08817	1.36524					1.3806	1.58758	1.14171	1.28945	1.73595
			1.15037	1.16296	0.973099	1.03665				1.45441	1.15636				1.17059	1.17012	1.39699	1.57714	1.42573	1.39424	1.06644	1.37387	1.35729	1.19842	1.93371	1.29098					1.17053	1.41483	1.28509	1.62679	1.42611	1.45985	1.11558	1.09167	1.11017	1.38886					1.4364	1.63998	1.1682	1.28418	1.81963
			1.09814	1.14822	0.987922	1.07928				1.52437	1.16432				1.18648	1.17726	1.35971	1.49421	1.49833	1.42305	1.07609	1.42486	1.36666	1.19073	1.90177	1.28146					1.19795	1.48585	1.31447	1.60965	1.40456	1.49831	1.13016	1.08967	1.13378	1.36176					1.43978	1.65443	1.20797	1.30244	1.82662
			1.19558	1.15623	1.04392	1.08188				1.5192	1.17177				1.25675	1.1954	1.5035	1.56449	1.47985	1.4355	1.08535	1.43523	1.37001	1.27518	1.98192	1.36279					1.16632	1.43341	1.27031	1.58505	1.46404	1.52976	1.25216	1.15325	1.1399	1.52946					1.44676	1.74478	1.22978	1.3207	1.95877
			1.18051	1.19993	1.05847	1.06992				1.54392	1.18225				1.25451	1.18926	1.43358	1.65738	1.50167	1.42984	1.0978	1.45576	1.41129	1.28662	2.14464	1.34043					1.25652	1.50031	1.32896	1.69344	1.50599	1.62195	1.23314	1.18073	1.09208	1.54712					1.4764	1.748	1.22909	1.3454	2.01278
			1.2061	1.23507	1.09223	1.10294				1.60857	1.20713				1.22864	1.23342	1.54265	1.6462	1.52814	1.50931	1.13706	1.51701	1.45102	1.283	2.2043	1.3573					1.19235	1.43642	1.28561	1.68197	1.52524	1.56067	1.22746	1.14752	1.06371	1.52884					1.49079	1.76521	1.21681	1.34973	1.9361
			1.30284	1.27749	1.06862	1.14895				1.60564	1.21549				1.21275	1.24588	1.51864	1.78325	1.51356	1.56502	1.13767	1.49883	1.46664	1.31124	2.2963	1.31373					1.23401	1.4855	1.33387	1.66499	1.52936	1.55041	1.32971	1.18149	1.15153	1.55296					1.48785	1.79948	1.2335	1.37792	1.9959
			1.32001	1.29898	1.12764	1.14063				1.61458	1.19887				1.2654	1.24304	1.5374	1.79725	1.64232	1.5894	1.10777	1.51077	1.51049	1.30969	2.36099	1.35469					1.22873	1.44705	1.32937	1.69156	1.5171	1.51932	1.30427	1.13206	1.16963	1.61014					1.50638	1.81868	1.26746	1.43766	2.08295
			1.31931	1.3252	1.11639	1.14583				1.61528	1.19424				1.29983	1.2893	1.56327	1.79375	1.74938	1.66408	1.14038	1.56287	1.52756	1.33986	2.46444	1.34867					1.1964	1.46213	1.36955	1.70178	1.52696	1.4869	1.25587	1.1498	1.22594	1.48981					1.54736	1.86586	1.2371	1.43154	2.08175
			1.39397	1.35706	1.16854	1.23473				1.6305	1.20341				1.34413	1.33703	1.61081	1.82835	1.74905	1.6163	1.1342	1.64644	1.57621	1.37126	2.51266	1.38227					1.26132	1.53403	1.43693	1.74053	1.57868	1.60921	1.27612	1.21545	1.18186	1.66459					1.52447	1.82376	1.24126	1.40568	2.10586
			1.31861	1.37709	1.16882	1.23291				1.70479	1.24743				1.2985	1.31495	1.53286	1.77908	1.69148	1.65921	1.14986	1.65157	1.57164	1.36738	2.43592	1.3577					1.27807	1.48756	1.41268	1.68197	1.5919	1.58694	1.31662	1.16423	1.21932	1.5143					1.62136	1.90965	1.27515	1.41497	2.02532
			1.31476	1.35452	1.15839	1.23681				1.69543	1.25136				1.3372	1.33877	1.52797	1.8511	1.74668	1.68228	1.138	1.69396	1.5742	1.36906	2.50462	1.40366					1.25513	1.51018	1.45078	1.87573	1.64764	1.62376	1.28353	1.218	1.1709	1.62916					1.56044	1.89935	1.26754	1.43883	2.03931
			1.32422	1.37327	1.18858	1.25656				1.69571	1.23907				1.38446	1.3734	1.52727	1.91263	1.71351	1.61177	1.11803	1.69051	1.65945	1.37992	2.67859	1.36005					1.28303	1.52128	1.46308	1.81874	1.59487	1.61573	1.32527	1.24824	1.25898	1.63712					1.58496	1.95913	1.27743	1.41349	2.06824
			1.43007	1.38055	1.1518	1.32285				1.68789	1.25076				1.38415	1.428	1.59753	1.87843	1.75672	1.71126	1.1434	1.70144	1.62743	1.4046	2.63861	1.36624					1.35339	1.52533	1.48317	1.84759	1.61948	1.60142	1.29958	1.22649	1.23979	1.62084					1.59771	1.92179	1.27675	1.35575	2.04967
			1.44725	1.38474	1.24952	1.2953				1.74864	1.29942				1.38283	1.37862	1.54533	1.84047	1.77401	1.70404	1.15851	1.73536	1.7534	1.39316	2.7039	1.42863					1.28511	1.5123	1.47445	1.94356	1.66201	1.60136	1.29563	1.22567	1.31691	1.59063					1.62921	1.98786	1.29439	1.41339	2.03641
			1.5142	1.37163	1.13643	1.29997				1.78481	1.27917				1.38507	1.3897	1.58366	1.90267	1.82068	1.81067	1.13565	1.7213	1.7447	1.42922	2.53937	1.40972					1.2665	1.52615	1.49616	1.94333	1.72742	1.62575	1.27389	1.24051	1.33517	1.82981					1.64894	1.98294	1.27739	1.43376	2.12804
			1.51349	1.4157	1.2218	1.3426				1.79654	1.29488				1.40819	1.38769	1.5924	1.92542	1.8519	1.77063	1.17678	1.78132	1.76657	1.45157	2.62153	1.45555					1.27055	1.53424	1.45661	1.88367	1.74303	1.60529	1.26747	1.20309	1.28336	1.71121					1.64774	1.9536	1.29603	1.4554	2.23077
			1.4837	1.51184	1.23278	1.30101				1.78676	1.27816				1.38538	1.46125	1.64018	1.98156	1.91941	1.748	1.22727	1.79906	1.76601	1.45358	2.74648	1.42526					1.32885	1.58215	1.50257	1.98656	1.77866	1.68715	1.28575	1.24872	1.39225	1.92852					1.64894	1.98002	1.30699	1.46131	2.16783
			1.50123	1.50783	1.2196	1.28594				1.80436	1.31151				1.39271	1.42717	1.62445	1.97146	1.92719	1.75026	1.17537	1.76827	1.72807	1.46178	2.79691	1.46657					1.29637	1.51655	1.47174	2.03066	1.7347	1.65431	1.2981	1.2548	1.42402	1.91385					1.72447	1.96604	1.29931	1.47831	2.20955
			1.60848	1.47251	1.29783	1.34182				1.81134	1.28682				1.39597	1.42177	1.66465	1.96971	1.85449	1.72023	1.15343	1.77842	1.78721	1.48349	2.72981	1.47193					1.26116	1.51758	1.48704	1.92706	1.64869	1.66578	1.36281	1.21324	1.27291	1.90303					1.7188	1.9937	1.29555	1.45139	2.1659
			1.58114	1.51693	1.24485	1.29633				1.79332	1.31312				1.40014	1.4345	1.67653	1.99906	1.93238	1.73007	1.18434	1.76637	1.71413	1.44692	2.87164	1.45028					1.30992	1.59058	1.54414	1.99835	1.67168	1.72543	1.23685	1.22843	1.42496	1.97501					1.70398	2.01383	1.29831	1.47113	2.14806
			1.5503	1.49253	1.29783	1.35924				1.83145	1.31755				1.41287	1.41517	1.74481	2.01683	1.97569	1.78508	1.19537	1.81334	1.76668	1.54668	2.92808	1.42982					1.29653	1.56364	1.49547	2.01069	1.63605	1.63463	1.27315	1.20316	1.42801	2.05731					1.69777	2.09296	1.30715	1.44263	2.1307
			1.54819	1.48835	1.30524	1.37588				1.8422	1.33296				1.46033	1.52675	1.71009	1.9199	2.07173	1.71414	1.26725	1.80308	1.80752	1.51819	2.81157	1.53152					1.26596	1.59188	1.49853	1.92981	1.64936	1.67417	1.32699	1.19274	1.38181	1.81527					1.70638	2.08866	1.33664	1.42405	2.12105
			1.50403	1.49763	1.41093	1.39745				1.83689	1.32591				1.45504	1.43038	1.7158	2.05547	2.07551	1.73355	1.19122	1.83878	1.85305	1.53376	2.80876	1.50159					1.316	1.6145	1.53808	1.98192	1.71363	1.69766	1.38973	1.21842	1.42861	1.96283					1.72142	2.08927	1.34516	1.4307	2.25344
			1.53943	1.53023	1.36865	1.42059				1.85184	1.33206				1.43864	1.44934	1.60301	1.98452	2.00011	1.72441	1.19209	1.89501	1.868	1.47981	2.9779	1.53901					1.43596	1.67873	1.54616	1.97217	1.67723	1.76014	1.3838	1.24852	1.48144	2.1043					1.73253	2.1217	1.32812	1.49372	2.19122
			1.57308	1.59523	1.3563	1.46114				1.87027	1.34032				1.45809	1.4465	1.64262	1.9545	1.94739	1.80327	1.15591	1.92681	1.86208	1.53751	2.96645	1.49181					1.4254	1.51189	1.57093	1.99465	1.70434	1.74197	1.4574	1.24817	1.51508	1.96457					1.75172	2.05455	1.33108	1.46849	2.22402
			1.57273	1.53915	1.36234	1.45386				1.86622	1.32662				1.49598	1.49551	1.69797	2.04927	1.9233	1.76401	1.16977	1.94176	1.87525	1.55256	2.97489	1.50283					1.43612	1.61149	1.49524	1.92313	1.70147	1.73116	1.45443	1.17251	1.39438	1.92578					1.78452	2.18439	1.33584	1.5066	2.20039
			1.61269	1.62527	1.41559	1.50299				1.93171	1.3644				1.44424	1.50522	1.72407	1.86591	2.004	1.7863	1.18225	1.94343	1.84613	1.58009	2.95741	1.49367					1.3376	1.59421	1.5991	1.99741	1.7143	1.78652	1.36528	1.22587	1.45604	2.10753					1.84796	2.22127	1.3434	1.52159	2.3048
			1.66071	1.50765	1.39638	1.54718				1.90239	1.35996				1.40992	1.47417	1.73817	1.97711	1.99276	1.84862	1.16456	1.87259	1.87983	1.63856	2.99699	1.55968					1.36934	1.59161	1.54581	2.01093	1.72445	1.73098	1.37614	1.26564	1.41638	1.9826					1.80807	2.24554	1.33136	1.51578	2.2626
			1.61725	1.52185	1.40516	1.49285				1.91761	1.38213				1.44129	1.46885	1.67036	1.98169	2.06492	1.82678	1.24567	1.89267	1.89779	1.60793	3.05424	1.52054					1.40791	1.65351	1.59442	2.02625	1.71056	1.71837	1.43838	1.20006	1.51423	2.0992					1.86398	2.24493	1.29563	1.56508	2.23173
			1.62846	1.61143	1.4543	1.52924				1.92808	1.3646				1.43945	1.48708	1.6932	1.9129	2.00713	1.82112	1.21232	1.97099	1.8555	1.5963	2.95259	1.51151					1.3511	1.6119	1.65146	2.07192	1.79446	1.70514	1.39022	1.19847	1.46649	2.08391					1.90856	2.23433	1.34012	1.56001	2.26694
			1.687	1.54133	1.41943	1.53184				1.93451	1.36027				1.48447	1.44659	1.71335	1.92044	1.95787	1.85585	1.18923	1.95905	1.77003	1.5722	2.86219	1.4942					1.35915	1.71513	1.642	2.07019	1.75615	1.80458	1.36799	1.21269	1.44364	2.14906					1.89155	2.24616	1.33192	1.57247	2.21823
			1.69681	1.52859	1.60774	1.60177				1.96411	1.3384				1.47877	1.49066	1.76357	1.944	1.97937	1.82538	1.2054	1.91119	1.87904	1.67009	3.10185	1.51953					1.38438	1.64864	1.68299	2.02232	1.75232	1.81858	1.37935	1.21352	1.38147	2.20102					1.94114	2.23909	1.37125	1.58609	2.29105
			1.74132	1.48999	1.4543	1.54328				1.95531	1.3919				1.5195	1.4618	1.74913	1.94319	2.03219	1.85689	1.15273	1.87348	1.80975	1.65161	3.06087	1.48092					1.40492	1.72116	1.58328	2.01132	1.75845	1.7474	1.37911	1.20744	1.36193	2.14781					1.92305	2.25584	1.36793	1.61691	2.31107
			1.80056	1.59122	1.46528	1.49259				1.97584	1.45577				1.51441	1.5087	1.80005	1.98573	2.05639	1.8864	1.24506	1.89948	1.8295	1.60302	2.94677	1.54113					1.37531	1.74241	1.62941	2.0452	1.74054	1.77988	1.37417	1.26384	1.39811	2.09945					1.97057	2.3047	1.36497	1.52465	2.33398
			1.83596	1.63037	1.52814	1.51807				1.96844	1.44711				1.57124	1.52565	1.80983	2.03258	2.07465	1.80458	1.18968	1.88017	1.95447	1.67584	3.01788	1.53374					1.34966	1.65817	1.63028	2.04418	1.69208	1.80826	1.37515	1.24714	1.4484	2.1856					1.99586	2.35556	1.37309	1.60583	2.39643
			1.84052	1.62382	1.43837	1.49519				1.95936	1.4861				1.51309	1.58245	1.81531	2.15953	2.0888	1.84906	1.23544	1.94633	1.96295	1.69542	3.12254	1.52409					1.44642	1.75557	1.65568	1.96258	1.70242	1.79534	1.36108	1.24223	1.33679	2.18635					1.93907	2.44222	1.38485	1.59084	2.39715
			1.91553	1.67189	1.3541	1.52093				2.00042	1.50151				1.52164	1.47609	1.73701	2.22267	2.13752	1.91556	1.22354	1.9595	1.94622	1.72036	3.07252	1.5607					1.44524	1.71451	1.62739	2.00637	1.78249	1.76177	1.32675	1.32466	1.4794	2.17392					2.01068	2.40565	1.39978	1.62145	2.39209
			1.80897	1.75564	1.43865	1.51911				2.00028	1.51108				1.58988	1.59179	1.79189	2.14567	2.18527	1.96257	1.25197	1.96954	1.94309	1.70673	3.05725	1.47906					1.43207	1.67386	1.67779	2.04032	1.69409	1.84496	1.42257	1.25431	1.5121	2.2858					1.99749	2.38368	1.37657	1.61216	2.483
			1.87627	1.67444	1.40516	1.54562				1.9905	1.5138				1.58295	1.58098	1.82393	2.10487	2.16539	1.88693	1.20746	1.92447	1.88864	1.70259	3.20852	1.50987					1.46525	1.79368	1.60741	1.99418	1.66478	1.8318	1.28921	1.20088	1.48212	2.06651					2.03302	2.46789	1.38593	1.61448	2.48662
			1.9299	1.70685	1.5188	1.51521				1.95964	1.50957				1.59996	1.59243	1.7934	2.07149	2.15286	1.91025	1.20708	1.93618	1.97356	1.68657	2.95741	1.58058					1.46487	1.71458	1.67098	1.9236	1.69342	1.82794	1.38577	1.26032	1.50896	2.09784					2.0012	2.47234	1.42086	1.58408	2.4355
			2.01052	1.73689	1.43124	1.59709				2.00503	1.48801				1.61666	1.61277	1.89944	2.14109	2.14043	1.91661	1.26567	1.97077	1.86175	1.64903	3.07774	1.53378					1.41937	1.69504	1.61804	2.00165	1.68748	1.81683	1.36947	1.25245	1.40482	1.8952					2.01559	2.49017	1.38537	1.69503	2.3781
			1.98072	1.73234	1.51359	1.65921				2.04371	1.52478				1.61574	1.62569	1.75926	2.10191	2.08858	1.93611	1.22525	1.94109	1.96184	1.67242	3.05765	1.55729					1.45575	1.69772	1.64113	1.99796	1.6689	1.77355	1.45246	1.20903	1.48747	2.15328					1.99335	2.46911	1.39301	1.66019	2.37015
			2.01332	1.80736	1.51771	1.61113				1.99986	1.53415				1.60617	1.65784	1.83151	2.10878	2.17057	1.98755	1.20762	1.98483	1.93439	1.67216	3.21856	1.57111					1.40631	1.66516	1.62341	1.97933	1.68499	1.79123	1.43937	1.26702	1.50505	2.16497					1.99324	2.51583	1.39678	1.7077	2.44032
			2.14967	1.76347	1.44414	1.57759				2.0141	1.55793				1.63998	1.65757	1.80506	2.15253	2.1682	2.01671	1.21981	1.97445	2.01942	1.69006	3.26617	1.64115					1.40252	1.63788	1.66399	2.03474	1.68815	1.8085	1.39911	1.20516	1.58218	2.13986					2.05635	2.58943	1.39946	1.67297	2.43019
			2.07361	1.71704	1.51963	1.63816				2.03226	1.59359				1.6356	1.64648	1.77721	2.17999	2.17619	2.02916	1.21698	1.92882	2.02656	1.65665	3.19908	1.62043					1.47485	1.6387	1.60147	1.98947	1.6734	1.79262	1.46407	1.22574	1.54345	2.10617					2.06866	2.49124	1.39309	1.69851	2.42826
			2.06414	1.77276	1.45704	1.57551				2.02067	1.64145				1.57205	1.68019	1.74458	2.20207	2.1629	1.96109	1.22959	1.97267	1.95358	1.68133	3.26175	1.71801					1.41345	1.65015	1.57705	2.00487	1.69227	1.7407	1.41442	1.23195	1.48416	2.10741					2.05406	2.57299	1.39798	1.69566	2.38027
			2.14756	1.74345	1.56574	1.58305				2.0701	1.63893				1.58804	1.66041	1.67688	2.13961	2.13287	1.97101	1.16019	1.93986	1.93818	1.6898	3.22077	1.71456					1.34165	1.67016	1.60227	2.05196	1.66679	1.83458	1.36626	1.31486	1.52663	2.12345					2.05395	2.66257	1.4309	1.759	2.4654
			2.04802	1.78623	1.66264	1.52326				2.00168	1.62351				1.6355	1.73608	1.73176	2.15038	2.13871	1.8804	1.18759	1.98103	1.99621	1.68049	3.13339	1.68011					1.47608	1.73795	1.60141	2.11869	1.65568	1.78471	1.34305	1.28282	1.67264	2.05495					2.04578	2.65304	1.42142	1.74464	2.49699
			2.19383	1.7724	1.52265	1.5568				2.087	1.65656				1.66117	1.77006	1.77966	2.27046	2.21886	1.89119	1.18505	1.94645	2.03392	1.69555	3.25392	1.69131					1.45245	1.66372	1.56804	2.0654	1.71267	1.81152	1.4243	1.3482	1.56494	1.99329					2.03422	2.61156	1.42726	1.72469	2.44538
			2.15387	1.76438	1.55229	1.60177				2.08099	1.61455				1.59558	1.73204	1.79527	2.22684	2.09452	1.85933	1.18534	2.00547	1.96028	1.71435	3.38248	1.71566					1.4741	1.68572	1.60072	2.13237	1.68375	1.74439	1.35367	1.29822	1.49121	2.0092					2.09493	2.65658	1.44879	1.72617	2.52448
			2.20119	1.80991	1.63025	1.5581				2.06954	1.66986				1.60047	1.7435	1.8399	2.23708	2.07767	1.91078	1.28284	1.98494	1.8998	1.71125	3.0446	1.66895					1.51704	1.68339	1.61965	2.09527	1.68901	1.82782	1.3591	1.19936	1.46912	2.08565					2.0352	2.70759	1.42278	1.74253	2.55703
			2.33193	1.81682	1.56217	1.58201				2.08616	1.69756				1.59802	1.69613	1.83535	2.14311	2.2624	1.92087	1.26493	2.02254	1.94655	1.79337	3.15769	1.71283					1.46962	1.62184	1.5681	2.0562	1.72723	1.75869	1.40232	1.22076	1.47278	1.98906					2.10343	2.85249	1.46151	1.76723	2.50253
			2.16859	1.84068	1.55614	1.48401				2.08281	1.63994				1.63897	1.75055	1.92508	2.12614	2.29945	1.99748	1.29596	2.02655	1.92892	1.761	3.16513	1.71651					1.46327	1.71561	1.59546	2.09401	1.71861	1.87823	1.45048	1.26108	1.54056	2.17056					2.13482	2.79226	1.43486	1.83015	2.61153
			2.2068	1.80754	1.67225	1.58331				2.05795	1.64215				1.60851	1.76209	1.81846	2.13247	2.15286	1.96509	1.28908	1.9904	1.9615	1.71131	3.0675	1.67241					1.50669	1.7152	1.58542	2.13543	1.72445	1.79902	1.27661	1.25238	1.65472	2.1769					2.10594	2.70252	1.4257	1.74813	2.58283
			2.39327	1.88857	1.6168	1.57083				2.07918	1.72567				1.58071	1.77226	1.86635	2.23694	2.14324	1.97702	1.25422	1.95682	2.03403	1.67591	3.1131	1.73931					1.47933	1.65481	1.56942	2.06681	1.64793	1.84074	1.34502	1.24375	1.53393	2.15776					2.11226	2.75369	1.46299	1.70527	2.52399
			2.32808	1.83321	1.60994	1.5555				2.10864	1.69736				1.66025	1.81752	1.8886	2.12816	2.13006	2.0625	1.26094	2.00223	2.06126	1.76113	3.14885	1.72111					1.48866	1.72562	1.58749	2.06194	1.63921	1.87811	1.36824	1.24824	1.53342	1.92989					2.13373	2.79533	1.44867	1.76491	2.58572
			2.28076	1.87819	1.54241	1.59553				2.09803	1.65877				1.66147	1.84124	1.83815	2.05452	2.14216	2.03639	1.27435	1.97891	1.96664	1.80183	3.23122	1.78132					1.54793	1.78552	1.60626	1.99615	1.62868	1.84967	1.39145	1.25853	1.53122	2.10691					2.15084	2.8969	1.47231	1.82656	2.55558
			2.37049	1.87637	1.58496	1.57317				2.11814	1.6898				1.60963	1.82494	1.82393	2.20625	2.07519	2.08148	1.29104	1.95113	1.96708	1.78504	3.11953	1.70716					1.50749	1.69408	1.56665	2.02382	1.53367	1.76775	1.34725	1.26218	1.52425	2.02561					2.09995	2.80624	1.45395	1.82139	2.46154
			2.37329	1.8902	1.7266	1.54406				2.10836	1.70723				1.61921	1.87789	1.82673	2.25471	2.13244	2.09915	1.32417	1.93518	1.92613	1.73457	3.09642	1.69282					1.48979	1.73014	1.55615	2.08363	1.65166	1.80929	1.38973	1.27903	1.56451	2.11064					2.08992	2.81146	1.45135	1.79415	2.50277
				MEAN						MEAN						MEAN																MEAN														MEAN
				1						1						1																1														1
				1.02439						1.02203						1.01171																1.01708														0.99878
				1.01088						1.02732						1.02128																0.990151														1.00923
				0.993867						1.02629						1.06113																1.02687														1.00323
				1.03772						1.06228						1.09843																1.04182														1.00532
				1.06101						1.06733						1.13285																1.10772														1.00735
				1.10317						1.10775						1.15576																1.11706														0.989907
				1.14077						1.14639						1.16631																1.16494														1.00184
				1.15905						1.14195						1.16278																1.16641														0.999329
				1.12138						1.16354						1.17107																1.17488														0.999383
				1.14377						1.17374						1.18748																1.15527														0.999072
				1.14376						1.1804						1.17088																1.19424														1.01838
				1.09572						1.18878						1.19411																1.1781														1.06348
				1.09799						1.20821						1.20091																1.18682														1.10706
				1.09565						1.22554						1.20203																1.19655														1.15156
				1.05047						1.23316						1.22529																1.2062														1.21722
				1.06459						1.2251						1.23369																1.22084														1.2498
				1.04717						1.25489						1.25853																1.20872														1.29242
				1.05805						1.23594						1.29875																1.26207														1.35265
				1.04667						1.26399						1.30153																1.26485														1.39078
				1.07614						1.2821						1.32606																1.24738														1.40353
				1.08542						1.30035						1.34065																1.29691														1.42706
				1.08077						1.30538						1.3695																1.30895														1.46968
				1.07839						1.34434						1.37265																1.32262														1.48625
				1.1194						1.34549						1.41665																1.35237														1.54015
				1.12721						1.36308						1.44203																1.39602														1.56234
				1.15908						1.40785						1.48007																1.36498														1.55173
				1.19948						1.41057						1.50453																1.40138														1.57893
				1.22182						1.40673						1.53405																1.39492														1.62263
				1.22668						1.40476						1.58134																1.38651														1.63272
				1.28858						1.41695						1.61149																1.44987														1.6202
				1.27436						1.47611						1.58659																1.42536														1.64929
				1.26612						1.4734						1.61489																1.46648														1.64109
				1.28566						1.46739						1.64087																1.47663														1.66065
				1.32132						1.46932						1.66105																1.48171														1.64033
				1.3442						1.52403						1.66997																1.49076														1.67225
				1.33056						1.53199						1.67843																1.52647														1.69421
				1.3734						1.54571						1.70309																1.49585														1.71671
				1.38233						1.53246						1.73893																1.57212														1.71302
				1.37865						1.55793						1.72942																1.55951														1.73554
				1.43016						1.54908						1.72356																1.52593														1.72507
				1.40982						1.55322						1.74146																1.57053														1.72706
				1.42498						1.5745						1.78187																1.55986														1.73424
				1.42942						1.58758						1.78278																1.53265														1.73536
				1.45251						1.5814						1.79012																1.58614														1.768
				1.46472						1.59195						1.78298																1.62885														1.77346
				1.49644						1.60529						1.79101																1.61344														1.76597
				1.48202						1.59642						1.81275																1.58457														1.80235
				1.53914						1.64805						1.80355																1.61839														1.8478
				1.52798						1.63118						1.81757																1.60139														1.83267
				1.50928						1.64987						1.83202																1.63629														1.84027
				1.55586						1.64634						1.81351																1.63251														1.86199
				1.5449						1.64739						1.79375																1.65206														1.85207
				1.60873						1.65126						1.84085																1.64846														1.88572
				1.55722						1.67361						1.82829																1.63228														1.89496
				1.58741						1.71581						1.84323																1.64483														1.89977
				1.62813						1.70777						1.86696																1.64389														1.94535
				1.59948						1.72273						1.90645																1.64445														1.95083
				1.61561						1.75097						1.90297																1.66425														1.96593
				1.63059						1.75568						1.92688																1.68379														1.97058
				1.62537						1.75215						1.91607																1.63958														1.99759
				1.66769						1.73461						1.89829																1.65483														1.9828
				1.69393						1.74652						1.92291																1.61604														1.99285
				1.72147						1.78425						1.90778																1.65372														1.97716
				1.73738						1.76701						1.94363																1.65268														2.01077
				1.73372						1.78602						1.96454																1.65621														2.02968
				1.73711						1.81293						1.95207																1.65099														2.01595
				1.71736						1.83106						1.94744																1.63164														2.02019
				1.75995						1.85452						1.91978																1.64986														2.07436
				1.75504						1.81259						1.93196																1.6728														2.07237
				1.76142						1.87178						1.9733																1.66045														2.04862
				1.76808						1.84777						1.95923																1.64733														2.09019
				1.79986						1.8697						1.93935																1.65454														2.09303
				1.82324						1.89186						1.96736																1.62866														2.13744
				1.76236						1.86137						1.99229																1.68879														2.16072
				1.81747						1.85005						1.95084																1.68268														2.11302
				1.86737						1.90242						1.9646																1.65395														2.11164
				1.83168						1.903						1.99286																1.64608														2.14567
				1.82422						1.8784						1.98426																1.67023														2.18044
				1.85125						1.90397						1.97593																1.62528														2.12861
				1.88354						1.9078						1.98424																1.66646														2.12993

## Sheet: DKO
		Exp#1													Exp#2								Exp#3									Exp#4									Exp#5
			Cell#1	Cell#2	Cell#3	Cell#4	Cell#5	Cell#6	Cell#7	Cell#8					Cell#1	Cell#2	Cell#3	Cell#4	Cell#5				Cell#1	Cell#2	Cell#3	Cell#4	Cell#5	Cell#6				Cell#1	Cell#2	Cell#3	Cell#4	Cell#5					Cell#1	Cell#2	Cell#3	Cell#4
		0	17.455	26.73	8.659	11.964	16.542	7.681	7.344	16.039					3.382	18.712	4.062	14.151	22.488				6.003	16.216	5.269	14.971	21.64	7.922				14.616	28.873	13.1	20.853	22.214					44.263	21.125	8.039	19.264
		15	17.208	23.762	8.78	11.952	16.272	7.738	7.109	16.191					3.394	18.225	4.226	12.855	22.365				5.797	16.554	4.705	14.663	21.377	8.055				14.294	27.627	13.239	21.606	22.701					42.946	21.874	8.899	19.652
		30	17.879	23.756	9.066	11.658	16.386	7.508	7.113	16.214					3.183	18.014	4.244	12.531	24.229				5.569	16.317	4.457	14.882	20.035	8.133				14.181	27.578	12.912	20.618	22.25					40.803	22.13	8.9	19.337
		45	18.839	25.045	9.246	12.964	17.285	8.324	7.749	16.715					3.282	18.247	4.152	12.866	24.002				5.718	17.051	4.87	15.005	20.361	7.951				14.312	29.783	13.372	21.565	23.393					41.687	23.223	8.687	20.063
		60	19.639	25.299	10.785	13.072	18.116	8.744	9.117	16.801					3.242	18.739	4.147	12.426	23.554				5.444	16.564	4.704	14.776	19.839	8.09				14.09	28.677	13.342	20.989	22.796					42.654	22.877	9.145	19.919
		75	20.464	25.364	11.354	14.007	18.835	8.168	8.483	17.427					3.299	18.372	4.182	13.291	24.075				5.436	16.6	4.729	14.76	21.257	7.898				14.445	29.59	13.652	21.92	23.328					44	23.083	9.105	20.79
		90	20.631	26.201	11.125	15.131	18.503	8.827	9.458	16.831					3.312	18.361	4.192	12.865	23.776				5.719	16.912	4.585	15.598	21.456	8.344				14.171	30.092	13.821	21.465	23.632					45.281	24.787	9.089	21.217
		105	20.7	25.834	11.376	14.037	18.358	8.887	9.066	17.62					3.307	18.688	4.041	12.191	23.756				6.199	17.268	5.411	16.135	21.528	8.282				14.421	29.326	13.275	21.88	23.722					45.62	25.612	9.908	21.119
		120	20.048	24.269	11.708	13.841	17.939	8.734	9.515	17.283					3.458	18.713	3.977	11.232	24.278				6.688	18.012	5.648	16.152	21.734	8.495				14.397	28.893	12.995	21.119	23.26					47.88	25.901	10.341	22.174
		135	21.624	26.013	11.648	13.871	18.263	8.797	9.81	16.612					3.325	18.836	4.101	11.316	23.824				7.108	18.151	5.672	16.747	22.151	8.603				14.464	28.059	13.152	21.113	22.597					50.502	26.475	10.175	22.072
		150	20.546	25.809	12.118	14.748	17.822	8.742	9.793	17.429					3.271	18.312	4.357	11.539	23.66				7.326	18.712	6.104	16.871	22.137	8.796				14.271	29.514	13.16	21.729	23.319					51.122	26.245	9.783	22.626
		165	19.817	26.672	11.768	14.33	18.183	8.485	9.738	18.924					3.402	18.568	4.423	10.849	23.392				7.819	19.802	6.397	16.921	22.671	8.707				14.134	28.931	13.406	21.644	23.39					50.565	25.582	9.805	22.644
		180	20.619	26.417	12.194	14.4	18.062	8.818	9.98	18.626					3.275	17.761	4.12	10.581	23.493				7.615	20.458	6.434	17.606	22.099	8.983				14.258	28.609	13.181	21.571	23.716					48.902	26.261	10.134	22.209
		195	20.432	26.813	11.982	13.556	17.66	8.53	10.012	17.804					3.582	18.231	4.127	11.78	23.545				7.372	20.187	6.072	17.987	22.747	9.485				14.156	28.843	13.083	21.629	23.369					48.878	26.026	9.875	21.941
		210	20.653	27.548	12.276	13.284	17.817	8.879	9.927	17.87					3.334	18.005	4.247	13.314	23.854				7.925	20.969	6.066	17.606	22.554	9.132				14.262	28.887	13.272	21.32	23.626					49.514	25.995	10.067	22.335
		225	21.346	28.258	11.878	13.387	17.777	8.567	10.019	18.331					3.252	17.66	4.46	11.456	23.491				8.491	21.369	6.459	18.176	23.765	9.829				14.085	29.011	13.057	21.717	23.174					52.245	26.443	10.191	23.157
		240	21.162	27.621	11.588	13.614	17.382	8.704	9.686	19.265					3.478	16.793	4.221	11.011	23.492				7.811	22.633	6.022	17.834	23.175	9.712				14.515	29.888	13.052	21.631	23.732					52.186	25.504	10.13	23.361
		255	20.65	28.65	11.04	12.794	17.391	8.413	10.64	17.871					3.677	18.473	4.351	11.211	23.128				7.666	22.106	6.785	17.217	23.164	9.754				14.716	29.682	13.09	21.451	22.97					50.398	25.709	9.785	22.917
		270	20.663	25.512	11.271	13.395	17.168	8.443	10.838	17.429					3.37	18.765	4.518	11.894	23.395				7.671	22.303	6.708	17.739	22.55	9.739				14.339	29.846	13.024	21.216	23.271					50.261	26.967	10.019	22.045
		285	19.686	26.963	10.6	13.874	17.604	8.469	10.587	17.95					3.603	18.833	4.64	11.335	24.494				8.142	22.423	6.799	17.499	23.566	9.9				14.091	28.905	13.285	21.563	24.429					52.088	25.284	9.79	22.585
		300	19.84	28.127	10.238	14.057	17.914	8.395	10.533	18.358					3.811	20.825	4.769	13.266	25.251				7.438	21.51	5.724	17.627	22.426	9.346				13.725	29.404	12.906	20.976	23.871					53.181	24.989	9.922	22.829
		315	21.043	26.594	10.507	13.336	17.271	8.528	10.582	18.271					4.096	21.571	4.745	12.687	25.236				7.618	20.738	6.786	17.75	22.529	9.424				13.288	29.984	12.774	20.572	23.311					51.301	26.189	9.986	22.623
		330	20.509	27.504	10.418	13.194	17.354	8.313	9.908	18.259					4.337	21.844	4.801	13.018	25.938				7.566	22.523	6.186	17.982	23.554	9.538				13.298	30.256	12.984	20.66	23.75					50.525	26.221	10.105	22.246
		345	20.96	26.401	10.242	12.823	17.252	7.936	9.609	18.126					4.325	23.697	5.079	14.047	26.163				7.539	22.307	7.819	17.764	23.675	9.11				13.517	29.266	12.764	20.765	25.135					52.249	25.07	10.038	22.202
		360	20.658	25.617	10.378	13.277	17.2	8.031	9.477	18.323					4.728	23.921	4.968	15.987	27.83				7.423	22.392	7.392	17.607	22.989	9.353				14.028	29.275	13.36	20.977	25.632					51.102	24.757	9.817	21.948
		375	19.779	26.606	10.05	13.546	17.333	8.201	9.794	19.224					4.713	23.619	5.269	15.737	28.12				7.744	23.361	7.794	18.146	24.133	9.443				14.158	30.013	13.124	21.423	24.245					50.931	25.17	10.061	22.36
		390	19.396	26.701	10.724	12.997	17.518	8.122	8.583	19.058					4.499	24.677	5.481	16.395	29.252				7.507	21.466	7.69	17.783	23.464	8.791				14.11	31.082	13.514	21.719	25.851					50.662	26.427	9.997	23.689
		405	19.274	25.924	10.229	12.911	17.512	8.026	8.774	19.3					4.943	25.25	5.372	16.405	28.32				7.768	20.726	6.501	17.864	22.936	9.022				14.08	32.747	13.165	22.455	25.284					49.305	26.259	9.678	22.838
		420	19.602	27.383	10.386	13.106	17.488	7.843	8.846	18.485					4.871	25.939	5.726	16.293	29.416				7.201	21.116	6.473	18.378	24.518	9.618				15.25	32.77	14.002	23.747	28.512					50.118	26.994	10.045	23.596
		435	19.341	25.905	10.631	13.124	17.666	7.836	8.6	18.591					5.154	26.887	5.657	15.8	28.384				7.737	20.688	8.151	17.466	23.569	9.082				15.431	34.325	14.063	24.231	25.714					51.002	26.583	9.677	23.11
		450	19.789	25.4	10.271	12.454	17.42	8.034	8.058	18.057					5.145	27.452	5.61	16.706	29.541				7.807	20.06	6.882	17.733	22.882	9.145				15.283	34.647	14.195	24.802	26.33					48.974	25.248	9.619	22.432
		465	19.606	26.441	10.686	13.678	17.338	8.509	9.223	18.927					5.057	26.814	5.769	17.44	29.717				7.486	20.873	6.846	18.064	23.882	9.319				16.194	35.875	14.654	26.463	26.733					49.627	26.24	9.659	22.951
		480	19.518	26.812	10.699	12.669	17.301	7.836	9.114	18.418					5.229	26.102	5.89	18.027	28.901				7.339	19.744	7.53	18.16	24.742	8.889				17.586	36.709	14.967	26.423	27.025					51.202	25.611	9.735	22.736
		495	20.225	27.111	11.329	12.906	17.349	7.959	8.911	18.65					5.056	26.178	6	18	29.774				6.954	20.706	7.542	17.74	23.637	9.204				17.486	35.379	15.431	25.98	27.678					50.301	26.668	9.669	23.439
		510	19.774	27.431	10.591	13.558	17.455	7.872	9.213	19.406					4.883	25.643	5.949	17.856	28.473				7.438	20.284	7.193	17.77	23.26	8.922				17.552	37.109	15.12	25.468	27.852					48.412	24.5	9.566	21.823
		525	19.557	26.788	10.746	13.442	17.517	7.884	8.487	18.714					4.622	27.065	5.887	18.893	29.636				7.426	20.336	8.747	18.224	23.579	9.042				18.211	36.549	15.507	25.97	27.579					47.476	26.383	9.661	22.561
		540	20.925	26.759	10.866	13.575	17.483	7.674	9.378	19.769					4.766	25.967	6.046	17.859	30.14				7.693	20.614	8.144	17.858	24.908	9.16				17.637	36.968	15.071	25.149	27.495					48.75	26.492	9.536	23.643
		555	19.649	26.476	10.771	13.235	17.1	7.741	8.743	18.221					4.596	26.42	5.691	18.526	28.845				7.758	20.573	6.688	17.979	24.826	8.948				17.532	37.944	15.509	25.183	27.555					48.826	27.384	9.843	23.329
		570	20.168	25.776	10.797	13.564	17.325	7.873	8.816	19.837					4.533	26.455	5.862	19.049	29.494				7.178	20.244	7.408	18.096	25.653	9.084				17.979	38.155	16	26.012	29.094					48.746	25.834	9.605	22.859
		585	19.659	26.215	10.932	12.975	16.655	7.526	8.184	20.362					4.705	26.113	5.935	18.79	29.277				7.088	20.75	7.514	18.588	26.24	9.08				18.017	39.73	15.911	26.002	29.621					48.958	26.518	9.912	22.765
		600	19.497	26.175	10.761	12.978	16.956	7.849	8.806	20.573					4.403	26.472	6.102	18.071	28.867				7.673	19.37	6.624	18.168	25.371	9.029				18.122	39.762	15.991	25.524	28.872					48.226	25.015	9.572	23.017
		615	19.727	26.089	10.464	12.774	17.155	7.827	8.209	20.134					4.593	25.273	6.058	17.971	28.653				6.509	19.51	7.286	17.878	24.929	8.974				18.028	43	15.942	25.516	30.534					49.02	25.084	9.665	22.34
		630	20.362	26.608	10.312	12.896	17.681	7.897	8.919	19.907					4.776	25.614	5.901	17.497	28.303				6.929	20.9	6.058	18.451	25.548	9.055				17.891	42.157	15.561	24.567	29.628					47.704	26.398	9.515	23.222
		645	19.331	25.794	10.229	12.126	17.24	7.752	8.595	19.344					4.485	25.265	5.709	18.487	29.661				6.884	20.638	6.932	18.262	25.117	9.072				17.597	43.957	15.921	25.302	30.828					47.495	25.544	9.26	23.405
		660	20.027	27.571	10.293	12.534	17.684	7.85	8.718	19.679					4.343	25.247	6.31	18.102	29.895				6.747	21.286	6.302	17.762	25.039	9.016				17.185	44.073	16.382	24.559	29.979					48.109	25.143	9.486	23.802
		675	19.632	24.14	10.159	12.675	17.021	8.208	8.899	18.937					4.35	24.933	5.938	18.881	30.426				7.3	21.641	6.259	18.051	24.949	8.864				17.12	43.825	17.123	25.134	31.383					47.977	26.603	9.623	23.946
		690	19.511	24.153	10.654	12.693	16.837	8.128	8.6	18.925					4.373	26.039	5.879	18.494	30.37				7.219	19.968	8.107	17.896	23.372	8.47				18.244	42.468	16.733	24.741	30.593					49.928	25.789	9.6	23.416
		705	19.498	26.503	11.27	12.91	17.374	7.58	8.816	19.174					4.182	24.674	6.189	18.507	30.16				7.629	22.148	8.372	18.175	25.348	8.54				17.646	42.66	16.901	23.905	30.472					48.94	26.332	9.522	23.313
		720	19.199	25.584	10.597	12.976	17.231	7.682	8.877	19.079					4.335	25.278	6.115	17.401	30.289				7.446	21.807	6.16	18.264	25.508	8.553				18.483	42.554	16.423	24.218	30.7					50.562	25.469	9.751	23.079
		735	20.074	25.092	10.81	12.092	17.33	7.631	8.575	19.911					4.017	24.999	6.406	18.954	29.35				6.95	21.612	6.773	17.574	25.951	8.743				18.21	42.578	16.028	23.547	30.648					49.611	25.013	9.601	23.58
		750	19.458	25.327	10.444	12.897	17.103	7.798	8.475	20.007					3.873	25.214	6.182	18.308	28.919				6.974	22.579	6.491	18.023	26.123	8.659				18.218	41.57	16.918	24.256	29.817					52.129	25.305	9.58	22.411
		765	19.7	27.762	10.654	13.169	17.097	7.877	8.565	19.39					3.97	24.662	5.919	17.845	29.061				7.424	22.036	6.756	17.457	24.91	8.645				17.715	40.094	16.557	24.006	30.823					49.519	25.655	9.422	23.45
		780	19.042	26.699	10.509	12.785	17.122	8.054	9.463	19.347					4.423	24.085	5.961	18.024	27.961				8.65	21.08	6.527	17.21	24.933	8.544				17.74	39.69	17.07	24.654	31.247					51.06	25.288	9.623	22.645
		795	19.269	27.416	10.859	12.816	16.448	7.793	8.527	19.506					4.326	24.001	6.079	19.182	28.318				7.805	20.776	6.504	18.34	26.292	9.067				17.377	39.367	16.856	23.982	30.602					50.079	26.856	9.465	22.066
		810	20.257	26.922	10.293	12.421	17.179	7.777	9.303	19.173					4.457	23.977	5.887	18.452	28.221				7.202	21.991	6.074	17.968	25.004	9.08				17.687	37.18	16.603	24.226	31.008					49.39	25.995	9.565	22.678
		825	19.946	26.597	10.575	12.777	17.302	8.025	9.384	19.198					4.268	26.146	6.011	18.609	29.1				7.184	23.178	6.804	17.33	24.496	8.674				18.336	38.073	17.458	23.803	31.97					50.871	27.357	9.575	22.085
		840	18.767	26.423	10.012	12.739	17.276	7.929	8.259	19.079					4.694	25.236	5.563	18.393	29.831				6.833	23.01	7.052	17.48	25.004	8.947				18.933	36.269	16.956	24.391	32.408					51.336	26.972	9.578	22.672
		855	18.797	25.545	10.167	12.2	16.899	8.162	8.093	18.729					4.207	25.804	6.136	18.715	30.163				7.301	25.079	6.386	17.943	25.416	9.174				17.372	34.652	16.599	23.409	30.766					50.658	26.009	9.391	23.348
		870	19.187	24.362	10.056	12.935	16.997	8.035	9.139	19.19					3.89	25.316	5.737	19.675	30.465				7.201	23.939	6.472	17.547	25.895	8.919				18.074	35.13	16.665	24.403	31.188					50.677	25.322	9.715	22.794
		885	19.383	25.107	10.701	12.149	17.408	8.009	8.121	19.705					4.21	24.425	6.112	19.483	29.509				6.554	22.652	7.445	17.31	24.881	8.461				17.864	33.155	16.218	23.01	30.328					48.8	26.075	9.786	23.508
		900	18.027	24.833	9.993	12.817	16.815	7.721	9.279	18.816					4.375	24.514	5.94	19.176	28.67				7.027	21.635	6.165	17.366	26.1	8.916				16.992	35.901	16.362	23.514	30.134					50.261	25.756	9.81	22.106
		915	19.435	25.385	9.911	12.742	17.279	8.047	8.157	18.983					4.572	24.578	5.817	20.076	28.848				6.378	22.472	7.3	17.741	26.453	9.094				17.548	36.667	16.88	24.541	30.698					50.348	26.747	10.072	22.429
		930	17.822	24.346	10.613	12.53	16.673	7.934	8.647	19.304					4.37	23.886	5.967	19.299	29.113				6.756	21.959	7.19	17.654	25.185	8.989				17.864	35.884	16.508	23.582	30.625					50.083	26.776	9.647	23.156
		945	18.553	24.026	9.381	12.563	16.767	7.705	8.924	18.795					4.473	23.248	5.896	18.573	30.029				6.528	23.384	7.995	17.137	26.04	8.66				17.699	36.009	16.09	23.165	30.948					50.627	26.38	9.756	22.683
		960	18.908	24.064	9.755	13.653	17.238	7.657	8.871	19.649					4.728	23.041	5.966	18.074	30.188				7.268	22.668	7.33	17.899	25.758	8.821				17.252	36.602	16.771	23.571	31.049					51.336	25.193	9.604	21.778
		975	20.002	25.091	9.433	11.851	16.398	7.653	8.938	18.635					4.287	24.197	5.708	18.922	30.067				6.39	21.971	7.217	17.463	25.624	9.101				17.628	35.782	16.735	23.968	31.776					52.468	25.628	9.842	22.187
		990	18.892	25.39	10.13	12.295	17.002	7.916	8.819	18.372					4.476	23.393	5.767	18.254	30.283				6.509	23.025	6.722	17.478	25.748	9.08				17.681	37.537	16.002	23.16	31.426					52.068	26.202	9.618	23.581
		1005	18.145	25.211	9.579	13.189	17.328	8.153	8.925	20.219					4.16	24.307	5.614	18.062	29.189				6.396	22.765	7.773	17.44	26.483	9.046				17.167	36.629	16.107	23.38	30.684					51.707	26.432	9.822	23.35
		1020	18.427	25.16	10.115	12.213	17.25	7.648	8.991	19.134					4.209	26.776	5.671	17.161	29.601				6.541	22.718	7.047	17.631	26.073	8.804				17.396	38.791	16.143	23.695	30.853					50.906	25.346	9.669	22.195
		1035	18.286	25.486	9.398	12.77	17.044	7.542	8.864	18.564					3.988	24.69	5.842	17.54	29.37				7.715	23.522	6.733	17.443	26.12	9.345				17.274	37.311	16.337	24.074	29.792					51.706	25.809	9.683	23.559
		1050	18.432	25.981	9.641	13.706	17.318	7.614	9.551	18.776					4.28	25.106	5.803	18	29.197				6.337	23.645	7.973	18.043	26.357	9.154				17.326	36.521	16.675	24.134	31.126					52.028	26.331	10.26	23.206
		1065	19.121	24.352	10.296	13.964	17.135	7.773	8.907	18.845					4.074	23.562	5.582	18.291	28.716				6.679	22.399	6.579	17.34	25.489	8.617				18.072	36.194	16.489	24.204	30.814					50.118	25.519	9.766	22.479
		1080	18.56	25.232	10.578	13.35	17.118	8.106	9.287	18.874					4.645	25.655	6.096	19.001	28.587				6.495	22.754	6.602	17.771	25.369	8.754				18.357	36.097	16.368	24.435	30.182					51.402	26.76	9.925	23.42
		1095	18.756	24.886	10.457	13.197	16.96	7.941	8.146	18.376					4.335	24.986	5.719	18.096	29.243				7.554	21.709	5.928	17.646	25.607	8.885				18.708	36.894	16.053	22.946	29.722					50.933	25.774	9.724	23.298
		1110	19.555	27.498	9.473	12.707	16.989	8.624	8.777	18.686					4.24	24.224	5.879	16.416	29.113				7.759	21.978	6	17.603	25.53	9.073				19.338	36.3	16.577	24.252	29.89					51.076	25.79	9.864	24.627
		1125	19.057	25.309	10.27	13.465	17.285	7.867	9.291	19.625					4.034	24.482	5.762	16.967	29.53				7.787	20.676	6.935	17.393	26.76	9.127				19.603	37.635	16.415	24.47	29.753					51.628	25.301	10.145	24.395
		1140	19.858	26.554	9.868	13.61	17.357	7.922	9.164	19.016					4.492	24.875	5.592	17.079	29.771				7.765	21.664	5.685	17.588	26.655	8.892				18.091	43.003	16.012	22.51	29.895					50.134	27.15	9.995	23.896
		1155	19.741	26	9.944	12.966	17.469	7.67	8.482	19.207					4.029	25.628	5.522	17.043	29.507				7.091	23.058	6.188	17.798	26.946	9.122				17.539	41.498	16.129	23.06	30.613					51.168	26	9.934	24.09
		1170	19.295	25.913	9.475	13.163	17.256	7.963	8.344	19.276					4.002	24.805	5.233	18.538	28.722				6.566	22.606	5.327	17.71	26.319	8.372				17.651	40.499	16.394	24.733	30.907					51.588	26.832	10.084	24.036
		1185	19.819	28.409	9.451	12.809	17.283	8.026	9.177	18.644					4.157	24.49	5.619	17.981	29.904				7.625	22.364	6.181	17.73	27.112	9.082				18.028	45.114	16.024	24.612	31.171					51.698	26.752	10.026	24.757
		1200	19.742	25.934	9.176	12.716	17.079	7.577	9.074	17.552					4.301	26.361	5.645	17.729	29.605				7.374	21.873	6.595	17.607	26.399	8.706				17.511	41.867	16.391	24.113	29.937					51.121	26.118	10.011	24.294
																																18.376	41.274	16.157	24.25	30.344					50.111	26.931	9.688	24.856
		NORMALIZED													NORMALIZED								NORMALIZED									NORMALIZED									NORMAILZED
			1	1	1	1	1	1	1	1					1	1	1	1	1				1	1	1	1	1	1				1	1	1	1	1					1	1	1	1
			0.985849	0.888964	1.01397	0.998997	0.983678	1.00742	0.968001	1.00948					1.00355	0.973974	1.04037	0.908416	0.99453				0.965684	1.02084	0.892959	0.979427	0.987847	1.01679				0.977969	0.956845	1.01061	1.03611	1.02192					0.970246	1.03546	1.10698	1.02014
			1.02429	0.888739	1.047	0.974423	0.990569	0.977477	0.968546	1.01091					0.941159	0.962698	1.04481	0.88552	1.07742				0.927703	1.00623	0.845891	0.994055	0.925832	1.02663				0.970238	0.955148	0.985649	0.988731	1.00162					0.921831	1.04757	1.1071	1.00379
			1.07929	0.936962	1.06779	1.08358	1.04492	1.08371	1.05515	1.04215					0.970432	0.97515	1.02216	0.909194	1.06732				0.952524	1.05149	0.924274	1.00227	0.940896	1.00366				0.979201	1.03152	1.02076	1.03414	1.05307					0.941802	1.09931	1.08061	1.04148
			1.12512	0.946465	1.24552	1.09261	1.09515	1.13839	1.24142	1.04751					0.958604	1.00144	1.02093	0.8781	1.0474				0.90688	1.02146	0.892769	0.986975	0.916774	1.02121				0.964012	0.993212	1.01847	1.00652	1.0262					0.963649	1.08293	1.13758	1.034
			1.17239	0.948896	1.31124	1.17076	1.13862	1.0634	1.15509	1.08654					0.975458	0.98183	1.02954	0.939227	1.07057				0.905547	1.02368	0.897514	0.985906	0.982301	0.99697				0.9883	1.02483	1.04214	1.05117	1.05015					0.994058	1.09269	1.1326	1.07922
			1.18195	0.98021	1.28479	1.26471	1.11855	1.1492	1.28785	1.04938					0.979302	0.981242	1.032	0.909123	1.05727				0.95269	1.04292	0.870184	1.04188	0.991497	1.05327				0.969554	1.04222	1.05504	1.02935	1.06383					1.023	1.17335	1.13061	1.10138
			1.18591	0.96648	1.31378	1.17327	1.10978	1.15701	1.23448	1.09857					0.977824	0.998717	0.99483	0.861494	1.05639				1.03265	1.06487	1.02695	1.07775	0.994824	1.04544				0.986658	1.01569	1.01336	1.04925	1.06789					1.03066	1.2124	1.23249	1.09629
			1.14855	0.907931	1.35212	1.15689	1.08445	1.13709	1.29562	1.07756					1.02247	1.00005	0.979074	0.793725	1.0796				1.11411	1.11075	1.07193	1.07889	1.00434	1.07233				0.985016	1.00069	0.991985	1.01276	1.04709					1.08172	1.22608	1.28635	1.15106
			1.23884	0.973176	1.34519	1.15939	1.10404	1.14529	1.33578	1.03573					0.983146	1.00663	1.0096	0.799661	1.05941				1.18407	1.11933	1.07649	1.11863	1.02361	1.08596				0.9896	0.971808	1.00397	1.01247	1.01724					1.14095	1.25325	1.2657	1.14576
			1.17708	0.965544	1.39947	1.2327	1.07738	1.13813	1.33347	1.08666					0.967179	0.978623	1.07262	0.815419	1.05212				1.22039	1.15392	1.15847	1.12691	1.02297	1.11033				0.976396	1.0222	1.00458	1.04201	1.04974					1.15496	1.24237	1.21694	1.17452
			1.13532	0.99783	1.35905	1.19776	1.0992	1.10467	1.32598	1.17987					1.00591	0.992304	1.08887	0.76666	1.0402				1.30252	1.22114	1.21408	1.13025	1.04764	1.09909				0.967022	1.00201	1.02336	1.03793	1.05294					1.14238	1.21098	1.21968	1.17546
			1.18127	0.98829	1.40825	1.20361	1.09189	1.14803	1.35893	1.16129					0.968362	0.949177	1.01428	0.747721	1.04469				1.26853	1.26159	1.2211	1.17601	1.02121	1.13393				0.975506	0.990857	1.00618	1.03443	1.06762					1.10481	1.24312	1.2606	1.15288
			1.17055	1.00311	1.38376	1.13307	1.06759	1.11053	1.36329	1.11004					1.05914	0.974295	1.016	0.83245	1.047				1.22805	1.24488	1.1524	1.20146	1.05116	1.1973				0.968528	0.998961	0.998702	1.03721	1.05199					1.10426	1.232	1.22839	1.13896
			1.18321	1.0306	1.41772	1.11033	1.07708	1.15597	1.35172	1.11416					0.985807	0.962217	1.04554	0.940852	1.06074				1.32017	1.29311	1.15126	1.17601	1.04224	1.15274				0.97578	1.00048	1.01313	1.02239	1.06356					1.11863	1.23053	1.25227	1.15942
			1.22292	1.05716	1.37175	1.11894	1.07466	1.11535	1.36424	1.1429					0.961561	0.943779	1.09798	0.809554	1.0446				1.41446	1.31777	1.22585	1.21408	1.0982	1.24072				0.96367	1.00478	0.996718	1.04143	1.04322					1.18033	1.25174	1.26769	1.20209
			1.21237	1.03333	1.33826	1.13791	1.05078	1.13319	1.3189	1.20113					1.02839	0.897445	1.03914	0.778108	1.04465				1.30118	1.39572	1.14291	1.19124	1.07093	1.22595				0.99309	1.03515	0.996336	1.03731	1.06834					1.179	1.20729	1.26011	1.21268
			1.18304	1.07183	1.27497	1.06937	1.05132	1.0953	1.4488	1.11422					1.08723	0.987227	1.07115	0.792241	1.02846				1.27703	1.36322	1.28772	1.15002	1.07043	1.23125				1.00684	1.02802	0.999237	1.02868	1.03403					1.1386	1.21699	1.21719	1.18963
			1.18379	0.954433	1.30165	1.11961	1.03784	1.09921	1.47576	1.08666					0.996452	1.00283	1.11226	0.840506	1.04033				1.27786	1.37537	1.27311	1.18489	1.04205	1.22936				0.981048	1.0337	0.994198	1.01741	1.04758					1.13551	1.27654	1.2463	1.14436
			1.12781	1.00872	1.22416	1.15965	1.0642	1.10259	1.44158	1.11915					1.06535	1.00647	1.14229	0.801003	1.0892				1.35632	1.38277	1.29038	1.16886	1.089	1.24968				0.96408	1.00111	1.01412	1.03405	1.09971					1.17678	1.19688	1.21781	1.17239
			1.13664	1.05226	1.18235	1.17494	1.08294	1.09296	1.43423	1.14459					1.12685	1.11292	1.17405	0.93746	1.12287				1.23905	1.32647	1.08635	1.17741	1.03632	1.17975				0.939039	1.01839	0.985191	1.0059	1.07459					1.20148	1.18291	1.23423	1.18506
			1.20556	0.994912	1.21342	1.11468	1.04407	1.11027	1.4409	1.13916					1.21112	1.15279	1.16814	0.896544	1.1222				1.26903	1.27886	1.28791	1.18563	1.04108	1.1896				0.909141	1.03848	0.975115	0.986525	1.04938					1.159	1.23972	1.24219	1.17437
			1.17496	1.02896	1.20314	1.10281	1.04909	1.08228	1.34913	1.13841					1.28238	1.16738	1.18193	0.919935	1.15342				1.26037	1.38894	1.17404	1.20112	1.08845	1.20399				0.909825	1.0479	0.991145	0.990745	1.06915					1.14147	1.24123	1.257	1.1548
			1.2008	0.987692	1.18282	1.0718	1.04292	1.0332	1.30842	1.13012					1.27883	1.26641	1.25037	0.992651	1.16342				1.25587	1.37562	1.48396	1.18656	1.09404	1.14996				0.924808	1.01361	0.974351	0.99578	1.13149					1.18042	1.18675	1.24866	1.15251
			1.1835	0.958361	1.19852	1.10975	1.03978	1.04557	1.29044	1.1424					1.39799	1.27838	1.22304	1.12974	1.23755				1.23655	1.38086	1.40292	1.17607	1.06234	1.18064				0.95977	1.01392	1.01985	1.00595	1.15387					1.15451	1.17193	1.22117	1.13933
			1.13314	0.995361	1.16064	1.13223	1.04782	1.0677	1.33361	1.19858					1.39355	1.26224	1.29714	1.11208	1.25044				1.29002	1.44061	1.47922	1.21208	1.1152	1.192				0.968664	1.03948	1.00183	1.02733	1.09143					1.15065	1.19148	1.25152	1.16071
			1.1112	0.998915	1.23848	1.08634	1.059	1.05741	1.16871	1.18823					1.33028	1.31878	1.34934	1.15858	1.30078				1.25054	1.32375	1.45948	1.18783	1.08429	1.10969				0.96538	1.07651	1.0316	1.04153	1.16373					1.14457	1.25098	1.24356	1.2297
			1.10421	0.969847	1.18131	1.07915	1.05864	1.04492	1.19472	1.20332					1.46156	1.3494	1.3225	1.15928	1.25934				1.29402	1.27812	1.23382	1.19324	1.05989	1.13885				0.963328	1.13417	1.00496	1.07682	1.1382					1.11391	1.24303	1.20388	1.18553
			1.123	1.02443	1.19945	1.09545	1.05719	1.02109	1.20452	1.1525					1.44027	1.38622	1.40965	1.15137	1.30808				1.19957	1.30217	1.22851	1.22757	1.13299	1.21409				1.04338	1.13497	1.06885	1.13878	1.28351					1.13228	1.27782	1.24953	1.22488
			1.10805	0.969136	1.22774	1.09696	1.06795	1.02018	1.17102	1.15911					1.52395	1.43689	1.39266	1.11653	1.26218				1.28886	1.27578	1.54697	1.16666	1.08914	1.14643				1.05576	1.18883	1.07351	1.16199	1.15756					1.15225	1.25837	1.20376	1.19965
			1.13372	0.950243	1.18616	1.04096	1.05308	1.04596	1.09722	1.12582					1.52129	1.46708	1.38109	1.18055	1.31363				1.30052	1.23705	1.30613	1.18449	1.05739	1.15438				1.04563	1.19998	1.08359	1.18937	1.18529					1.10643	1.19517	1.19654	1.16445
			1.12323	0.989188	1.23409	1.14326	1.04812	1.1078	1.25586	1.18006					1.49527	1.43298	1.42024	1.23242	1.32146				1.24704	1.28719	1.2993	1.2066	1.1036	1.17634				1.10796	1.24251	1.11863	1.26903	1.20343					1.12118	1.24213	1.20152	1.19139
			1.11819	1.00307	1.23559	1.05893	1.04588	1.02018	1.24101	1.14833					1.54613	1.39493	1.45002	1.2739	1.28517				1.22256	1.21756	1.42911	1.21301	1.14335	1.12207				1.2032	1.2714	1.14252	1.26711	1.21658					1.15677	1.21236	1.21097	1.18023
			1.15869	1.01425	1.30835	1.07874	1.04878	1.03619	1.21337	1.16279					1.49497	1.399	1.4771	1.27199	1.324				1.15842	1.27689	1.43139	1.18496	1.09228	1.16183				1.19636	1.22533	1.17794	1.24586	1.24597					1.13641	1.26239	1.20276	1.21673
			1.13286	1.02623	1.22312	1.13323	1.05519	1.02487	1.25449	1.20993					1.44382	1.3704	1.46455	1.26182	1.26614				1.23905	1.25086	1.36515	1.18696	1.07486	1.12623				1.20088	1.28525	1.1542	1.22131	1.2538					1.09374	1.15976	1.18995	1.13284
			1.12042	1.00217	1.24102	1.12354	1.05894	1.02643	1.15564	1.16678					1.36665	1.4464	1.44929	1.3351	1.31786				1.23705	1.25407	1.66009	1.21729	1.0896	1.14138				1.24596	1.26585	1.18374	1.24538	1.24151					1.07259	1.2489	1.20177	1.17115
			1.1988	1.00108	1.25488	1.13465	1.05689	0.999089	1.27696	1.23256					1.40923	1.38772	1.48843	1.26203	1.34027				1.28153	1.27121	1.54564	1.19284	1.15102	1.15627				1.20669	1.28037	1.15046	1.20601	1.23773					1.10137	1.25406	1.18622	1.22732
			1.12569	0.990498	1.24391	1.10624	1.03373	1.00781	1.1905	1.13604					1.35896	1.41193	1.40103	1.30917	1.28268				1.29235	1.26869	1.26931	1.20092	1.14723	1.12951				1.19951	1.31417	1.18389	1.20764	1.24043					1.10309	1.29628	1.22441	1.21102
			1.15543	0.96431	1.24691	1.13373	1.04733	1.025	1.20044	1.2368					1.34033	1.4138	1.44313	1.34612	1.31154				1.19574	1.2484	1.40596	1.20874	1.18544	1.14668				1.23009	1.32148	1.22137	1.2474	1.30971					1.10128	1.22291	1.1948	1.18662
			1.12627	0.980733	1.2625	1.0845	1.00683	0.97982	1.11438	1.26953					1.39119	1.39552	1.4611	1.32782	1.30189				1.18074	1.2796	1.42608	1.2416	1.21257	1.14618				1.23269	1.37603	1.21458	1.24692	1.33344					1.10607	1.25529	1.23299	1.18174
			1.11699	0.979237	1.24275	1.08475	1.02503	1.02187	1.19907	1.28269					1.30189	1.41471	1.50222	1.27701	1.28366				1.27819	1.1945	1.25716	1.21355	1.17241	1.13974				1.23987	1.37713	1.22069	1.224	1.29972					1.08953	1.18414	1.1907	1.19482
			1.13016	0.976019	1.20845	1.0677	1.03706	1.01901	1.11778	1.25532					1.35807	1.35063	1.49138	1.26995	1.27415				1.08429	1.20313	1.38281	1.19418	1.15199	1.13279				1.23344	1.48928	1.21695	1.22361	1.37454					1.10747	1.18741	1.20226	1.15968
			1.16654	0.995436	1.1909	1.0779	1.06886	1.02812	1.21446	1.24116					1.41218	1.36885	1.45273	1.23645	1.25858				1.15426	1.28885	1.14974	1.23245	1.18059	1.14302				1.22407	1.46008	1.18786	1.1781	1.33375					1.07774	1.24961	1.1836	1.20546
			1.10748	0.964983	1.18131	1.01354	1.0422	1.00924	1.17034	1.20606					1.32614	1.3502	1.40547	1.30641	1.31897				1.14676	1.27269	1.31562	1.21982	1.16067	1.14517				1.20395	1.52243	1.21534	1.21335	1.38777					1.07302	1.20918	1.15188	1.21496
			1.14735	1.03146	1.18871	1.04764	1.06904	1.022	1.18709	1.22695					1.28415	1.34924	1.55342	1.2792	1.32938				1.12394	1.31265	1.19605	1.18643	1.15707	1.1381				1.17577	1.52644	1.25053	1.17772	1.34955					1.08689	1.1902	1.18	1.23557
			1.12472	0.903105	1.17323	1.05943	1.02896	1.06861	1.21174	1.18068					1.28622	1.33246	1.46184	1.33425	1.35299				1.21606	1.33455	1.18789	1.20573	1.15291	1.11891				1.17132	1.51785	1.3071	1.20529	1.41276					1.08391	1.25931	1.19704	1.24304
			1.11779	0.903591	1.2304	1.06093	1.01783	1.0582	1.17102	1.17994					1.29302	1.39157	1.44732	1.3069	1.3505				1.20257	1.23138	1.53862	1.19538	1.08004	1.06917				1.24822	1.47086	1.27733	1.18645	1.37719					1.12798	1.22078	1.19418	1.21553
			1.11704	0.991508	1.30154	1.07907	1.0503	0.986851	1.20044	1.19546					1.23655	1.31862	1.52363	1.30782	1.34116				1.27086	1.36581	1.58892	1.21401	1.17135	1.07801				1.20731	1.4775	1.29015	1.14636	1.37175					1.10566	1.24649	1.18448	1.21018
			1.09991	0.957127	1.22381	1.08459	1.04165	1.00013	1.20874	1.18954					1.28179	1.3509	1.50542	1.22967	1.3469				1.24038	1.34478	1.1691	1.21996	1.17874	1.07965				1.26457	1.47383	1.25366	1.16137	1.38201					1.14231	1.20563	1.21296	1.19804
			1.15004	0.938721	1.24841	1.0107	1.04764	0.99349	1.16762	1.24141					1.18776	1.33599	1.57706	1.33941	1.30514				1.15775	1.33276	1.28544	1.17387	1.19921	1.10364				1.24589	1.47466	1.22351	1.12919	1.37967					1.12082	1.18405	1.1943	1.22404
			1.11475	0.947512	1.20614	1.07798	1.03391	1.01523	1.154	1.2474					1.14518	1.34748	1.52191	1.29376	1.28597				1.16175	1.39239	1.23192	1.20386	1.20716	1.09303				1.24644	1.43975	1.29145	1.16319	1.34226					1.17771	1.19787	1.19169	1.16336
			1.12862	1.03861	1.2304	1.10072	1.03355	1.02552	1.16626	1.20893					1.17386	1.31798	1.45716	1.26104	1.29229				1.23671	1.3589	1.28222	1.16605	1.15111	1.09126				1.21203	1.38863	1.26389	1.1512	1.38755					1.11874	1.21444	1.17204	1.2173
			1.09092	0.99884	1.21365	1.06862	1.03506	1.04856	1.28853	1.20625					1.30781	1.28714	1.4675	1.27369	1.24337				1.44095	1.29995	1.23875	1.14956	1.15217	1.07852				1.21374	1.37464	1.30305	1.18228	1.40664					1.15356	1.19707	1.19704	1.17551
			1.10392	1.02566	1.25407	1.07121	0.994317	1.01458	1.16108	1.21616					1.27912	1.28265	1.49655	1.35552	1.25925				1.30018	1.2812	1.23439	1.22504	1.21497	1.14453				1.1889	1.36345	1.28672	1.15005	1.3776					1.1314	1.27129	1.17739	1.14545
			1.16053	1.00718	1.18871	1.0382	1.03851	1.0125	1.26675	1.1954					1.31786	1.28137	1.44929	1.30394	1.25494				1.19973	1.35613	1.15278	1.20019	1.15545	1.14618				1.21011	1.28771	1.2674	1.16175	1.39588					1.11583	1.23053	1.18982	1.17722
			1.14271	0.995024	1.22127	1.06795	1.04594	1.04479	1.27778	1.19696					1.26198	1.39729	1.47981	1.31503	1.29402				1.19673	1.42933	1.29133	1.15757	1.13198	1.09493				1.25452	1.31864	1.33267	1.14147	1.43918					1.14929	1.29501	1.19107	1.14644
			1.07516	0.988515	1.15625	1.06478	1.04437	1.03229	1.12459	1.18954					1.38794	1.34865	1.36952	1.29977	1.32653				1.13826	1.41897	1.33839	1.16759	1.15545	1.12939				1.29536	1.25616	1.29435	1.16966	1.4589					1.15979	1.27678	1.19144	1.17691
			1.07688	0.955668	1.17415	1.01973	1.02158	1.06262	1.10199	1.16772					1.24394	1.37901	1.51059	1.32252	1.34129				1.21623	1.54656	1.21199	1.19852	1.17449	1.15804				1.18856	1.20015	1.2671	1.12257	1.38498					1.14448	1.2312	1.16818	1.212
			1.09923	0.91141	1.16134	1.08116	1.02751	1.04609	1.24442	1.19646					1.15021	1.35293	1.41236	1.39036	1.35472				1.19957	1.47626	1.22832	1.17207	1.19663	1.12585				1.23659	1.21671	1.27214	1.17024	1.40398					1.14491	1.19867	1.20848	1.18324
			1.11046	0.939282	1.23582	1.01546	1.05235	1.0427	1.1058	1.22857					1.24483	1.30531	1.50468	1.37679	1.31221				1.09179	1.39689	1.41298	1.15624	1.14977	1.06804				1.22222	1.1483	1.23802	1.10344	1.36527					1.1025	1.23432	1.21732	1.22031
			1.03277	0.929031	1.15406	1.0713	1.0165	1.00521	1.26348	1.17314					1.29361	1.31007	1.46233	1.3551	1.2749				1.17058	1.33418	1.17005	1.15998	1.2061	1.12547				1.16256	1.24341	1.24901	1.12761	1.35653					1.13551	1.21922	1.2203	1.14753
			1.11343	0.949682	1.14459	1.06503	1.04455	1.04765	1.1107	1.18355					1.35186	1.31349	1.43205	1.4187	1.28282				1.06247	1.38579	1.38546	1.18502	1.22241	1.14794				1.2006	1.26994	1.28855	1.17686	1.38192					1.13747	1.26613	1.25289	1.1643
			1.02103	0.910812	1.22566	1.04731	1.00792	1.03294	1.17742	1.20357					1.29213	1.27651	1.46898	1.36379	1.2946				1.12544	1.35416	1.36459	1.17921	1.16382	1.13469				1.22222	1.24282	1.26015	1.13087	1.37864					1.13149	1.2675	1.20002	1.20203
			1.0629	0.89884	1.08338	1.05007	1.0136	1.00312	1.21514	1.17183					1.32259	1.24241	1.4515	1.31249	1.33533				1.08746	1.44203	1.51737	1.14468	1.20333	1.09316				1.21093	1.24715	1.22824	1.11087	1.39318					1.14378	1.24876	1.21358	1.17748
			1.08324	0.900262	1.12657	1.14117	1.04207	0.996875	1.20792	1.22508					1.39799	1.23135	1.46873	1.27722	1.3424				1.21073	1.39788	1.39116	1.19558	1.1903	1.11348				1.18035	1.26769	1.28023	1.13034	1.39772					1.15979	1.19257	1.19468	1.1305
			1.14592	0.938683	1.08939	0.990555	0.991295	0.996355	1.21705	1.16186					1.26759	1.29313	1.40522	1.33715	1.33702				1.06447	1.3549	1.36971	1.16646	1.1841	1.14883				1.20608	1.23929	1.27748	1.14938	1.43045					1.18537	1.21316	1.22428	1.15173
			1.08233	0.949869	1.16988	1.02767	1.02781	1.03059	1.20084	1.14546					1.32348	1.25016	1.41974	1.28994	1.34663				1.08429	1.41989	1.27576	1.16746	1.18983	1.14618				1.2097	1.30007	1.22153	1.11063	1.41469					1.17633	1.24033	1.19642	1.2241
			1.03953	0.943172	1.10625	1.10239	1.04752	1.06145	1.21528	1.26061					1.23004	1.29901	1.38208	1.27638	1.29798				1.06547	1.40386	1.47523	1.16492	1.2238	1.14188				1.17453	1.26862	1.22954	1.12118	1.38129					1.16818	1.25122	1.22179	1.21211
			1.05569	0.941264	1.16815	1.02081	1.0428	0.995704	1.22426	1.19297					1.24453	1.43095	1.39611	1.21271	1.3163				1.08962	1.40096	1.33745	1.17768	1.20485	1.11134				1.1902	1.3435	1.23229	1.13629	1.3889					1.15008	1.19981	1.20276	1.15215
			1.04761	0.953461	1.08534	1.06737	1.03035	0.981903	1.20697	1.15743					1.17918	1.31947	1.43821	1.23949	1.30603				1.28519	1.45054	1.27785	1.16512	1.20702	1.17963				1.18186	1.29225	1.2471	1.15446	1.34114					1.16815	1.22173	1.2045	1.22295
			1.05597	0.971979	1.11341	1.1456	1.04691	0.991277	1.30052	1.17065					1.26552	1.34171	1.42861	1.27199	1.29834				1.05564	1.45813	1.51319	1.2052	1.21798	1.15552				1.18541	1.26488	1.2729	1.15734	1.40119					1.17543	1.24644	1.27628	1.20463
			1.09545	0.911036	1.18905	1.16717	1.03585	1.01198	1.21283	1.17495					1.20461	1.25919	1.3742	1.29256	1.27695				1.11261	1.38129	1.24862	1.15824	1.17787	1.08773				1.23645	1.25356	1.2587	1.1607	1.38714					1.13228	1.208	1.21483	1.16689
			1.06331	0.943958	1.22162	1.11585	1.03482	1.05533	1.26457	1.17676					1.37345	1.37105	1.50074	1.34273	1.27121				1.08196	1.40318	1.25299	1.18703	1.17232	1.10502				1.25595	1.2502	1.24947	1.17177	1.35869					1.16129	1.26675	1.23461	1.21574
			1.07453	0.931014	1.20765	1.10306	1.02527	1.03385	1.1092	1.14571					1.28179	1.33529	1.40793	1.27878	1.30038				1.25837	1.33874	1.12507	1.17868	1.18332	1.12156				1.27997	1.2778	1.22542	1.10037	1.33799					1.15069	1.22007	1.2096	1.20941
			1.12031	1.02873	1.09401	1.0621	1.02702	1.12277	1.19513	1.16504					1.2537	1.29457	1.44732	1.16006	1.2946				1.29252	1.35533	1.13874	1.17581	1.17976	1.14529				1.32307	1.25723	1.26542	1.163	1.34555					1.15392	1.22083	1.22702	1.27839
			1.09178	0.946839	1.18605	1.12546	1.04492	1.02422	1.26511	1.22358					1.19279	1.30836	1.41851	1.199	1.31314				1.29718	1.27504	1.31619	1.16178	1.2366	1.15211				1.3412	1.30347	1.25305	1.17345	1.33938					1.16639	1.19768	1.26197	1.26635
			1.13767	0.993416	1.13962	1.13758	1.04927	1.03138	1.24782	1.18561					1.32821	1.32936	1.37666	1.20691	1.32386				1.29352	1.33596	1.07895	1.1748	1.23175	1.12244				1.23775	1.48938	1.22229	1.07946	1.34577					1.13264	1.28521	1.24331	1.24045
			1.13097	0.97269	1.1484	1.08375	1.05604	0.998568	1.15496	1.19752					1.19131	1.3696	1.35943	1.20437	1.31212				1.18124	1.42193	1.17442	1.18883	1.24519	1.15148				1.19999	1.43726	1.23122	1.10584	1.37809					1.156	1.23077	1.23573	1.25052
			1.10541	0.969435	1.09424	1.10022	1.04316	1.03671	1.13617	1.20182					1.18332	1.32562	1.28828	1.31001	1.27721				1.09379	1.39406	1.01101	1.18295	1.21622	1.0568				1.20765	1.40266	1.25145	1.18606	1.39133					1.16549	1.27015	1.25438	1.24772
			1.13543	1.06281	1.09147	1.07063	1.0448	1.04492	1.24959	1.16242					1.22915	1.30879	1.38331	1.27065	1.32978				1.2702	1.37913	1.17309	1.18429	1.25287	1.14643				1.23344	1.5625	1.22321	1.18026	1.40321					1.16797	1.26637	1.24717	1.28514
			1.13102	0.970221	1.05971	1.06286	1.03246	0.98646	1.23557	1.09433					1.27173	1.40878	1.38971	1.25284	1.31648				1.22839	1.34885	1.25166	1.17607	1.21992	1.09896				1.19807	1.45004	1.25122	1.15633	1.34766					1.15494	1.23636	1.2453	1.26111
				MEAN												MEAN								MEAN									MEAN									MEAN
				1												1								1									1									1
				0.982045												0.984169								0.977258									1.00069									1.03321
				0.985245												0.98232								0.954391									0.980277									1.02007
				1.04919												0.988851								0.979186									1.02374									1.0408
				1.11652												0.981295								0.957678									1.00168									1.05454
				1.13087												0.999326								0.96532									1.03132									1.07464
				1.16458												0.991789								0.992074									1.032									1.10709
				1.15491												0.97785								1.04042									1.02657									1.14296
				1.14503												0.974985								1.07539									1.00751									1.1863
				1.16718												0.971689								1.10135									0.999017									1.20142
				1.17631												0.977193								1.13217									1.01899									1.1972
				1.17496												0.97879								1.16912									1.01665									1.18712
				1.19269												0.944846								1.1804									1.01492									1.19035
				1.16774												0.985777								1.17921									1.01108									1.1759
				1.1801												0.999033								1.18925									1.01507									1.19021
				1.18349												0.971496								1.25185									1.00996									1.22546
				1.17824												0.957546								1.22132									1.02604									1.21477
				1.16361												0.99326								1.22995									1.01936									1.1906
				1.15737												0.998477								1.23044									1.01479									1.20068
				1.15598												1.02086								1.25617									1.02261									1.19097
				1.16261												1.09483								1.17423									1.00462									1.20092
				1.15787												1.11016								1.20868									0.991728									1.20382
				1.1411												1.14101								1.21948									1.00175									1.19862
				1.11972												1.19034								1.25767									1.00801									1.19209
				1.12104												1.25334								1.2399									1.03067									1.17173
				1.13363												1.26309								1.28819									1.02575									1.18859
				1.11354												1.29155								1.23593									1.05575									1.2172
				1.10451												1.31042								1.19966									1.0635									1.18659
				1.1097												1.33912								1.21748									1.1339									1.22113
				1.10252												1.34644								1.2523									1.12753									1.2035
				1.07914												1.37273								1.20666									1.14077									1.16565
				1.1352												1.38047								1.22001									1.18831									1.18906
				1.1089												1.39003								1.22461									1.22016									1.19008
				1.12765												1.39341								1.21763									1.21829									1.20457
				1.13249												1.36135								1.20719									1.22309									1.14407
				1.11187												1.38306								1.26658									1.23649									1.1736
				1.14436												1.37754								1.26642									1.21625									1.19224
				1.1043												1.35275								1.218									1.22913									1.2087
				1.12624												1.37099								1.23183									1.26601									1.1764
				1.10307												1.37551								1.24779									1.28073									1.19402
				1.11905												1.3559								1.20926									1.27228									1.1648
				1.10144												1.34884								1.19153									1.30756									1.1642
				1.12292												1.34576								1.19149									1.27677									1.1791
				1.08689												1.34144								1.21012									1.30857									1.16226
				1.11503												1.35908								1.18571									1.296									1.17316
				1.09381												1.35355								1.20267									1.32286									1.19583
				1.09246												1.35786								1.21953									1.31201									1.18962
				1.11528												1.34556								1.28149									1.29861									1.1867
				1.10069												1.34293								1.20544									1.30709									1.18974
				1.09975												1.34907								1.20878									1.29059									1.1808
				1.09962												1.31886								1.21502									1.29662									1.18266
				1.11657												1.30047								1.21438									1.28066									1.18063
				1.1188												1.3159								1.22665									1.29607									1.18079
				1.10513												1.33462								1.23339									1.27334									1.18138
				1.11347												1.32148								1.20174									1.26457									1.17835
				1.12405												1.34963								1.21698									1.29729									1.19545
				1.08444												1.34648								1.22468									1.29489									1.20123
				1.07254												1.35947								1.25097									1.23267									1.18896
				1.09595												1.33212								1.23311									1.25993									1.18383
				1.09131												1.34876								1.21262									1.21545									1.19361
				1.08069												1.3392								1.19439									1.22782									1.18064
				1.0824												1.35978								1.23152									1.26357									1.2052
				1.07833												1.3392								1.22032									1.24694									1.20026
				1.06236												1.33286								1.248									1.23808									1.1959
				1.0904												1.34354								1.24985									1.25127									1.16939
				1.06639												1.32802								1.21474									1.26053									1.19364
				1.07931												1.32599								1.2139									1.25133									1.20929
				1.09702												1.2971								1.24586									1.23503									1.21332
				1.08021												1.32012								1.22032									1.25824									1.1762
				1.0663												1.29648								1.26089									1.24336									1.20433
				1.09954												1.32123								1.26761									1.25635									1.22569
				1.09979												1.2815								1.19439									1.25931									1.1805
				1.10953												1.37183								1.20042									1.25722									1.21959
				1.07879												1.32083								1.20096									1.24431									1.19744
				1.10189												1.29005								1.21457									1.27085									1.22004
				1.11349												1.28636								1.23982									1.28211									1.2231
				1.1153												1.313								1.20624									1.27493									1.2254
				1.09286												1.28737								1.22718									1.27048									1.21825
				1.0859												1.27689								1.15914									1.28783									1.23444
				1.10776												1.30434								1.23433									1.32052									1.24166
				1.07158												1.32791								1.22064									1.28067									1.22443
