# Supplementary material for: The ATG8 E3-like ligases sense lysosomal damage and initiate ESCRT-mediated membrane repair
Source: EMBO J. 2026 Jan 3;45(3):930–52. doi: 10.1038/s44318-025-00672-1 (PMC12865045; doi:10.1038/s44318-025-00672-1)
Supplement: Supplementary file 3 — Source data Fig. 1 [file 44318_2025_672_MOESM3_ESM.zip › Figure 1/1I/DKO_HA-TEC addback_ALIX QUANT.xlsx]

## Sheet: R1 - 2024.01.28
		KO						KO + WT						KO + 1-377						KO + AIR
		Cell Area	ALIX Area	%Cell Area				Cell Area	ALIX Area	%Cell Area				Cell Area	ALIX Area	%Cell Area				Cell Area	ALIX Area	%Cell Area
	1	1163.23	2.733	0.234949			1	710.146	19.424	2.73521			1	1079.62	3.839	0.355589			1	1186.72	3.774	0.318019
	2	1202.92	1.92	0.159611			2	649.826	8.264	1.27173			2	1273.27	3.091	0.242762			2	1060.42	2.147	0.202467
	3	1908.74	3.546	0.185777			3	1084.72	17.699	1.63166			3	1042.1	0.944	0.0905861			3	1149.24	2.993	0.260433
	4	951.004	0.781	0.0821237			4	813.413	15.552	1.91194			4	802.676	1.985	0.247298			4	1218.96	3.156	0.258908
	5	1054.76	2.115	0.20052			5	1179.4	39.465	3.34619			5	1007.81	0.618	0.0613211			5	1070.86	2.017	0.188353
	6	1482.66	2.44	0.164569			6	1128.22	18.773	1.66394			6	1161.57	0.846	0.0728323			6	1110.07	2.668	0.240345
	7	919.965	1.464	0.159136			7	963.595	10.769	1.11759			7	1331.73	1.529	0.114813			7	993.69	2.831	0.284898
	8	1206.86	2.212	0.183285			8	1010.32	15.129	1.49745			8	1225.89	1.92	0.15662			8	1145.53	2.896	0.252808
	9	1152.33	2.733	0.237171			9	1022.22	22.059	2.15794			9	742.388	1.529	0.205957			9	1175.27	5.173	0.440155
	10	1062.92	2.44	0.229555			10	662.644	13.925	2.10143			10	721.078	0.748	0.103734			10	1189.1	5.791	0.487008
	11	1296.76	1.855	0.143049			11	1175.04	27.915	2.37566			11	1129.07	1.009	0.0893657			11	1166.16	2.961	0.25391
	12	1241.74	1.822	0.14673			12	1049.26	27.525	2.62328			12	949.605	2.798	0.294649			12	1187.99	5.498	0.462799
	13	1274.34	2.082	0.163379			13	1055.7	18.545	1.75665			13	1219.62	2.7	0.221381			13	1240.11	4.685	0.377788
	14	978.822	1.334	0.136286			14	694.659	17.048	2.45415			14	878.776	2.343	0.266621			14	917.363	2.343	0.255406
	15	788.849	2.473	0.313495			15	1090.78	17.536	1.60766			15	1149.76	3.123	0.271621			15	1009.83	4.653	0.460772
	16	1213.11	2.603	0.214573			16	745.349	17.406	2.33528			16	930.93	2.765	0.297015			16	1152.27	2.733	0.237185
	17	1315.2	1.692	0.128649			17	880.468	28.208	3.20375			17	1032.15	2.538	0.245895			17	898.199	2.7	0.300602
	18	1104.24	4.392	0.397738			18	857.172	13.73	1.60178			18	578.671	1.497	0.258696			18	900.282	1.822	0.202381
	19	1470.07	5.596	0.380662			19	1012.53	13.827	1.36559			19	873.18	2.733	0.312994			19	964.994	4.099	0.424769
	20	1020.08	3.221	0.315761			20	788.718	7.678	0.973478			20	1206.7	2.147	0.177924			20	1088.86	3.026	0.277906
	21	1005.89	2.05	0.203799			21	726.413	24.044	3.30996			21	1021.38	2.505	0.245257			21	741.184	3.416	0.460884
	22	1175.95	1.334	0.11344			22	722.021	31.299	4.33492			22	1004.69	2.31	0.229922			22	947.653	1.855	0.195747
	23	1286.51	2.473	0.192226			23	1303.65	26.776	2.05392			23	1038.13	1.497	0.144201			23	799.455	2.245	0.280816
	24	1675.69	3.384	0.201946			24	1124.29	21.668	1.92727			24	942.252	3.123	0.33144			24	1105.25	1.366	0.123592
	25	1269.62	3.709	0.292134			25	847.282	28.013	3.30622			25	932.817	2.18	0.233701			25	837.359	2.115	0.25258
	26	1249.25	3.872	0.309945			26	808.435	15.292	1.89156			26	863.159	1.692	0.196024			26	763.308	1.692	0.221667
	27	1640.94	6.182	0.376734			27	759.795	10.997	1.44736			27	685.094	2.212	0.322875			27	862.638	3.221	0.37339
	28	1677.19	2.7	0.160984			28	661.213	16.365	2.475			28	994.113	3.384	0.340404			28	901.062	1.627	0.180565
	29	1180.15	3.611	0.305978			29	819.236	23.555	2.87524			29	1352.49	2.277	0.168356			29	1123.8	2.05	0.182417
	30	1321.38	3.774	0.285609			30	738.126	18.87	2.55647			30	1047.73	2.635	0.251496			30	824.995	2.473	0.299759
	31	1141.27	2.408	0.210993			31	928.88	25.443	2.73911			31	1205.53	8.036	0.666596			31	884.6	3.091	0.349423
	32	1237.41	2.733	0.220864			32	1128.35	16.43	1.4561			32	1059.54	4.099	0.386866			32	1062.8	3.839	0.361217
	33	1294.45	4.62	0.356909			33	928.067	16.3	1.75634			33	1339.02	22.807	1.70326			33	1153.08	3.156	0.273702
	34	1434.96	3.319	0.231295			34	698.986	19.814	2.83468			34	779.478	1.789	0.229513			34	713.887	1.301	0.182242
	35	1147.52	3.774	0.328884			35	701.947	10.314	1.46934			35	1265.36	1.92	0.151736			35	749.416	2.603	0.347337
	36	1068.94	3.579	0.334816			36	1001.79	8.589	0.857364			36	1366.02	2.408	0.176278			36	813.998	1.887	0.231819
	37	1414.43	4.23	0.299059			37	714.213	17.439	2.44171			37	1052.06	4.718	0.448454			37	910.367	2.896	0.318113
	38	1276.29	3.807	0.298286			38	691.829	22.091	3.19313			38	743.917	1.627	0.218707			38	858.246	2.147	0.250161
	39	1628	2.863	0.17586			39	896.215	30.713	3.42697			39	661.799	4.978	0.752192			39	822.392	2.375	0.288792
	40	1198.24	2.505	0.209057			40	702.24	19.196	2.73354			40	771.117	2.831	0.36713			40	1006.64	1.822	0.180998
	41	1593.64	1.822	0.11433			41	854.602	6.54	0.765269			41	1105.25	4.848	0.438633			41	1067.87	2.343	0.219409
	42	1056.03	1.399	0.132478			42	794.64	21.083	2.65315			42	867.388	3.416	0.393826			42	1018.32	3.221	0.316306
	43	1012.14	2.928	0.289289			43	852.39	6.279	0.736635			43	811.753	2.05	0.25254			43	827.24	1.952	0.235965
	44	1230.51	2.863	0.232667			44	664.271	13.014	1.95914			44	855.448	2.31	0.270034			44	750.197	2.635	0.351241
	45	1010.67	1.139	0.112697			45	627.409	22.091	3.52099			45	942.512	3.839	0.407316			45	927.481	2.538	0.273644
	46	1103.46	4.49	0.4069			46	848.811	28.078	3.30792			46	838.627	2.7	0.321955			46	813.25	3.058	0.376022
	47	1028.99	2.831	0.275124			47	808.825	8.427	1.04188			47	763.894	3.188	0.417335			47	995.545	2.473	0.248407
	48	884.307	1.464	0.165553			48	691.991	18.48	2.67055			48	1006.35	3.937	0.391217			48	647.093	1.724	0.266422
	49	993.788	3.123	0.314252			49	869.926	26.419	3.03692			49	874.253	4.067	0.465197			49	866.412	0.813	0.0938353
	50	1306.58	2.831	0.216672			50	1170.32	31.689	2.70771			50	936.916	2.928	0.312515			50	881.964	2.473	0.280397
	51	1210.34	1.366	0.112861			51	836.285	33.023	3.94877			51	882.81	2.733	0.30958			51	771.735	4.783	0.619772
	52	688.998	2.375	0.344703			52	868.462	19.846	2.28519			52	741.119	5.043	0.680458			52	867.584	1.269	0.146268
	53	965.775	1.952	0.202117			53	789.597	21.961	2.78129			53	786.148	2.05	0.260765			53	906.886	1.009	0.11126
	54	918.078	2.603	0.283527			54	500.099	7.906	1.58089			54	933.077	2.961	0.317337			54	1114.13	4.067	0.365037
	55	1255.5	2.928	0.233214			55	1032.86	31.592	3.05868			55	777.591	3.774	0.485345			55	1133.27	2.212	0.195188
	56	1189	2.082	0.175105			56	727.032	16.821	2.31365			56	973.421	4.165	0.427872			56	1208.68	2.798	0.231492
	57	1073.6	1.432	0.133383			57	655.584	18.87	2.87835			57	835.667	3.514	0.420502			57	1336.32	3.319	0.248369
	58	1112.83	1.985	0.178373			58	655.78	16.43	2.50541			58	782.244	2.44	0.311923			58	735.621	2.115	0.287512
	59	1262.98	2.831	0.224152			59	621.292	12.819	2.06328			59	1460.21	2.7	0.184905			59	1021.96	2.928	0.286507
	60	1213.69	3.872	0.319026			60	573.856	9.63	1.67812			60	783.936	1.789	0.228207			60	876.043	2.993	0.34165
	AVG:	1204.06	2.74495	0.229204			AVG:	848.687	19.078	2.27187			AVG:	973.682	3.0697	0.315826			AVG:	974.594	2.76443	0.283947

## Sheet: R2 - 2024.01.31
		KO						KO + WT						KO + 1-377						KO + AIR
		Cell Area	ALIX Area	%Cell Area				Cell Area	ALIX Area	%Cell Area				Cell Area	ALIX Area	%Cell Area				Cell Area	ALIX Area	%Cell Area
	1	964.181	1.952	0.202452			1	1388.99	36.277	2.61175			1	1085.73	1.985	0.182826			1	1072.56	2.408	0.224511
	2	1053.75	2.082	0.19758			2	1440.79	29.509	2.04811			2	1047.76	1.985	0.189451			2	1027.88	2.408	0.234267
	3	761.877	1.594	0.20922			3	1170.75	23.49	2.00641			3	1207.38	3.026	0.250625			3	1018.84	2.896	0.284245
	4	855.969	2.603	0.3041			4	1520.17	20.335	1.33767			4	1157.77	3.319	0.286673			4	974.625	3.091	0.317148
	5	818.944	2.961	0.361563			5	1100.05	13.502	1.2274			5	1179.24	2.928	0.248296			5	1074.61	3.611	0.33603
	6	761.063	1.334	0.175281			6	1487.28	13.665	0.91879			6	1261.68	3.221	0.255294			6	1306.61	2.245	0.171818
	7	639.967	0.976	0.152508			7	1471.76	36.862	2.50462			7	1135.15	7.288	0.642028			7	851.967	2.928	0.343675
	8	513.894	1.171	0.227868			8	776.095	23.555	3.03507			8	842.076	1.041	0.123623			8	1298.51	4.034	0.310663
	9	614.265	0.911	0.148307			9	1285.21	54.366	4.23014			9	1107.27	3.839	0.346708			9	1121.52	2.57	0.229153
	10	1082.38	2.277	0.21037			10	1519.26	50.137	3.30008			10	820.896	2.473	0.301256			10	1054.66	4.197	0.397948
	11	1008.01	1.887	0.187201			11	636.454	8.004	1.25759			11	1371.42	4.099	0.298886			11	1146.38	3.969	0.346221
	12	1301.47	1.887	0.14499			12	851.967	24.369	2.86032			12	963.465	3.709	0.384965			12	1236.43	1.399	0.113148
	13	848.29	2.18	0.256988			13	592.271	12.916	2.18076			13	803.587	2.082	0.259088			13	1432.79	2.635	0.183908
	14	995.122	1.269	0.127522			14	1340.87	37.35	2.7855			14	899.371	1.822	0.202586			14	1007.39	4.262	0.423075
	15	912.157	1.139	0.124869			15	888.178	11.127	1.25279			15	983.865	2.993	0.304208			15	1221.66	5.694	0.466086
	16	996.228	1.789	0.179577			16	595.882	13.405	2.24961			16	1254.69	4.815	0.383761			16	1030.71	5.043	0.489272
	17	500.196	1.106	0.221113			17	1214.77	21.766	1.79178			17	822.555	0.651	0.0791436			17	1232.3	6.93	0.562362
	18	472.574	0.651	0.137756			18	1374.42	20.595	1.49845			18	1054.01	4.522	0.429028			18	1121.39	1.757	0.15668
	19	1028.34	0.944	0.0917984			19	1034.88	15.064	1.45563			19	763.764	4.165	0.545326			19	1152.62	2.961	0.256892
	20	952.37	2.017	0.211787			20	1257.36	31.95	2.54105			20	908.415	4.099	0.451225			20	983.865	4.75	0.48279
	21	1217.31	3.449	0.283331			21	1381.77	41.124	2.97618			21	1046.46	3.676	0.351279			21	884.437	2.668	0.301661
	22	653.242	0.976	0.149409			22	644.36	15.877	2.464			22	1046.2	3.123	0.298508			22	1337.88	3.319	0.248079
	23	581.632	1.529	0.262881			23	984.418	13.925	1.41454			23	874.091	1.692	0.193573			23	1389.61	4.913	0.353552
	24	1173.97	1.627	0.13859			24	866.575	10.249	1.1827			24	778.925	2.115	0.271528			24	1056.61	3.384	0.320269
	25	667.069	1.822	0.273135			25	851.609	10.314	1.21112			25	946.742	4.165	0.43993			25	1153.89	3.579	0.310167
	26	584.365	1.204	0.206036			26	1186.92	8.785	0.740153			26	848.518	3.449	0.406473			26	1210.08	3.644	0.301137
	27	524.825	1.301	0.247892			27	1098.32	15.584	1.41889			27	1161.77	3.351	0.28844			27	1002.02	2.147	0.214267
	28	461.512	0.944	0.204545			28	841.979	14.869	1.76596			28	966.361	1.789	0.185128			28	1099.33	3.579	0.325561
	29	455.883	1.009	0.221329			29	1100.05	12.982	1.18013			29	1350.5	3.579	0.265012			29	851.186	1.822	0.214054
	30	487.475	0.325	0.0666701			30	762.788	15.942	2.08996			30	1481.78	4.392	0.2964			30	1088.24	4.002	0.367751
	31	716.49	1.757	0.245223			31	1001.11	4.132	0.412743			31	1309.35	0.781	0.0596481			31	1039.79	1.724	0.165802
	32	671.852	1.399	0.20823			32	897.386	23.067	2.57047			32	615.501	1.139	0.185053			32	942.707	0.976	0.103532
	33	498.635	0.748	0.15001			33	1048.64	24.889	2.37345			33	621.813	2.212	0.355734			33	680.702	3.514	0.516232
	34	831.209	0.878	0.105629			34	801.798	26.126	3.25843			34	696.514	2.408	0.345722			34	697.002	1.594	0.228694
	35	1096.34	2.277	0.207691			35	716.197	8.329	1.16295			35	919.347	5.564	0.605212			35	727.39	5.141	0.706774
	36	877.572	1.724	0.196451			36	731.391	15.096	2.06401			36	701.557	3.286	0.468387			36	804.205	7.743	0.962814
	37	422.047	1.139	0.269875			37	900.932	14.511	1.61067			37	818.586	3.254	0.397515			37	1141.34	8.427	0.738346
	38	677.35	0.618	0.0912379			38	1227	31.201	2.54287			38	1414.86	3.221	0.227655			38	1265.65	6.149	0.485837
	39	578.281	0.618	0.106868			39	775.379	24.889	3.20991			39	858.539	6.312	0.735202			39	1966.72	6.507	0.330855
	40	1021.31	1.659	0.162438			40	880.5	23.913	2.71584			40	935.42	3.481	0.372132			40	1699.09	8.589	0.505507
	41	1201.49	2.31	0.192261			41	1161.54	17.081	1.47055			41	947.588	4.587	0.484071			41	933.272	3.969	0.425278
	42	554.4	1.562	0.281746			42	962.196	8.817	0.916341			42	718.768	2.57	0.357556			42	1342.37	1.562	0.116361
	43	636.421	1.041	0.163571			43	1482.24	26.679	1.79991			43	830.624	3.546	0.426908			43	1043.31	2.277	0.218249
	44	820.408	2.928	0.356896			44	595.524	8.98	1.50792			44	596.403	1.497	0.251005			44	1305.8	4.067	0.311457
	45	597.086	1.204	0.201646			45	897.581	9.761	1.08748			45	988.842	4.165	0.4212			45	1345.79	7.125	0.52943
	46	449.148	1.952	0.434601			46	1127.8	32.535	2.88482			46	1127.96	4.002	0.354799			46	884.958	7.288	0.823542
	47	536.668	1.204	0.224347			47	1648.36	50.332	3.05345			47	1597.35	4.913	0.307572			47	939.909	3.546	0.377271
	48	626.921	2.505	0.399572			48	1243.46	22.97	1.84726			48	1664.44	4.034	0.242364			48	1185.36	4.718	0.398024
	49	778.047	2.798	0.359618			49	691.926	15.715	2.2712			49	932.003	2.408	0.258368			49	648.947	2.928	0.451192
	50	614.525	2.082	0.338798			50	1041	19.228	1.84708			50	895.336	4.002	0.446983			50	601.316	2.7	0.449015
	51	726.413	2.277	0.313458			51	1509.08	57.099	3.7837			51	782.081	2.277	0.291146			51	535.497	1.562	0.291692
	52	727.975	2.18	0.299461			52	955.949	15.324	1.60301			52	783.513	4.88	0.622836			52	760.738	2.603	0.342168
	53	720.297	0.748	0.103846			53	926.765	21.896	2.36263			53	723.973	2.538	0.350566			53	955.949	1.659	0.173545
	54	482.887	1.204	0.249334			54	1023.59	23.523	2.29809			54	675.886	3.319	0.491059			54	896.247	2.603	0.290433
	55	566.633	0.976	0.172246			55	786.441	30.974	3.9385			55	1090.94	3.351	0.307167			55	1192.97	5.466	0.458185
	56	753.678	1.497	0.198626			56	978.138	5.498	0.562088			56	612.638	2.473	0.403664			56	795.713	2.212	0.27799
	57	773.785	2.082	0.269067			57	1081.8	7.743	0.715755			57	759.892	3.156	0.415322			57	865.762	1.204	0.139068
	58	567.772	1.106	0.194797			58	698.466	6.637	0.950225			58	710.927	3.254	0.457712			58	1053.62	2.408	0.228545
	59	766.92	1.627	0.212147			59	1215.29	9.305	0.765663			59	837.619	6.54	0.780785			59	1497.37	4.685	0.312882
	60	871.455	1.952	0.223993			60	1086.35	45.061	4.14793			60	847.705	3.221	0.379967			60	1019.72	3.839	0.376477
	AVG:	750.872	1.5828	0.214339			AVG:	1046	21.4868	2.0212			AVG:	969.79	3.2964	0.34941			AVG:	1070.16	3.69383	0.35036

## Sheet: R3 - 2024.01.31
		KO						KO + WT						KO + 1-377						KO + AIR
		Cell Area	ALIX Area	%Cell Area				Cell Area	ALIX Area	%Cell Area				Cell Area	ALIX Area	%Cell Area				Cell Area	ALIX Area	%Cell Area
	1	902.201	0.748	0.0829084			1	917.33	9.077	0.989502			1	1311.85	3.416	0.260395			1	1101.67	2.05	0.18608
	2	977.39	1.432	0.146513			2	1239.46	31.689	2.55668			2	1477.36	2.603	0.176193			2	983.637	2.343	0.238198
	3	1625.04	3.254	0.200242			3	1177.48	26.549	2.25473			3	1076.65	3.254	0.302232			3	1341.82	2.7	0.20122
	4	1259.6	2.863	0.227294			4	1054.47	31.429	2.98056			4	1382.49	5.889	0.425972			4	1500.52	2.765	0.184269
	5	820.245	1.724	0.210181			5	1456.47	19.554	1.34256			5	1494.31	4.522	0.302615			5	1471.73	3.091	0.210025
	6	941.016	2.473	0.262801			6	1231.88	23.035	1.86991			6	1188.87	5.173	0.435119			6	1277.14	1.692	0.132484
	7	1434.28	3.579	0.249533			7	1094.81	11.615	1.06091			7	1338.6	3.579	0.26737			7	1066.05	1.366	0.128137
	8	1420.36	2.831	0.199316			8	1100.08	36.57	3.3243			8	1067.61	2.44	0.228548			8	987.574	1.334	0.135078
	9	1298.19	2.7	0.207982			9	1333.65	30.453	2.28343			9	1252.8	4.23	0.337643			9	1066.67	2.7	0.253125
	10	924.325	2.57	0.278041			10	1414.47	19.781	1.39848			10	1274.96	4.555	0.357267			10	1493.46	2.505	0.167731
	11	745.219	1.822	0.244492			11	1813.38	52.609	2.90115			11	1369.44	3.807	0.277997			11	1080.85	2.733	0.252856
	12	1052.09	1.106	0.105124			12	1208.39	20.953	1.73396			12	860.101	0.781	0.0908033			12	855.611	1.334	0.155912
	13	936.819	1.92	0.204949			13	1576.1	47.241	2.99733			13	795.258	2.928	0.368182			13	979.635	3.319	0.3388
	14	924.488	2.115	0.228775			14	1534.3	54.366	3.54339			14	1295.97	2.603	0.200853			14	1284.88	2.343	0.182352
	15	1017.67	1.301	0.127841			15	1005.63	14.185	1.41056			15	992.324	3.546	0.357343			15	1003.22	3.709	0.369708
	16	861.76	2.44	0.283141			16	950.679	20.042	2.10818			16	1471.54	3.904	0.265301			16	761.129	2.57	0.337656
	17	924.065	1.92	0.207778			17	1290.15	19.424	1.50556			17	1321.55	2.375	0.179714			17	1079	1.106	0.102503
	18	1173.81	4.002	0.340942			18	1208.23	22.222	1.83922			18	1231.78	2.863	0.232427			18	1298.06	2.863	0.22056
	19	1065.92	2.343	0.219811			19	949.117	20.139	2.12187			19	889.838	4.002	0.449745			19	1451.39	6.117	0.421457
	20	1498.86	2.831	0.188876			20	1308.4	26.158	1.99923			20	868.625	2.765	0.318319			20	1473.78	3.221	0.218554
	21	1357.3	2.538	0.186988			21	1374.52	30.225	2.19896			21	1502.51	7.906	0.526187			21	1334.2	3.579	0.26825
	22	1003.48	3.709	0.369613			22	1269.56	16.918	1.33259			22	1458.59	9.858	0.67586			22	1033.03	2.343	0.22681
	23	963.823	4.522	0.469173			23	1234.91	24.564	1.98914			23	1213.92	3.872	0.318966			23	1087.88	2.538	0.233298
	24	953.769	1.562	0.163771			24	911.148	10.932	1.19981			24	1023.85	3.221	0.314597			24	1278.7	1.789	0.139908
	25	1320.57	1.041	0.0788295			25	818.456	13.307	1.62587			25	1111.21	3.611	0.324962			25	798.154	1.659	0.207855
	26	940.267	2.7	0.287152			26	1344.39	37.708	2.80485			26	1098.88	4.783	0.435263			26	998.278	2.993	0.299816
	27	1146.28	2.961	0.258314			27	1134.14	17.894	1.57775			27	1029.48	4.75	0.461398			27	890.098	2.961	0.33266
	28	1023.82	2.798	0.273291			28	1107.73	10.184	0.919361			28	1701.2	5.564	0.327063			28	964.376	4.75	0.492546
	29	518.871	1.724	0.33226			29	1340.48	19.358	1.44411			29	1493.07	4.295	0.287662			29	1305.87	3.058	0.234174
	30	950.971	2.505	0.263415			30	977.488	11.55	1.1816			30	1176.99	3.058	0.259815			30	917.883	2.473	0.269424
	31	764.903	1.952	0.255196			31	1353.72	6.605	0.487913			31	1362.51	4.88	0.358163			31	1059.74	1.204	0.113613
	32	891.042	2.668	0.299425			32	911.148	19.814	2.17462			32	984.092	4.848	0.492637			32	957.153	2.245	0.23455
	33	1136.52	4.685	0.412223			33	1213.24	11.452	0.94392			33	1186.33	5.173	0.43605			33	1030.26	2.603	0.252655
	34	1018.25	3.221	0.316326			34	1161.57	15.519	1.33603			34	1197.65	5.986	0.499811			34	976.642	2.733	0.279836
	35	1074.28	2.05	0.190825			35	1066.28	11.778	1.10459			35	921.592	9.077	0.984926			35	893.287	2.18	0.244043
	36	816.08	2.05	0.251201			36	1508.14	27.915	1.85096			36	833.129	3.676	0.441228			36	1114.75	2.31	0.207221
	37	919.445	2.831	0.307903			37	1084.59	15.78	1.45492			37	1255.79	5.824	0.46377			37	1028.34	2.733	0.265768
	38	1174.72	2.928	0.249252			38	1090.09	17.211	1.57886			38	1403.34	8.101	0.577265			38	855.318	1.887	0.22062
	39	1242.58	2.538	0.204252			39	1125.16	14.641	1.30123			39	1737.18	5.726	0.329614			39	1072.39	2.31	0.215406
	40	814.649	2.993	0.367397			40	1706.73	31.787	1.86245			40	1933.66	6.084	0.314636			40	1303.33	3.709	0.284579
	41	1451.82	2.928	0.201678			41	1051.28	20.139	1.91567			41	953.379	7.418	0.778075			41	1373.83	3.254	0.236856
	42	1239.43	3.449	0.278273			42	1793.31	33.284	1.85601			42	886.454	3.546	0.400021			42	834.138	2.928	0.351021
	43	1096.86	2.863	0.261018			43	1373.41	27.883	2.03021			43	983.995	2.765	0.280997			43	758.07	1.724	0.22742
	44	1422.15	3.839	0.269944			44	1057.17	9.175	0.867886			44	988.615	3.546	0.358684			44	1501.69	2.277	0.151629
	45	924.423	2.538	0.27455			45	1516.17	20.562	1.35618			45	975.991	5.661	0.580026			45	1381.15	4.002	0.289758
	46	566.178	2.18	0.385038			46	1467.17	13.73	0.935812			46	869.08	5.238	0.602706			46	1127.21	1.692	0.150104
	47	711.642	2.18	0.306334			47	1731.46	15.552	0.898203			47	1244.15	5.661	0.455011			47	988.387	1.074	0.108662
	48	772.744	2.115	0.2737			48	1395.89	26.516	1.89958			48	1042.39	3.481	0.333943			48	1082.84	1.659	0.153209
	49	782.992	2.831	0.361562			49	1361.6	26.321	1.9331			49	1589.47	3.351	0.210824			49	1391.66	2.538	0.182372
	50	964.083	2.05	0.212637			50	942.512	18.35	1.94692			50	1283.84	4.034	0.314214			50	1248.8	1.855	0.148543
	51	800.041	2.115	0.264361			51	1060.71	21.018	1.9815			51	827.728	2.765	0.334047			51	1222.22	3.449	0.282192
	52	832.478	2.57	0.308717			52	1532.64	21.213	1.38409			52	1508.66	6.507	0.431311			52	1277.69	4.555	0.356503
	53	760.283	3.091	0.406559			53	1373.08	22.742	1.65627			53	1319.82	5.401	0.409222			53	1438.48	5.108	0.355097
	54	626.433	1.041	0.166179			54	1005.6	22.449	2.2324			54	1026	4.815	0.469299			54	953.835	4.848	0.508264
	55	811.591	2.44	0.300644			55	1022.29	27.492	2.68926			55	1165.83	4.425	0.379557			55	850.015	2.245	0.264113
	56	973.486	3.286	0.33755			56	1152.56	26.939	2.33732			56	1213.82	2.765	0.227793			56	880.793	3.156	0.358313
	57	874.514	2.798	0.319949			57	1236.86	12.494	1.01014			57	909.326	1.497	0.164627			57	983.734	1.952	0.198428
	58	972.803	3.286	0.337787			58	1390.52	25.02	1.79932			58	1043.92	2.147	0.205666			58	968.996	2.017	0.208154
	59	699.084	1.952	0.279223			59	1336.45	22.352	1.67249			59	1122.92	2.765	0.246233			59	1059.38	1.432	0.135174
	60	752.442	1.822	0.242145			60	1168.86	23.133	1.97911			60	986.597	1.757	0.178087			60	1045.75	2.212	0.211524
	AVG:	997.841	2.52207	0.25902			AVG:	1242.79	22.3099	1.78287			AVG:	1192.15	4.31788	0.367071			AVG:	1113.77	2.63158	0.238951
