# Supplementary material for: The ATG8 E3-like ligases sense lysosomal damage and initiate ESCRT-mediated membrane repair
Source: EMBO J. 2026 Jan 3;45(3):930–52. doi: 10.1038/s44318-025-00672-1 (PMC12865045; doi:10.1038/s44318-025-00672-1)
Supplement: Supplementary file 4 — Source data Fig. 2 [file 44318_2025_672_MOESM4_ESM.zip]

Archive with 85 entries (81 files):
- Figure 2/2A/
- Figure 2/2A/4KO_LLOMe_ALIX.tif
- Figure 2/2A/4KO_LLOMe_ALIX_zoom.tif
- Figure 2/2A/4KO_LLOMe_DAPI.tif
- Figure 2/2A/4KO_LLOMe_DAPI_zoom.tif
- Figure 2/2A/4KO_LLOMe_Gal3.tif
- Figure 2/2A/4KO_LLOMe_Gal3_zoom.tif
- Figure 2/2A/4KO_LLOMe_merge.tif
- Figure 2/2A/4KO_LLOMe_merge_zoom.tif
- Figure 2/2A/4KO_LLOMe_scale.tif
- Figure 2/2A/4KO_LLOMe_scale_zoom.tif
- Figure 2/2A/4KO_VEH_ALIX.tif
- Figure 2/2A/4KO_VEH_DAPI.tif
- Figure 2/2A/4KO_VEH_Gal3.tif
- Figure 2/2A/4KO_VEH_merge.tif
- Figure 2/2A/4KO_VEH_scale.tif
- Figure 2/2A/5KO_LLOMe_ALIX.tif
- Figure 2/2A/5KO_LLOMe_ALIX_zoom.tif
- Figure 2/2A/5KO_LLOMe_DAPI.tif
- Figure 2/2A/5KO_LLOMe_DAPI_zoom.tif
- Figure 2/2A/5KO_LLOMe_Gal3.tif
- Figure 2/2A/5KO_LLOMe_Gal3_zoom.tif
- Figure 2/2A/5KO_LLOMe_merge.tif
- Figure 2/2A/5KO_LLOMe_merge_zoom.tif
- Figure 2/2A/5KO_LLOMe_scale.tif
- Figure 2/2A/5KO_LLOMe_scale_zoom.tif
- Figure 2/2A/5KO_VEH_ALIX.tif
- Figure 2/2A/5KO_VEH_DAPI.tif
- Figure 2/2A/5KO_VEH_Gal3.tif
- Figure 2/2A/5KO_VEH_merge.tif
- Figure 2/2A/5KO_VEH_scale.tif
- Figure 2/2A/7KO_LLOMe_ALIX.tif
- Figure 2/2A/7KO_LLOMe_ALIX_zoom.tif
- Figure 2/2A/7KO_LLOMe_DAPI.tif
- Figure 2/2A/7KO_LLOMe_DAPI_zoom.tif
- Figure 2/2A/7KO_LLOMe_Gal3.tif
- Figure 2/2A/7KO_LLOMe_Gal3_zoom.tif
- Figure 2/2A/7KO_LLOMe_merge.tif
- Figure 2/2A/7KO_LLOMe_merge_zoom.tif
- Figure 2/2A/7KO_LLOMe_scale.tif
- Figure 2/2A/7KO_LLOMe_scale_zoom.tif
- Figure 2/2A/7KO_VEH_ALIX.tif
- Figure 2/2A/7KO_VEH_DAPI.tif
- Figure 2/2A/7KO_VEH_Gal3.tif
- Figure 2/2A/7KO_VEH_merge.tif
- Figure 2/2A/7KO_VEH_scale.tif
- Figure 2/2A/8KO_LLOMe_ALIX.tif
- Figure 2/2A/8KO_LLOME_ALIX_zoom.tif
- Figure 2/2A/8KO_LLOMe_DAPI.tif
- Figure 2/2A/8KO_LLOMe_DAPI_zoom.tif
- Figure 2/2A/8KO_LLOMe_Gal3.tif
- Figure 2/2A/8KO_LLOMe_Gal3_zoom.tif
- Figure 2/2A/8KO_LLOMe_merge.tif
- Figure 2/2A/8KO_LLOMe_merge_zoom.tif
- Figure 2/2A/8KO_LLOMe_scale.tif
- Figure 2/2A/8KO_LLOMe_scale_zoom.tif
- Figure 2/2A/8KO_VEH_ALIX.tif
- Figure 2/2A/8KO_VEH_DAPI.tif
- Figure 2/2A/8KO_VEH_Gal3.tif
- Figure 2/2A/8KO_VEH_merge.tif
- Figure 2/2A/8KO_VEH_scale.tif
- Figure 2/2B/
- Figure 2/2B/ATG4 KO_LLOMe_ALIX_Gal3_AREA.xlsx
- Figure 2/2B/ATG5 KO_LLOMe_ALIX_Gal3_AREA.xlsx
- Figure 2/2B/ATG7 KO_LLOMe_ALIX_Gal3_AREA.xlsx
- Figure 2/2B/ATG8 KO_LLOMe_ALIX_Gal3_AREA.xlsx
- Figure 2/2C/
- Figure 2/2C/HA-ATG5_uncropped blots.jpg
- Figure 2/2D/
- Figure 2/2D/5KO_ALIX.tif
- Figure 2/2D/5KO_DAPI.tif
- Figure 2/2D/5KO_Gal3.tif
- Figure 2/2D/5KO_merge.tif
- Figure 2/2D/5KO_scale.tif
- Figure 2/2D/ATG5KO_ATG5 addback_ALIX QUANT.xlsx
- Figure 2/2D/K130R addback_ALIX.tif
- Figure 2/2D/K130R addback_DAPI.tif
- Figure 2/2D/K130R addback_Gal3.tif
- Figure 2/2D/K130R addback_merge.tif
- Figure 2/2D/K130R addback_scale.tif
- Figure 2/2D/WT addback_ALIX.tif
- Figure 2/2D/WT addback_DAPI.tif
- Figure 2/2D/WT addback_Gal3.tif
- Figure 2/2D/WT addback_merge.tif
- Figure 2/2D/WT addback_scale.tif
