# Supplementary material for: The ATG8 E3-like ligases sense lysosomal damage and initiate ESCRT-mediated membrane repair
Source: EMBO J. 2026 Jan 3;45(3):930–52. doi: 10.1038/s44318-025-00672-1 (PMC12865045; doi:10.1038/s44318-025-00672-1)
Supplement: Supplementary file 4 — Source data Fig. 2 [file 44318_2025_672_MOESM4_ESM.zip › Figure 2/2B/ATG4 KO_LLOMe_ALIX_Gal3_AREA.xlsx]

## Sheet: VEH
R1 - 2023.09.01	Cell#	1	2	3	4	5	6	7	8	9	10	11	12	13	14	15	16	17	18	19	20	21	22	23	24	25	26	27	28	29	30	31	32	33	34	35	36	37	38	39	40	41	42	43	44	45	46	47	48
	AREA	744.824	883.364	1077.28	1025.32	922.555	1003.89	623.298	983.426	766.187	991.842	914.023	864.424	708.437	558.311	739.213	796.1	986.231	1082.14	777.575	651.534	797.145	625.838	739.445	819.787	1017.75	965.216	928.564	1168.15	1133.59	925.908	737.752	701.001	934.241	1167.98	1464.13	684.733	744.923	567.59	609.238	588.223	751.48	865.818	1061.14	1155.98	852.738	723.56	507.831	644.711
	ALIX AREA	1.079	1.195	1.793	1.693	2.324	0.963	0.83	1.826	0.681	1.112	2.092	3.436	2.507	0.93	0.93	2.772	1.428	2.258	1.793	1.345	1.859	0.813	1.56	1.859	2.075	1.245	1.859	1.228	1.527	1.859	0.797	1.345	2.473	1.892	3.237	1.843	2.556	1.029	1.062	1.262	1.876	1.494	4.017	1.909	2.407	1.394	1.444	1.527
	Gal3 AREA	1.129	1.577	2.756	1.942	0.946	2.49	1.062	1.527	1.145	1.295	0.548	1.345	1.262	1.76	1.345	4.1	2.507	1.809	2.556	2.291	1.61	0.979	2.009	2.191	2.042	2.291	1.743	2.092	4.067	1.378	2.141	2.357	1.859	4.648	3.187	1.444	4.133	2.141	1.328	2.457	2.125	3.121	2.357	3.718	1.245	2.639	0.797	1.228
	%ALIX AREA	0.144866	0.135278	0.166438	0.165119	0.251909	0.0959266	0.133163	0.185677	0.0888817	0.112115	0.228878	0.39749	0.353878	0.166574	0.125809	0.348197	0.144794	0.20866	0.230589	0.206436	0.233207	0.129906	0.210969	0.226766	0.20388	0.128987	0.200202	0.105124	0.134705	0.200776	0.108031	0.191868	0.264707	0.161989	0.221086	0.269156	0.343123	0.181293	0.174316	0.214544	0.249641	0.172554	0.378553	0.165141	0.282267	0.192659	0.284347	0.23685
	%Gal3 AREA	0.151579	0.178522	0.255829	0.189404	0.102541	0.248034	0.170384	0.155274	0.149441	0.130565	0.0599547	0.155595	0.178139	0.315236	0.18195	0.515011	0.2542	0.167168	0.328714	0.351632	0.201971	0.15643	0.27169	0.267265	0.200638	0.237356	0.187709	0.179087	0.358773	0.148827	0.290206	0.336233	0.198985	0.397952	0.217671	0.210885	0.554822	0.377209	0.217977	0.417699	0.282775	0.360468	0.222119	0.321632	0.146	0.364724	0.156942	0.190473
R2 - 2023.09.04	Cell#	1	2	3	4	5	6	7	8	9	10	11	12	13	14	15	16	17	18	19	20	21	22	23	24	25	26	27	28	29	30	31	32	33	34	35	36	37	38	39	40	41	42	43	44	45	46	47	48
	AREA	947.604	1063.57	995.062	1207.69	1150.15	1193.28	1173.49	864.905	771.615	1364.44	954.875	1085.89	1037.67	857.701	652.961	528.249	655.269	1090.51	1180.16	744.077	941.861	712.554	1010.05	615.861	732.141	986.796	700.337	1087.67	1402.33	948.866	937.694	937.395	1071.39	984.671	1003.93	816.368	775.151	1235.91	1317.21	934.142	939.006	1330.9	1137.45	715.575	762.884	637.507	508.279	649.11
	ALIX AREA	0.764	0.963	0.564	2.141	3.104	0.797	0.498	1.112	1.511	1.345	1.461	0.93	0.581	2.341	0.714	0.481	0.647	1.544	2.606	1.145	2.058	1.428	3.038	2.158	1.328	2.855	1.776	2.175	3.569	1.112	0.681	1.129	1.378	1.942	2.756	2.606	0.963	1.494	2.39	1.826	0.946	4.847	3.486	3.104	1.859	1.444	0.78	1.859
	Gal3 AREA	2.673	2.623	2.424	2.639	3.021	1.394	2.058	0.531	1.544	1.959	1.228	1.959	1.361	2.888	2.075	1.228	0.764	1.942	2.722	1.66	3.386	3.071	2.141	1.959	1.477	0.979	1.942	2.507	1.826	1.345	1.76	3.42	4.98	2.639	1.809	3.785	3.37	2.108	2.59	3.868	1.743	2.009	2.191	2.141	0.88	1.627	1.693	2.507
	%ALIX AREA	0.0806244	0.0905442	0.0566799	0.177281	0.269877	0.0667908	0.0424375	0.128569	0.195823	0.0985755	0.153004	0.0856436	0.0559906	0.272939	0.109348	0.0910555	0.0987381	0.141585	0.220817	0.153882	0.218504	0.200406	0.300777	0.350404	0.181386	0.28932	0.253592	0.199969	0.254504	0.117193	0.072625	0.12044	0.128618	0.197223	0.274522	0.319219	0.124234	0.120883	0.181444	0.195473	0.100745	0.364188	0.306474	0.433777	0.243681	0.226507	0.153459	0.286392
	%Gal3 AREA	0.28208	0.246622	0.243603	0.218517	0.262661	0.116821	0.175374	0.061394	0.2001	0.143576	0.128603	0.180404	0.131159	0.336714	0.317783	0.232466	0.116593	0.178082	0.230646	0.223095	0.359501	0.430985	0.211969	0.318091	0.201737	0.09921	0.277295	0.230492	0.130212	0.141748	0.187694	0.364841	0.464818	0.268008	0.180192	0.463639	0.434754	0.170563	0.196628	0.41407	0.185622	0.15095	0.192623	0.2992	0.115352	0.255213	0.333085	0.386221
R3 - 2023.09.04	Cell#	1	2	3	4	5	6	7	8	9	10	11	12	13	14	15	16	17	18	19	20	21	22	23	24	25	26	27	28	29	30	31	32	33	34	35	36	37	38	39	40	41	42	43	44	45	46	47	48
	AREA	821.464	847.011	558.41	635.864	731.544	777.243	876.458	780.695	718.414	747.081	1111.56	1000.31	804.317	1225.78	668.382	517.16	794.988	846.43	899.001	1115.94	1189.33	946.89	998.084	753.489	875.778	1072.4	899.067	919.617	821.696	904.893	919.069	935.553	984.737	771.831	728.357	830.909	971.308	658.888	605.835	620.725	475.844	1103.29	1372.77	967.009	872.674	793.61	1034.3	1045.04
	ALIX AREA	4.698	1.926	1.394	2.324	0.813	1.428	1.295	2.855	2.374	1.278	0.996	1.394	1.859	1.461	5.66	1.892	2.274	1.444	1.029	2.407	2.141	3.137	2.092	3.536	0.332	0.93	0.564	4.515	1.096	1.311	2.075	1.56	2.125	0.581	1.776	1.643	2.125	1.129	1.079	1.577	0.813	1.145	1.361	1.926	1.826	1.643	3.088	1.693
	Gal3 AREA	2.341	3.303	1.245	1.013	1.129	0.979	0.946	1.677	1.809	2.241	3.851	1.71	1.826	2.805	2.922	2.141	4.98	4.615	1.992	3.586	2.523	4.415	1.079	1.56	1.062	1.726	1.643	1.029	2.141	1.843	1.726	1.76	2.042	0.365	2.141	1.179	1.544	1.361	1.477	4.532	1.262	0.996	2.656	1.511	1.477	1.494	2.108	2.258
	%ALIX AREA	0.571906	0.227388	0.249637	0.365487	0.111135	0.183726	0.147754	0.3657	0.33045	0.171066	0.089604	0.139357	0.231128	0.119189	0.846821	0.365844	0.286042	0.170599	0.11446	0.215692	0.180018	0.331295	0.209602	0.469284	0.0379092	0.0867214	0.0627317	0.490965	0.133383	0.144879	0.225772	0.166746	0.215794	0.0752755	0.243836	0.197735	0.218777	0.171349	0.178101	0.254058	0.170854	0.10378	0.0991427	0.199171	0.209242	0.207029	0.298558	0.162003
	%Gal3 AREA	0.284979	0.38996	0.222954	0.159311	0.154331	0.125958	0.107934	0.214809	0.251805	0.299967	0.346451	0.170947	0.227025	0.228834	0.437175	0.413992	0.626425	0.545231	0.221579	0.321343	0.212137	0.466263	0.108107	0.207037	0.121264	0.160947	0.182745	0.111894	0.260559	0.20367	0.187799	0.188124	0.207365	0.0472901	0.293949	0.141893	0.158961	0.20656	0.243796	0.730114	0.265213	0.0902753	0.193478	0.156255	0.16925	0.188254	0.203809	0.216067
[truncated: 3 more columns]

## Sheet: LLOMe
R1 - 2023.09.01	Cell#	1	2	3	4	5	6	7	8	9	10	11	12	13	14	15	16	17	18	19	20	21	22	23	24	25	26	27	28	29	30	31	32	33	34	35	36	37	38	39	40	41	42	43	44	45	46	47	48
	AREA	986.962	789.808	724.887	880.243	721.02	740.325	711.492	830.826	832.702	981.882	772.113	893.639	933.395	702.129	974.064	888.842	956.17	1110.66	551.77	878.068	1055.45	604.607	544.749	934.773	667.669	903.034	695.871	1005.87	870.15	663.17	595.377	763.1	839.989	643.002	749.604	909.492	909.193	792.763	836.238	1044.35	819.173	831.125	1124.31	992.606	972.769	839.69	978.645	806.01
	ALIX AREA	6.524	7.951	12.466	12.002	9.395	4.332	3.536	9.694	11.255	15.371	8.316	7.437	15.072	9.13	8.848	12.201	17.197	10.01	6.988	7.254	10.806	6.158	9.595	16.865	8.101	9.412	5.677	10.557	6.789	6.839	3.187	8.914	12.549	5.71	8.15	9.312	8.565	12.151	5.528	10.657	11.454	10.109	12.765	9.429	12.134	11.188	9.047	13.744
	Gal3 AREA	8.449	12.383	18.542	15.388	8.798	12.466	5.013	9.611	10.557	17.513	6.889	8.516	6.54	8.947	10.657	14.442	13.263	18.343	9.047	6.291	11.753	8.864	15.288	15.736	8.765	13.313	7.984	26.609	13.512	11.47	7.553	9.113	13.761	9.777	15.554	9.661	15.653	14.657	7.968	15.902	14.757	8.184	20.318	11.288	15.902	16.367	25.115	14.209
	%ALIX AREA	0.661018	1.0067	1.71972	1.36349	1.30302	0.585148	0.496984	1.16679	1.35162	1.56546	1.07704	0.832215	1.61475	1.30033	0.908359	1.37268	1.79853	0.901264	1.26647	0.826132	1.02383	1.01851	1.76136	1.80418	1.21333	1.04226	0.815812	1.04954	0.78021	1.03126	0.535291	1.16813	1.49395	0.888022	1.08724	1.02387	0.942044	1.53274	0.661056	1.02045	1.39824	1.2163	1.13537	0.949924	1.24737	1.3324	0.924441	1.70519
	%Gal3 AREA	0.856061	1.56785	2.55792	1.74815	1.22022	1.68386	0.704576	1.1568	1.2678	1.78362	0.892227	0.952958	0.700668	1.27427	1.09408	1.62481	1.3871	1.65154	1.63963	0.716459	1.11355	1.46608	2.80643	1.6834	1.31278	1.47425	1.14734	2.64537	1.55284	1.72957	1.26861	1.19421	1.63824	1.52052	2.07496	1.06224	1.72164	1.84885	0.952839	1.52267	1.80145	0.984689	1.80716	1.13721	1.63471	1.94917	2.5663	1.76288
R2 - 2023.09.04	Cell#	1	2	3	4	5	6	7	8	9	10	11	12	13	14	15	16	17	18	19	20	21	22	23	24	25	26	27	28	29	30	31	32	33	34	35	36	37	38	39	40	41	42	43	44	45	46	47	48
	AREA	716.986	860.921	784.961	895.531	1136.38	801.445	809.678	659.286	747.977	582.43	636.395	661.394	807.819	659.651	823.838	910.62	573.184	961	1001.14	606.898	754.269	845.649	845.699	954.261	1039.38	789.725	1000.03	777.973	933.412	810.276	952.119	1062.44	1578.89	1121.95	572.669	1112.57	1013.69	1337.35	1038.44	1007.48	1290.43	1311.78	1115.41	994.797	1179.3	740.972	957	876.79
	ALIX AREA	11.786	10.557	13.28	8.964	8.98	11.072	8.449	8.134	12.25	6.175	10.474	6.623	6.075	3.104	7.337	5.909	11.105	11.736	11.105	3.469	4.183	12.881	18.907	15.321	21.032	8.599	13.462	11.968	11.105	12.267	16.832	9.13	20.816	29.63	5.245	26.078	16.716	15.504	9.379	12.118	18.641	21.696	16.068	7.652	12.25	7.287	9.877	9.346
	Gal3 AREA	13.595	8.931	13.396	7.42	22.957	9.412	17.546	5.959	11.271	7.901	14.392	9.578	6.457	8.466	9.362	10.591	3.835	12.815	8.482	11.072	12.134	9.545	11.62	16.4	14.11	12.632	14.276	12.765	12.931	12.018	15.653	16.583	3.735	4.864	10.375	21.928	20.882	23.671	15.77	14.525	16.434	33.946	27.887	15.072	16.052	10.425	19.837	6.723
	%ALIX AREA	1.64383	1.22624	1.6918	1.00097	0.790232	1.3815	1.0435	1.23376	1.63775	1.06021	1.64583	1.00137	0.752025	0.470552	0.890588	0.648899	1.93742	1.22123	1.10924	0.571595	0.554577	1.52321	2.23567	1.60554	2.02351	1.08886	1.34616	1.53836	1.18972	1.51393	1.76785	0.859343	1.3184	2.64094	0.915887	2.34394	1.64903	1.15931	0.903184	1.2028	1.44455	1.65393	1.44055	0.769202	1.03875	0.983438	1.03208	1.06593
	%Gal3 AREA	1.89613	1.03738	1.70658	0.828559	2.0202	1.17438	2.16703	0.903857	1.50686	1.35656	2.26149	1.44815	0.799313	1.28341	1.13639	1.16305	0.66907	1.33351	0.847236	1.82436	1.60871	1.12872	1.37401	1.71861	1.35754	1.59954	1.42756	1.6408	1.38535	1.4832	1.64402	1.56084	0.236559	0.433531	1.81169	1.97093	2.06	1.77	1.51863	1.44172	1.27352	2.58778	2.50016	1.51508	1.36115	1.40694	2.07283	0.766774
R3 - 2023.09.04	Cell#	1	2	3	4	5	6	7	8	9	10	11	12	13	14	15	16	17	18	19	20	21	22	23	24	25	26	27	28	29	30	31	32	33	34	35	36	37	38	39	40	41	42	43	44	45	46	47	48
	AREA	731.544	691.672	709.782	816.202	583.94	620.293	1105.43	760.792	959.307	737.553	749.604	835.574	778.471	505.839	656.663	552.567	686.742	1089.83	848.588	1674.98	1366.49	1079.57	1158.44	1065.88	1005.59	931.835	955.34	827.141	580.903	836.702	739.528	899.831	763.465	728.158	1164.35	1034.62	1137.3	1065.88	1231.12	629.423	742.632	625.539	567.855	693.083	530.938	705.947	661.51	827.905
	ALIX AREA	7.702	7.669	8.416	9.727	10.906	15.039	19.09	13.147	9.528	10.856	11.055	10.923	18.691	5.478	9.844	6.474	5.959	8.449	5.627	17.745	31.622	3.071	12.383	6.125	10.375	7.221	14.674	15.288	9.877	11.072	14.425	5.826	14.458	8.947	15.072	7.171	15.255	13.28	16.019	7.287	11.487	10.657	7.088	9.495	7.038	11.719	6.175	17.977
	Gal3 AREA	9.512	9.528	5.793	10.889	8.267	11.902	11.155	12.25	16.45	5.727	12.732	11.836	9.362	9.628	11.603	6.988	10.989	13.661	17.828	33.946	47.159	11.354	23.007	15.404	29.78	11.703	16.649	17.33	6.673	10.591	14.757	8.814	11.819	13.446	19.256	13.014	14.491	20.086	21.978	9.943	10.292	17.612	11.52	12.765	14.94	12.649	12.665	23.339
	%ALIX AREA	1.05284	1.10876	1.18572	1.19174	1.86766	2.4245	1.72693	1.72807	0.993217	1.47189	1.47478	1.30725	2.40099	1.08295	1.49909	1.17162	0.86772	0.775259	0.663102	1.05941	2.3141	0.284465	1.06894	0.574645	1.03174	0.774923	1.536	1.84829	1.70028	1.32329	1.95057	0.647455	1.89373	1.22872	1.29446	0.693105	1.34133	1.24592	1.30117	1.15773	1.5468	1.70365	1.24821	1.36997	1.32558	1.66004	0.93347	2.17138
	%Gal3 AREA	1.30026	1.37753	0.816166	1.33411	1.41573	1.91877	1.00911	1.61016	1.71478	0.776487	1.6985	1.41651	1.20261	1.90337	1.76696	1.26464	1.60016	1.2535	2.1009	2.02665	3.45109	1.05171	1.98604	1.4452	2.96145	1.25591	1.74273	2.09517	1.14873	1.2658	1.99546	0.979517	1.54807	1.84658	1.65381	1.25785	1.27415	1.88446	1.7852	1.5797	1.38588	2.81549	2.02869	1.84177	2.81389	1.79178	1.91456	2.81904
[truncated: 3 more columns]
