# Supplementary material for: The ATG8 E3-like ligases sense lysosomal damage and initiate ESCRT-mediated membrane repair
Source: EMBO J. 2026 Jan 3;45(3):930–52. doi: 10.1038/s44318-025-00672-1 (PMC12865045; doi:10.1038/s44318-025-00672-1)
Supplement: Supplementary file 4 — Source data Fig. 2 [file 44318_2025_672_MOESM4_ESM.zip › Figure 2/2B/ATG5 KO_LLOMe_ALIX_Gal3_AREA.xlsx]

## Sheet: VEH
R1 - 2023.09.01	Cell#	1	2	3	4	5	6	7	8	9	10	11	12	13	14	15	16	17	18	19	20	21	22	23	24	25	26	27	28	29	30	31	32	33	34	35	36	37	38	39	40	41	42	43	44	45	46	47	48
	AREA	362.428	495.041	469.187	460.178	285.804	374.357	392.49	548.587	338.077	562.339	480.176	463.837	443.39	445.906	410.594	350.773	383.901	392.114	472.946	556.641	422.64	289.028	565.52	309.808	431.764	307.537	301.811	413.385	430.448	409.467	404.463	472.715	395.816	477.111	293.844	339.581	416.624	377.871	399.359	601.583	364.221	439.847	447.092	357.425	364.221	272.645	430.448	389.468
	ALIX AREA	0.318	0.318	0.448	0.347	0.217	0.217	0.853	0.304	1.258	0.694	0.405	0.521	1.229	0.593	0.362	0.737	0.521	0.535	0.853	0.202	0.564	0.448	1.229	0.246	0.564	0.405	0.448	0.492	0.347	0.564	0.535	0.882	0.752	0.998	0.781	0.68	1.316	0.607	1.533	0.26	0.304	0.231	1.2	0.39	0.535	0.448	0.521	0.709
	Gal3 AREA	0.405	0.419	0.622	0.564	0.839	0.202	0.419	0.824	0.578	0.882	1.099	0.94	0.39	0.897	0.506	0.521	0.289	0.376	0.94	0.463	0.521	0.535	0.868	0.709	0.549	0.347	0.362	0.897	0.549	0.824	1.128	0.564	0.549	0.853	0.333	0.665	1.735	0.781	0.752	0.521	1.576	0.434	0.897	0.607	0.954	0.651	0.405	0.868
	%ALIX AREA	0.0877416	0.0642371	0.0954843	0.0754056	0.0759262	0.0579661	0.21733	0.0554151	0.372105	0.123413	0.0843441	0.112324	0.277183	0.132988	0.088165	0.210107	0.135712	0.13644	0.180359	0.0362891	0.133447	0.155002	0.217322	0.079404	0.130627	0.131691	0.148437	0.119017	0.0806137	0.13774	0.132274	0.186582	0.189987	0.209176	0.265787	0.200247	0.315872	0.160637	0.383865	0.0432193	0.0834658	0.0525183	0.268401	0.109114	0.146889	0.164316	0.121037	0.182043
	%Gal3 AREA	0.111746	0.0846395	0.13257	0.122561	0.293558	0.0539592	0.106754	0.150204	0.170967	0.156845	0.228874	0.202657	0.0879587	0.201163	0.123236	0.148529	0.0752798	0.0958905	0.198754	0.0831775	0.123273	0.185103	0.153487	0.228851	0.127153	0.112832	0.119943	0.216989	0.127542	0.201237	0.278888	0.119311	0.138701	0.178784	0.113325	0.19583	0.416443	0.206684	0.188302	0.0866048	0.432704	0.0986707	0.20063	0.169826	0.261929	0.238772	0.094088	0.222868
R2 - 2023.09.04	Cell#	1	2	3	4	5	6	7	8	9	10	11	12	13	14	15	16	17	18	19	20	21	22	23	24	25	26	27	28	29	30	31	32	33	34	35	36	37	38	39	40	41	42	43	44	45	46	47	48
	AREA	718.826	637.502	770.015	600.86	681.215	641.71	642.824	879.868	841.375	519.956	466.859	909.294	1074.3	765.387	605.531	687.578	666.538	752.012	675.359	698.293	761.57	678.106	719.896	482.331	368.125	743.394	855.749	662.012	787.743	803.938	820.813	733.228	748.556	572.88	467.177	522.414	408.107	424.939	544.929	604.765	517.715	559.331	407.529	493.682	700.028	930.377	847.709	830.921
	ALIX AREA	0.998	0.839	0.68	0.578	0.477	1.648	1.33	2.097	1.779	0.318	0.607	1.764	1.836	0.376	1.085	0.882	0.954	1.432	1.591	1.547	1.648	1.301	0.911	0.405	1.171	1.46	1.793	0.622	1.808	1.967	1.272	1.388	1.2	1.721	0.709	0.651	1.865	0.839	1.865	1.909	1.692	1.489	0.824	1.128	1.576	2.357	1.287	2.588
	Gal3 AREA	0.116	0.983	1.46	0.752	0.506	1.041	1.027	1.432	0.694	2.256	2.776	1.938	0.737	1.041	1.417	2.878	2.169	1.287	2.762	1.475	1.374	2.458	2.053	1.938	0.868	2.834	1.677	2.502	1.533	1.33	2.892	2.878	2.805	1.041	1.634	1.981	0.925	2.588	1.272	2.256	1.648	1.591	1.027	0.766	1.027	2.892	2.487	1.894
	%ALIX AREA	0.138837	0.131607	0.08831	0.0961955	0.0700219	0.256814	0.2069	0.238331	0.21144	0.061159	0.130018	0.193997	0.170902	0.0491255	0.179182	0.128276	0.143128	0.190422	0.235578	0.22154	0.216395	0.191858	0.126546	0.0839672	0.318098	0.196397	0.209524	0.093956	0.229516	0.244671	0.154968	0.1893	0.160309	0.300412	0.151763	0.124614	0.456988	0.19744	0.342246	0.31566	0.326821	0.266211	0.202194	0.228487	0.225134	0.253338	0.151821	0.311462
	%Gal3 AREA	0.0161374	0.154196	0.189607	0.125154	0.074279	0.162223	0.159764	0.162752	0.082484	0.433883	0.594612	0.213132	0.0686029	0.13601	0.234009	0.418571	0.325413	0.171141	0.408968	0.211229	0.180417	0.36248	0.28518	0.401799	0.235789	0.381224	0.195969	0.377939	0.194607	0.165436	0.352334	0.392511	0.374721	0.181713	0.34976	0.379201	0.226656	0.609029	0.233425	0.373037	0.318322	0.284447	0.252007	0.155161	0.146708	0.310842	0.293379	0.22794
R3 - 2023.09.04	Cell#	1	2	3	4	5	6	7	8	9	10	11	12	13	14	15	16	17	18	19	20	21	22	23	24	25	26	27	28	29	30	31	32	33	34	35	36	37	38	39	40	41	42	43	44	45	46	47	48
	AREA	657.602	748.99	579.951	626.137	988.189	698.249	647.87	853.623	826.684	622.392	828.347	478.311	676.169	609.103	519.161	518.38	489.778	789.594	868.647	796.289	549.773	807.625	641.942	668.548	634.957	866.348	1043.21	531.163	1086.52	491.282	660.263	842.792	651.5	551.667	500.45	727.039	593.963	672.583	547.575	641.623	597.867	649.374	621.047	516.601	746.228	722.065	717.958	753.039
	ALIX AREA	1.33	0.492	0.376	0.347	0.694	0.781	1.027	0.897	1.041	1.359	0.839	1.764	1.518	1.359	1.33	1.258	1.432	1.244	0.853	0.275	1.808	1.027	1.33	1.504	1.041	2.429	2.357	1.316	1.07	1.2	1.142	2.328	1.894	1.374	0.781	2.4	1.359	0.564	1.041	0.969	1.142	1.446	1.186	3.297	2.169	0.969	0.998	1.388
	Gal3 AREA	0.217	4.092	0.506	1.663	1.46	1.417	0.868	1.316	1.663	1.663	1.923	1.46	0.651	1.157	0.911	1.07	2.14	0.39	1.229	1.2	1.229	2.198	2.559	6.218	2.661	1.417	2.169	0.535	0.564	1.562	3.34	2.979	1.345	2.198	1.692	1.085	4.526	1.489	1.591	1.316	1.692	2.805	2.603	4.627	1.171	0.897	1.677	2.805
	%ALIX AREA	0.20225	0.0656885	0.0648331	0.0554192	0.0702295	0.111851	0.158519	0.105082	0.125925	0.218351	0.101286	0.368798	0.2245	0.223115	0.256183	0.242679	0.292377	0.157549	0.0981987	0.0345352	0.328863	0.127163	0.207184	0.224965	0.163948	0.280372	0.225937	0.247758	0.0984798	0.244259	0.172961	0.276225	0.290714	0.249063	0.15606	0.330106	0.228802	0.0838558	0.190111	0.151023	0.191012	0.222676	0.190968	0.63821	0.290662	0.134198	0.139005	0.18432
	%Gal3 AREA	0.0329987	0.546336	0.0872488	0.265597	0.147745	0.202936	0.133977	0.154166	0.201165	0.267195	0.232149	0.305241	0.0962777	0.189951	0.175475	0.206412	0.436933	0.0493925	0.141484	0.150699	0.223547	0.272156	0.398634	0.930075	0.419083	0.16356	0.207916	0.100722	0.051909	0.317944	0.505859	0.353468	0.206447	0.398429	0.338096	0.149235	0.762	0.221385	0.290554	0.205105	0.283006	0.431954	0.419131	0.895662	0.156923	0.124227	0.233579	0.372491
[truncated: 3 more columns]

## Sheet: LLOMe
R1 - 2023.09.01	Cell#	1	2	3	4	5	6	7	8	9	10	11	12	13	14	15	16	17	18	19	20	21	22	23	24	25	26	27	28	29	30	31	32	33	34	35	36	37	38	39	40	41	42	43	44	45	46	47	48
	AREA	374.184	448.841	331.469	352.074	486.973	513.521	357.251	321.217	305.686	404.42	510.543	454.842	406.43	351.135	377.712	475.029	242.698	514.389	447.179	719.687	549.483	399.908	319.583	332.915	356.152	352.711	258.344	348.821	318.773	308.926	445.487	379.288	340.261	414.079	400.718	335.026	516.066	487.161	366.13	550.12	375.434	474.936	536.802	699.536	443.838	441.105	553.417	469.317
	ALIX AREA	1.446	0.636	0.333	1.432	0.911	0.549	0.897	0.795	1.576	0.824	1.388	2.574	1.562	0.752	0.983	1.909	1.489	2.111	1.663	4.09	1.354	1.2	1.287	0.925	1.533	1.793	0.969	1.417	1.547	0.911	2.776	0.737	1.287	1.403	0.622	1.027	0.925	1.244	1.272	1.229	1.047	0.874	1.446	0.593	1.128	0.954	0.853	0.477
	Gal3 AREA	13.188	7.577	7.447	6.507	11.684	7.23	5.871	8.387	7.013	6.912	11.12	6.42	10.064	8.315	9.139	11.539	8.098	7.389	12.219	20.647	13.712	6.493	5.9	6.059	9.674	11.38	7.057	8.719	8.994	6.232	8.763	6.131	5.9	8.011	11.727	11.828	6.117	6.84	8.025	7.288	7.311	10.326	12.696	13.217	9.153	7.057	10.252	9.066
	%ALIX AREA	0.386441	0.141698	0.100462	0.406733	0.187074	0.106909	0.251084	0.247496	0.515562	0.203749	0.271867	0.565911	0.384322	0.214163	0.260251	0.40187	0.61352	0.41039	0.371887	0.568303	0.246413	0.300069	0.402712	0.277849	0.430434	0.508348	0.375081	0.406226	0.485298	0.294893	0.623138	0.194311	0.378239	0.338824	0.155221	0.306543	0.179241	0.255357	0.347418	0.223406	0.278877	0.184025	0.269373	0.0847705	0.254147	0.216275	0.154133	0.101637
	%Gal3 AREA	3.52447	1.68813	2.24667	1.84819	2.39931	1.40793	1.64338	2.61101	2.29418	1.70911	2.17807	1.41148	2.4762	2.36804	2.41957	2.42911	3.33666	1.43646	2.73246	2.86889	2.49544	1.62362	1.84616	1.81998	2.71626	3.22644	2.73163	2.49956	2.82144	2.01731	1.96706	1.61645	1.73396	1.93465	2.9265	3.53047	1.18531	1.40405	2.19184	1.3248	1.94735	2.17419	2.36512	1.8894	2.06224	1.59985	1.85249	1.93174
R2 - 2023.09.04	Cell#	1	2	3	4	5	6	7	8	9	10	11	12	13	14	15	16	17	18	19	20	21	22	23	24	25	26	27	28	29	30	31	32	33	34	35	36	37	38	39	40	41	42	43	44	45	46	47	48
	AREA	507.173	644.559	458.385	656.228	785.82	632.904	745.924	676.299	773.066	522.038	632.311	743.755	744.449	633.511	681.62	666.119	802.709	737.653	836.387	783.087	619.152	1038.13	758.345	540.692	502.271	1048.17	939.068	818.268	771.923	1079.53	543.41	780.05	575.497	878.755	987.22	590.218	713.794	516.905	629.708	823.242	780.889	755.063	890.93	620.743	673.522	631.487	879.723	985.774
	ALIX AREA	1.822	0.694	2.212	1.012	4.512	2.227	2.444	1.721	1.663	1.215	2.502	0.969	1.446	0.795	2.892	1.562	1.851	1.403	3.066	1.489	1.07	2.357	3.919	2.386	0.81	1.388	1.46	0.925	1.547	5.596	0.925	1.417	1.229	1.793	2.14	1.229	3.152	1.301	1.981	2.516	4.193	0.839	2.661	1.027	2.27	1.027	2.314	2.299
	Gal3 AREA	15.646	21.011	21.849	18.249	23.613	13.896	30.207	32.015	28.241	17.511	19.579	21.864	19.94	13.911	19.29	12.956	16.268	18.162	20.288	12.768	10.874	33.258	11.235	11.091	8.517	18.596	21.922	10.657	20.215	25.768	11.091	14.995	10.397	16.412	26.043	13.448	11.698	11.698	14.634	12.869	15.183	18.654	25.985	13.795	12.392	14.2	25.667	19.666
	%ALIX AREA	0.359246	0.107671	0.482564	0.154215	0.574177	0.35187	0.327647	0.254473	0.215117	0.232742	0.395691	0.130285	0.194238	0.125491	0.424283	0.234493	0.230594	0.190198	0.366577	0.190145	0.172817	0.227042	0.516783	0.441286	0.161268	0.132421	0.155473	0.113044	0.200409	0.518372	0.170221	0.181655	0.213555	0.204039	0.21677	0.208228	0.441584	0.25169	0.31459	0.305621	0.536952	0.111117	0.298677	0.165447	0.337034	0.162632	0.263037	0.233218
	%Gal3 AREA	3.08494	3.25975	4.76652	2.78089	3.00489	2.19559	4.04961	4.73385	3.65312	3.35435	3.09642	2.93968	2.67849	2.19586	2.83002	1.945	2.02664	2.46213	2.42567	1.63047	1.75627	3.20363	1.48152	2.05126	1.6957	1.77414	2.33444	1.30239	2.61878	2.38696	2.041	1.92231	1.80661	1.86764	2.63801	2.27848	1.63885	2.26309	2.32393	1.56321	1.94432	2.47052	2.91662	2.22234	1.83988	2.24866	2.91762	1.99498
R3 - 2023.09.04	Cell#	1	2	3	4	5	6	7	8	9	10	11	12	13	14	15	16	17	18	19	20	21	22	23	24	25	26	27	28	29	30	31	32	33	34	35	36	37	38	39	40	41	42	43	44	45	46	47	48
	AREA	475.303	802.015	1004.82	846.407	476.547	771.056	671.267	857.195	872.667	860.795	920.11	662.88	708.097	579.807	480.22	1001.88	782.147	771.49	852.249	806.541	835.114	659.568	1208.84	1166.67	1089.64	809.491	781.019	829.373	1035.57	738.087	795.291	661.622	918.549	734.515	837.023	1047.09	802.246	784.995	666.524	1694.9	904.19	893.692	685.973	766.964	795.349	1127.63	621.148	758.982
	ALIX AREA	0.737	2.256	1.923	2.531	0.897	1.836	2.921	3.355	5.075	2.588	2.617	2.487	0.853	2.343	2.357	4.251	4.381	2.617	2.704	1.865	1.923	1.88	1.634	1.316	2.762	5.278	3.572	1.432	3.282	1.518	1.359	0.723	1.113	1.041	1.287	2.718	1.576	3.196	2.212	2.241	1.489	1.215	1.88	2.039	9.63	2.892	2.762	1.851
	Gal3 AREA	21.184	24.119	26.317	24.047	16.716	24.438	26.679	25.768	24.221	20.692	33.157	15.443	21.372	17.685	11.915	22.514	23.801	15.284	20.389	20.88	25.71	20.62	36.599	23.237	24.727	16.542	14.851	9.399	24.712	14.214	12.537	7.982	15.414	14.518	16.253	14.634	13.853	21.791	25.204	28.559	22.023	34.401	23.642	13.173	19.94	21.372	18.668	26.823
	%ALIX AREA	0.155059	0.281291	0.191378	0.299029	0.188229	0.238115	0.435147	0.391393	0.581551	0.300652	0.284423	0.375181	0.120464	0.4041	0.490817	0.424301	0.560125	0.339214	0.317278	0.231234	0.230268	0.285035	0.135171	0.1128	0.253478	0.652015	0.457351	0.172661	0.316926	0.205667	0.170881	0.109277	0.121169	0.141726	0.153759	0.259578	0.196448	0.407136	0.331871	0.13222	0.164678	0.135953	0.274063	0.265853	1.21079	0.256468	0.444661	0.243879
	%Gal3 AREA	4.45695	3.0073	2.61908	2.84107	3.50773	3.16942	3.97442	3.00608	2.77551	2.40382	3.60359	2.32968	3.01823	3.05015	2.48115	2.24717	3.04303	1.9811	2.39238	2.58883	3.07862	3.12629	3.02763	1.99174	2.26928	2.04351	1.90149	1.13327	2.38631	1.92579	1.5764	1.20643	1.67808	1.97654	1.94176	1.39759	1.72678	2.77594	3.78141	1.685	2.43566	3.84931	3.44649	1.71755	2.50708	1.89531	3.0054	3.53408
[truncated: 3 more columns]
