# Supplementary material for: The ATG8 E3-like ligases sense lysosomal damage and initiate ESCRT-mediated membrane repair
Source: EMBO J. 2026 Jan 3;45(3):930–52. doi: 10.1038/s44318-025-00672-1 (PMC12865045; doi:10.1038/s44318-025-00672-1)
Supplement: Supplementary file 4 — Source data Fig. 2 [file 44318_2025_672_MOESM4_ESM.zip › Figure 2/2B/ATG7 KO_LLOMe_ALIX_Gal3_AREA.xlsx]

## Sheet: VEH
R1 - 2023.11.26	Cell#	1	2	3	4	5	6	7	8	9	10	11	12	13	14	15	16	17	18	19	20	21	22	23	24	25	26	27	28	29	30	31	32	33	34	35	36	37	38	39	40	41	42	43	44	45	46	47	48
	AREA	687.455	824.253	672.632	771.566	644.413	680.135	765.556	962.942	1085.85	811.272	987.559	968.188	678.359	1101.93	829.481	660.514	1401.9	692.518	738.3	616.26	789.244	849.567	824.468	1058.14	907.201	1021.54	1023.46	734.648	755.082	721.734	966.66	1288.14	907.699	734.034	1226.24	1146	1108.06	811.969	966.328	847.774	954.692	775.715	890.834	908.28	1173.28	963.523	1127.66	1270.53
	ALIX AREA	0.813	1.162	1.079	1.295	2.789	2.971	2.208	2.175	0.996	2.241	1.394	1.112	1.677	0.581	1.096	1.926	3.27	0.764	1.693	1.096	1.61	1.826	3.204	3.071	2.274	2.988	4.98	1.378	1.494	1.179	4.15	2.025	1.228	1.859	2.44	2.772	3.038	1.826	1.693	1.826	1.909	2.673	3.32	2.357	3.801	1.461	1.477	3.685
	Gal3 AREA	1.212	3.37	1.295	2.988	4.266	2.722	2.241	2.905	3.22	2.573	2.888	4.631	0.946	1.859	1.66	3.054	4.017	1.926	1.079	3.038	2.208	1.494	2.39	2.888	1.776	4.001	2.507	1.743	1.926	1.378	2.44	4.2	3.934	2.457	4.631	5.943	2.955	2.54	3.951	2.241	3.752	1.428	1.71	4.1	4.648	2.407	3.702	3.171
	%ALIX AREA	0.118262	0.140976	0.160415	0.16784	0.432797	0.436825	0.288418	0.22587	0.0917257	0.276233	0.141156	0.114854	0.247214	0.0527256	0.132131	0.291591	0.233255	0.110322	0.229311	0.177847	0.203993	0.214933	0.388614	0.290226	0.250661	0.2925	0.486583	0.187573	0.197859	0.163357	0.429313	0.157203	0.135287	0.253258	0.198981	0.241884	0.274174	0.224885	0.175199	0.215388	0.19996	0.344585	0.372684	0.259501	0.323965	0.151631	0.130979	0.290036
	%Gal3 AREA	0.176302	0.408855	0.192527	0.387264	0.661998	0.400215	0.292728	0.30168	0.296543	0.317156	0.292438	0.478316	0.139454	0.168704	0.200125	0.462367	0.286539	0.278116	0.146147	0.492974	0.279761	0.175854	0.289884	0.272931	0.195767	0.391664	0.244952	0.237256	0.255072	0.190929	0.252416	0.32605	0.433404	0.334726	0.377657	0.518585	0.266683	0.31282	0.408867	0.264339	0.393006	0.184088	0.191955	0.451403	0.396156	0.249812	0.32829	0.24958
R2 - 2023.11.30	Cell#	1	2	3	4	5	6	7	8	9	10	11	12	13	14	15	16	17	18	19	20	21	22	23	24	25	26	27	28	29	30	31	32	33	34	35	36	37	38	39	40	41	42	43	44	45	46	47	48
	AREA	945.048	1020.21	1209.38	952.368	1340.3	1055.9	1151.88	811.952	1129.54	1146.57	1053.74	1098.08	987.891	1042.54	1049.97	916.43	772.495	758.634	788.63	685.895	1025.27	945.33	762.867	650.87	951.505	854.497	697.216	960.054	968.785	1078.41	1146.53	927.834	803.254	884.841	1011.55	1161.03	929.062	627.946	615.33	1154.15	988.871	595.411	643.616	590.896	863.693	1183.2	824.219	902.254
	ALIX AREA	1.743	0.73	1.311	0.747	3.187	0.747	0.249	0.631	0.647	0.896	0.913	0.78	0.896	0.598	0.88	0.515	2.59	2.025	0.83	0.598	0.697	0.996	4.034	1.245	1.876	1.643	3.519	2.341	0.681	1.212	1.527	1.428	1.245	1.112	1.013	2.241	1.062	1.013	0.714	0.88	2.341	1.477	2.092	0.963	2.739	1.876	0.797	1.029
	Gal3 AREA	1.56	4.565	1.145	1.461	1.776	0.697	2.108	0.764	1.511	1.328	1.145	0.73	1.726	1.444	1.394	1.693	1.262	2.224	3.254	1.594	1.56	1.444	1.278	1.295	1.029	3.27	1.909	2.44	2.739	3.237	2.141	1.776	1.909	1.942	2.341	1.726	0.863	1.212	1.627	1.71	1.743	0.764	2.125	0.797	2.722	3.303	2.341	2.424
	%ALIX AREA	0.184435	0.0715538	0.108403	0.0784361	0.237782	0.0707453	0.0216169	0.077714	0.0572802	0.0781463	0.0866436	0.0710331	0.0906983	0.0573601	0.0838116	0.0561963	0.335277	0.266927	0.105246	0.0871854	0.0679818	0.10536	0.528795	0.191282	0.197161	0.192277	0.504722	0.24384	0.0702942	0.112388	0.133184	0.153907	0.154995	0.125672	0.100144	0.193019	0.114309	0.16132	0.116035	0.0762464	0.236735	0.248064	0.325039	0.162973	0.317127	0.158553	0.0966976	0.114048
	%Gal3 AREA	0.165071	0.447456	0.0946766	0.153407	0.132508	0.06601	0.183005	0.0940942	0.133772	0.115824	0.10866	0.0664797	0.174716	0.138508	0.132765	0.184739	0.163367	0.293158	0.412614	0.232397	0.152154	0.152751	0.167526	0.198964	0.108144	0.382681	0.273803	0.254152	0.282725	0.300164	0.186737	0.191414	0.237658	0.219474	0.231428	0.148662	0.0928894	0.19301	0.264411	0.148161	0.176262	0.128315	0.330166	0.13488	0.315158	0.279158	0.284026	0.26866
R3 - 2023.11.30	Cell#	1	2	3	4	5	6	7	8	9	10	11	12	13	14	15	16	17	18	19	20	21	22	23	24	25	26	27	28	29	30	31	32	33	34	35	36	37	38	39	40	41	42	43	44	45	46	47	48
	AREA	1220.68	885.97	1051.2	791.618	754.053	652.198	1027.75	955.838	719.642	1049.38	949.679	975.408	652.696	952.169	1196.18	1044.64	1057.99	1659.99	830.56	1036.63	1108.6	789.095	1023.33	996.623	631.847	863.992	989.917	1186.27	1296.44	1235.33	1006.6	1355.99	1229.46	919.501	695.29	694.992	1079.14	1286.7	1115.87	1108.27	840.852	949.746	802.109	979.592	865.121	711.591	712.571	1335.06
	ALIX AREA	3.088	1.477	1.162	1.76	0.863	2.025	1.096	0.847	0.896	1.594	0.896	1.029	2.49	1.096	3.088	1.743	1.577	2.872	1.262	2.424	3.021	1.743	2.623	1.129	1.743	1.527	1.577	4.631	2.025	7.138	3.669	4.067	2.092	1.726	1.145	1.726	3.619	1.511	4.731	2.59	3.303	2.191	2.44	2.855	2.407	0.946	0.93	2.025
	Gal3 AREA	1.876	2.341	1.66	1.245	1.328	2.739	3.088	2.042	1.843	2.175	1.461	3.021	1.876	2.905	3.154	2.058	4.847	3.702	2.855	2.208	2.208	2.706	2.573	3.27	2.125	1.677	3.801	2.523	2.872	1.544	3.353	2.739	2.224	3.768	1.245	3.27	2.789	1.544	4.034	3.038	2.606	3.187	2.556	2.689	1.411	2.274	1.76	3.552
	%ALIX AREA	0.252973	0.16671	0.11054	0.222329	0.114448	0.310489	0.106641	0.0886133	0.124506	0.1519	0.0943477	0.105494	0.381495	0.115106	0.258154	0.166851	0.149056	0.173013	0.151946	0.233835	0.272505	0.220886	0.25632	0.113283	0.275858	0.176738	0.159306	0.390382	0.156196	0.577824	0.364495	0.299929	0.170155	0.187711	0.164679	0.248348	0.33536	0.117432	0.423973	0.233697	0.392816	0.230693	0.304198	0.291448	0.278227	0.132942	0.130513	0.151679
	%Gal3 AREA	0.153684	0.26423	0.157914	0.157273	0.176115	0.419964	0.300463	0.213635	0.2561	0.207266	0.153841	0.309717	0.287423	0.305093	0.263672	0.197005	0.458132	0.223013	0.343744	0.212998	0.199169	0.342924	0.251434	0.328108	0.336316	0.194099	0.383972	0.212683	0.221529	0.124987	0.333102	0.201993	0.180892	0.409787	0.179062	0.470509	0.258447	0.119997	0.36151	0.27412	0.309924	0.335563	0.31866	0.274502	0.163099	0.319566	0.246993	0.266056
[truncated: 3 more columns]

## Sheet: LLOMe
R1 - 2023.11.26	Cell#	1	2	3	4	5	6	7	8	9	10	11	12	13	14	15	16	17	18	19	20	21	22	23	24	25	26	27	28	29	30	31	32	33	34	35	36	37	38	39	40	41	42	43	44	45	46	47	48
	AREA	708.011	901.321	949.53	1276.46	1332.98	934.474	899.067	867.578	631.747	871.312	584.588	613.869	917.443	592.456	852.804	706.645	828.519	638.686	797.411	695.705	617.405	775.832	824.435	748.077	647.932	966.826	976.238	775.616	1343.44	1436.13	1393.24	1270.23	1038.5	863.461	770.951	987.642	885.123	1132.69	870.35	744.79	875.711	757.555	824.684	934.507	642.952	690.311	733.768	836.902
	ALIX AREA	1.116	1.092	4.598	3.436	2.855	3.884	3.718	2.49	0.415	2.722	1.876	1.909	1.826	0.996	3.104	2.407	2.307	3.951	3.619	1.378	1.959	3.021	1.809	1.345	1.262	2.938	2.291	0.747	2.722	1.278	5.196	4.747	2.556	2.075	2.523	2.971	1.361	1.444	2.258	1.361	2.224	2.739	3.171	2.756	2.291	1.843	2.623	3.519
	Gal3 AREA	16.964	22.121	24.883	35.175	22.974	25.763	27.057	8.897	7.47	11.703	8.051	11.636	16.234	5.295	17.38	11.354	26.061	14.392	15.089	10.358	7.204	12.931	10.192	8.648	13.08	12.582	16.566	19.87	20.617	15.039	42.661	48.139	32.768	15.023	16.832	11.47	34.328	13.08	21.513	13.379	18.16	20.965	17.031	15.62	15.421	10.342	21.496	15.985
	%ALIX AREA	0.157625	0.121156	0.48424	0.269182	0.214182	0.415635	0.41354	0.287006	0.0656909	0.312402	0.32091	0.310978	0.199031	0.168114	0.363976	0.340624	0.278449	0.618614	0.453844	0.198072	0.317296	0.389388	0.219423	0.179794	0.194774	0.303881	0.234676	0.0963105	0.202614	0.0889892	0.372944	0.373711	0.246123	0.240312	0.327258	0.300818	0.153764	0.127484	0.259436	0.182736	0.253965	0.361558	0.384511	0.294915	0.356325	0.266981	0.35747	0.420479
	%Gal3 AREA	2.39601	2.45429	2.62056	2.75567	1.72351	2.75695	3.00945	1.0255	1.18244	1.34315	1.37721	1.89552	1.76948	0.893737	2.03798	1.60675	3.14549	2.25338	1.89225	1.48885	1.16682	1.66673	1.23624	1.15603	2.01873	1.30137	1.69692	2.56183	1.53464	1.04719	3.06201	3.78977	3.15531	1.73986	2.18328	1.16135	3.87833	1.15477	2.47176	1.79635	2.07374	2.76746	2.06515	1.67147	2.39847	1.49817	2.92954	1.91002
R2 - 2023.11.30	Cell#	1	2	3	4	5	6	7	8	9	10	11	12	13	14	15	16	17	18	19	20	21	22	23	24	25	26	27	28	29	30	31	32	33	34	35	36	37	38	39	40	41	42	43	44	45	46	47	48
	AREA	818.327	1088.5	1003.23	1057.34	992.838	741.819	798.473	979.691	705.632	769.341	917.028	925.228	1001.72	747.297	921.908	793.527	704.752	810.807	1041.54	759.929	750.434	882.584	637.872	589.169	590.016	838.528	847.226	1063.09	1104.95	689.696	877.836	750.368	1240.4	840.985	645.475	984.953	1235.46	803.52	844.753	859.875	1105.53	834.412	826.444	849.65	639.068	669.727	828.137	789.676
	ALIX AREA	2.374	4.349	2.258	3.469	4.698	2.39	2.324	2.125	1.859	2.141	3.702	2.025	1.112	0.996	1.378	2.673	3.386	2.025	3.005	3.204	2.009	2.54	3.021	2.274	1.809	3.121	2.523	3.984	7.918	4.316	3.204	3.121	3.602	1.892	1.726	3.652	4.747	1.295	2.59	1.826	3.436	1.577	3.386	1.361	1.71	1.527	2.888	2.639
	Gal3 AREA	34.062	30.576	36.901	25.231	33.398	29.614	28.402	37.681	29.663	23.787	43.956	43.806	26.31	8.499	20.202	13.761	15.521	11.686	10.142	12.118	16.168	10.076	8.848	9.877	15.122	18.26	25.065	24.484	27.555	21.961	15.67	18.509	33.249	24.833	19.239	23.887	31.44	16.251	16.234	15.039	27.705	14.74	15.952	14.408	12.732	10.093	16.251	16.201
	%ALIX AREA	0.290104	0.39954	0.225073	0.328086	0.473189	0.322181	0.291056	0.216905	0.263452	0.27829	0.403695	0.218865	0.111009	0.13328	0.149473	0.336851	0.480453	0.249751	0.288515	0.421618	0.267712	0.287791	0.473606	0.385967	0.306602	0.3722	0.297795	0.374757	0.716592	0.625783	0.364988	0.415929	0.290389	0.224974	0.2674	0.370779	0.38423	0.161166	0.306598	0.212356	0.3108	0.188995	0.409707	0.160184	0.267577	0.228003	0.348735	0.334188
	%Gal3 AREA	4.16239	2.809	3.67822	2.38626	3.36389	3.99208	3.55704	3.84621	4.20375	3.09187	4.79331	4.73462	2.62649	1.1373	2.19132	1.73416	2.20234	1.44128	0.973749	1.59462	2.15449	1.14165	1.38711	1.67643	2.56298	2.17763	2.95848	2.3031	2.49377	3.18416	1.78507	2.46666	2.6805	2.95285	2.9806	2.42519	2.54481	2.02248	1.92175	1.74898	2.50603	1.76651	1.9302	1.69576	1.99228	1.50703	1.96236	2.0516
R3 - 2023.11.30	Cell#	1	2	3	4	5	6	7	8	9	10	11	12	13	14	15	16	17	18	19	20	21	22	23	24	25	26	27	28	29	30	31	32	33	34	35	36	37	38	39	40	41	42	43	44	45	46	47	48
	AREA	782.82	913.708	814.608	1137.3	1424.96	933.528	1377.91	810.824	758.535	915.6	1271.74	1107.91	1529.29	884.509	880.708	840.155	805.412	589.949	826.411	1078.54	915.799	908.462	1202.38	1268.49	1025.21	1147.25	793.875	820.036	1081.6	986.431	1127.16	725.535	677.396	918.356	849.501	918.19	639.433	820.601	546.807	1357.03	867.395	1109.98	986.763	889.323	808.101	1389.67	1090.63	1251.34
	ALIX AREA	1.145	1.793	1.428	1.776	1.195	1.112	1.61	2.324	1.71	2.075	1.195	2.407	3.021	1.295	1.826	1.295	1.477	0.614	5.079	1.295	1.394	3.054	1.311	1.793	1.677	2.49	2.141	1.527	2.573	0.78	2.075	1.129	1.029	1.162	2.241	1.776	1.677	2.025	1.56	3.005	2.855	3.27	0.78	0.813	2.772	2.805	1.262	2.457
	Gal3 AREA	19.305	25.746	15.172	32.602	22.343	31.108	23.837	12.433	16.649	29.547	22.808	25.431	32.469	26.36	27.788	27.472	27.871	15.736	37.698	13.927	22.409	17.795	27.14	24.966	17.43	29.697	16.517	22.592	27.672	15.487	22.111	12.533	15.438	19.92	14.508	17.629	15.305	11.935	10.358	29.73	33.913	17.247	16.317	15.969	10.275	32.253	17.778	28.883
	%ALIX AREA	0.146266	0.196233	0.175299	0.156159	0.0838621	0.119118	0.116843	0.286622	0.225435	0.226627	0.0939655	0.217257	0.197543	0.146409	0.207333	0.154138	0.183384	0.104077	0.614585	0.12007	0.152217	0.336173	0.109034	0.141349	0.163577	0.217041	0.26969	0.186211	0.237889	0.0790729	0.184091	0.155609	0.151905	0.12653	0.263802	0.193424	0.262264	0.24677	0.285293	0.221439	0.329146	0.2946	0.0790463	0.0914179	0.343026	0.201847	0.115713	0.196349
	%Gal3 AREA	2.46608	2.81775	1.86249	2.8666	1.56797	3.3323	1.72993	1.53338	2.19489	3.22706	1.79344	2.29541	2.12315	2.98018	3.15519	3.26987	3.46046	2.66735	4.56165	1.29128	2.44693	1.95881	2.2572	1.96817	1.70014	2.58854	2.08055	2.755	2.55844	1.57	1.96165	1.72741	2.27902	2.16909	1.70783	1.91997	2.39353	1.45442	1.89427	2.19081	3.90975	1.55381	1.65359	1.79564	1.2715	2.32091	1.63007	2.30816
[truncated: 3 more columns]
