# Supplementary material for: The ATG8 E3-like ligases sense lysosomal damage and initiate ESCRT-mediated membrane repair
Source: EMBO J. 2026 Jan 3;45(3):930–52. doi: 10.1038/s44318-025-00672-1 (PMC12865045; doi:10.1038/s44318-025-00672-1)
Supplement: Supplementary file 4 — Source data Fig. 2 [file 44318_2025_672_MOESM4_ESM.zip › Figure 2/2B/ATG8 KO_LLOMe_ALIX_Gal3_AREA.xlsx]

## Sheet: VEH
R1 - 2023.08.28	Cell#	1	2	3	4	5	6	7	8	9	10	11	12	13	14	15	16	17	18	19	20	21	22	23	24	25	26	27	28	29	30	31	32	33	34	35	36	37	38	39	40	41	42	43	44	45	46	47	48
	AREA	1040.94	686.594	729.743	571.463	601.54	636.042	617.764	668.534	385.636	515.604	572.085	420.471	539.275	615.682	594.108	643.98	667.753	677.123	533.852	633.294	684.107	871.105	711.408	591.187	939.415	555.326	583.06	692.581	750.971	526.073	600.557	570.668	540.692	482.953	713.866	704.366	1063.58	664.138	833.061	472.975	575.281	557.278	750.45	847.926	774.888	962.58	799.933	842.894
	ALIX AREA	3.066	2.227	1.706	0.925	1.287	1.779	1.576	2.357	0.998	0.853	1.518	0.333	2.559	2.704	0.246	0.376	0.81	0.839	0.564	2.386	2.328	3.427	0.593	0.506	0.564	0.521	0.39	0.636	1.591	3.196	0.781	1.056	0.593	0.477	0.362	0.506	0.362	0.101	1.128	0.477	1.2	0.81	1.33	0.824	3.557	0.853	1.995	2.675
	Gal3 AREA	0.969	2.343	2.718	2.169	0.925	0.925	0.998	1.229	0.94	0.954	1.706	0.839	1.533	1.981	0.217	0.448	0.723	0.535	0.275	0.752	2.212	4.165	1.721	0.347	0.535	2.27	0.116	1.851	0.101	2.487	1.388	0.13	0.622	1.909	3.427	2.343	1.142	0.087	0.246	1.027	1.056	1.779	2.256	1.446	0.752	0.362	0.578	2.068
	%ALIX AREA	0.294542	0.324355	0.233781	0.161865	0.213951	0.279699	0.255114	0.352562	0.258793	0.165437	0.265345	0.0791969	0.474526	0.439188	0.0414066	0.0583869	0.121302	0.123907	0.105647	0.37676	0.340298	0.393408	0.0833558	0.0855905	0.0600374	0.0938188	0.0668885	0.0918304	0.211859	0.60752	0.130046	0.185046	0.109674	0.0987674	0.0507098	0.0718377	0.0340359	0.0152077	0.135404	0.100851	0.208594	0.145349	0.177227	0.0971783	0.459034	0.088616	0.249396	0.317359
	%Gal3 AREA	0.093089	0.34125	0.37246	0.379552	0.153772	0.145431	0.16155	0.183835	0.243753	0.185026	0.298207	0.199538	0.284271	0.321757	0.0365253	0.0695674	0.108274	0.0790108	0.0515124	0.118744	0.323341	0.478128	0.241915	0.0586955	0.0569503	0.408769	0.019895	0.267261	0.0134493	0.472748	0.231119	0.0227803	0.115038	0.395277	0.480062	0.33264	0.107373	0.0130997	0.0295297	0.217136	0.183562	0.31923	0.30062	0.170534	0.0970463	0.0376073	0.0722561	0.245345
R2 - 2023.08.28	Cell#	1	2	3	4	5	6	7	8	9	10	11	12	13	14	15	16	17	18	19	20	21	22	23	24	25	26	27	28	29	30	31	32	33	34	35	36	37	38	39	40	41	42	43	44	45	46	47	48
	AREA	547.784	671.991	417.886	465.566	495.185	923.535	569.252	826.545	578.45	589.555	888.721	556.007	447.592	507.396	488.577	687.346	576.791	577.533	523.595	550.913	733.819	658.805	605.827	905.066	765.969	745.462	634.499	537.756	503.539	857.356	725.595	739.291	693.648	827.389	786.171	394.031	779.796	386.929	729.307	475.463	679.254	438.655	502.433	500.395	585.174	594.853	512.359	599.147
	ALIX AREA	0.073	0.189	0.102	0.044	0.975	0.029	1.15	0.233	1.179	0.233	0.131	1.15	0.029	0.306	0.116	0.364	0.102	1.266	1.164	0.044	2.052	0.058	0.102	0.32	0.218	0.204	1.383	1.237	0.16	5.167	0.437	0.859	0.029	0.058	0.466	0.859	0.83	0.611	0.306	0.713	1.659	0.073	0.073	0.83	0.815	1.848	1.368	0.713
	Gal3 AREA	0.262	1.47	0.044	0.437	0.233	0.946	0.218	1.295	0.32	1.179	0.597	0.029	0.175	0.029	0.247	0.378	0.364	8.456	3.289	9.533	0.277	1.31	0.277	1.819	0.131	0.597	0.422	0.422	0.626	0.233	0.64	0.859	1.674	0.306	0.029	0.029	0.116	0.175	0.233	0.116	0.131	0.116	0.291	1.499	0.422	1.106	0.611	0.931
	%ALIX AREA	0.0133264	0.0281254	0.0244086	0.00945086	0.196896	0.00314011	0.202019	0.0281896	0.203821	0.0395213	0.0147403	0.206832	0.00647911	0.0603079	0.0237424	0.0529573	0.017684	0.219208	0.222309	0.00798674	0.279633	0.00880382	0.0168365	0.0353565	0.0284607	0.0273656	0.217967	0.23003	0.0317751	0.602667	0.0602264	0.116192	0.00418079	0.00701	0.0592746	0.218003	0.106438	0.15791	0.0419576	0.149959	0.244239	0.0166418	0.0145293	0.165869	0.139275	0.310665	0.267	0.119003
	%Gal3 AREA	0.0478291	0.218753	0.0105292	0.0938642	0.0470531	0.102433	0.0382959	0.156676	0.0553203	0.199981	0.0671752	0.00521576	0.0390981	0.00571546	0.050555	0.0549941	0.0631078	1.46416	0.628157	1.7304	0.0377477	0.198845	0.0457226	0.20098	0.0171025	0.0800846	0.0665092	0.0784743	0.12432	0.0271766	0.0882035	0.116192	0.241333	0.0369838	0.00368876	0.00735983	0.0148757	0.0452279	0.0319481	0.0243973	0.0192859	0.0264445	0.0579182	0.299563	0.0721153	0.185928	0.119252	0.155388
R3 - 2023.09.05	Cell#	1	2	3	4	5	6	7	8	9	10	11	12	13	14	15	16	17	18	19	20	21	22	23	24	25	26	27	28	29	30	31	32	33	34	35	36	37	38	39	40	41	42	43	44	45	46	47	48
	AREA	396.959	691.655	454.177	660.132	643.662	383.843	601.887	616.521	553.59	433.788	634.292	629.925	703.99	581.426	483.314	577.623	921.716	539.275	845.684	524.28	771.605	459.932	330.659	618.545	556.902	471.544	371.118	796.404	394.283	918.086	753.689	686.898	586.617	792.139	475.231	420.442	554.284	337.441	578.303	905.564	627.163	513.738	406.719	558.912	708.313	536.701	611.445	782.349
	ALIX AREA	0.897	0.636	0.564	0.549	0.405	0.636	0.304	0.289	0.289	0.68	1.027	0.289	0.752	0.564	0.477	0.419	1.272	0.549	1.157	0.737	0.289	0.68	0.622	1.374	1.07	1.027	1.186	0.549	0.347	0.521	0.607	0.434	0.897	1.215	0.564	0.781	1.215	1.085	0.549	0.578	0.839	1.547	0.694	0.752	0.969	0.419	0.578	1.027
	Gal3 AREA	1.388	1.721	0.795	0.723	0.333	0.405	1.605	0.578	0.665	0.26	0.694	0.68	0.954	0.723	0.868	0.68	0.998	0.969	1.041	1.128	1.504	1.272	0.636	1.171	1.62	1.171	0.578	1.865	0.419	0.925	0.795	1.186	0.362	1.099	0.564	0.737	0.651	0.275	1.186	1.215	1.085	2.111	0.94	0.868	0.925	1.157	0.897	1.301
	%ALIX AREA	0.225968	0.0919534	0.124181	0.0831652	0.0629212	0.165693	0.0505078	0.0468759	0.0522047	0.156759	0.161913	0.0458785	0.10682	0.0970029	0.0986936	0.0725387	0.138003	0.101803	0.136812	0.140574	0.0374544	0.147848	0.188109	0.222134	0.192134	0.217795	0.319575	0.0689349	0.0880079	0.0567485	0.0805372	0.0631826	0.152911	0.153382	0.118679	0.185757	0.219202	0.321538	0.0949329	0.0638276	0.133777	0.301126	0.170634	0.134547	0.136804	0.0780695	0.0945302	0.131271
	%Gal3 AREA	0.349658	0.248823	0.175042	0.109524	0.0517352	0.105512	0.266661	0.0937519	0.120125	0.0599371	0.109413	0.107949	0.135513	0.124349	0.179593	0.117724	0.108276	0.179686	0.123096	0.215152	0.194918	0.276563	0.192343	0.189315	0.290895	0.248333	0.155746	0.234178	0.106269	0.100753	0.105481	0.17266	0.0617098	0.138738	0.118679	0.175292	0.117449	0.0814957	0.205083	0.134171	0.173001	0.41091	0.231118	0.155302	0.130592	0.215576	0.146702	0.166294
[truncated: 3 more columns]

## Sheet: LLOMe
R1 - 2023.08.28	Cell#	1	2	3	4	5	6	7	8	9	10	11	12	13	14	15	16	17	18	19	20	21	22	23	24	25	26	27	28	29	30	31	32	33	34	35	36	37	38	39	40	41	42	43	44	45	46	47	48
	AREA	726.537	654.62	808.811	645.412	702.399	988.753	625.5	827.783	630.311	561.659	711.263	849.198	661.333	605.56	547.315	677.022	523.571	518.004	623.621	495.605	534.937	571.13	636.403	618.993	499.148	401.253	422.654	553.301	675.417	682.184	756.494	856.934	613.773	1230.45	733.995	880.042	691.106	648.333	459.383	573.675	862.285	626.122	506.957	608.727	500.724	732.332	517.556	591.664
	ALIX AREA	16.023	13.375	6.522	5.408	2.921	9.688	17.858	13.665	7.924	16.05	8.792	22.832	9.442	6.146	4.83	6.261	8.893	6.015	13.679	13.853	15.487	11.901	16.094	16.774	10.093	8.806	12.016	16.181	10.86	11.568	16.528	9.876	8.401	47.935	15.443	26.52	10.44	16.788	11.062	10.05	15.053	10.353	10.729	15.978	9.168	16.022	9.876	4.483
	Gal3 AREA	13.767	11.919	11.019	6.883	2.762	10.831	13.925	13.014	16.175	14.896	7.606	12.161	12.797	15.125	7.895	10.816	10.035	5.336	9.688	12.06	7.736	8.054	20.736	13.809	7.259	8.445	9.992	11.799	10.151	6.883	9.789	9.356	8.358	33.706	15.848	18.075	12.927	20.475	8.994	8.488	5.885	10.18	4.873	9.327	6.261	9.312	7.085	7.389
	%ALIX AREA	2.20539	2.04317	0.806369	0.837914	0.415861	0.97982	2.855	1.65079	1.25716	2.85761	1.23611	2.68865	1.42772	1.01493	0.88249	0.924785	1.69853	1.16119	2.19348	2.79517	2.89511	2.08376	2.5289	2.70989	2.02205	2.19463	2.84299	2.92445	1.6079	1.69573	2.18482	1.15248	1.36875	3.89572	2.10397	3.01349	1.51062	2.58941	2.40801	1.75186	1.74571	1.65351	2.11635	2.62482	1.83095	2.18781	1.9082	0.757694
	%Gal3 AREA	1.89488	1.82075	1.36237	1.06645	0.393224	1.09542	2.22622	1.57215	2.56619	2.65214	1.06937	1.43206	1.93503	2.49769	1.4425	1.59758	1.91665	1.03011	1.55351	2.43339	1.44615	1.41019	3.25831	2.23088	1.45428	2.10466	2.36411	2.13247	1.50292	1.00897	1.294	1.0918	1.36174	2.73932	2.15914	2.05388	1.87048	3.1581	1.95784	1.47958	0.682489	1.62588	0.961226	1.53221	1.25039	1.27155	1.36893	1.24885
R2 - 2023.08.28	Cell#	1	2	3	4	5	6	7	8	9	10	11	12	13	14	15	16	17	18	19	20	21	22	23	24	25	26	27	28	29	30	31	32	33	34	35	36	37	38	39	40	41	42	43	44	45	46	47	48
	AREA	572.206	492.958	456.979	615.288	640.554	575.263	563.503	623.467	619.901	614.356	659.839	497.12	306.37	676.605	542.486	448.931	516.245	619.086	662.007	572.41	683.053	504.849	816.371	411.308	449.804	470.282	646.026	666.534	505.678	467.589	645.226	580.604	530.537	529.271	422.456	534.787	586.179	568.248	518.588	474.779	589.41	692.077	686.4	552.776	626.989	699.296	1051.24	789.489
	ALIX AREA	6.855	6.564	8.398	11.949	10.945	5.079	10.872	9.373	9.358	12.095	11.614	8.194	3.901	20.842	6.651	4.425	10.334	15.617	5.341	11.978	8.485	7.947	11.993	5.4	10.581	3.435	8.514	8.165	6.127	6.04	3.668	5.298	9.489	10.814	4.046	16.345	19.75	8.616	3.726	6.331	10.465	8.922	16.912	8.238	11.818	16.359	13.172	11.018
	Gal3 AREA	5.167	4.483	5.603	7.699	6.942	6.389	5.516	5.327	3.595	5.72	5.123	3.755	4.381	8.631	6.477	4.25	4.483	11.658	5.545	7.597	8.005	8.296	10.232	3.304	3.668	4.614	9.693	13.536	8.66	4.206	4.148	7.19	7.597	6.36	10.756	7.059	10.523	2.227	6.142	4.861	7.772	9.606	11.454	9.62	7.554	18.091	9.912	6.608
	%ALIX AREA	1.198	1.33155	1.83772	1.94202	1.70868	0.882901	1.92936	1.50337	1.5096	1.96873	1.76013	1.64829	1.2733	3.08038	1.22602	0.985675	2.00176	2.52259	0.806789	2.09256	1.24222	1.57413	1.46906	1.31288	2.35236	0.730413	1.3179	1.22499	1.21164	1.29173	0.568483	0.912498	1.78857	2.04319	0.957733	3.05636	3.36928	1.51624	0.718489	1.33346	1.7755	1.28916	2.46387	1.4903	1.88488	2.33935	1.253	1.39559
	%Gal3 AREA	0.902996	0.909408	1.2261	1.25128	1.08375	1.11062	0.978877	0.854416	0.579931	0.931056	0.776402	0.755351	1.42997	1.27563	1.19395	0.946693	0.868386	1.8831	0.837604	1.3272	1.17194	1.64326	1.25335	0.803291	0.815466	0.981113	1.5004	2.0308	1.71255	0.899508	0.642876	1.23837	1.43195	1.20165	2.54606	1.31996	1.79519	0.391906	1.18437	1.02384	1.31861	1.388	1.66871	1.74031	1.20481	2.58703	0.94289	0.836997
R3 - 2023.09.05	Cell#	1	2	3	4	5	6	7	8	9	10	11	12	13	14	15	16	17	18	19	20	21	22	23	24	25	26	27	28	29	30	31	32	33	34	35	36	37	38	39	40	41	42	43	44	45	46	47	48
	AREA	611.792	709.47	662.735	374.777	467.191	455.189	262.393	486.481	486.799	343.384	513.738	346.84	590.897	418.316	642.433	756.292	697.946	625.153	482.071	662.721	820.292	872.32	834.333	994.175	458.223	450.428	670.659	591.302	577.623	303.604	483.965	688.344	593.587	420.456	451.589	602.48	604.027	352.465	538.87	741.123	712.102	846.407	664.056	551.054	482.505	489.633	338.554	872.161
	ALIX AREA	7.823	22.008	10.137	11.235	6.955	5.726	6.854	7.245	11.698	8.213	8.517	7.563	6.305	5.278	9.197	11.785	6.493	10.296	5.22	11.915	19.102	12.956	10.686	7.808	5.785	5.783	9.414	8.777	5.394	4.772	10.325	10.744	7.693	4.295	7.432	8.3	7.23	3.326	6.391	13.159	10.758	6.883	10.219	5.903	6.941	4.005	5.48	6.464
	Gal3 AREA	4.512	14.417	15.53	8.705	9.226	8.372	5.929	10.831	9.977	7.78	14.532	0.983	10.411	1.128	11.134	18.393	20.707	11.207	4.714	6.869	19.261	31.046	12.421	11.944	8.166	17.231	12.566	6.16	13.838	3.282	14.287	12.696	9.095	10.093	5.827	6.579	8.748	7.953	11.539	15.082	14.822	9.746	37.463	13.003	3.586	4.526	7.722	6.608
	%ALIX AREA	1.2787	3.10203	1.52957	2.99778	1.48868	1.25794	2.61211	1.48927	2.40305	2.39178	1.65785	2.18054	1.06702	1.26173	1.43159	1.55826	0.930301	1.64696	1.08283	1.79789	2.32868	1.48523	1.28078	0.785375	1.26249	1.28389	1.40369	1.48435	0.933827	1.57178	2.13342	1.56085	1.29602	1.02151	1.64574	1.37764	1.19697	0.94364	1.186	1.77555	1.51074	0.813202	1.53888	1.07122	1.43853	0.81796	1.61865	0.741148
	%Gal3 AREA	0.737506	2.03208	2.34332	2.32271	1.97478	1.83924	2.25959	2.2264	2.04951	2.26569	2.82868	0.283416	1.7619	0.269653	1.7331	2.432	2.96685	1.79268	0.977864	1.03648	2.34807	3.55902	1.48873	1.2014	1.7821	3.82547	1.87368	1.04177	2.39568	1.08101	2.95207	1.84443	1.53221	2.40049	1.29033	1.09199	1.44828	2.25639	2.14133	2.03502	2.08144	1.15146	5.64154	2.35966	0.743205	0.924366	2.28088	0.757658
[truncated: 3 more columns]
