# Supplementary material for: The ATG8 E3-like ligases sense lysosomal damage and initiate ESCRT-mediated membrane repair
Source: EMBO J. 2026 Jan 3;45(3):930–52. doi: 10.1038/s44318-025-00672-1 (PMC12865045; doi:10.1038/s44318-025-00672-1)
Supplement: Supplementary file 4 — Source data Fig. 2 [file 44318_2025_672_MOESM4_ESM.zip › Figure 2/2D/ATG5KO_ATG5 addback_ALIX QUANT.xlsx]

## Sheet: R1 - 2024.02.04
	ATG5 KO					HA-ATG5 WT					HA-ATG5 K130R
	Cell Area	ALIX Area	% Area			Cell Area	ALIX Area	% Area			Cell Area	ALIX Area	% Area
1	1418.37	2.57	0.181194		1	1240.11	24.922	2.00966		1	1533.55	2.082	0.135764
2	1177.42	1.92	0.163069		2	1511	46.948	3.10708		2	1311.72	2.245	0.171149
3	1120.12	1.334	0.119094		3	1379.98	43.337	3.14041		3	945.961	1.822	0.192608
4	1286.64	2.668	0.207362		4	1283.42	40.214	3.13336		4	1441.83	2.115	0.146689
5	1062.24	3.611	0.339941		5	1315.5	44.736	3.40069		5	1353.46	0.716	0.0529013
6	1289.21	3.449	0.267529		6	1528.02	53.618	3.50899		6	1588.4	1.236	0.0778141
7	894.49	1.659	0.185469		7	1397.71	47.859	3.4241		7	1109.74	0.846	0.0762339
8	1259.99	1.659	0.131668		8	1567.22	50.169	3.20114		8	934.086	1.887	0.202016
9	1202.7	1.594	0.132536		9	1468.09	27.915	1.90146		9	1222.12	1.106	0.0904985
10	938.185	0.878	0.093585		10	1282.96	51.21	3.99155		10	1110.62	1.334	0.120113
11	1413.85	3.611	0.255402		11	1348.55	37.578	2.78654		11	1570.93	3.676	0.234002
12	1362.8	1.269	0.093117		12	1025.22	26.646	2.59906		12	1455.82	2.408	0.165405
13	1029.51	6.247	0.606793		13	1083.85	24.792	2.28741		13	1709.53	1.822	0.106579
14	1277.85	4.783	0.3743		14	1340.12	35.756	2.66811		14	1453.58	2.245	0.154447
15	1120.9	3.644	0.325095		15	952.208	21.636	2.27219		15	932.947	1.269	0.136021
16	930.181	2.277	0.244791		16	1238.22	24.174	1.95231		16	998.343	1.659	0.166175
17	1005.73	6.247	0.621142		17	1180.96	28.729	2.43268		17	1163.82	0.878	0.0754414
18	1134.54	2.863	0.25235		18	1133.82	28.175	2.48496		18	1210.28	1.659	0.137076
19	1111.5	4.685	0.421502		19	1158.61	29.64	2.55824		19	1428.46	1.692	0.118449
20	1062.89	3.546	0.333618		20	1588.86	36.439	2.29341		20	1109.97	1.497	0.134868
21	1070.57	2.733	0.255284		21	1619.6	42.719	2.63762		21	1269.2	2.31	0.182005
22	1452.05	3.254	0.224098		22	1576.4	44.541	2.8255		22	800.821	2.082	0.259983
23	1512.89	1.594	0.105361		23	788.36	31.527	3.99906		23	1441.11	2.375	0.164803
24	955.299	2.896	0.303151		24	1158.58	29.542	2.54985		24	1378.68	1.074	0.0779007
25	1355.45	2.375	0.175219		25	1230.51	25.443	2.06767		25	1249.42	1.236	0.0989261
26	1220.43	2.017	0.16527		26	889.48	32.568	3.66147		26	961.545	2.147	0.223286
27	1227.42	2.668	0.217366		27	995.089	18.87	1.89631		27	1058.31	2.831	0.267503
28	1233.21	1.855	0.15042		28	1136.49	32.177	2.83127		28	1011.52	2.082	0.205829
29	933.045	2.147	0.230107		29	1141.01	36.016	3.1565		29	966.328	2.57	0.265955
30	1057.46	2.668	0.252303		30	966.556	19.684	2.03651		30	1420.26	1.594	0.112233
31	879.589	1.855	0.210894		31	1197.85	23.328	1.94749		31	1348.78	2.961	0.219532
32	913.946	3.384	0.370263		32	1146.44	29.249	2.55128		32	1269.59	1.594	0.125552
33	1192.61	1.432	0.120073		33	1162.91	49.161	4.22743		33	1368.59	1.724	0.125969
34	1424.98	3.188	0.223723		34	1433.96	28.078	1.95808		34	1156.3	2.57	0.22226
35	1158.64	3.156	0.272387		35	1179.37	35.496	3.00975		35	956.372	0.911	0.0952558
36	1181.48	2.245	0.190015		36	1051.47	35.138	3.34179		36	1243.14	2.115	0.170134
37	1177.19	4.718	0.400785		37	1450.09	33.804	2.33116		37	846.468	1.171	0.13834
38	1545	1.822	0.117929		38	1311.14	31.917	2.4343		38	1145.04	2.733	0.238681
39	881.867	2.31	0.261944		39	1544.35	33.967	2.19944		39	812.892	1.952	0.24013
40	1138.83	1.497	0.131451		40	1572.56	46.2	2.93789		40	1468.48	2.44	0.166159
41	1103.01	1.789	0.162193		41	1645.4	33.479	2.0347		41	1237.9	2.05	0.165603
42	953.672	2.993	0.31384		42	1287.16	45.256	3.51596		42	1007.39	2.538	0.251939
43	1213.17	3.384	0.278938		43	1444.63	23.198	1.60581		43	1229.38	2.44	0.198475
44	1309.84	2.343	0.178877		44	1175.14	33.153	2.8212		44	912.873	1.204	0.131891
45	871.911	3.774	0.432842		45	1718.84	37.415	2.17677		45	878.093	0.781	0.0889427
46	801.667	2.733	0.340915		46	1394.3	41.547	2.97978		46	1439.16	2.603	0.180869
47	871.586	4.099	0.470292		47	1153.8	46.298	4.01267		47	790.052	1.009	0.127713
48	1151.58	4.327	0.375744		48	1509.76	31.624	2.09463		48	1036.25	1.334	0.128734
49	1079.39	5.108	0.473231		49	1511.72	34.292	2.26842		49	919.477	0.944	0.102667
50	921.332	3.611	0.391933		50	1343.28	23.035	1.71483		50	867.779	0.944	0.108783
51	844.777	2.05	0.242668		51	1535.92	37.643	2.45084		51	1075.35	2.277	0.211744
52	957.251	2.05	0.214155		52	990.046	19.944	2.01445		52	1207.64	2.505	0.207429
53	1013.83	3.611	0.356174		53	1473.03	35.984	2.44285		53	1176.34	2.147	0.182515
54	743.169	2.505	0.33707		54	867.291	20.627	2.37833		54	1540.87	1.269	0.0823562
55	762.007	2.668	0.350128		55	1139.74	25.052	2.19804		55	1413.04	1.594	0.112807
56	1171.37	4.099	0.349934		56	905.52	33.218	3.66839		56	1353.14	2.082	0.153864
57	803.945	2.44	0.303503		57	1978.17	49.161	2.48517		57	1169.25	2.863	0.244858
58	903.307	3.481	0.385362		58	1387.24	29.444	2.12249		58	1176.47	0.944	0.0802398
59	1040.41	3.872	0.372161		59	1102.49	32.47	2.94516		59	1342.37	1.789	0.133272
60	835.764	4.36	0.521678		60	1277.62	43.109	3.37415		60	976.121	2.57	0.263287
AVG:			0.276321		AVG:			2.68431		AVG:			0.157545

## Sheet: R2 - 2024.02.04
	ATG5 KO					HA-ATG5 WT					HA-ATG5 K130R
	Cell Area	ALIX Area	% Area			Cell Area	ALIX Area	% Area			Cell Area	ALIX Area	% Area
1	1362.38	2.277	0.167134		1	1205.72	53.52	4.43883		1	1215.38	3.481	0.286411
2	1306.52	2.375	0.181781		2	1430.61	48.51	3.39087		2	1296.95	2.733	0.210725
3	1253.84	3.481	0.277627		3	1160.11	36.439	3.141		3	1610.65	5.043	0.313102
4	1489.49	2.668	0.179121		4	1225.73	37.643	3.07107		4	1504.33	5.564	0.369866
5	1233.28	3.709	0.300743		5	1083.68	33.511	3.09232		5	1555.09	3.807	0.24481
6	1028.54	0.651	0.0632939		6	1255.08	38.489	3.06666		6	1468.12	4.653	0.316936
7	1054.63	2.115	0.200544		7	945.636	31.462	3.32707		7	984.157	5.271	0.535585
8	1535.43	3.058	0.199162		8	1320.96	59.702	4.51958		8	1289.79	7.028	0.544894
9	1373.25	2.831	0.206154		9	1297.86	36.504	2.81263		9	1325.45	6.409	0.483533
10	1286.54	2.863	0.222535		10	1311.4	36.797	2.80594		10	1383.79	11.68	0.844061
11	1233.28	3.969	0.321825		11	1164.95	31.039	2.66439		11	1091	3.807	0.348945
12	926.765	2.245	0.24224		12	1044.54	32.568	3.11792		12	1014.94	3.709	0.365442
13	1339.9	2.733	0.203971		13	1220.39	30.778	2.52197		13	1070.93	3.254	0.303848
14	1026	2.343	0.228363		14	1040.9	32.568	3.12883		14	1056.71	4.262	0.403327
15	1238.62	2.115	0.170755		15	1061.23	33.088	3.11788		15	930.604	3.807	0.409089
16	929.27	1.659	0.178527		16	1148.65	49.844	4.33934		16	1167.85	8.101	0.693667
17	1245.45	2.408	0.193344		17	1289.14	34.357	2.66511		17	1266.24	4.49	0.354594
18	1300.72	2.147	0.165062		18	1147.97	39.303	3.42369		18	963.237	3.514	0.364812
19	956.698	1.692	0.176858		19	1268.52	38.229	3.01368		19	947.1	5.141	0.542815
20	907.179	2.277	0.250998		20	913.231	32.275	3.53416		20	1170.19	5.466	0.467102
21	1179.73	1.985	0.168259		21	1422.37	35.008	2.46124		21	1111.11	4.49	0.4041
22	943.944	1.334	0.141322		22	948.011	40.279	4.24879		22	1033.68	3.449	0.333664
23	1031.11	1.399	0.13568		23	1108.25	29.997	2.70671		23	1096.27	3.546	0.323459
24	1014.94	1.594	0.157054		24	1278.8	34.194	2.67392		24	1461.29	4.522	0.309453
25	1115.66	2.082	0.186615		25	1315.27	44.053	3.34936		25	1533.64	5.303	0.345778
26	1191.76	5.694	0.477779		26	1026.39	29.64	2.8878		26	1316.34	5.173	0.392983
27	1496.91	1.952	0.130402		27	1032.08	43.174	4.18319		27	1378	5.075	0.368288
28	1538	3.156	0.205201		28	1134.92	33.023	2.90971		28	991.185	4.002	0.403759
29	1041.45	3.123	0.29987		29	1129.82	41.873	3.70618		29	865.632	2.44	0.281875
30	1523.13	4.783	0.314023		30	1663.3	53.097	3.19227		30	1049.68	3.351	0.319239
31	1311.79	3.676	0.280228		31	1091.72	30.063	2.75373		31	952.37	2.798	0.293793
32	1325.58	5.206	0.392733		32	1636.59	58.075	3.54855		32	1054.4	2.668	0.253035
33	1147.68	3.416	0.297644		33	1497.99	25.931	1.73106		33	1504.13	6.832	0.454215
34	1354.38	2.538	0.187393		34	1492.88	36.244	2.42779		34	1170.13	8.719	0.745132
35	1203.28	3.351	0.278488		35	1153.11	23.718	2.05687		35	1092.37	7.06	0.646302
36	1209.95	3.579	0.295797		36	976.446	25.443	2.60567		36	1226.74	2.993	0.24398
37	1397.58	3.839	0.274689		37	946.872	33.088	3.49445		37	727.422	3.351	0.460668
38	1160.86	1.887	0.162552		38	1026.68	19.879	1.93624		38	1052.97	5.433	0.51597
39	1040.64	4.457	0.428295		39	1014.64	27.46	2.70637		39	984.743	4.555	0.462557
40	1345.92	2.765	0.205436		40	970.135	12.721	1.31126		40	1378.87	3.839	0.278416
41	1221.7	3.351	0.274291		41	1149.31	22.514	1.95892		41	1103.56	3.904	0.353764
42	1036.57	3.058	0.295011		42	1358.21	24.109	1.77505		42	1262.76	3.123	0.247316
43	1120.71	2.928	0.261263		43	1283.45	23.36	1.8201		43	1125.3	4.653	0.413492
44	1514.81	4.978	0.328623		44	1348.52	28.241	2.09422		44	1014.06	5.466	0.539023
45	1184.67	4.392	0.370736		45	1050.33	25.638	2.44094		45	888.048	2.831	0.318789
46	1052.55	4.978	0.472948		46	1453.67	32.828	2.25828		46	1316.31	3.091	0.234823
47	1020.63	3.123	0.305988		47	1218.41	25.215	2.0695		47	966.653	5.043	0.521697
48	1103.92	1.757	0.15916		48	1293.54	25.865	1.99956		48	993.235	3.319	0.334161
49	1272.94	3.188	0.250444		49	1058.69	26.939	2.54455		49	769.49	2.44	0.317093
50	1003.03	2.896	0.288726		50	955.396	16.658	1.74357		50	1007.23	2.57	0.255156
51	1359.78	4.815	0.354102		51	1337.33	22.189	1.65921		51	845.785	2.961	0.350089
52	1167.98	4.067	0.348208		52	1119.41	22.091	1.97346		52	1564.07	6.54	0.418141
53	1031.04	5.661	0.549057		53	1073.63	24.271	2.26065		53	1381.67	4.034	0.291965
54	1011.85	4.36	0.430896		54	848.941	22.775	2.68275		54	1387.5	3.807	0.274379
55	882.485	7.255	0.82211		55	778.144	21.668	2.78457		55	956.958	3.286	0.34338
56	1296.72	11.55	0.890707		56	1091.65	28.306	2.59295		56	1233.61	2.505	0.203063
57	1109.71	6.214	0.559966		57	1132.71	16.137	1.42463		57	1542.17	4.978	0.322792
58	1054.69	6.637	0.629282		58	977.097	25.15	2.57395		58	1298.32	3.351	0.258103
59	1497.08	5.531	0.369454		59	1328.93	33.284	2.50457		59	1382.55	4.783	0.345955
60	1362.09	6.442	0.472951		60	1421.3	42.849	3.01478		60	1107.27	5.791	0.522998
AVG:			0.293057		AVG:			2.77101		AVG:			0.385107

## Sheet: R3 - 2024.02.07
	ATG5 KO					HA-ATG5 WT					HA-ATG5 K130R
	Cell Area	ALIX Area	% Area			Cell Area	ALIX Area	% Area			Cell Area	ALIX Area	% Area
1	1284.68	3.969	0.308947		1	1064.71	41.255	3.87475		1	1311.3	4.392	0.334935
2	1540.41	8.036	0.521679		2	1713.56	72.749	4.24548		2	1252.8	5.401	0.431114
3	1303.36	8.687	0.666508		3	1714.61	61.817	3.60532		3	2152.37	8.427	0.391523
4	1603.66	8.524	0.531534		4	1109.65	32.535	2.93202		4	1026.62	4.88	0.475348
5	1631.54	8.817	0.540409		5	1012.11	30.746	3.03783		5	1143.64	4.587	0.401086
6	1387.27	4.327	0.311908		6	1273.43	40.376	3.17065		6	1763.44	6.735	0.381924
7	1398.13	5.498	0.393238		7	1207.51	37.415	3.09852		7	1785.08	4.913	0.275226
8	1122.98	2.57	0.228854		8	1138.37	39.693	3.48682		8	1547.24	7.028	0.454227
9	1334.24	5.401	0.404801		9	886.584	23.133	2.60923		9	1286.51	6.052	0.470421
10	782.146	3.449	0.440966		10	1295.75	38.359	2.96038		10	1378.91	5.564	0.403508
11	1301.96	6.182	0.474822		11	1379.72	20.855	1.51154		11	1325.55	8.427	0.635737
12	1111.11	4.522	0.40698		12	1152.4	17.992	1.56127		12	1451.39	4.587	0.316041
13	1413.91	7.158	0.506254		13	1290.83	22.352	1.73159		13	1118.11	3.904	0.349162
14	1525.32	6.182	0.405293		14	1480.09	24.271	1.63983		14	1322.82	4.522	0.341846
15	1526.39	4.132	0.270704		15	1069.46	25.28	2.3638		15	1069.66	3.839	0.358899
16	1375.95	4.587	0.333371		16	1233.18	21.766	1.76503		16	1186.3	4.653	0.392228
17	1266.5	3.709	0.292855		17	1442.48	24.401	1.6916		17	1318.65	3.254	0.246767
18	1189.06	3.546	0.298218		18	1174.46	29.379	2.5015		18	1891.6	6.605	0.349176
19	1199.41	3.026	0.252291		19	1233.93	23.198	1.88001		19	1164.79	5.759	0.494423
20	1554.11	6.897	0.443791		20	1094.94	18.545	1.6937		20	1640	6.247	0.380914
21	1709.01	5.629	0.329372		21	1214.83	20.562	1.69258		21	1107.34	6.019	0.543557
22	1490.6	6.019	0.403797		22	1341.69	34.943	2.60441		22	1224.49	4.165	0.34014
23	1633.59	7.906	0.483964		23	1344.19	24.206	1.80078		23	1252.9	2.896	0.231144
24	1825.39	3.807	0.208558		24	1612.64	35.594	2.20719		24	1517.28	3.449	0.227315
25	1469.65	8.882	0.604362		25	1468.87	41.482	2.82408		25	1336.16	1.855	0.138831
26	1412.55	7.158	0.506744		26	1374.74	40.539	2.94884		26	1280.1	7.353	0.574409
27	1510.06	5.531	0.366278		27	1203.44	21.636	1.79784		27	1026.45	3.807	0.370889
28	1992.46	11.29	0.566637		28	1447.49	31.396	2.16899		28	1628.32	3.904	0.239756
29	1044.15	3.709	0.355216		29	1207.9	21.506	1.78044		29	1226.15	4.62	0.376788
30	1698.14	7.776	0.457912		30	1165.44	18.252	1.5661		30	1233.8	6.052	0.490517
31	1763.96	6.279	0.35596		31	1522.71	25.247	1.65803		31	1581.6	8.166	0.516312
32	1612.09	5.368	0.332985		32	1330.2	32.177	2.41896		32	1162.35	3.807	0.327525
33	1496.52	7.483	0.500026		33	1298.09	18.48	1.42363		33	1162.29	3.904	0.335889
34	1044.48	4.88	0.467219		34	1168.89	24.076	2.05973		34	1056.32	2.57	0.243297
35	1550.11	6.995	0.451259		35	1082.87	23.848	2.2023		35	1238.91	5.824	0.470091
36	1345.79	8.231	0.611613		36	1159.07	21.734	1.87513		36	1270.08	4.62	0.363757
37	1187.76	5.759	0.484861		37	1236.14	21.636	1.75028		37	1198.79	5.564	0.464134
38	1027.07	4.587	0.44661		38	1542.04	32.795	2.12673		38	1350.67	5.759	0.426382
39	1056.97	3.319	0.314011		39	1136.85	25.215	2.21798		39	1839.96	8.459	0.459738
40	1342.4	4.718	0.35146		40	1217.24	19.001	1.56099		40	1515.94	7.06	0.465716
41	1071.81	5.108	0.476578		41	1363.16	27.622	2.02632		41	1228.98	4.978	0.40505
42	1245.48	4.034	0.323891		42	1468.51	22.189	1.51099		42	1457.9	3.449	0.236573
43	1241.25	6.279	0.505861		43	1450.16	30.778	2.12239		43	1645.83	7.028	0.42702
44	1471.99	5.271	0.358087		44	1319.95	12.884	0.976095		44	1301.67	4.067	0.312445
45	1176.6	4.23	0.35951		45	1344.42	23.848	1.77385		45	1242.45	3.872	0.311641
46	1257.75	4.75	0.37766		46	1532.31	38.522	2.51398		46	1008.3	4.132	0.409799
47	1233.54	4.392	0.356048		47	1204.75	29.054	2.41163		47	1577.63	6.637	0.420694
48	1117.16	8.134	0.728096		48	1635.02	39.075	2.38987		48	1412.55	4.587	0.324732
49	1173.97	3.839	0.327011		49	1214.08	30.453	2.50831		49	1399.66	3.123	0.223125
50	1034.46	6.084	0.588135		50	1239.62	28.078	2.26504		50	1222.09	4.62	0.378042
51	1204.94	4.36	0.361843		51	1043.05	20.985	2.0119		51	979.147	4.685	0.478478
52	980.351	6.019	0.613964		52	1177.58	27.687	2.35118		52	1455.33	3.188	0.219057
53	1411.05	2.928	0.207505		53	1491.48	5.043	0.338121		53	1225.37	4.815	0.392942
54	1270.76	5.01	0.394252		54	1141.5	25.182	2.20605		54	904.869	7.678	0.848521
55	1102.85	4.327	0.392349		55	1257.58	19.749	1.57039		55	1271.64	3.611	0.283964
56	1094.94	3.742	0.341754		56	1188.02	26.809	2.25661		56	974.462	4.034	0.413972
57	1178.16	5.238	0.44459		57	1313.41	22.612	1.72162		57	1441.86	5.173	0.358772
58	1128.48	5.889	0.521851		58	1200.22	23.588	1.9653		58	1397.06	6.117	0.437847
59	1850.77	7.613	0.411343		59	1366.32	22.742	1.66448		59	1130.99	5.954	0.526442
60	1658.61	3.449	0.207945		60	1167.2	31.201	2.67315		60	1134.57	3.156	0.278168
AVG:			0.415509		AVG:			2.18839		AVG:			0.3863
