# Supplementary material for: The ATG8 E3-like ligases sense lysosomal damage and initiate ESCRT-mediated membrane repair
Source: EMBO J. 2026 Jan 3;45(3):930–52. doi: 10.1038/s44318-025-00672-1 (PMC12865045; doi:10.1038/s44318-025-00672-1)
Supplement: Supplementary file 5 — Source data Fig. 3 [file 44318_2025_672_MOESM5_ESM.zip › Figure 3/3B/HeLa WT_5KO_8KO_ESCRT.xlsx]

## Sheet: R1 - 2024.02.24
	IST1																		CHMP2A
		WT						5KO						8KO						WT						5KO						8KO
		Cell Area	IST1 Area	%Area				Cell Area	IST1 Area	%Area				Cell Area	IST1 Area	%Area				Cell Area	CHMP2A Area	%Area				Cell Area	CHMP2A Area	%Area				Cell Area	CHMP2A Area	%Area
	1	587.865	25.802	4.3891			1	807.336	13.217	1.63711			1	813.728	21.083	2.59091			1	780.31	34.415	4.41043			1	730.524	1.432	0.196024			1	684.425	9.5	1.38803
	2	597.557	35.089	5.87208			2	814.783	32.694	4.0126			2	678.048	13.665	2.01534			2	560.285	20.895	3.72935			2	728.124	1.07	0.146953			2	837.413	11.539	1.37793
	3	684.57	44.738	6.5352			3	742.107	21.835	2.9423			3	849.719	29.947	3.52434			3	467.437	11.713	2.50579			3	751.086	0.766	0.101986			3	853.724	19.507	2.28493
	4	1077.81	89.736	8.32579			4	1049.3	28.125	2.68037			4	1159.25	56.611	4.88341			4	712.565	22.471	3.15354			4	1000.68	2.01	0.200863			4	803.07	14.663	1.82587
	5	668.503	60.515	9.05232			5	865.726	21.618	2.49709			5	806.729	28.472	3.52931			5	539.448	13.188	2.44472			5	992.541	2.574	0.259334			5	607.628	9.732	1.60164
	6	637.804	39.117	6.13308			6	755.844	26.375	3.48948			6	1064.03	50.191	4.71706			6	628.089	31.19	4.96586			6	664.369	6.608	0.994628			6	851.324	16.557	1.94485
	7	615.884	34.568	5.61275			7	602.726	6.464	1.07246			7	809.173	25.435	3.14333			7	585.605	26.419	4.5114			7	777.953	4.121	0.529724			7	667.724	5.119	0.766634
	8	988.014	70.164	7.10152			8	611.778	2.82	0.460952			8	661.578	24.828	3.75285			8	653.307	10.845	1.66002			8	582.395	2.531	0.434585			8	565.997	6.16	1.08834
	9	590.603	50.808	8.60273			9	1107.54	11.481	1.03662			9	705.523	20.548	2.91245			9	693.463	24.438	3.52405			9	761.18	4.222	0.554665			9	775.293	8.705	1.1228
	10	592.112	37.611	6.35201			10	1317.3	8.589	0.652015			10	940.311	27.922	2.96944			10	736.728	27.402	3.71942			10	898.984	5.683	0.632158			10	609.609	15.414	2.52851
	11	687.317	49.425	7.19101			11	1171.38	13.217	1.12832			11	757.434	17.106	2.25841			11	677.513	28.429	4.19608			11	659.511	6.305	0.956011			11	589.668	14.518	2.46206
	12	614.612	36.729	5.97597			12	1015.23	14.388	1.41722			12	521.677	15.588	2.98806			12	752.923	18.972	2.51978			12	775.755	7.722	0.995417			12	782.364	10.194	1.30297
	13	689.877	39.491	5.72435			13	586.343	7.707	1.31442			13	613.282	18.755	3.05814			13	740.834	31.133	4.20243			13	1001.33	4.757	0.475067			13	603.825	4.526	0.749555
	14	662.779	40.835	6.16118			14	600.441	6.565	1.09336			14	617.678	27.763	4.49474			14	650.01	17.887	2.7518			14	968.002	10.093	1.04266			14	564.869	2.487	0.440279
	15	557.524	37.509	6.72778			15	911.145	7.664	0.841139			15	732.447	15.429	2.1065			15	621.495	22.514	3.62256			15	1013.42	6.811	0.67208			15	485.946	4.222	0.868821
	16	563.134	40.3	7.15638			16	940.543	8.575	0.911707			16	509.69	16.195	3.17742			16	1020.38	65.765	6.44517			16	1004.99	4.309	0.42876			16	567.139	4.584	0.808267
	17	841.954	59.908	7.11535			17	776.449	6.623	0.852986			17	725.521	26.129	3.60141			17	993.524	64.246	6.46648			17	1096.64	1.909	0.174077			17	691.381	8.98	1.29885
	18	697.541	28.139	4.03403			18	911.29	15.834	1.73754			18	681.533	24.654	3.61743			18	474.335	14.041	2.96014			18	951.012	8.922	0.938159			18	711.234	5.697	0.801002
	19	606.832	46.374	7.64198			19	472.816	7.635	1.61479			19	640.597	18.61	2.9051			19	840.739	55.238	6.57017			19	721.617	9.066	1.25635			19	945.994	18.48	1.9535
	20	835.085	46.07	5.5168			20	744.362	9.587	1.28795			20	685.264	23.845	3.47968			20	912.23	49.801	5.45926			20	1224.16	7.577	0.618954			20	712.782	15.01	2.10583
	21	664.76	56.597	8.5139			21	716.7	7.187	1.00279			21	691.395	37.481	5.42107			21	769.494	32.101	4.1717			21	1196.46	7.36	0.61515			21	974.191	24.568	2.52189
	22	827.841	49.179	5.94063			22	878.653	8.372	0.952822			22	681.75	16.007	2.34793			22	707.735	27.59	3.89835			22	1119.49	5.018	0.448241			22	754.282	6.811	0.902978
	23	811.024	61.426	7.57388			23	1008.72	14.099	1.39771			23	713.013	25.262	3.54299			23	656.995	18.466	2.81068			23	586.892	9.356	1.59416			23	687.231	10.411	1.51492
	24	791.806	56.134	7.08936			24	1080.53	6.044	0.559355			24	780.628	31.61	4.0493			24	607.295	13.13	2.16205			24	614.569	3.557	0.57878			24	775.495	11.959	1.54211
	25	852.35	67.326	7.89887			25	1043.48	14.46	1.38574			25	936.378	34.415	3.67533			25	720.764	22.413	3.10962			25	415.236	3.239	0.780038			25	804.921	8.503	1.05638
	26	731.768	45.231	6.18106			26	1060.39	9.081	0.856385			26	659.858	20.982	3.17978			26	658.918	15.863	2.40743			26	487.855	3.398	0.696518			26	701.647	20.808	2.96559
	27	743.726	32.391	4.35523			27	963.766	11.93	1.23785			27	677.166	43.482	6.42117			27	752.793	20.736	2.75454			27	730.813	2.183	0.298708			27	499.914	11.973	2.39501
	28	1131.6	64.376	5.68892			28	1098.82	8.907	0.810595			28	688.662	29.34	4.26044			28	871.843	46.258	5.30577			28	942.567	5.654	0.599851			28	725.391	13.303	1.83391
	29	855.344	63.147	7.38264			29	793.382	10.31	1.2995			29	835.056	37.524	4.49359			29	912.027	57.32	6.2849			29	753.443	9.804	1.30123			29	598.894	13.072	2.18269
	30	886.968	53.864	6.07282			30	859.523	4.671	0.543441			30	524.048	35.948	6.85968			30	667.29	33.678	5.04698			30	678.251	5.177	0.763287			30	626.137	4.165	0.66519
	31	966.426	67.644	6.9994			31	1074.91	5.249	0.488322			31	655.737	34.892	5.32104			31	785.198	28.631	3.64634			31	729.02	4.642	0.636745			31	684.151	7.476	1.09274
	32	902.715	48.268	5.34698			32	790.302	6.42	0.812348			32	581.686	17.54	3.01537			32	777.736	30.641	3.93977			32	798.573	4.714	0.590303			32	573.256	8.069	1.40757
	33	841.592	52.013	6.18031			33	1277.8	19.29	1.50963			33	546.91	15.978	2.9215			33	589.495	14.272	2.42106			33	688.503	2.082	0.302395			33	621.987	8.155	1.31112
	34	783.448	57.956	7.39756			34	1242.79	11.438	0.92035			34	843.197	32.275	3.82769			34	691.294	44.609	6.45297			34	636.881	2.198	0.345119			34	676.458	9.558	1.41295
	35	641.58	38.912	6.06503			35	926.487	9.471	1.02225			35	479.945	18.813	3.91982			35	907.067	28.168	3.10539			35	1108.74	4.165	0.375651			35	623.042	7.404	1.18836
	36	842.185	50.683	6.01804			36	820.827	21.126	2.57375			36	613.123	24.394	3.97865			36	594.18	11.033	1.85684			36	853.478	8.546	1.00131			36	630.663	6.565	1.04097
	37	640.712	39.664	6.19061			37	1028.63	13.694	1.33128			37	483.025	30.713	6.35847			37	587.326	22.731	3.87025			37	1103.29	2.964	0.268651			37	896.786	13.896	1.54953
	38	709.412	54.471	7.67833			38	1022.37	11.727	1.14704			38	623.1	24.466	3.9265			38	634.307	27.792	4.38147			38	631.632	3.904	0.618081			38	842.908	9.963	1.18198
	39	1215.52	75.352	6.19918			39	959.514	10.252	1.06846			39	698.105	36.063	5.16584			39	748.484	28.255	3.77496			39	601.555	5.018	0.834171			39	421.946	3.658	0.866936
	40	663.964	44.262	6.66633			40	1037.28	5.206	0.501889			40	800.829	34.227	4.27395			40	594.975	20.692	3.47779			40	1032.16	5.712	0.553402			40	567.848	7.548	1.32923
	41	622.261	28.472	4.57557			41	949.71	15.762	1.65966			41	589.625	20.114	3.41132			41	744.42	20.548	2.76027			41	856.457	2.906	0.339305			41	726.389	2.69	0.370325
	42	779.226	44.87	5.75828			42	1199.48	10.744	0.895721			42	914.182	35.095	3.83895			42	862.805	36.844	4.27026			42	799.687	3.282	0.410411			42	746.734	8.329	1.11539
	43	618.111	35.832	5.79702			43	472.961	8.734	1.84666			43	798.776	32.81	4.10753			43	946.544	45.506	4.80759			43	468.16	2.733	0.583775			43	691.829	12.855	1.85812
	44	757.203	48.774	6.44134			44	662.721	13.086	1.97459			44	695.429	27.995	4.02557			44	666.278	35.326	5.30199			44	531.466	3.991	0.750942			44	784.446	7.982	1.01753
	45	555.195	40.214	7.24322			45	540.779	11.799	2.18185			45	680.854	26.086	3.83136			45	986.699	23.715	2.40347			45	759.256	3.528	0.464665			45	768.974	12.913	1.67925
	46	996.359	63.885	6.41185			46	755.179	18.017	2.38579			46	618.849	31.754	5.13114			46	725.694	23.845	3.28582			46	542.904	5.741	1.05746			46	480.581	4.844	1.00795
	47	806.035	46.909	5.81972			47	850.948	11.727	1.37811			47	848.504	38.218	4.50416			47	685.018	35.413	5.16965			47	965.342	3.716	0.384941			47	700.519	9.963	1.42223
	48	856.848	45.246	5.28052			48	860.275	7.346	0.853913			48	960.469	34.892	3.63281			48	569.424	18.827	3.30632			48	604.403	9.385	1.55277			48	611.922	9.269	1.51474
	49	961.495	78.808	8.1964			49	964.46	8.517	0.883085			49	1125.08	43.106	3.83137			49	581.036	27.373	4.71107			49	841.824	1.865	0.221543			49	416.668	8.85	2.12399
	50	730.842	38.16	5.22137			50	857.007	10.411	1.21481			50	1154.43	48.85	4.23151			50	768.945	25.696	3.34172			50	660.479	4.598	0.696161			50	385.318	6.218	1.61373
	51	805.587	64.892	8.05524			51	1106.21	15.501	1.40127			51	1100.47	49.169	4.46801			51	714.43	34.401	4.81517			51	664.427	4.873	0.733414			51	495.128	9.616	1.94212
	52	1111.7	74.713	6.72063			52	825.874	10.31	1.24837			52	779.791	43.901	5.62984			52	757.536	21.95	2.89755			52	643.315	6.334	0.984588			52	601.063	12.363	2.05686
							53	738.029	11.597	1.57135									53	682.488	11.554	1.69292			53	791.56	4.945	0.624716			53	414.557	9.081	2.19053
							54	910.74	15.602	1.71311									54	451.589	12.334	2.73124			54	697.613	1.836	0.263183			54	918.881	19.81	2.15588
							55	828.26	10.035	1.21158									55	820.784	29.918	3.64505			55	905.361	3.528	0.389679			55	721.082	19.854	2.75336
							56	1400.68	21.965	1.56817									56	771.649	26.997	3.49861			56	686.912	5.003	0.728332
							57	486.293	7.534	1.54927															57	446.282	6.897	1.54544
							58	686.912	5.032	0.732554															58	772.198	3.384	0.43823
																									59	1208.91	3.268	0.270327
	AVG:			6.50349						1.38572						3.91017			AVG:			3.80957						0.631358						1.51827

## Sheet: R2 - 2024.02.26
	IST1																	CHMP2A
		WT						5KO					8KO						WT						5KO					8KO
		Cell Area	IST1 Area	%Area				Cell Area	IST1 Area	%Area			Cell Area	IST1 Area	%Area				Cell Area	CHMP2A Area	%Area				Cell Area	CHMP2A Area	%Area			Cell Area	CHMP2A Area	%Area
	1	1038.11	45.94	4.42537			1	922.482	8.401	0.910695		1	1099.08	30.077	2.73655			1	652.483	13.202	2.02335			1	1140.47	1.186	0.103992		1	805.774	6.594	0.818344
	2	846.017	42.397	5.01137			2	1270	9.862	0.776535		2	936.147	21.141	2.2583			2	825.744	21.256	2.57416			2	1014.49	2.892	0.285069		2	839.481	10.888	1.29699
	3	736.294	46.677	6.33945			3	1012.03	9.081	0.897303		3	892.752	32.289	3.61679			3	682.719	16.036	2.34884			3	852.596	0.593	0.0695523		3	995.433	8.04	0.807689
	4	1212.96	38.681	3.18899			4	1307.41	26.129	1.99853		4	1151.38	40.734	3.53783			4	1006.5	26.361	2.61909			4	1132.53	3.123	0.275755		4	1159.87	10.975	0.946224
	5	1119.26	63.263	5.65224			5	793.382	14.59	1.83896		5	1019.13	29.6	2.90443			5	738.275	41.963	5.68393			5	1066.07	3.311	0.31058		5	859.06	11.597	1.34996
	6	934.05	72.04	7.71265			6	814.494	15.458	1.89787		6	1093.55	39.086	3.57425			6	755.743	39.548	5.233			6	796.607	6.362	0.798637		6	716.281	3.282	0.4582
	7	869.124	63.841	7.34544			7	930.984	5.827	0.625897		7	761.353	15.082	1.98095			7	669.069	20.316	3.03646			7	962.609	2.212	0.229792		7	879.593	8.069	0.917356
	8	754.629	54.008	7.15689			8	1315.93	27.055	2.05597		8	667.883	17.67	2.64567			8	700.071	26.823	3.83147			8	1145.08	6.146	0.536731		8	986.656	10.657	1.08011
	9	683.428	46.475	6.80028			9	941.049	21.3	2.26343		9	724.176	14.012	1.93489			9	834.593	27.763	3.32653			9	1193.38	7.881	0.660395		9	927.543	10.137	1.09289
	10	955.48	83.782	8.76858			10	781.713	18.928	2.42135		10	1000.38	22.269	2.22606			10	695.401	20.432	2.93816			10	961.958	5.668	0.589215		10	931.809	6.29	0.675031
	11	768.091	41.775	5.43881			11	1109.6	21.618	1.94828		11	982.694	12.146	1.23599			11	870.585	20.143	2.31373			11	1110.69	3.89	0.350231		11	1105.17	14.446	1.30713
	12	1021.14	90.983	8.90992			12	899.49	20.273	2.25383		12	1152.9	27.937	2.42319			12	842.431	34.516	4.09719			12	1175.17	6.449	0.548771		12	1250.47	22.485	1.79813
	13	874.272	48.196	5.5127			13	1086.52	15.762	1.45069		13	938.215	19.348	2.06221			13	760.514	40.662	5.34665			13	1186.77	6.623	0.55807		13	900.517	14.171	1.57365
	14	1177.83	97.577	8.28445			14	665.512	16.918	2.5421		14	1025.34	27.85	2.71618			14	850.933	38.71	4.54912			14	1181.49	4.439	0.375712		14	1030.21	13.448	1.30536
	15	956.304	53.343	5.57804			15	1092.46	37.278	3.4123		15	809.028	15.921	1.96792			15	1030.56	42.975	4.17008			15	1161.8	5.726	0.492857		15	972.875	23.006	2.36474
	16	1075.37	83.073	7.72507			16	1122.55	19.536	1.74032		16	789.42	15.848	2.00755			16	818.311	32.318	3.94935			16	906.735	4.844	0.534224		16	890.164	9.789	1.09969
	17	764.65	55.064	7.2012			17	1255.97	28.862	2.29798		17	1135.97	30.496	2.68458			17	838.165	36.946	4.40796			17	1099.46	8.271	0.752279		17	1057.48	9.515	0.89978
	18	766.053	41.862	5.46463			18	1164.33	14.735	1.26554		18	1089.41	37.712	3.46169			18	653.408	35.181	5.38423			18	996.879	9.486	0.95157		18	1007.32	20.953	2.08008
	19	631.212	52.013	8.24018			19	817.502	19.087	2.3348		19	620.223	14.229	2.29417			19	801.147	27.951	3.48887			19	1302.74	12.349	0.947926		19	1051.12	9.602	0.913503
	20	811.949	63.581	7.83066			20	790.779	10.614	1.34222		20	774.902	23.02	2.9707			20	629.549	22.138	3.51649			20	1252.69	9.92	0.791894		20	1063.87	12.175	1.1444
	21	592.893	46.692	7.87528			21	1001.36	20.837	2.08087		21	936.378	25.999	2.77655			21	786.08	21.661	2.75557			21	981.985	4.193	0.426992		21	1088.04	13.896	1.27716
	22	763.059	60.819	7.97042			22	833.914	14.576	1.7479		22	785.27	19.637	2.50067			22	756.87	25.074	3.31285			22	773.977	5.047	0.652087		22	796.809	4.54	0.569773
	23	694.678	46.359	6.67345			23	1136.13	28.992	2.55182		23	959.601	29.542	3.07857			23	632.427	14.055	2.22239			23	1152.74	11.756	1.01983		23	824.876	7.534	0.913349
	24	705.19	47.791	6.77704			24	1229.98	31.624	2.57111		24	1071.94	36.642	3.41828			24	910.523	30.034	3.29854			24	1428.88	12.349	0.864246		24	842.069	5.249	0.623346
	25	929.105	59.576	6.41219			25	1214.66	28.978	2.38568		25	760.905	22.008	2.89235			25	694.2	11.004	1.58513			25	1026.78	3.731	0.363368		25	898.305	9.052	1.00768
	26	745.331	52.013	6.97851			26	987.075	19.883	2.01434		26	1080.7	28.226	2.61182			26	784.894	32	4.07698			26	974.148	1.634	0.167736		26	734.703	7.664	1.04314
	27	571.478	16.73	2.9275			27	800.685	20.143	2.51572		27	832.526	13.26	1.59274			27	900.517	29.99	3.33031			27	821.825	22.543	2.74304		27	679.885	18.205	2.67766
	28	929.35	37.885	4.07651			28	1258.66	31.017	2.46428		28	835.895	30.12	3.60332			28	870.107	22.211	2.55267			28	877.251	5.09	0.580222		28	687.476	14.475	2.10553
	29	1048.23	75.713	7.22296			29	1147.71	26.115	2.2754		29	621.235	37.799	6.08449			29	858.655	37.654	4.38523			29	633.034	2.285	0.36096		29	774.526	15.501	2.00135
	30	774.483	52.534	6.78311			30	1111.92	25.537	2.29665		30	1059.71	47.039	4.43886			30	878.393	30.8	3.5064			30	796.231	3.803	0.477625		30	660.971	6.435	0.973568
	31	824.645	46.937	5.69178			31	912.678	21.401	2.34486		31	677.716	23.657	3.4907			31	543.512	12.494	2.29875			31	945.387	3.774	0.399202		31	794.452	4.989	0.62798
	32	571.579	55.107	9.64119			32	926.01	14.012	1.51316		32	766.472	18.769	2.44875			32	737.089	26.317	3.5704			32	1069.34	5.827	0.544916		32	694.012	8.85	1.27519
	33	878.87	73.197	8.32854			33	907.545	19.724	2.17334		33	800.352	17.511	2.18791			33	709.658	21.922	3.08909			33	1026.72	3.803	0.370401		33	569.656	9.789	1.71841
	34	821.666	46.937	5.71242			34	837.963	22.76	2.71611		34	943.984	33.764	3.57676			34	1044.68	50.205	4.80576			34	881.372	7.881	0.894174		34	702.934	12.334	1.75465
	35	690.079	35.644	5.16521			35	814.263	10.903	1.339		35	889.267	21.517	2.41963			35	811.197	41.37	5.09987			35	995.462	3.282	0.329696		35	738.101	4.352	0.589621
	36	763.189	53.82	7.05199			36	1201.43	18.943	1.5767		36	891.32	24.654	2.76601			36	939.632	52.331	5.56931			36	1052.02	8.3	0.788962		36	784.027	4.598	0.586459
	37	765.85	48.759	6.36665			37	1091.36	23.02	2.10929		37	1120.73	44.205	3.9443			37	629.217	21.835	3.47019			37	1130.03	9.298	0.822811		37	869.413	9.688	1.11432
	38	695.762	45.81	6.58415			38	1084.41	38.204	3.52303		38	1284.94	31.451	2.44766			38	701.763	13.78	1.96363			38	960.295	6.738	0.701659		38	831.875	10.888	1.30885
	39	1036.5	88.149	8.50449			39	997.4	17.352	1.73972		39	1478.88	42.036	2.84243			39	670.963	14.952	2.22844			39	1045.99	1.027	0.0981849		39	988.275	10.946	1.10759
	40	605.603	46.301	7.64544			40	867.837	28.183	3.2475		40	1309.98	38.175	2.91416			40	1097.32	43.38	3.95327			40	1004.02	3.962	0.394613		40	902.889	10.006	1.10822
	41	535.848	35.543	6.63304			41	910.972	20.259	2.22389		41	959.427	22.269	2.32107			41	900.315	32.521	3.61218			41	1274.74	3.456	0.271113		41	792.688	12.869	1.62346
	42	893.808	82.538	9.23442			42	1073.79	15.169	1.41266		42	716.295	30.959	4.3221			42	986.627	48.543	4.9201			42	1212.88	7.996	0.659255		42	742.107	8.604	1.1594
	43	960.454	68.7	7.15287			43	1227.92	29.889	2.43411		43	841.896	26.737	3.17581			43	864.685	32.665	3.77768			43	865.712	3.442	0.397592		43	890.409	12.045	1.35275
	44	1144.37	72.749	6.35711			44	1156.58	20.707	1.79037		44	711.871	12.869	1.80777			44	750.826	34.834	4.63942			44	966.209	10.353	1.07151		44	961.611	27.604	2.8706
	45	1069.5	87.628	8.19338			45	1089.57	24.973	2.29201		45	735.99	24.38	3.31255			45	520.809	11.814	2.26839			45	1118.2	4.844	0.433197		45	873.91	24.582	2.81288
	46	1103.46	96.246	8.72216			46	795.334	13.925	1.75084		46	977.011	37.423	3.83036			46	817.849	34.921	4.26986			46	994.667	6.088	0.612064		46	807.119	22.413	2.77691
	47	902.686	64.506	7.14601			47	902.122	18.422	2.04207		47	623.592	22.066	3.53853			47	750.913	27.619	3.67806			47	1354.87	6.652	0.49097		47	884.105	10.86	1.22836
	48	1124.13	87.744	7.80552			48	1076.79	27.98	2.59847		48	1043.66	17.786	1.7042			48	941.266	31.349	3.33051			48	1017.67	3.427	0.336749		48	893.547	20.895	2.33843
	49	821.912	61.296	7.45773			49	1071.67	18.798	1.75409		49	1151.88	18.986	1.64827			49	593.399	27.069	4.56169			49	1050.15	6.97	0.663715		49	816.692	20.475	2.50707
	50	683.514	43.568	6.37412			50	848.649	19.695	2.32075		50	1091.43	54.847	5.02522			50	855.43	32.853	3.84052			50	744.059	4.005	0.538264		50	636.852	6.84	1.07403
	51	688.865	29.976	4.35151			51	1042.63	25.045	2.4021		51	1110.95	52.331	4.71045			51	729.252	32.709	4.48528			51	770.81	4.671	0.605986		51	717.163	9.442	1.31658
	52	735.209	48.846	6.64383			52	786.6	11.467	1.45779		52	1060.91	55.324	5.21478			52	661.159	26.852	4.06135			52	934.932	6.84	0.731604		52	890.149	6.825	0.766726
	53	887.807	65.75	7.40589			53	625.949	10.44	1.66787		53	905.433	49.005	5.41233			53	992.715	35.528	3.57887			53	1291.98	3.861	0.298843		53	878.668	5.798	0.659862
	54	805.124	48.861	6.06875			54	1080.21	15.183	1.40556		54	695.936	21.762	3.12701			54	681.302	18.899	2.77395			54	1036.43	4.078	0.393467		54	776.71	2.27	0.292258
	55	899.273	59.33	6.59755			55	776.348	14.46	1.86257		55	624.228	22.254	3.56504			55	633.873	29.152	4.59903			55	915.122	6.594	0.72056		55	1075.59	8.835	0.821413
							56	1061.57	18.552	1.74759		56	667.059	32.434	4.86224			56	737.725	20.056	2.71863			56	960.136	3.658	0.380988		56	618.502	7.968	1.28827
							57	851.266	19.29	2.26604		57	780.007	28.848	3.69843			57	777.997	20.345	2.61505			57	979.932	6.637	0.677292		57	737.942	9.197	1.2463
							58	763.522	7.057	0.924269		58	713.837	24.293	3.40316			58	927.716	40.965	4.41568			58	1293.47	5.958	0.460621		58	931.274	8.575	0.920782
							59	922.106	12.985	1.40819		59	641.623	25.652	3.99799			59	1019.37	37.206	3.64992			59	1222.82	12.913	1.056		59	887.387	8.575	0.96632
							60	1044.06	15.704	1.50413		60	822.837	34.936	4.2458			60	935.771	36.367	3.88631			60	824.833	7.881	0.955466		60	1108.71	21.329	1.92376
	AVG:			6.78399						1.97877					3.10332			AVG:			3.6266						0.581987					1.30432

## Sheet: R3 - 2024.02.28
	IST1																	CHMP2A
		WT						5KO					8KO						WT						5KO					8KO
		Cell Area	IST1 Area	%Area				Cell Area	IST1 Area	%Area			Cell Area	IST1 Area	%Area				Cell Area	CHMP2A Area	%Area				Cell Area	CHMP2A Area	%Area			Cell Area	CHMP2A Area	%Area
	1	772.777	23.266	3.0107			1	1082.09	5.003	0.462345		1	998.947	31.769	3.18025			1	868.575	28.588	3.29137			1	819.613	1.215	0.148241		1	727.054	9.63	1.32452
	2	1079.89	50.769	4.70129			2	839.785	6.334	0.754241		2	788.914	22.818	2.89233			2	919.344	24.322	2.64558			2	900.43	0.998	0.110836		2	707.764	9.544	1.34847
	3	777.592	47.068	6.05305			3	1055.47	9.341	0.885008		3	863.239	23.975	2.77733			3	749.105	23.83	3.18113			3	1088.15	4.468	0.410605		3	725.246	12.248	1.68881
	4	861.287	46.417	5.38926			4	1277.46	6.088	0.47657		4	697.006	35.196	5.0496			4	518.409	19.926	3.84368			4	1350.44	5.726	0.424009		4	814.002	13.332	1.63783
	5	905.65	66.285	7.31905			5	1381.5	15.472	1.11994		5	719.737	25.927	3.60229			5	512.394	22.905	4.47019			5	1019.21	3.629	0.356061		5	806.237	21.878	2.71359
	6	882.601	43.106	4.88397			6	974.307	29.152	2.99208		6	618.285	37.64	6.08781			6	661.014	17.743	2.68421			6	1557.16	9.659	0.620294		6	771.417	10.729	1.39082
	7	948.264	47.429	5.00167			7	1205.38	32.709	2.71359		7	972.008	42.527	4.37517			7	739.128	16.846	2.27917			7	1009.95	5.191	0.513985		7	795.219	15.516	1.95116
	8	937.405	61.875	6.60067			8	1122.28	30.236	2.69417		8	648.42	34.545	5.32757			8	813.221	16.832	2.06979			8	669.633	2.473	0.369307		8	897.177	24.134	2.68999
	9	1075.93	79.69	7.4066			9	1038.91	21.155	2.03626		9	876.296	39.707	4.53123			9	685.568	19.666	2.86857			9	1083.32	7.143	0.659361		9	786.774	19.781	2.51419
	10	943.03	44.638	4.73347			10	946.327	35.109	3.71003		10	944.49	46.692	4.94362			10	764.925	17.699	2.31382			10	1065.91	5.582	0.523683		10	674.448	7.939	1.17711
	11	798.978	41.905	5.24483			11	813.106	7.158	0.880328		11	873.26	33.793	3.86975			11	725	20.447	2.82028			11	1180.54	6.536	0.553646		11	832.641	11.192	1.34416
	12	880.88	59.59	6.76483			12	1042.24	3.008	0.288609		12	795.291	22.543	2.83456			12	682.661	14.2	2.0801			12	934.975	5.611	0.600123		12	788.957	12.378	1.56891
	13	1332.89	79.111	5.93531			13	1383.04	12.667	0.915884		13	755.728	48.08	6.36208			13	740.314	12.219	1.65052			13	631.241	4.931	0.78116		13	981.103	17.135	1.7465
	14	987.596	52.461	5.31199			14	1107.6	8.43	0.761105		14	741.34	36.396	4.90949			14	848.663	18.451	2.17413			14	842.257	2.747	0.326147		14	771.981	12.841	1.66338
	15	704.482	37.148	5.27309			15	1221.79	11.698	0.957446		15	848.273	29.354	3.46044			15	741.066	18.813	2.53864			15	737.176	3.89	0.527689		15	911.868	26.014	2.85283
	16	661.014	38.232	5.78384			16	784.851	4.815	0.613492		16	746.372	22.659	3.03589			16	831.542	36.656	4.4082			16	820.235	3.225	0.39318		16	584.954	8.083	1.38182
	17	815.101	45.332	5.56152			17	803.215	4.7	0.585148		17	1129.77	63.133	5.58814			17	1046.39	19.319	1.84625			17	1338.05	7.201	0.538171		17	1066.89	20.316	1.90422
	18	888.804	61.976	6.97297			18	992.613	7.837	0.789532		18	773.312	28.66	3.70614			18	979.744	32.853	3.35322			18	1142.52	5.856	0.512551		18	665.237	11.597	1.74329
	19	738.202	44.045	5.96652			19	991.023	7.245	0.731063		19	981.884	55.151	5.61685			19	1213.74	29.383	2.42087			19	794.076	5.263	0.662783		19	721.385	11.235	1.55742
	20	781.062	44.667	5.71875			20	782.32	7.302	0.933378		20	825.223	44.017	5.33395			20	1101.71	42.831	3.88767			20	1324.39	3.138	0.23694		20	653.755	16.036	2.45291
	21	1200.2	65.924	5.49274			21	967.843	10.831	1.11909		21	537.265	20.591	3.83256			21	906.576	32.535	3.58878			21	1052.81	4.237	0.402446		21	686.247	9.197	1.34019
	22	958.372	48.441	5.05451			22	887.272	6.522	0.735062		22	652.049	24.076	3.69236			22	1247.55	16.485	1.3214			22	1282.15	0.68	0.053036		22	702.775	12.32	1.75305
	23	781.684	45.564	5.82895			23	716.151	4.598	0.642043		23	598.07	23.208	3.88048			23	598.301	17.555	2.93414			23	877.222	3.167	0.361026		23	706.636	9.992	1.41402
	24	602.523	47.198	7.83339			24	1109.58	12.233	1.10249		24	641.739	26.795	4.17537			24	1435.09	35.615	2.48172			24	1058.8	3.456	0.326408		24	736.684	8.821	1.19739
	25	497.861	33.287	6.686			25	976.91	8.141	0.833342		25	905.708	47.357	5.22873			25	943.536	21.213	2.24824			25	736.077	0.954	0.129606		25	615.133	4.309	0.700499
	26	743.48	50.119	6.74114			26	867.49	5.379	0.620065		26	959.211	50.914	5.3079			26	772.242	26.375	3.41538			26	1186.15	3.109	0.262109		26	830.877	9.24	1.11208
	27	618.632	32.94	5.32465			27	772.95	20.779	2.68827		27	814.667	39.809	4.88654			27	1145.31	32.636	2.84953			27	790.244	1.244	0.15742		27	877.222	4.28	0.487904
	28	923.205	55.628	6.02553			28	1058.45	12.869	1.21583		28	898.579	49.887	5.55177			28	774.743	23.454	3.02733			28	1053.79	1.403	0.133138		28	698.307	16.528	2.36687
	29	879.622	49.598	5.63856			29	1206.2	11.987	0.993779		29	648.521	32.058	4.94325			29	1152.63	52.693	4.57155			29	1120.89	2.241	0.199931		29	694.143	6.55	0.94361
	30	875.487	32.853	3.75254			30	908.195	6.854	0.754684		30	546.78	20.591	3.76587			30	1061.86	27.315	2.57237			30	914.11	0.766	0.0837974		30	881.719	8.719	0.988864
	31	866.044	53.589	6.18779			31	1052.25	8.3	0.788788		31	725.391	27.763	3.82732			31	1354.45	24.004	1.77223			31	1414.17	3.514	0.248485		31	891.682	6.97	0.781669
	32	854.765	45.116	5.27818			32	1265.5	18.726	1.47973		32	684.237	26.795	3.91604			32	741.181	35.977	4.85401			32	1040.51	3.731	0.358576		32	728.456	14.026	1.92544
	33	705.508	58.332	8.26808			33	1214.68	7.866	0.64758		33	567.053	18.249	3.21822			33	897.755	30.887	3.44047			33	596.031	2.473	0.414911		33	1110.97	17.757	1.59833
	34	830.762	73.848	8.88919			34	1098.79	7.996	0.727707		34	755.511	43.8	5.7974			34	651.818	27.142	4.16405			34	1022.33	3.413	0.333846		34	884.77	12.739	1.43981
	35	720.648	48.933	6.79014			35	1076.47	16.47	1.53		35	858.698	41.717	4.85817			35	1146.16	42.903	3.74318			35	1393.49	3.196	0.229352		35	621.365	15.328	2.46683
	36	677.86	47.906	7.06724			36	837.211	7.62	0.910165		36	1228.34	57.652	4.69348			36	1075.14	29.108	2.70738			36	823.965	3.413	0.414217		36	1179.99	18.437	1.56247
	37	789.435	38.551	4.88337			37	714.647	9.688	1.35563		37	745.375	24.033	3.22428			37	842.865	35.152	4.17054			37	1185.87	1.995	0.16823		37	834.275	8.459	1.01393
	38	969.39	57.392	5.92042			38	1059.1	8.372	0.790482		38	934.686	45.231	4.83917			38	1262.38	44.45	3.52112			38	1022.78	2.718	0.265747		38	998.585	14.012	1.40319
	39	804.762	60.212	7.48196			39	899.288	7.404	0.823318		39	925.114	31.104	3.36218			39	1142.48	32.015	2.80224			39	1006.61	1.677	0.166599		39	1077.29	18.494	1.71671
	40	614.771	35.789	5.82152			40	1120.83	7.808	0.696626		40	901.442	54.601	6.05707			40	1007.07	36.512	3.62555			40	879.622	0.897	0.101976		40	1067.33	14.966	1.40219
	41	727.907	44.523	6.11658			41	865.726	5.986	0.691443		41	754.904	22.977	3.0437			41	759.705	31.306	4.12081			41	988.709	3.34	0.337814		41	885.522	13.94	1.57421
	42	739.808	49.179	6.64754			42	1218.25	14.46	1.18695		42	735.224	25.739	3.50084			42	817.69	33.403	4.08504			42	1066.04	4.005	0.375689		42	906.619	12.349	1.36209
	43	1070.35	48.412	4.523			43	599.313	8.43	1.40661		43	773.239	34.415	4.45076			43	984.805	25.667	2.6063			43	1171.66	4.859	0.414711		43	845.843	18.842	2.2276
	44	526.029	28.747	5.46491			44	1085.87	19.565	1.80179		44	837.399	40.402	4.8247			44	917.696	25.276	2.75429			44	947.917	0.882	0.0930461		44	985.673	16.687	1.69295
	45	1002.94	61.137	6.09579			45	746.011	8.503	1.1398		45	744.319	43.163	5.79899			45	913.083	22.297	2.44195			45	771.331	0.983	0.127442		45	1016.8	11.568	1.13768
	46	730.452	39.158	5.36079			46	840.262	11.134	1.32506		46	794.322	34.401	4.33086			46	1076.71	31.885	2.96133			46	1025.38	1.244	0.121321		46	846.407	6.796	0.802923
	47	870.498	62.468	7.17612			47	974.191	14.952	1.53481		47	615.002	31.436	5.11153			47	1101.51	34.965	3.17427			47	674.94	0.448	0.0663763		47	790.606	5.48	0.693139
	48	814.812	50.061	6.14387			48	615.147	7.447	1.2106		48	767.759	24.409	3.17925			48	976.172	33.605	3.44253			48	856.443	0.824	0.0962119		48	831.166	14.171	1.70495
	49	1030.9	89.942	8.72458			49	649.114	9.905	1.52593		49	998.397	66.719	6.68261			49	1069.53	35.962	3.36242			49	938.59	2.762	0.294271		49	793.744	8.879	1.11862
	50	1021.81	65.316	6.3922			50	644.082	4.324	0.671343		50	594.035	32.665	5.49883			50	1192.77	25.435	2.13243			50	770.579	2.212	0.287057		50	734.443	8.56	1.16551
	51	757.926	58.173	7.67529			51	778.763	10.975	1.40929		51	898.362	32.506	3.61836			51	921.108	28.53	3.09736			51	1074.12	1.692	0.157524		51	847.579	13.086	1.54393
	52	807.076	70.869	8.78096			52	618.328	15.747	2.54671		52	1203.07	39.519	3.28486			52	917.291	20.707	2.25741			52	809.794	1.2	0.148186		52	766.284	6.724	0.877481
	53	785.848	29.325	3.73164			53	738.882	9.862	1.33472		53	557.914	37.77	6.76986			53	903.583	22.847	2.52849			53	845.525	1.75	0.206972		53	651.196	12.537	1.92523
	54	907.082	37.003	4.07934			54	895.413	7.317	0.817165		54	453.107	18.972	4.18709			54	1037.57	28.009	2.69948			54	980.771	0.969	0.0987998		54	960.454	14.142	1.47243
	55	711.017	39.592	5.56836			55	699.131	10.281	1.47054		55	700.78	31.971	4.5622			55	646.063	12.306	1.90477			55	983.72	2.227	0.226386		55	983.807	3.442	0.349865
	56	1026.35	72.127	7.02753			56	749.467	8.676	1.15762		56	582.164	20.62	3.54196			56	779.934	18.538	2.37687			56	986.034	4.54	0.46043		56	955.494	5.509	0.57656
	57	880.822	48.34	5.48806			57	699.204	5.524	0.790041		57	562.426	22.919	4.07502			57	694.085	21.864	3.15005			57	1169.19	1.75	0.149677		57	1120.01	20.461	1.82686
	58	951.576	50.061	5.26085			58	869.688	14.532	1.67094		58	609.479	24.163	3.96453									58	864.107	3.008	0.348105		58	864.309	7.678	0.88834
	59	1003.97	58.694	5.84622			59	786.224	6.869	0.87367		59	520.419	22.24	4.27348									59	606.326	1.605	0.264709		59	1316.56	12.349	0.937973
	60	879.593	54.891	6.2405								60	572.649	26.173	4.57051									60	569.395	1.027	0.180367		60	996.344	7.664	0.769212
	AVG:			6.01572						1.19186					4.43021			AVG:			2.9778						0.308912					1.48191
