# Supplementary material for: The ATG8 E3-like ligases sense lysosomal damage and initiate ESCRT-mediated membrane repair
Source: EMBO J. 2026 Jan 3;45(3):930–52. doi: 10.1038/s44318-025-00672-1 (PMC12865045; doi:10.1038/s44318-025-00672-1)
Supplement: Supplementary file 5 — Source data Fig. 3 [file 44318_2025_672_MOESM5_ESM.zip › Figure 3/3E/HeLa WT 8KO_GFP-Rab5Q79L_IST1 Area QUANTIFICATION.xlsx]

## Sheet: WT_8KO
R1 - 2025.02.01	WT		1	2	3	4	5	6	7	8	9	10	11	12	13	14	15	16	17	18	19	20	21	22	23	24	25	26	27
		Lysosome Area	8.67	6.776	8.121	9.616	9.621	8.547	11.752	5.121	4.967	6.672	4.364	6.139	4.634	3.951	6.844	4.983	6.275	5.933	6.065	2.915	5.408	3.58	2.646	1.809	4.458	3.551	6.126					5.90904
		IST1 Area	2.351	2.823	3.511	3.739	3.336	3.176	4.216	1.722	1.72	2.328	1.902	2.168	2.194	1.686	1.59	1.464	1.981	2.139	2.465	1.182	2.04	1.541	1.226	1.037	1.678	1.392	2.961					2.20622
		% AREA	27.1165	41.6617	43.2336	38.8831	34.6742	37.1592	35.8747	33.6262	34.6285	34.8921	43.5839	35.3152	47.3457	42.6727	23.232	29.3799	31.5697	36.0526	40.643	40.5489	37.7219	43.0447	46.3341	57.3245	37.6402	39.2002	48.335				AVG:	38.5813
	8KO		1	2	3	4	5	6	7	8	9	10	11	12	13	14	15	16	17	18	19	20	21	22	23	24	25	26	27	28
		Lysosome Area	5.156	3.872	3.913	1.624	5.315	4.469	1.831	5.268	4.505	4.128	7.565	4.064	7.328	4.873	12.733	5.004	6.215	5.404	2.851	2.683	3.311	10.002	11.081	5.539	4.193	4.7	7.126	4.01				5.31296
		IST1 Area	0.956	0.058	0.573	0.337	0.595	0.736	0.369	0.688	1	0.818	1.501	0.973	1.83	0.174	1.128	0.659	0.863	0.577	0.468	0.952	0.812	1.576	1.049	1.506	0.727	1.03	1.031	0.548				0.8405
		% AREA	18.5415	1.49793	14.6435	20.7512	11.1947	16.469	20.1529	13.06	22.1976	19.8159	19.8414	23.9419	24.9727	3.5707	8.85887	13.1695	13.8858	10.6773	16.4153	35.4827	24.5243	15.7568	9.46665	27.189	17.3384	21.9149	14.4681	13.6658			AVG:	16.9094
R2 - 2025.02.05	WT		1	2	3	4	5	6	7	8	9	10	11	12	13	14	15	16	17	18	19	20	21	22	23	24	25	26	27
		Lysosome Area	3.099	2.385	3.287	3.418	2.529	2.968	5.238	18.177	10.384	5.116	2.921	2.469	2.329	2.724	2.137	4.255	11.446	3.87	2.426	7.238	9.576	6.14	2.463	2.988	1.115	2.431	1.499					4.61585
		IST1 Area	1.414	1.363	1.603	1.737	1.238	1.616	1.585	3.434	3.007	2.146	1.607	0.94	1.396	1.327	1.345	2.079	2.742	2.019	1.084	2.649	4.196	2.658	1.221	1.492	0.636	1.37	0.733					1.80137
		% AREA	45.6276	57.1488	48.7679	50.8192	48.9522	54.4474	30.2596	18.892	28.958	41.9468	55.0154	38.0721	59.9399	48.7151	62.9387	48.8602	23.956	52.1705	44.6826	36.5985	43.8179	43.2899	49.5737	49.9331	57.0404	56.3554	48.8993				AVG:	46.1362
	8KO		1	2	3	4	5	6	7	8	9	10	11	12	13	14	15	16	17	18	19	20	21	22	23	24	25	26	27	28	29
		Lysosome Area	1.945	3.989	3.065	1.446	2.197	3.145	4.459	3.563	4.226	4.017	2.228	2.265	2.56	2.055	1.59	6.307	3.216	4.346	3.818	7.714	9.494	3.809	2.464	2.142	3.557	4.613	1.597	2.143	2.895			3.4781
		IST1 Area	0.337	0.301	0.558	0.276	0.274	0.47	0.415	0.291	0.395	0.515	0.544	1.12	0.524	0.295	0.224	1.416	0.445	0.499	0.561	1.02	1.157	1.003	0.338	0.186	0.411	0.435	0.267	0.192	1.596			0.553966
		% AREA	17.3265	7.54575	18.2055	19.0871	12.4716	14.9444	9.30702	8.16727	9.3469	12.8205	24.4165	49.4481	20.4688	14.3552	14.0881	22.4512	13.8371	11.4818	14.6936	13.2227	12.1866	26.3324	13.7175	8.68347	11.5547	9.42987	16.7188	8.9594	55.1295		AVG:	16.9103
R3 - 2025.02.06	WT		1	2	3	4	5	6	7	8	9	10	11	12	13	14	15	16	17	18	19	20	21	22	23	24	25	26	27	28	29
		Lysosome Area	2.429	2.263	1.857	4.362	2.908	2.428	4.303	2.79	3.678	2.505	3.325	3.653	3.541	3.21	3.604	3.917	3.282	4.336	4.352	1.915	0.933	5.105	4.64	2.887	2.179	4.361	3.297	2.601	2.082			3.19803
		IST1 Area	1.413	1.465	1.409	1.269	1.5	1.392	1.536	1.286	1.677	1.361	1.269	1.165	1.683	1.57	1.37	1.734	1.243	1.64	1.746	0.934	0.629	1.347	2.093	1.4	1.038	1.709	1.704	1.388	0.898			1.40924
		% AREA	58.1721	64.7371	75.8751	29.0922	51.5818	57.3311	35.696	46.0932	45.5954	54.3313	38.1654	31.8916	47.5289	48.9097	38.0133	44.2686	37.8732	37.8229	40.1195	48.7728	67.4169	26.3859	45.1078	48.4932	47.6365	39.1883	51.6833	53.3641	43.1316		AVG:	46.6993
	8KO		1	2	3	4	5	6	7	8	9	10	11	12	13	14	15	16	17	18	19	20	21	22	23	24	25	26	27	28	29
		Lysosome Area	3.82	2.539	3.549	2.564	2.09	3.402	1.969	3.521	2.197	3.177	4.327	3.493	2.789	3.183	2.736	2.005	1.753	1.424	2.236	2.416	2.053	1.883	1.946	1.174	1.066	1.538	1.614	1.533	1.604			2.40003
		IST1 Area	0.174	0.147	0.598	0.338	0.389	0.614	0.351	0.84	0.222	0.689	0.515	0.341	0.588	0.677	0.144	0.532	0.319	0.44	0.369	0.426	0.509	0.269	0.322	0.218	0.054	0.321	0.161	0.166	0.111			0.373931
		% AREA	4.55497	5.78968	16.8498	13.1825	18.6124	18.0482	17.8263	23.8569	10.1047	21.6871	11.902	9.76238	21.0828	21.2692	5.26316	26.5337	18.1974	30.8989	16.5027	17.6325	24.793	14.2857	16.5468	18.569	5.06567	20.8713	9.97522	10.8284	6.9202		AVG:	15.7728

## Sheet: ATG5KO
R1 - 2025.04.03
	5KO		1	2	3	4	5	6	7	8	9	10	11	12	13	14	15	16	17	18	19	20	21	22	23	24	25	26	27	28	29	30
		Lysosome Area	7.51	3.025	8.483	8.626	7.05	6.947	9.491	8.864	7.031	5.359	10.348	5.797	22.432	7.934	11.617	6.044	7.234	3.686	4.994	3.79	6.11	15.349	3.886	10.53	8.748	7.388	6.595	6.437	6.922	12.585		8.02707
		IST1 Area	0.026	0.071	0.028	0.137	0.132	0.042	0.107	0.351	0.02	0.008	0.075	0.089	1.69	0.07	0.173	0.056	0.015	0.065	0.028	0.01	0.24	0.005	0.097	0.174	0.035	0.075	0.174	0.097	0.073	0.264		0.147567
		% AREA	0.346205	2.34711	0.330072	1.58822	1.87234	0.604578	1.12738	3.95984	0.284455	0.149282	0.724778	1.53528	7.53388	0.882279	1.4892	0.926539	0.207354	1.76343	0.560673	0.263852	3.92799	0.0325754	2.49614	1.65242	0.400091	1.01516	2.63836	1.50691	1.05461	2.09774	AVG:	1.51062
R2 - 2025.04.03
	5KO		1	2	3	4	5	6	7	8	9	10	11	12	13	14	15	16	17	18	19	20	21	22	23	24	25	26	27	28	29	30
		Lysosome Area	6.987	6.787	11.612	9.141	4.443	9.677	13.035	17.943	16.648	8.522	8.851	8.686	7.217	12.303	11.806	7.739	10.734	6.559	13.101	9.885	9.576	8.907	4.546	13.519	17.435	6.728	15.52	10.029	6.328	5.296		9.98533
		IST1 Area	0.158	0.068	0.047	0.754	0.099	0.077	0.072	0.059	0.073	0.07	0.457	0.22	0.042	0.056	0.037	0.135	1.236	0.061	0.048	0.199	0.133	0.366	0.009	0.037	0.159	0.391	0.226	0.075	0.076	0.149		0.1863
		% AREA	2.26134	1.00192	0.404754	8.24855	2.22822	0.795701	0.552359	0.328819	0.438491	0.821403	5.16326	2.53281	0.581959	0.455174	0.3134	1.74441	11.5148	0.93002	0.366384	2.01315	1.38889	4.10913	0.197976	0.273689	0.911959	5.81153	1.45619	0.747831	1.20101	2.81344	AVG:	2.05362
R3 - 2025.04.08
	5KO		1	2	3	4	5	6	7	8	9	10	11	12	13	14	15	16	17	18	19	20	21	22	23	24	25	26	27
		Lysosome Area	7.04	9.194	8.179	2.652	3.763	5.508	7.179	8.664	7.155	10.717	6.672	8.131	4.966	8.833	4.64	6.892	10.319	6.917	6.311	6.212	18.223	9.935	10.505	6.081	13.763	6.368	6.168					7.81433
		IST1 Area	0.235	0.115	0.309	0.067	0.016	0.066	0.055	0.375	0.364	0.309	0.033	0.364	0.054	0.133	0.021	0.174	0.29	0.313	0.117	0.037	0.264	0.333	0.078	0.08	0.116	0.364	0.094					0.176889
		% AREA	3.33807	1.25082	3.77797	2.5264	0.425193	1.19826	0.766123	4.32825	5.08735	2.88327	0.494604	4.47669	1.08739	1.50572	0.452586	2.52467	2.81035	4.52508	1.85391	0.595621	1.44872	3.35179	0.742504	1.31557	0.842839	5.71608	1.52399				AVG:	2.2537
