# Supplementary material for: The ATG8 E3-like ligases sense lysosomal damage and initiate ESCRT-mediated membrane repair
Source: EMBO J. 2026 Jan 3;45(3):930–52. doi: 10.1038/s44318-025-00672-1 (PMC12865045; doi:10.1038/s44318-025-00672-1)
Supplement: Supplementary file 6 — Source data Fig. 4 [file 44318_2025_672_MOESM6_ESM.zip]

Archive with 20 entries (16 files):
- Figure 4/4A/
- Figure 4/4A/WT_LLOMe.tif
- Figure 4/4A/WT_LLOMe_scale.tif
- Figure 4/4A/WT_LLOMe_Wash.tif
- Figure 4/4A/WT_LLOMe_Wash_scale.tif
- Figure 4/4A/WT_VEH.tif
- Figure 4/4A/WT_VEH_scale.tif
- Figure 4/4B/
- Figure 4/4B/WT_DKO_250uM LLOMe Washout_Gal3 488_ALIX 568_QUANTIFICATION.xlsx
- Figure 4/4C/
- Figure 4/4C/WT_45min.tif
- Figure 4/4C/WT_45min_scale.tif
- Figure 4/4C/WT_90min.tif
- Figure 4/4C/WT_90min_scale.tif
- Figure 4/4C/WT_LLOMe.tif
- Figure 4/4C/WT_LLOMe_scale.tif
- Figure 4/4C/WT_UNT.tif
- Figure 4/4C/WT_UNT_scale.tif
- Figure 4/4D/
- Figure 4/4D/HeLa KO_lysosome repair assay.xlsx
