# Supplementary material for: The ATG8 E3-like ligases sense lysosomal damage and initiate ESCRT-mediated membrane repair
Source: EMBO J. 2026 Jan 3;45(3):930–52. doi: 10.1038/s44318-025-00672-1 (PMC12865045; doi:10.1038/s44318-025-00672-1)
Supplement: Supplementary file 6 — Source data Fig. 4 [file 44318_2025_672_MOESM6_ESM.zip › Figure 4/4B/WT_DKO_250uM LLOMe Washout_Gal3 488_ALIX 568_QUANTIFICATION.xlsx]

## Sheet: WT - R1
C3 = ALIX, C2 = GAL3
	WT_VEH_R1_2024.11.14													WT_LLOMe_R1_2024.11.14														WT_LLOMe_WASH_R1_2024.11.14
	CELL	AREA		IMAGE	COUNT	AREA	AVG SIZE	% AREA		ALIX	Gal3			CELL	AREA		IMAGE	COUNT	AREA	AVG SIZE	% AREA		ALIX	Gal3				CELL	AREA		IMAGE	COUNT	AREA	AVG SIZE	% AREA		ALIX	Gal3
	1	641.797		C3-WT_VEH_Gal3 488_ALIX 568.lif - Image001-5	34	0.781	0.023	0.12169		0.12169	0.153164			1	764.708		C3-WT_LLOMe 125uM_Gal3 488_ALIX 568.lif - Image001-8	76	19.825	0.261	2.59249		2.59249	0.0585845				1	1027.04		C3-WT_LLOMe 125uM_Wash_Gal3 488_ALIX 568.lif - Image001-7	77	30.337	0.394	2.95382		2.95382	0.254809
				C2-WT_VEH_Gal3 488_ALIX 568.lif - Image001-5	36	0.983	0.027	0.153164		0.0290298	0.14046						C2-WT_LLOMe 125uM_Gal3 488_ALIX 568.lif - Image001-8	18	0.448	0.025	0.0585845		1.5782	0.0610776							C2-WT_LLOMe 125uM_Wash_Gal3 488_ALIX 568.lif - Image001-7	26	2.617	0.101	0.254809		2.11563	0.190496
	2	895.63		C3-WT_VEH_Gal3 488_ALIX 568.lif - Image001-4	10	0.26	0.026	0.0290298		0.0532243	0.140369			2	875.935		C3-WT_LLOMe 125uM_Gal3 488_ALIX 568.lif - Image001-7	73	13.824	0.189	1.5782		0.708067	0.0661274				2	857.759		C3-WT_LLOMe 125uM_Wash_Gal3 488_ALIX 568.lif - Image001-6	59	18.147	0.308	2.11563		1.63225	0.357711
				C2-WT_VEH_Gal3 488_ALIX 568.lif - Image001-4	42	1.258	0.03	0.14046		0.0822693	0.100275						C2-WT_LLOMe 125uM_Gal3 488_ALIX 568.lif - Image001-7	19	0.535	0.028	0.0610776		1.22623	0.0206648							C2-WT_LLOMe 125uM_Wash_Gal3 488_ALIX 568.lif - Image001-6	21	1.634	0.078	0.190496		1.80263	0.244174
	3	896.208		C3-WT_VEH_Gal3 488_ALIX 568.lif - Image001-3	21	0.477	0.023	0.0532243		0.0780287	0.0476564			3	874.07		C3-WT_LLOMe 125uM_Gal3 488_ALIX 568.lif - Image001-5	49	6.189	0.126	0.708067		2.53015	0.118811				3	776.045		C3-WT_LLOMe 125uM_Wash_Gal3 488_ALIX 568.lif - Image001-5	74	12.667	0.171	1.63225		1.79901	0.245402
				C2-WT_VEH_Gal3 488_ALIX 568.lif - Image001-3	44	1.258	0.029	0.140369		0.125147	0.1006						C2-WT_LLOMe 125uM_Gal3 488_ALIX 568.lif - Image001-5	17	0.578	0.034	0.0661274		1.64178	0.164346							C2-WT_LLOMe 125uM_Wash_Gal3 488_ALIX 568.lif - Image001-5	24	2.776	0.116	0.357711		1.20016	0.177808
	4	966.339		C3-WT_VEH_Gal3 488_ALIX 568.lif - Image001-2	27	0.795	0.029	0.0822693		0.0628163	0.17397			4	842.011		C3-WT_LLOMe 125uM_Gal3 488_ALIX 568.lif - Image001-4	74	10.325	0.14	1.22623		1.36753	0.0446152				4	912.056		C3-WT_LLOMe 125uM_Wash_Gal3 488_ALIX 568.lif - Image001-4	92	16.441	0.179	1.80263		1.53648	0.167106
				C2-WT_VEH_Gal3 488_ALIX 568.lif - Image001-2	38	0.969	0.025	0.100275		0.0918175	0.146079						C2-WT_LLOMe 125uM_Gal3 488_ALIX 568.lif - Image001-4	8	0.174	0.022	0.0206648		1.9122	0.0567768							C2-WT_LLOMe 125uM_Wash_Gal3 488_ALIX 568.lif - Image001-4	29	2.227	0.077	0.244174		1.9969	0.139299
	5	1000.91		C3-WT_VEH_Gal3 488_ALIX 568.lif - Image001-1	28	0.781	0.028	0.0780287		0.0504571	0.117733			5	802.955		C3-WT_LLOMe 125uM_Gal3 488_ALIX 568.lif - Image001-3	65	20.316	0.313	2.53015		1.59339	0.0767734				5	819.063		C3-WT_LLOMe 125uM_Wash_Gal3 488_ALIX 568.lif - Image001-3	51	14.735	0.289	1.79901		0.850663	0.0849289
				C2-WT_VEH_Gal3 488_ALIX 568.lif - Image001-1	19	0.477	0.025	0.0476564		0.162269	0.15516						C2-WT_LLOMe 125uM_Gal3 488_ALIX 568.lif - Image001-3	30	0.954	0.032	0.118811		1.04092	0.056059							C2-WT_LLOMe 125uM_Wash_Gal3 488_ALIX 568.lif - Image001-3	16	2.01	0.126	0.245402		1.39344	0.110744
	6	704.771		C3-WT_VEH_Gal3 488_ALIX 568.lif - Image002-5	2	0.882	0.441	0.125147		0.0301353	0.190465			6	712.521		C3-WT_LLOMe 125uM_Gal3 488_ALIX 568.lif - Image001-2	52	11.698	0.225	1.64178		1.96388	0.0846069				6	618.082		C3-WT_LLOMe 125uM_Wash_Gal3 488_ALIX 568.lif - Image001-2	41	7.418	0.181	1.20016		1.57414	0.310345
				C2-WT_VEH_Gal3 488_ALIX 568.lif - Image002-5	31	0.709	0.023	0.1006		0.0813955	0.0271318						C2-WT_LLOMe 125uM_Gal3 488_ALIX 568.lif - Image001-2	29	1.171	0.04	0.164346		3.29562	0.0638156							C2-WT_LLOMe 125uM_Wash_Gal3 488_ALIX 568.lif - Image001-2	14	1.099	0.078	0.177808		1.39145	0.355103
	7	897.856		C3-WT_VEH_Gal3 488_ALIX 568.lif - Image002-4	18	0.564	0.031	0.0628163		0.0834431	0.0698937			7	842.763		C3-WT_LLOMe 125uM_Gal3 488_ALIX 568.lif - Image001-1	64	11.525	0.18	1.36753		2.72239	0.0854476				7	977.821		C3-WT_LLOMe 125uM_Wash_Gal3 488_ALIX 568.lif - Image001-1	62	15.024	0.242	1.53648		0.651453	0.0698118
				C2-WT_VEH_Gal3 488_ALIX 568.lif - Image002-4	54	1.562	0.029	0.17397		0.105352	0.119819						C2-WT_LLOMe 125uM_Gal3 488_ALIX 568.lif - Image001-1	12	0.376	0.031	0.0446152		2.31691	0.0927191							C2-WT_LLOMe 125uM_Wash_Gal3 488_ALIX 568.lif - Image001-1	19	1.634	0.086	0.167106		0.313366	0.123015
	8	772.184		C3-WT_VEH_Gal3 488_ALIX 568.lif - Image002-3	2	0.709	0.354	0.0918175		0.0240919	0.131673			8	840.132		C3-WT_LLOMe 125uM_Gal3 488_ALIX 568.lif - Image002-7	80	16.065	0.201	1.9122		1.89919	0.111985				8	830.588		C3-WT_LLOMe 125uM_Wash_Gal3 488_ALIX 568.lif - Image003-7	86	16.586	0.193	1.9969		1.97537	0.426717
				C2-WT_VEH_Gal3 488_ALIX 568.lif - Image002-3	36	1.128	0.031	0.146079		0.0714894	0.045885						C2-WT_LLOMe 125uM_Gal3 488_ALIX 568.lif - Image002-7	8	0.477	0.06	0.0567768		2.13169	0.0962099							C2-WT_LLOMe 125uM_Wash_Gal3 488_ALIX 568.lif - Image003-7	16	1.157	0.072	0.139299		1.30136	0.223001
	9	945.358		C3-WT_VEH_Gal3 488_ALIX 568.lif - Image002-2	24	0.477	0.02	0.0504571		0.102521	0.0856281			9	885.724		C3-WT_LLOMe 125uM_Gal3 488_ALIX 568.lif - Image002-6	64	14.113	0.221	1.59339		2.30911	0.067224				9	800.67		C3-WT_LLOMe 125uM_Wash_Gal3 488_ALIX 568.lif - Image003-6	41	6.811	0.166	0.850663		0.958935	0.145365
				C2-WT_VEH_Gal3 488_ALIX 568.lif - Image002-2	37	1.113	0.03	0.117733		0.155278	0.060278						C2-WT_LLOMe 125uM_Gal3 488_ALIX 568.lif - Image002-6	32	0.68	0.021	0.0767734		1.69874	0.0799471							C2-WT_LLOMe 125uM_Wash_Gal3 488_ALIX 568.lif - Image003-6	18	0.68	0.038	0.0849289		1.46444	0.210713
	10	801.755		C3-WT_VEH_Gal3 488_ALIX 568.lif - Image002-1	45	1.301	0.029	0.162269		0.0939013	0.151249			10	954.352		C3-WT_LLOMe 125uM_Gal3 488_ALIX 568.lif - Image002-5	53	9.934	0.187	1.04092		1.60805	0.123086				10	744.059		C3-WT_LLOMe 125uM_Wash_Gal3 488_ALIX 568.lif - Image003-5	49	10.368	0.212	1.39344		1.77185	0.497574
				C2-WT_VEH_Gal3 488_ALIX 568.lif - Image002-1	42	1.244	0.03	0.15516		0.0850363	0.0561728						C2-WT_LLOMe 125uM_Gal3 488_ALIX 568.lif - Image002-5	8	0.535	0.067	0.056059		1.49541	0.071871							C2-WT_LLOMe 125uM_Wash_Gal3 488_ALIX 568.lif - Image003-5	14	0.824	0.059	0.110744		0.603149	0.16176
	11	766.544		C3-WT_VEH_Gal3 488_ALIX 568.lif - Image003-6	6	0.231	0.039	0.0301353		0.038438	0.0855491			11	820.264		C3-WT_LLOMe 125uM_Gal3 488_ALIX 568.lif - Image002-4	78	16.109	0.207	1.96388		2.75264	0.0548486				11	843.255		C3-WT_LLOMe 125uM_Wash_Gal3 488_ALIX 568.lif - Image003-4	63	13.274	0.211	1.57414		2.15041	0.751999
				C2-WT_VEH_Gal3 488_ALIX 568.lif - Image003-6	53	1.46	0.028	0.190465		0.0755168	0.0558803						C2-WT_LLOMe 125uM_Gal3 488_ALIX 568.lif - Image002-4	11	0.694	0.063	0.0846069		1.36128	0.0680306							C2-WT_LLOMe 125uM_Wash_Gal3 488_ALIX 568.lif - Image003-4	18	2.617	0.145	0.310345		1.62546	0.324291
	12	692.913		C3-WT_VEH_Gal3 488_ALIX 568.lif - Image003-5	18	0.564	0.031	0.0813955		0.0441943	0.114243			12	702.023		C3-WT_LLOMe 125uM_Gal3 488_ALIX 568.lif - Image002-3	103	23.136	0.225	3.29562		1.25066	0.0380964				12	952.964		C3-WT_LLOMe 125uM_Wash_Gal3 488_ALIX 568.lif - Image003-3	70	13.26	0.189	1.39145		1.21326	0.544099
				C2-WT_VEH_Gal3 488_ALIX 568.lif - Image003-5	8	0.188	0.023	0.0271318		0.0917555	0.0846787						C2-WT_LLOMe 125uM_Gal3 488_ALIX 568.lif - Image002-3	19	0.448	0.024	0.0638156		1.84876	0.07101							C2-WT_LLOMe 125uM_Wash_Gal3 488_ALIX 568.lif - Image003-3	17	3.384	0.199	0.355103		1.65185	0.453331
	13	745.418		C3-WT_VEH_Gal3 488_ALIX 568.lif - Image003-4	24	0.622	0.026	0.0834431		0.0891876	0.0758094			13	846.133		C3-WT_LLOMe 125uM_Gal3 488_ALIX 568.lif - Image002-2	78	23.035	0.295	2.72239		1.76975	0.0629842				13	807.886		C3-WT_LLOMe 125uM_Wash_Gal3 488_ALIX 568.lif - Image003-2	42	5.263	0.125	0.651453		2.08604	0.571759
				C2-WT_VEH_Gal3 488_ALIX 568.lif - Image003-4	17	0.521	0.031	0.0698937		0.0709563	0.100504						C2-WT_LLOMe 125uM_Gal3 488_ALIX 568.lif - Image002-2	22	0.723	0.033	0.0854476		1.76562	0.118441							C2-WT_LLOMe 125uM_Wash_Gal3 488_ALIX 568.lif - Image003-2	22	0.564	0.026	0.0698118		1.20594	0.501652
	14	905.535		C3-WT_VEH_Gal3 488_ALIX 568.lif - Image003-3	1	0.954	0.954	0.105352		0.0320618	0.0962963			14	936.161		C3-WT_LLOMe 125uM_Gal3 488_ALIX 568.lif - Image002-1	81	21.69	0.268	2.31691		1.49643	0.0490094				14	729.179		C3-WT_LLOMe 125uM_Wash_Gal3 488_ALIX 568.lif - Image003-1	24	2.285	0.095	0.313366		1.05059	0.175079
				C2-WT_VEH_Gal3 488_ALIX 568.lif - Image003-3	36	1.085	0.03	0.119819		0.116481	0.06262						C2-WT_LLOMe 125uM_Gal3 488_ALIX 568.lif - Image002-1	14	0.868	0.062	0.0927191		1.95706	0.0933397							C2-WT_LLOMe 125uM_Wash_Gal3 488_ALIX 568.lif - Image003-1	18	0.897	0.05	0.123015		1.43236	0.155021
	15	900.719		C3-WT_VEH_Gal3 488_ALIX 568.lif - Image003-2	9	0.217	0.024	0.0240919		0.0399488	0.136911			15	723.309		C3-WT_LLOMe 125uM_Gal3 488_ALIX 568.lif - Image004-7	66	13.737	0.208	1.89919		1.92062	0.097207				15	721.79		C3-WT_LLOMe 125uM_Wash_Gal3 488_ALIX 568.lif - Image004-7	41	14.258	0.348	1.97537		1.54087	0.325758
				C2-WT_VEH_Gal3 488_ALIX 568.lif - Image003-2	48	1.186	0.025	0.131673		0.0610219	0.0596145						C2-WT_LLOMe 125uM_Gal3 488_ALIX 568.lif - Image004-7	13	0.81	0.062	0.111985		2.57537	0.0856309							C2-WT_LLOMe 125uM_Wash_Gal3 488_ALIX 568.lif - Image004-7	21	3.08	0.147	0.426717		1.03445	0.361483
	16	788.928		C3-WT_VEH_Gal3 488_ALIX 568.lif - Image003-1	29	0.564	0.019	0.0714894		0.0530288	0.0424781			16	902.194		C3-WT_LLOMe 125uM_Gal3 488_ALIX 568.lif - Image004-6	72	19.232	0.267	2.13169		2.15618	0.0673716				16	706.723		C3-WT_LLOMe 125uM_Wash_Gal3 488_ALIX 568.lif - Image004-6	43	9.197	0.214	1.30136		2.22241	1.30183
				C2-WT_VEH_Gal3 488_ALIX 568.lif - Image003-1	15	0.362	0.024	0.045885		0.0543443	0.0830507						C2-WT_LLOMe 125uM_Gal3 488_ALIX 568.lif - Image004-6	26	0.868	0.033	0.0962099		1.91559	0.0838624							C2-WT_LLOMe 125uM_Wash_Gal3 488_ALIX 568.lif - Image004-6	13	1.576	0.121	0.223001		1.45	0.316916
	17	1030.04		C3-WT_VEH_Gal3 488_ALIX 568.lif - Image004-6	51	1.056	0.021	0.102521		0.0792091	0.136766			17	859.812		C3-WT_LLOMe 125uM_Gal3 488_ALIX 568.lif - Image004-5	80	19.854	0.248	2.30911		2.66188	0.0763728				17	636.331		C3-WT_LLOMe 125uM_Wash_Gal3 488_ALIX 568.lif - Image004-5	26	6.102	0.235	0.958935		1.48587	0.625226
				C2-WT_VEH_Gal3 488_ALIX 568.lif - Image004-6	31	0.882	0.028	0.0856281		0.105824	0.0758451						C2-WT_LLOMe 125uM_Gal3 488_ALIX 568.lif - Image004-5	10	0.578	0.058	0.067224		2.10946	0.205146							C2-WT_LLOMe 125uM_Wash_Gal3 488_ALIX 568.lif - Image004-5	31	0.925	0.03	0.145365		1.57551	0.711345
	18	1080		C3-WT_VEH_Gal3 488_ALIX 568.lif - Image004-5	1	1.677	1.677	0.155278		0.0995066	0.0960045			18	921.86		C3-WT_LLOMe 125uM_Gal3 488_ALIX 568.lif - Image004-4	79	15.66	0.198	1.69874		1.8328	0.0959591				18	795.869		C3-WT_LLOMe 125uM_Wash_Gal3 488_ALIX 568.lif - Image004-4	33	11.655	0.353	1.46444		1.69781	0.233159
				C2-WT_VEH_Gal3 488_ALIX 568.lif - Image004-5	29	0.651	0.022	0.060278		0.0312485	0.0656787						C2-WT_LLOMe 125uM_Gal3 488_ALIX 568.lif - Image004-4	21	0.737	0.035	0.0799471		1.50457	0.124671							C2-WT_LLOMe 125uM_Wash_Gal3 488_ALIX 568.lif - Image004-4	28	1.677	0.06	0.210713		1.58476	0.374606
	19	755.048		C3-WT_VEH_Gal3 488_ALIX 568.lif - Image004-4	2	0.709	0.354	0.0939013		0.0823099	0.0935692			19	681.635		C3-WT_LLOMe 125uM_Gal3 488_ALIX 568.lif - Image004-3	68	10.961	0.161	1.60805		1.64588	0.160879				19	860.173		C3-WT_LLOMe 125uM_Wash_Gal3 488_ALIX 568.lif - Image004-3	59	15.241	0.258	1.77185		0.700897	0.123284
				C2-WT_VEH_Gal3 488_ALIX 568.lif - Image004-4	37	1.142	0.031	0.151249		0.0375798	0.0606674						C2-WT_LLOMe 125uM_Gal3 488_ALIX 568.lif - Image004-3	16	0.839	0.052	0.123086		1.37628	0.230643							C2-WT_LLOMe 125uM_Wash_Gal3 488_ALIX 568.lif - Image004-3	36	4.28	0.119	0.497574		1.85646	0.393706
	20	900.792		C3-WT_VEH_Gal3 488_ALIX 568.lif - Image004-3	38	0.766	0.02	0.0850363		0.0452583	0.0776368			20	763.869		C3-WT_LLOMe 125uM_Gal3 488_ALIX 568.lif - Image004-2	72	11.423	0.159	1.49541		1.61524	0.107608				20	688.055		C3-WT_LLOMe 125uM_Wash_Gal3 488_ALIX 568.lif - Image004-2	24	4.15	0.173	0.603149		1.48156	0.431362
				C2-WT_VEH_Gal3 488_ALIX 568.lif - Image004-3	23	0.506	0.022	0.0561728		0.0584283	0.0608698						C2-WT_LLOMe 125uM_Gal3 488_ALIX 568.lif - Image004-2	20	0.549	0.027	0.071871		2.40218	0.132156							C2-WT_LLOMe 125uM_Wash_Gal3 488_ALIX 568.lif - Image004-2	21	1.113	0.053	0.16176		2.7059	0.476206
	21	1014.62		C3-WT_VEH_Gal3 488_ALIX 568.lif - Image004-2	19	0.39	0.021	0.038438		0.0988738	0.169438			21	685.524		C3-WT_LLOMe 125uM_Gal3 488_ALIX 568.lif - Image004-1	75	18.87	0.252	2.75264		2.24731	0.0437071				21	890.294		C3-WT_LLOMe 125uM_Wash_Gal3 488_ALIX 568.lif - Image004-1	84	19.145	0.228	2.15041		2.32459	0.405889
				C2-WT_VEH_Gal3 488_ALIX 568.lif - Image004-2	30	0.868	0.029	0.0855491		0.0663196	0.182844						C2-WT_LLOMe 125uM_Gal3 488_ALIX 568.lif - Image004-1	9	0.376	0.042	0.0548486		1.85209	0.093964							C2-WT_LLOMe 125uM_Wash_Gal3 488_ALIX 568.lif - Image004-1	41	6.695	0.163	0.751999		1.26139	0.448554
	22	957.403		C3-WT_VEH_Gal3 488_ALIX 568.lif - Image004-1	39	0.723	0.019	0.0755168		0.107289	0.140926			22	892.246		C3-WT_LLOMe 125uM_Gal3 488_ALIX 568.lif - Image005-6	69	12.146	0.176	1.36128		1.74326	0.0556007				22	749.019		C3-WT_LLOMe 125uM_Wash_Gal3 488_ALIX 568.lif - Image005-7	35	12.175	0.348	1.62546		0.914045	0.0681962
				C2-WT_VEH_Gal3 488_ALIX 568.lif - Image004-1	19	0.535	0.028	0.0558803		0.100674	0.110898						C2-WT_LLOMe 125uM_Gal3 488_ALIX 568.lif - Image005-6	18	0.607	0.034	0.0680306		3.03744	0.138407							C2-WT_LLOMe 125uM_Wash_Gal3 488_ALIX 568.lif - Image005-7	37	2.429	0.066	0.324291		1.86194	0.321771
	23	785.169		C3-WT_VEH_Gal3 488_ALIX 568.lif - Image005-7	13	0.347	0.027	0.0441943		0.114545	0.0506494			23	874.098		C3-WT_LLOMe 125uM_Gal3 488_ALIX 568.lif - Image005-5	87	10.932	0.126	1.25066		1.99778	0.0527524				23	821.174		C3-WT_LLOMe 125uM_Wash_Gal3 488_ALIX 568.lif - Image005-6	58	9.963	0.172	1.21326		2.05221	0.394685
				C2-WT_VEH_Gal3 488_ALIX 568.lif - Image005-7	31	0.897	0.029	0.114243		0.0308329	0.0634446						C2-WT_LLOMe 125uM_Gal3 488_ALIX 568.lif - Image005-5	8	0.333	0.042	0.0380964		1.85047	0.23351							C2-WT_LLOMe 125uM_Wash_Gal3 488_ALIX 568.lif - Image005-6	32	4.468	0.14	0.544099		1.8129	0.21468
	24	819.569		C3-WT_VEH_Gal3 488_ALIX 568.lif - Image005-6	30	0.752	0.025	0.0917555		0.0610456	0.087027			24	1242.08		C3-WT_LLOMe 125uM_Gal3 488_ALIX 568.lif - Image005-4	113	22.963	0.203	1.84876		2.04988	0.172591				24	723.974		C3-WT_LLOMe 125uM_Wash_Gal3 488_ALIX 568.lif - Image005-5	58	11.959	0.206	1.65185		2.23165	0.431755
				C2-WT_VEH_Gal3 488_ALIX 568.lif - Image005-6	27	0.694	0.026	0.0846787		0.0846026	0.146521						C2-WT_LLOMe 125uM_Gal3 488_ALIX 568.lif - Image005-4	19	0.882	0.046	0.07101		2.17487	0.143182							C2-WT_LLOMe 125uM_Wash_Gal3 488_ALIX 568.lif - Image005-5	40	3.282	0.082	0.453331		1.63539	0.417762
	25	762.438		C3-WT_VEH_Gal3 488_ALIX 568.lif - Image005-5	34	0.68	0.02	0.0891876		0.0648137	0.125296			25	1033.59		C3-WT_LLOMe 125uM_Gal3 488_ALIX 568.lif - Image005-3	95	18.292	0.193	1.76975		1.46646	0.103296				25	662.692		C3-WT_LLOMe 125uM_Wash_Gal3 488_ALIX 568.lif - Image005-4	52	13.824	0.266	2.08604		1.65219	0.241288
				C2-WT_VEH_Gal3 488_ALIX 568.lif - Image005-5	22	0.578	0.026	0.0758094		0.0619543	0.0846256						C2-WT_LLOMe 125uM_Gal3 488_ALIX 568.lif - Image005-3	21	0.651	0.031	0.0629842		1.19451	0.323765							C2-WT_LLOMe 125uM_Wash_Gal3 488_ALIX 568.lif - Image005-4	26	3.789	0.146	0.571759		1.34903	0.191174
	26	978.067		C3-WT_VEH_Gal3 488_ALIX 568.lif - Image005-4	21	0.694	0.033	0.0709563		0.0734525	0.0734525			26	927.89		C3-WT_LLOMe 125uM_Gal3 488_ALIX 568.lif - Image005-2	74	16.383	0.221	1.76562		2.17162	0.0580998				26	778.228		C3-WT_LLOMe 125uM_Wash_Gal3 488_ALIX 568.lif - Image005-3	51	9.385	0.184	1.20594		1.40768	0.454748
				C2-WT_VEH_Gal3 488_ALIX 568.lif - Image005-4	36	0.983	0.027	0.100504		0.176685	0.0468214						C2-WT_LLOMe 125uM_Gal3 488_ALIX 568.lif - Image005-2	17	1.099	0.065	0.118441		2.06313	0.0516734							C2-WT_LLOMe 125uM_Wash_Gal3 488_ALIX 568.lif - Image005-3	46	3.904	0.085	0.501652		0.845546	0.287242
	27	901.385		C3-WT_VEH_Gal3 488_ALIX 568.lif - Image005-3	11	0.289	0.026	0.0320618		0.0750017	0.145938			27	914.11		C3-WT_LLOMe 125uM_Gal3 488_ALIX 568.lif - Image005-1	67	13.679	0.204	1.49643		0.876298	0.0888582				27	883.599		C3-WT_LLOMe 125uM_Wash_Gal3 488_ALIX 568.lif - Image005-2	65	9.283	0.143	1.05059		1.109	0.500619
				C2-WT_VEH_Gal3 488_ALIX 568.lif - Image005-3	30	0.868	0.029	0.0962963		0.10012	0.0618236						C2-WT_LLOMe 125uM_Gal3 488_ALIX 568.lif - Image005-1	7	0.448	0.064	0.0490094		1.88349	0.108648							C2-WT_LLOMe 125uM_Wash_Gal3 488_ALIX 568.lif - Image005-2	20	1.547	0.077	0.175079		1.93988	0.405624
	28	993.293		C3-WT_VEH_Gal3 488_ALIX 568.lif - Image005-2	43	1.157	0.027	0.116481		0.0560751	0.090978			28	1007.07		C3-WT_LLOMe 125uM_Gal3 488_ALIX 568.lif - Image006-6	119	19.709	0.166	1.95706		1.37928	0.234359				28	979.223		C3-WT_LLOMe 125uM_Wash_Gal3 488_ALIX 568.lif - Image005-1	85	14.026	0.165	1.43236		1.50159	0.182657
				C2-WT_VEH_Gal3 488_ALIX 568.lif - Image005-2	24	0.622	0.026	0.06262		0.113764	0.0618523						C2-WT_LLOMe 125uM_Gal3 488_ALIX 568.lif - Image006-6	18	0.94	0.052	0.0933397		1.77491	0.10676							C2-WT_LLOMe 125uM_Wash_Gal3 488_ALIX 568.lif - Image005-1	36	1.518	0.042	0.155021		0.857125	0.343565
	29	1013.8		C3-WT_VEH_Gal3 488_ALIX 568.lif - Image005-1	19	0.405	0.021	0.0399488		0.162834	0.0758944			29	892.94		C3-WT_LLOMe 125uM_Gal3 488_ALIX 568.lif - Image006-5	73	17.15	0.235	1.92062		1.80042	0.214417				29	1003.2		C3-WT_LLOMe 125uM_Wash_Gal3 488_ALIX 568.lif - Image006-6	77	15.458	0.201	1.54087		2.13624	0.416889
				C2-WT_VEH_Gal3 488_ALIX 568.lif - Image005-1	43	1.388	0.032	0.136911		0.0596595	0.0877144						C2-WT_LLOMe 125uM_Gal3 488_ALIX 568.lif - Image006-5	35	0.868	0.025	0.097207		1.6626	0.046042							C2-WT_LLOMe 125uM_Wash_Gal3 488_ALIX 568.lif - Image006-6	30	3.268	0.109	0.325758		2.01408	0.316806
	30	994.725		C3-WT_VEH_Gal3 488_ALIX 568.lif - Image006-7	24	0.607	0.025	0.0610219		0.127045	0.0676793			30	760.24		C3-WT_LLOMe 125uM_Gal3 488_ALIX 568.lif - Image006-4	77	19.579	0.254	2.57537		0.881273	0.144329				30	1156.07		C3-WT_LLOMe 125uM_Wash_Gal3 488_ALIX 568.lif - Image006-5	59	11.959	0.203	1.03445		0.953683	0.311585
				C2-WT_VEH_Gal3 488_ALIX 568.lif - Image006-7	23	0.593	0.026	0.0596145		0.095241	0.0922092						C2-WT_LLOMe 125uM_Gal3 488_ALIX 568.lif - Image006-4	12	0.651	0.054	0.0856309		1.3191	0.111066							C2-WT_LLOMe 125uM_Wash_Gal3 488_ALIX 568.lif - Image006-5	38	4.179	0.11	0.361483		2.00475	0.187341
	31	1089.97		C3-WT_VEH_Gal3 488_ALIX 568.lif - Image006-6	29	0.578	0.02	0.0530288						31	1030.11		C3-WT_LLOMe 125uM_Gal3 488_ALIX 568.lif - Image006-3	97	22.211	0.229	2.15618							31	951.894		C3-WT_LLOMe 125uM_Wash_Gal3 488_ALIX 568.lif - Image006-4	94	21.155	0.225	2.22241
				C2-WT_VEH_Gal3 488_ALIX 568.lif - Image006-6	16	0.463	0.029	0.0424781									C2-WT_LLOMe 125uM_Gal3 488_ALIX 568.lif - Image006-3	10	0.694	0.069	0.0673716										C2-WT_LLOMe 125uM_Wash_Gal3 488_ALIX 568.lif - Image006-4	63	12.392	0.197	1.30183
	32	1010.23		C3-WT_VEH_Gal3 488_ALIX 568.lif - Image006-5	21	0.549	0.026	0.0543443		0.080442	0.0974061	AVG		32	913.401		C3-WT_LLOMe 125uM_Gal3 488_ALIX 568.lif - Image006-2	72	17.497	0.243	1.91559		1.84961	0.102484	AVG			32	839.654		C3-WT_LLOMe 125uM_Wash_Gal3 488_ALIX 568.lif - Image006-3	98	12.175	0.124	1.45		1.5484	0.336514	AVG
				C2-WT_VEH_Gal3 488_ALIX 568.lif - Image006-5	32	0.839	0.026	0.0830507		0.0350858	0.039766	StDev					C2-WT_LLOMe 125uM_Gal3 488_ALIX 568.lif - Image006-2	32	0.766	0.024	0.0838624		0.519675	0.058092	StDev						C2-WT_LLOMe 125uM_Wash_Gal3 488_ALIX 568.lif - Image006-3	31	2.661	0.086	0.316916		0.516391	0.200528	StDev
	33	729.714		C3-WT_VEH_Gal3 488_ALIX 568.lif - Image006-4	29	0.578	0.02	0.0792091						33	832.757		C3-WT_LLOMe 125uM_Gal3 488_ALIX 568.lif - Image006-1	102	22.167	0.217	2.66188							33	1013.07		C3-WT_LLOMe 125uM_Wash_Gal3 488_ALIX 568.lif - Image006-2	85	15.053	0.177	1.48587
				C2-WT_VEH_Gal3 488_ALIX 568.lif - Image006-4	36	0.998	0.028	0.136766									C2-WT_LLOMe 125uM_Gal3 488_ALIX 568.lif - Image006-1	23	0.636	0.028	0.0763728										C2-WT_LLOMe 125uM_Wash_Gal3 488_ALIX 568.lif - Image006-2	54	6.334	0.117	0.625226
	34	723.844		C3-WT_VEH_Gal3 488_ALIX 568.lif - Image006-3	30	0.766	0.026	0.105824						34	789.68		C3-WT_LLOMe 125uM_Gal3 488_ALIX 568.lif - Image007-6	81	16.658	0.206	2.10946							34	1012.31		C3-WT_LLOMe 125uM_Wash_Gal3 488_ALIX 568.lif - Image006-1	75	15.949	0.213	1.57551
				C2-WT_VEH_Gal3 488_ALIX 568.lif - Image006-3	27	0.549	0.02	0.0758451									C2-WT_LLOMe 125uM_Gal3 488_ALIX 568.lif - Image007-6	20	1.62	0.081	0.205146										C2-WT_LLOMe 125uM_Wash_Gal3 488_ALIX 568.lif - Image006-1	37	7.201	0.195	0.711345
	35	828.086		C3-WT_VEH_Gal3 488_ALIX 568.lif - Image006-2	35	0.824	0.024	0.0995066						35	919.142		C3-WT_LLOMe 125uM_Gal3 488_ALIX 568.lif - Image007-5	76	16.846	0.222	1.8328							35	837.196		C3-WT_LLOMe 125uM_Wash_Gal3 488_ALIX 568.lif - Image007-8	57	14.214	0.249	1.69781
				C2-WT_VEH_Gal3 488_ALIX 568.lif - Image006-2	31	0.795	0.026	0.0960045									C2-WT_LLOMe 125uM_Gal3 488_ALIX 568.lif - Image007-5	21	0.882	0.042	0.0959591										C2-WT_LLOMe 125uM_Wash_Gal3 488_ALIX 568.lif - Image007-8	25	1.952	0.078	0.233159
	36	880.042		C3-WT_VEH_Gal3 488_ALIX 568.lif - Image006-1	14	0.275	0.02	0.0312485						36	974.567		C3-WT_LLOMe 125uM_Gal3 488_ALIX 568.lif - Image007-4	73	14.663	0.201	1.50457							36	718.088		C3-WT_LLOMe 125uM_Wash_Gal3 488_ALIX 568.lif - Image007-7	45	11.38	0.253	1.58476
				C2-WT_VEH_Gal3 488_ALIX 568.lif - Image006-1	23	0.578	0.025	0.0656787									C2-WT_LLOMe 125uM_Gal3 488_ALIX 568.lif - Image007-4	22	1.215	0.055	0.124671										C2-WT_LLOMe 125uM_Wash_Gal3 488_ALIX 568.lif - Image007-7	18	2.69	0.149	0.374606
	37	772.69		C3-WT_VEH_Gal3 488_ALIX 568.lif - Image007-6	34	0.636	0.019	0.0823099						37	862.762		C3-WT_LLOMe 125uM_Gal3 488_ALIX 568.lif - Image007-3	69	14.2	0.206	1.64588							37	785.993		C3-WT_LLOMe 125uM_Wash_Gal3 488_ALIX 568.lif - Image007-6	29	5.509	0.19	0.700897
				C2-WT_VEH_Gal3 488_ALIX 568.lif - Image007-6	30	0.723	0.024	0.0935692									C2-WT_LLOMe 125uM_Gal3 488_ALIX 568.lif - Image007-3	32	1.388	0.043	0.160879										C2-WT_LLOMe 125uM_Wash_Gal3 488_ALIX 568.lif - Image007-6	14	0.969	0.069	0.123284
	38	1000.54		C3-WT_VEH_Gal3 488_ALIX 568.lif - Image007-5	14	0.376	0.027	0.0375798						38	1109.51		C3-WT_LLOMe 125uM_Gal3 488_ALIX 568.lif - Image007-2	69	15.27	0.221	1.37628							38	760.211		C3-WT_LLOMe 125uM_Wash_Gal3 488_ALIX 568.lif - Image007-5	51	14.113	0.277	1.85646
				C2-WT_VEH_Gal3 488_ALIX 568.lif - Image007-5	26	0.607	0.023	0.0606674									C2-WT_LLOMe 125uM_Gal3 488_ALIX 568.lif - Image007-2	35	2.559	0.073	0.230643										C2-WT_LLOMe 125uM_Wash_Gal3 488_ALIX 568.lif - Image007-5	24	2.993	0.125	0.393706
	39	1118.03		C3-WT_VEH_Gal3 488_ALIX 568.lif - Image007-4	28	0.506	0.018	0.0452583						39	806.628		C3-WT_LLOMe 125uM_Gal3 488_ALIX 568.lif - Image007-1	43	13.029	0.303	1.61524							39	1072.65		C3-WT_LLOMe 125uM_Wash_Gal3 488_ALIX 568.lif - Image007-4	77	15.892	0.206	1.48156
				C2-WT_VEH_Gal3 488_ALIX 568.lif - Image007-4	33	0.868	0.026	0.0776368									C2-WT_LLOMe 125uM_Gal3 488_ALIX 568.lif - Image007-1	27	0.868	0.032	0.107608										C2-WT_LLOMe 125uM_Wash_Gal3 488_ALIX 568.lif - Image007-4	47	4.627	0.098	0.431362
	40	1187.78		C3-WT_VEH_Gal3 488_ALIX 568.lif - Image007-3	34	0.694	0.02	0.0584283						40	886.071		C3-WT_LLOMe 125uM_Gal3 488_ALIX 568.lif - Image008-6	86	21.285	0.248	2.40218							40	698.437		C3-WT_LLOMe 125uM_Wash_Gal3 488_ALIX 568.lif - Image007-3	79	18.899	0.239	2.7059
				C2-WT_VEH_Gal3 488_ALIX 568.lif - Image007-3	29	0.723	0.025	0.0608698									C2-WT_LLOMe 125uM_Gal3 488_ALIX 568.lif - Image008-6	39	1.171	0.03	0.132156										C2-WT_LLOMe 125uM_Wash_Gal3 488_ALIX 568.lif - Image007-3	29	3.326	0.115	0.476206
	41	717.076		C3-WT_VEH_Gal3 488_ALIX 568.lif - Image007-2	18	0.709	0.039	0.0988738						41	1025		C3-WT_LLOMe 125uM_Gal3 488_ALIX 568.lif - Image008-5	81	23.035	0.284	2.24731							41	587.846		C3-WT_LLOMe 125uM_Wash_Gal3 488_ALIX 568.lif - Image007-2	60	13.665	0.228	2.32459
				C2-WT_VEH_Gal3 488_ALIX 568.lif - Image007-2	54	1.215	0.022	0.169438									C2-WT_LLOMe 125uM_Gal3 488_ALIX 568.lif - Image008-5	17	0.448	0.026	0.0437071										C2-WT_LLOMe 125uM_Wash_Gal3 488_ALIX 568.lif - Image007-2	20	2.386	0.119	0.405889
	42	806.7		C3-WT_VEH_Gal3 488_ALIX 568.lif - Image007-1	19	0.535	0.028	0.0663196						42	1154.7		C3-WT_LLOMe 125uM_Gal3 488_ALIX 568.lif - Image008-4	122	21.386	0.175	1.85209							42	944.591		C3-WT_LLOMe 125uM_Wash_Gal3 488_ALIX 568.lif - Image007-1	80	11.915	0.149	1.26139
				C2-WT_VEH_Gal3 488_ALIX 568.lif - Image007-1	53	1.475	0.028	0.182844									C2-WT_LLOMe 125uM_Gal3 488_ALIX 568.lif - Image008-4	17	1.085	0.064	0.093964										C2-WT_LLOMe 125uM_Wash_Gal3 488_ALIX 568.lif - Image007-1	33	4.237	0.128	0.448554
	43	862.154		C3-WT_VEH_Gal3 488_ALIX 568.lif - Image009-9	4	0.925	0.231	0.107289						43	962.218		C3-WT_LLOMe 125uM_Gal3 488_ALIX 568.lif - Image008-3	75	16.774	0.224	1.74326							43	741.977		C3-WT_LLOMe 125uM_Wash_Gal3 488_ALIX 568.lif - Image008-8	18	6.782	0.377	0.914045
				C2-WT_VEH_Gal3 488_ALIX 568.lif - Image009-9	53	1.215	0.023	0.140926									C2-WT_LLOMe 125uM_Gal3 488_ALIX 568.lif - Image008-3	16	0.535	0.033	0.0556007										C2-WT_LLOMe 125uM_Wash_Gal3 488_ALIX 568.lif - Image008-8	12	0.506	0.042	0.0681962
	44	704.25		C3-WT_VEH_Gal3 488_ALIX 568.lif - Image009-8	33	0.709	0.021	0.100674						44	877.844		C3-WT_LLOMe 125uM_Gal3 488_ALIX 568.lif - Image008-2	103	26.664	0.259	3.03744							44	719.144		C3-WT_LLOMe 125uM_Wash_Gal3 488_ALIX 568.lif - Image008-7	46	13.39	0.291	1.86194
				C2-WT_VEH_Gal3 488_ALIX 568.lif - Image009-8	29	0.781	0.027	0.110898									C2-WT_LLOMe 125uM_Gal3 488_ALIX 568.lif - Image008-2	15	1.215	0.081	0.138407										C2-WT_LLOMe 125uM_Wash_Gal3 488_ALIX 568.lif - Image008-7	14	2.314	0.165	0.321771
	45	770		C3-WT_VEH_Gal3 488_ALIX 568.lif - Image009-7	6	0.882	0.147	0.114545						45	1234.07		C3-WT_LLOMe 125uM_Gal3 488_ALIX 568.lif - Image008-1	126	24.654	0.196	1.99778							45	1029.43		C3-WT_LLOMe 125uM_Wash_Gal3 488_ALIX 568.lif - Image008-6	78	21.126	0.271	2.05221
				C2-WT_VEH_Gal3 488_ALIX 568.lif - Image009-7	15	0.39	0.026	0.0506494									C2-WT_LLOMe 125uM_Gal3 488_ALIX 568.lif - Image008-1	18	0.651	0.036	0.0527524										C2-WT_LLOMe 125uM_Wash_Gal3 488_ALIX 568.lif - Image008-6	21	4.063	0.193	0.394685
	46	843.255		C3-WT_VEH_Gal3 488_ALIX 568.lif - Image009-6	13	0.26	0.02	0.0308329						46	891.61		C3-WT_LLOMe 125uM_Gal3 488_ALIX 568.lif - Image009-7	89	16.499	0.185	1.85047							46	862.212		C3-WT_LLOMe 125uM_Wash_Gal3 488_ALIX 568.lif - Image008-5	51	15.631	0.306	1.8129
				C2-WT_VEH_Gal3 488_ALIX 568.lif - Image009-6	16	0.535	0.033	0.0634446									C2-WT_LLOMe 125uM_Gal3 488_ALIX 568.lif - Image009-7	66	2.082	0.032	0.23351										C2-WT_LLOMe 125uM_Wash_Gal3 488_ALIX 568.lif - Image008-5	29	1.851	0.064	0.21468
	47	946.833		C3-WT_VEH_Gal3 488_ALIX 568.lif - Image009-5	24	0.578	0.024	0.0610456						47	862.733		C3-WT_LLOMe 125uM_Gal3 488_ALIX 568.lif - Image009-6	59	17.685	0.3	2.04988							47	653.148		C3-WT_LLOMe 125uM_Wash_Gal3 488_ALIX 568.lif - Image008-4	70	14.576	0.208	2.23165
				C2-WT_VEH_Gal3 488_ALIX 568.lif - Image009-5	33	0.824	0.025	0.087027									C2-WT_LLOMe 125uM_Gal3 488_ALIX 568.lif - Image009-6	46	1.489	0.032	0.172591										C2-WT_LLOMe 125uM_Wash_Gal3 488_ALIX 568.lif - Image008-4	32	2.82	0.088	0.431755
	48	700.924		C3-WT_VEH_Gal3 488_ALIX 568.lif - Image009-4	10	0.593	0.059	0.0846026						48	858.351		C3-WT_LLOMe 125uM_Gal3 488_ALIX 568.lif - Image009-5	97	18.668	0.192	2.17487							48	768.381		C3-WT_LLOMe 125uM_Wash_Gal3 488_ALIX 568.lif - Image008-3	65	12.566	0.193	1.63539
				C2-WT_VEH_Gal3 488_ALIX 568.lif - Image009-4	31	1.027	0.033	0.146521									C2-WT_LLOMe 125uM_Gal3 488_ALIX 568.lif - Image009-5	17	1.229	0.072	0.143182										C2-WT_LLOMe 125uM_Wash_Gal3 488_ALIX 568.lif - Image008-3	21	3.21	0.153	0.417762
	49	646.468		C3-WT_VEH_Gal3 488_ALIX 568.lif - Image009-3	17	0.419	0.025	0.0648137						49	797.706		C3-WT_LLOMe 125uM_Gal3 488_ALIX 568.lif - Image009-4	66	11.698	0.177	1.46646							49	665.179		C3-WT_LLOMe 125uM_Wash_Gal3 488_ALIX 568.lif - Image008-2	42	10.99	0.262	1.65219
				C2-WT_VEH_Gal3 488_ALIX 568.lif - Image009-3	26	0.81	0.031	0.125296									C2-WT_LLOMe 125uM_Gal3 488_ALIX 568.lif - Image009-4	10	0.824	0.082	0.103296										C2-WT_LLOMe 125uM_Wash_Gal3 488_ALIX 568.lif - Image008-2	22	1.605	0.073	0.241288
	50	957.157		C3-WT_VEH_Gal3 488_ALIX 568.lif - Image009-2	14	0.593	0.042	0.0619543						50	763.826		C3-WT_LLOMe 125uM_Gal3 488_ALIX 568.lif - Image009-3	51	9.124	0.179	1.19451							50	915.396		C3-WT_LLOMe 125uM_Wash_Gal3 488_ALIX 568.lif - Image008-1	83	12.349	0.149	1.34903
				C2-WT_VEH_Gal3 488_ALIX 568.lif - Image009-2	27	0.81	0.03	0.0846256									C2-WT_LLOMe 125uM_Gal3 488_ALIX 568.lif - Image009-3	33	2.473	0.075	0.323765										C2-WT_LLOMe 125uM_Wash_Gal3 488_ALIX 568.lif - Image008-1	22	1.75	0.08	0.191174
	51	905.347		C3-WT_VEH_Gal3 488_ALIX 568.lif - Image009-1	30	0.665	0.022	0.0734525						51	821.001		C3-WT_LLOMe 125uM_Gal3 488_ALIX 568.lif - Image009-2	111	17.829	0.161	2.17162							51	734.472		C3-WT_LLOMe 125uM_Wash_Gal3 488_ALIX 568.lif - Image011-9	42	10.339	0.246	1.40768
				C2-WT_VEH_Gal3 488_ALIX 568.lif - Image009-1	25	0.665	0.027	0.0734525									C2-WT_LLOMe 125uM_Gal3 488_ALIX 568.lif - Image009-2	12	0.477	0.04	0.0580998										C2-WT_LLOMe 125uM_Wash_Gal3 488_ALIX 568.lif - Image011-9	30	3.34	0.111	0.454748
	52	679.176		C3-WT_VEH_Gal3 488_ALIX 568.lif - Image010-7	47	1.2	0.026	0.176685						52	866.984		C3-WT_LLOMe 125uM_Gal3 488_ALIX 568.lif - Image009-1	86	17.887	0.208	2.06313							52	896.107		C3-WT_LLOMe 125uM_Wash_Gal3 488_ALIX 568.lif - Image011-8	43	7.577	0.176	0.845546
				C2-WT_VEH_Gal3 488_ALIX 568.lif - Image010-7	14	0.318	0.023	0.0468214									C2-WT_LLOMe 125uM_Gal3 488_ALIX 568.lif - Image009-1	9	0.448	0.05	0.0516734										C2-WT_LLOMe 125uM_Wash_Gal3 488_ALIX 568.lif - Image011-8	16	2.574	0.161	0.287242
	53	713.317		C3-WT_VEH_Gal3 488_ALIX 568.lif - Image010-6	21	0.535	0.025	0.0750017						53	976.837		C3-WT_LLOMe 125uM_Gal3 488_ALIX 568.lif - Image010-6	63	8.56	0.136	0.876298							53	872.32		C3-WT_LLOMe 125uM_Wash_Gal3 488_ALIX 568.lif - Image011-7	53	9.674	0.183	1.109
				C2-WT_VEH_Gal3 488_ALIX 568.lif - Image010-6	42	1.041	0.025	0.145938									C2-WT_LLOMe 125uM_Gal3 488_ALIX 568.lif - Image010-6	22	0.868	0.039	0.0888582										C2-WT_LLOMe 125uM_Wash_Gal3 488_ALIX 568.lif - Image011-7	27	4.367	0.162	0.500619
	54	981.826		C3-WT_VEH_Gal3 488_ALIX 568.lif - Image010-5	48	0.983	0.02	0.10012						54	1277.52		C3-WT_LLOMe 125uM_Gal3 488_ALIX 568.lif - Image010-5	150	24.062	0.16	1.88349							54	755.873		C3-WT_LLOMe 125uM_Wash_Gal3 488_ALIX 568.lif - Image011-6	70	14.663	0.209	1.93988
				C2-WT_VEH_Gal3 488_ALIX 568.lif - Image010-5	25	0.607	0.024	0.0618236									C2-WT_LLOMe 125uM_Gal3 488_ALIX 568.lif - Image010-5	20	1.388	0.069	0.108648										C2-WT_LLOMe 125uM_Wash_Gal3 488_ALIX 568.lif - Image011-6	28	3.066	0.109	0.405624
	55	954.077		C3-WT_VEH_Gal3 488_ALIX 568.lif - Image010-4	28	0.535	0.019	0.0560751						55	975.001		C3-WT_LLOMe 125uM_Gal3 488_ALIX 568.lif - Image010-4	67	13.448	0.201	1.37928							55	862.82		C3-WT_LLOMe 125uM_Wash_Gal3 488_ALIX 568.lif - Image011-5	50	12.956	0.259	1.50159
				C2-WT_VEH_Gal3 488_ALIX 568.lif - Image010-4	36	0.868	0.024	0.090978									C2-WT_LLOMe 125uM_Gal3 488_ALIX 568.lif - Image010-4	20	2.285	0.114	0.234359										C2-WT_LLOMe 125uM_Wash_Gal3 488_ALIX 568.lif - Image011-5	24	1.576	0.066	0.182657
	56	724.306		C3-WT_VEH_Gal3 488_ALIX 568.lif - Image010-3	5	0.824	0.165	0.113764						56	1069.69		C3-WT_LLOMe 125uM_Gal3 488_ALIX 568.lif - Image010-3	80	18.986	0.237	1.77491							56	867.085		C3-WT_LLOMe 125uM_Wash_Gal3 488_ALIX 568.lif - Image011-4	44	7.432	0.169	0.857125
				C2-WT_VEH_Gal3 488_ALIX 568.lif - Image010-3	21	0.448	0.021	0.0618523									C2-WT_LLOMe 125uM_Gal3 488_ALIX 568.lif - Image010-3	18	1.142	0.063	0.10676										C2-WT_LLOMe 125uM_Wash_Gal3 488_ALIX 568.lif - Image011-4	33	2.979	0.09	0.343565
	57	914.428		C3-WT_VEH_Gal3 488_ALIX 568.lif - Image010-2	75	1.489	0.02	0.162834						57	849.748		C3-WT_LLOMe 125uM_Gal3 488_ALIX 568.lif - Image010-2	74	15.299	0.207	1.80042							57	835.953		C3-WT_LLOMe 125uM_Wash_Gal3 488_ALIX 568.lif - Image011-3	41	17.858	0.436	2.13624
				C2-WT_VEH_Gal3 488_ALIX 568.lif - Image010-2	42	0.694	0.017	0.0758944									C2-WT_LLOMe 125uM_Gal3 488_ALIX 568.lif - Image010-2	19	1.822	0.096	0.214417										C2-WT_LLOMe 125uM_Wash_Gal3 488_ALIX 568.lif - Image011-3	25	3.485	0.139	0.416889
	58	873.289		C3-WT_VEH_Gal3 488_ALIX 568.lif - Image010-1	25	0.521	0.021	0.0596595						58	786.239		C3-WT_LLOMe 125uM_Gal3 488_ALIX 568.lif - Image010-1	59	13.072	0.222	1.6626							58	967.785		C3-WT_LLOMe 125uM_Wash_Gal3 488_ALIX 568.lif - Image011-2	51	19.492	0.382	2.01408
				C2-WT_VEH_Gal3 488_ALIX 568.lif - Image010-1	37	0.766	0.021	0.0877144									C2-WT_LLOMe 125uM_Gal3 488_ALIX 568.lif - Image010-1	6	0.362	0.06	0.046042										C2-WT_LLOMe 125uM_Wash_Gal3 488_ALIX 568.lif - Image011-2	38	3.066	0.081	0.316806
	59	854.028		C3-WT_VEH_Gal3 488_ALIX 568.lif - Image011-8	44	1.085	0.025	0.127045						59	771.157		C3-WT_LLOMe 125uM_Gal3 488_ALIX 568.lif - Image011-9	56	6.796	0.121	0.881273							59	686.811		C3-WT_LLOMe 125uM_Wash_Gal3 488_ALIX 568.lif - Image011-1	28	6.55	0.234	0.953683
				C2-WT_VEH_Gal3 488_ALIX 568.lif - Image011-8	22	0.578	0.026	0.0676793									C2-WT_LLOMe 125uM_Gal3 488_ALIX 568.lif - Image011-9	12	1.113	0.093	0.144329										C2-WT_LLOMe 125uM_Wash_Gal3 488_ALIX 568.lif - Image011-1	17	2.14	0.126	0.311585
	60	956.521		C3-WT_VEH_Gal3 488_ALIX 568.lif - Image011-7	34	0.911	0.027	0.095241						60	715.789		C3-WT_LLOMe 125uM_Gal3 488_ALIX 568.lif - Image011-8	61	9.442	0.155	1.3191							60	548.197		C3-WT_LLOMe 125uM_Wash_Gal3 488_ALIX 568.lif - Image012-7	35	10.99	0.314	2.00475
				C2-WT_VEH_Gal3 488_ALIX 568.lif - Image011-7	32	0.882	0.028	0.0922092									C2-WT_LLOMe 125uM_Gal3 488_ALIX 568.lif - Image011-8	24	0.795	0.033	0.111066										C2-WT_LLOMe 125uM_Wash_Gal3 488_ALIX 568.lif - Image012-7	14	1.027	0.073	0.187341

## Sheet: WT - R2
C3 = ALIX, C2 = GAL3
	WT_VEH_R2_2024.11.17													WT_LLOMe_R2_2024.11.17														WT_LLOMe_WASH_R2_2024.11.17
	CELL	AREA		IMAGE	COUNT	AREA	AVG SIZE	% AREA		ALIX	Gal3			CELL	AREA		IMAGE	COUNT	AREA	AVG SIZE	% AREA		ALIX	Gal3				CELL	AREA		IMAGE	COUNT	AREA	AVG SIZE	% AREA		ALIX	Gal3
	1	691.988		C3-WT_UNT_Gal3 488 ALIX 568_R2.lif - Image001-6	30	0.665	0.022	0.0960999		0.0960999	0.0835275			1	797.272		C3-WT_125uM LLOMe_Gal3 488 ALIX 568_R2.lif - Image001-6	107	26.028	0.243	3.26463		3.26463	0.097959				1	1134.99		C3-WT_125uM LLOMe_Wash_Gal3 488 ALIX 568_R2.lif - Image001-8	80	20.794	0.26	1.83209		1.83209	0.136301
				C2-WT_UNT_Gal3 488 ALIX 568_R2.lif - Image001-6	25	0.578	0.023	0.0835275		0.0417219	0.0691051						C2-WT_125uM LLOMe_Gal3 488 ALIX 568_R2.lif - Image001-6	12	0.781	0.065	0.097959		1.20327	0.0447595							C2-WT_125uM LLOMe_Wash_Gal3 488 ALIX 568_R2.lif - Image001-8	14	1.547	0.111	0.136301		0.387186	0.0497006
	2	1004.27		C3-WT_UNT_Gal3 488 ALIX 568_R2.lif - Image001-5	12	0.419	0.035	0.0417219		0.0929815	0.0566278			2	840.045		C3-WT_125uM LLOMe_Gal3 488 ALIX 568_R2.lif - Image001-5	57	10.108	0.177	1.20327		2.24118	0.091968				2	959.746		C3-WT_125uM LLOMe_Wash_Gal3 488 ALIX 568_R2.lif - Image001-7	18	3.716	0.206	0.387186		0.253833	0.0504065
				C2-WT_UNT_Gal3 488 ALIX 568_R2.lif - Image001-5	30	0.694	0.023	0.0691051		0.114173	0.0861153						C2-WT_125uM LLOMe_Gal3 488 ALIX 568_R2.lif - Image001-5	3	0.376	0.125	0.0447595		2.12734	0.171229							C2-WT_125uM LLOMe_Wash_Gal3 488 ALIX 568_R2.lif - Image001-7	17	0.477	0.028	0.0497006		0.560978	0.146591
	3	715.196		C3-WT_UNT_Gal3 488 ALIX 568_R2.lif - Image001-4	21	0.665	0.032	0.0929815		0.0280472	0.0903898			3	739.388		C3-WT_125uM LLOMe_Gal3 488 ALIX 568_R2.lif - Image001-4	74	16.571	0.224	2.24118		1.96349	0.0561927				3	888.775		C3-WT_125uM LLOMe_Wash_Gal3 488 ALIX 568_R2.lif - Image001-6	14	2.256	0.161	0.253833		0.562112	0.0347989
				C2-WT_UNT_Gal3 488 ALIX 568_R2.lif - Image001-4	16	0.405	0.025	0.0566278		0.0880088	0.0808092						C2-WT_125uM LLOMe_Gal3 488 ALIX 568_R2.lif - Image001-4	10	0.68	0.068	0.091968		1.80712	0.03673							C2-WT_125uM LLOMe_Wash_Gal3 488 ALIX 568_R2.lif - Image001-6	8	0.448	0.056	0.0504065		1.30642	0.300778
	4	823.315		C3-WT_UNT_Gal3 488 ALIX 568_R2.lif - Image001-3	42	0.94	0.022	0.114173		0.122541	0.0499165			4	1182.04		C3-WT_125uM LLOMe_Gal3 488 ALIX 568_R2.lif - Image001-3	129	25.146	0.195	2.12734		1.94428	0.0958994				4	976.866		C3-WT_125uM LLOMe_Wash_Gal3 488 ALIX 568_R2.lif - Image001-5	46	5.48	0.119	0.560978		0.714804	0.106938
				C2-WT_UNT_Gal3 488 ALIX 568_R2.lif - Image001-3	31	0.709	0.023	0.0861153		0.0830339	0.0663812						C2-WT_125uM LLOMe_Gal3 488 ALIX 568_R2.lif - Image001-3	37	2.024	0.055	0.171229		2.67914	0.0285425							C2-WT_125uM LLOMe_Wash_Gal3 488 ALIX 568_R2.lif - Image001-5	13	1.432	0.11	0.146591		0.363046	0.0520125
	5	720.214		C3-WT_UNT_Gal3 488 ALIX 568_R2.lif - Image001-2	6	0.202	0.034	0.0280472		0.0394166	0.0448728			5	1106.91		C3-WT_125uM LLOMe_Gal3 488 ALIX 568_R2.lif - Image001-2	76	21.734	0.286	1.96349		1.82535	0.0541271				5	956.926		C3-WT_125uM LLOMe_Wash_Gal3 488 ALIX 568_R2.lif - Image001-4	20	5.379	0.269	0.562112		0.702925	0.246586
				C2-WT_UNT_Gal3 488 ALIX 568_R2.lif - Image001-2	26	0.651	0.025	0.0903898		0.0290757	0.0856412						C2-WT_125uM LLOMe_Gal3 488 ALIX 568_R2.lif - Image001-2	12	0.622	0.052	0.0561927		2.45403	0.109275							C2-WT_125uM LLOMe_Wash_Gal3 488 ALIX 568_R2.lif - Image001-4	17	0.333	0.02	0.0347989		0.225342	0.050736
	6	805.601		C3-WT_UNT_Gal3 488 ALIX 568_R2.lif - Image001-1	35	0.709	0.02	0.0880088		0.0558091	0.0244466			6	1102.64		C3-WT_125uM LLOMe_Gal3 488 ALIX 568_R2.lif - Image001-1	103	19.926	0.193	1.80712		3.12312	0.0724987				6	995.086		C3-WT_125uM LLOMe_Wash_Gal3 488 ALIX 568_R2.lif - Image001-3	77	13	0.169	1.30642		0.790904	0.443639
				C2-WT_UNT_Gal3 488 ALIX 568_R2.lif - Image001-1	29	0.651	0.022	0.0808092		0.0505278	0.117898						C2-WT_125uM LLOMe_Gal3 488 ALIX 568_R2.lif - Image001-1	10	0.405	0.04	0.03673		2.21197	0.111309							C2-WT_125uM LLOMe_Wash_Gal3 488 ALIX 568_R2.lif - Image001-3	28	2.993	0.107	0.300778		1.23181	0.320796
	7	955.596		C3-WT_UNT_Gal3 488 ALIX 568_R2.lif - Image002-5	40	1.171	0.029	0.122541		0.0998482	0.0716535			7	905.115		C3-WT_125uM LLOMe_Gal3 488 ALIX 568_R2.lif - Image002-8	100	17.598	0.176	1.94428		1.94421	0.0413691				7	1027.69		C3-WT_125uM LLOMe_Wash_Gal3 488 ALIX 568_R2.lif - Image001-2	44	7.346	0.167	0.714804		0.462522	0.171951
				C2-WT_UNT_Gal3 488 ALIX 568_R2.lif - Image002-5	17	0.477	0.028	0.0499165		0.134547	0.101998						C2-WT_125uM LLOMe_Gal3 488 ALIX 568_R2.lif - Image002-8	8	0.868	0.108	0.0958994		1.81693	0.107397							C2-WT_125uM LLOMe_Wash_Gal3 488 ALIX 568_R2.lif - Image001-2	13	1.099	0.085	0.106938		0.549591	0.196097
	8	870.729		C3-WT_UNT_Gal3 488 ALIX 568_R2.lif - Image002-4	30	0.723	0.024	0.0830339		0.114362	0.0648225			8	1012.52		C3-WT_125uM LLOMe_Gal3 488 ALIX 568_R2.lif - Image002-7	113	27.127	0.24	2.67914		2.73515	0.0797312				8	1055.52		C3-WT_125uM LLOMe_Wash_Gal3 488 ALIX 568_R2.lif - Image001-1	21	3.832	0.182	0.363046		0.640958	0.120582
				C2-WT_UNT_Gal3 488 ALIX 568_R2.lif - Image002-4	24	0.578	0.024	0.0663812		0.0365963	0.0204095						C2-WT_125uM LLOMe_Gal3 488 ALIX 568_R2.lif - Image002-7	8	0.289	0.036	0.0285425		1.26227	0.0677172							C2-WT_125uM LLOMe_Wash_Gal3 488 ALIX 568_R2.lif - Image001-1	9	0.549	0.061	0.0520125		0.731956	0.210239
	9	1063.01		C3-WT_UNT_Gal3 488 ALIX 568_R2.lif - Image002-3	15	0.419	0.028	0.0394166		0.0759029	0.0759029			9	1095.57		C3-WT_125uM LLOMe_Gal3 488 ALIX 568_R2.lif - Image002-6	97	19.998	0.206	1.82535		1.86631	0.113193				9	1137.53		C3-WT_125uM LLOMe_Wash_Gal3 488 ALIX 568_R2.lif - Image002-6	58	7.996	0.138	0.702925		0.934862	0.256875
				C2-WT_UNT_Gal3 488 ALIX 568_R2.lif - Image002-3	15	0.477	0.032	0.0448728		0.0901103	0.0499441						C2-WT_125uM LLOMe_Gal3 488 ALIX 568_R2.lif - Image002-6	26	0.593	0.023	0.0541271		2.24461	0.0358377							C2-WT_125uM LLOMe_Wash_Gal3 488 ALIX 568_R2.lif - Image002-6	30	2.805	0.094	0.246586		0.900221	0.256066
	10	945.806		C3-WT_UNT_Gal3 488 ALIX 568_R2.lif - Image002-2	5	0.275	0.055	0.0290757		0.0909763	0.0138651			10	966.368		C3-WT_125uM LLOMe_Gal3 488 ALIX 568_R2.lif - Image002-5	113	23.715	0.21	2.45403		2.23282	0.0656744				10	1026.88		C3-WT_125uM LLOMe_Wash_Gal3 488 ALIX 568_R2.lif - Image002-5	19	2.314	0.122	0.225342		1.07295	0.264587
				C2-WT_UNT_Gal3 488 ALIX 568_R2.lif - Image002-2	36	0.81	0.022	0.0856412		0.0456314	0.0554337						C2-WT_125uM LLOMe_Gal3 488 ALIX 568_R2.lif - Image002-5	16	1.056	0.066	0.109275		1.79752	0.0445484							C2-WT_125uM LLOMe_Wash_Gal3 488 ALIX 568_R2.lif - Image002-5	7	0.521	0.074	0.050736		1.43031	0.250182
	11	1243.53		C3-WT_UNT_Gal3 488 ALIX 568_R2.lif - Image002-1	31	0.694	0.022	0.0558091		0.0403857	0.0568506			11	1056.57		C3-WT_125uM LLOMe_Gal3 488 ALIX 568_R2.lif - Image002-4	102	32.998	0.324	3.12312		1.71302	0.0811603				11	1336.45		C3-WT_125uM LLOMe_Wash_Gal3 488 ALIX 568_R2.lif - Image002-4	71	10.57	0.149	0.790904		1.35715	0.158413
				C2-WT_UNT_Gal3 488 ALIX 568_R2.lif - Image002-1	14	0.304	0.022	0.0244466		0.0844675	0.0499368						C2-WT_125uM LLOMe_Gal3 488 ALIX 568_R2.lif - Image002-4	19	0.766	0.04	0.0724987		2.41742	0.0923383							C2-WT_125uM LLOMe_Wash_Gal3 488 ALIX 568_R2.lif - Image002-4	42	5.929	0.141	0.443639		1.44549	0.336065
	12	1116.22		C3-WT_UNT_Gal3 488 ALIX 568_R2.lif - Image003-7	35	0.564	0.016	0.0505278		0.0689919	0.067157			12	1104.13		C3-WT_125uM LLOMe_Gal3 488 ALIX 568_R2.lif - Image002-3	117	24.423	0.209	2.21197		1.87226	0.0271478				12	1212.61		C3-WT_125uM LLOMe_Wash_Gal3 488 ALIX 568_R2.lif - Image002-3	85	14.937	0.176	1.23181		1.15154	0.15235
				C2-WT_UNT_Gal3 488 ALIX 568_R2.lif - Image003-7	43	1.316	0.031	0.117898		0.0304063	0.0167287						C2-WT_125uM LLOMe_Gal3 488 ALIX 568_R2.lif - Image002-3	16	1.229	0.077	0.111309		2.79441	0.0228532							C2-WT_125uM LLOMe_Wash_Gal3 488 ALIX 568_R2.lif - Image002-3	29	3.89	0.134	0.320796		1.6423	0.269766
	13	1028.56		C3-WT_UNT_Gal3 488 ALIX 568_R2.lif - Image003-6	49	1.027	0.021	0.0998482		0.0156687	0.0240865			13	734.848		C3-WT_125uM LLOMe_Gal3 488 ALIX 568_R2.lif - Image002-2	58	14.287	0.246	1.94421		2.30338	0.0438231				13	1438.2		C3-WT_125uM LLOMe_Wash_Gal3 488 ALIX 568_R2.lif - Image002-2	44	6.652	0.151	0.462522		0.125917	0.0150737
				C2-WT_UNT_Gal3 488 ALIX 568_R2.lif - Image003-6	31	0.737	0.024	0.0716535		0.0516714	0.089161						C2-WT_125uM LLOMe_Gal3 488 ALIX 568_R2.lif - Image002-2	13	0.304	0.023	0.0413691		2.53922	0.108623							C2-WT_125uM LLOMe_Wash_Gal3 488 ALIX 568_R2.lif - Image002-2	19	2.473	0.13	0.171951		0.547584	0.0684211
	14	666.683		C3-WT_UNT_Gal3 488 ALIX 568_R2.lif - Image003-5	6	0.897	0.149	0.134547		0.0412538	0.0474808			14	794.25		C3-WT_125uM LLOMe_Gal3 488 ALIX 568_R2.lif - Image002-1	67	14.431	0.215	1.81693		2.12529	0.0544886				14	1157.59		C3-WT_125uM LLOMe_Wash_Gal3 488 ALIX 568_R2.lif - Image002-1	48	6.362	0.133	0.549591		1.89777	0.291454
				C2-WT_UNT_Gal3 488 ALIX 568_R2.lif - Image003-5	32	0.68	0.021	0.101998		0.0544238	0.068664						C2-WT_125uM LLOMe_Gal3 488 ALIX 568_R2.lif - Image002-1	31	0.853	0.028	0.107397		1.5567	0.0588565							C2-WT_125uM LLOMe_Wash_Gal3 488 ALIX 568_R2.lif - Image002-1	24	2.27	0.095	0.196097		0.288375	0.0264565
	15	758.996		C3-WT_UNT_Gal3 488 ALIX 568_R2.lif - Image003-4	1	0.868	0.868	0.114362		0.0996208	0.0771216			15	889.238		C3-WT_125uM LLOMe_Gal3 488 ALIX 568_R2.lif - Image003-6	104	24.322	0.234	2.73515		2.56709	0.115079				15	1258.9		C3-WT_125uM LLOMe_Wash_Gal3 488 ALIX 568_R2.lif - Image003-6	55	8.069	0.147	0.640958		1.4617	0.513422
				C2-WT_UNT_Gal3 488 ALIX 568_R2.lif - Image003-4	23	0.492	0.021	0.0648225		0.099684	0.0598104						C2-WT_125uM LLOMe_Gal3 488 ALIX 568_R2.lif - Image003-6	7	0.709	0.101	0.0797312		1.27242	0.0450357							C2-WT_125uM LLOMe_Wash_Gal3 488 ALIX 568_R2.lif - Image003-6	15	1.518	0.101	0.120582		1.24607	0.353996
	16	710.454		C3-WT_UNT_Gal3 488 ALIX 568_R2.lif - Image003-3	10	0.26	0.026	0.0365963		0.053042	0.0778469			16	1067.68		C3-WT_125uM LLOMe_Gal3 488 ALIX 568_R2.lif - Image003-5	95	13.477	0.142	1.26227		2.0185	0.0509999				16	1327.54		C3-WT_125uM LLOMe_Wash_Gal3 488 ALIX 568_R2.lif - Image003-5	54	9.717	0.18	0.731956		2.39295	0.107754
				C2-WT_UNT_Gal3 488 ALIX 568_R2.lif - Image003-3	5	0.145	0.029	0.0204095		0.125666	0.106103						C2-WT_125uM LLOMe_Gal3 488 ALIX 568_R2.lif - Image003-5	21	0.723	0.034	0.0677172		1.31088	0.0678869							C2-WT_125uM LLOMe_Wash_Gal3 488 ALIX 568_R2.lif - Image003-5	28	2.791	0.1	0.210239		1.46896	0.161451
	17	914.326		C3-WT_UNT_Gal3 488 ALIX 568_R2.lif - Image003-2	30	0.694	0.023	0.0759029		0.0430709	0.119461			17	907.299		C3-WT_125uM LLOMe_Gal3 488 ALIX 568_R2.lif - Image003-4	103	16.933	0.164	1.86631		3.03192	0.16042				17	1497.23		C3-WT_125uM LLOMe_Wash_Gal3 488 ALIX 568_R2.lif - Image003-4	65	13.997	0.215	0.934862		2.03844	0.424469
				C2-WT_UNT_Gal3 488 ALIX 568_R2.lif - Image003-2	29	0.694	0.024	0.0759029		0.0874967	0.225175						C2-WT_125uM LLOMe_Gal3 488 ALIX 568_R2.lif - Image003-4	52	1.027	0.02	0.113193		2.07587	0.0649458							C2-WT_125uM LLOMe_Wash_Gal3 488 ALIX 568_R2.lif - Image003-4	31	3.846	0.124	0.256875		0.340387	0.04583
	18	1043.17		C3-WT_UNT_Gal3 488 ALIX 568_R2.lif - Image003-1	31	0.94	0.03	0.0901103		0.124389	0.116346			18	1010.11		C3-WT_125uM LLOMe_Gal3 488 ALIX 568_R2.lif - Image003-3	100	22.673	0.227	2.24461		1.88252	0.0723381				18	1490.63		C3-WT_125uM LLOMe_Wash_Gal3 488 ALIX 568_R2.lif - Image003-3	89	13.419	0.151	0.900221		0.674048	0.122175
				C2-WT_UNT_Gal3 488 ALIX 568_R2.lif - Image003-1	21	0.521	0.025	0.0499441		0.107492	0.146086						C2-WT_125uM LLOMe_Gal3 488 ALIX 568_R2.lif - Image003-3	14	0.362	0.026	0.0358377		1.69676	0.0401345							C2-WT_125uM LLOMe_Wash_Gal3 488 ALIX 568_R2.lif - Image003-3	33	3.817	0.116	0.256066		0.635602	0.0723123
	19	937.607		C3-WT_UNT_Gal3 488 ALIX 568_R2.lif - Image004-6	2	0.853	0.427	0.0909763		0.10276	0.124637			19	880.099		C3-WT_125uM LLOMe_Gal3 488 ALIX 568_R2.lif - Image003-2	80	19.651	0.246	2.23282		1.88349	0.0364191				19	1486.47		C3-WT_125uM LLOMe_Wash_Gal3 488 ALIX 568_R2.lif - Image003-2	109	15.949	0.146	1.07295		0.729357	0.123485
				C2-WT_UNT_Gal3 488 ALIX 568_R2.lif - Image004-6	5	0.13	0.026	0.0138651		0.0864875	0.0617245						C2-WT_125uM LLOMe_Gal3 488 ALIX 568_R2.lif - Image003-2	15	0.578	0.039	0.0656744		2.89544	0.073166							C2-WT_125uM LLOMe_Wash_Gal3 488 ALIX 568_R2.lif - Image003-2	28	3.933	0.14	0.264587		1.45019	0.21642
	20	887.546		C3-WT_UNT_Gal3 488 ALIX 568_R2.lif - Image004-5	20	0.405	0.02	0.0456314		0.07191	0.0349469			20	1039.32		C3-WT_125uM LLOMe_Gal3 488 ALIX 568_R2.lif - Image003-1	95	18.682	0.197	1.79752		2.13796	0.0480681				20	1329.43		C3-WT_125uM LLOMe_Wash_Gal3 488 ALIX 568_R2.lif - Image003-1	126	19.015	0.151	1.43031		0.590026	0.145737
				C2-WT_UNT_Gal3 488 ALIX 568_R2.lif - Image004-5	27	0.492	0.018	0.0554337		0.0649379	0.0560549						C2-WT_125uM LLOMe_Gal3 488 ALIX 568_R2.lif - Image003-1	13	0.463	0.036	0.0445484		0.807574	0.0982117							C2-WT_125uM LLOMe_Wash_Gal3 488 ALIX 568_R2.lif - Image003-1	37	3.326	0.09	0.250182		1.45705	0.301998
	21	965.689		C3-WT_UNT_Gal3 488 ALIX 568_R2.lif - Image004-4	9	0.39	0.043	0.0403857		0.203304	0.0538299			21	855.098		C3-WT_125uM LLOMe_Gal3 488 ALIX 568_R2.lif - Image004-8	73	14.648	0.201	1.71302		0.973941	0.0551852				21	1123.02		C3-WT_125uM LLOMe_Wash_Gal3 488 ALIX 568_R2.lif - Image004-7	81	15.241	0.188	1.35715		1.20388	0.133724
				C2-WT_UNT_Gal3 488 ALIX 568_R2.lif - Image004-4	29	0.549	0.019	0.0568506		0.067457	0.0453465						C2-WT_125uM LLOMe_Gal3 488 ALIX 568_R2.lif - Image004-8	20	0.694	0.035	0.0811603		2.83837	0.117597							C2-WT_125uM LLOMe_Wash_Gal3 488 ALIX 568_R2.lif - Image004-7	15	1.779	0.119	0.158413		1.42255	0.211491
	22	752.952		C3-WT_UNT_Gal3 488 ALIX 568_R2.lif - Image004-3	5	0.636	0.127	0.0844675		0.0939569	0.0872292			22	908.615		C3-WT_125uM LLOMe_Gal3 488 ALIX 568_R2.lif - Image004-7	100	21.965	0.22	2.41742		1.53094	0.0254091				22	1028.37		C3-WT_125uM LLOMe_Wash_Gal3 488 ALIX 568_R2.lif - Image004-6	72	14.865	0.206	1.44549		0.504709	0.0337842
				C2-WT_UNT_Gal3 488 ALIX 568_R2.lif - Image004-3	16	0.376	0.023	0.0499368		0.056137	0.0979096						C2-WT_125uM LLOMe_Gal3 488 ALIX 568_R2.lif - Image004-7	17	0.839	0.049	0.0923383		2.36734	0.0648215							C2-WT_125uM LLOMe_Wash_Gal3 488 ALIX 568_R2.lif - Image004-6	29	3.456	0.119	0.336065		1.55805	0.369134
	23	817.487		C3-WT_UNT_Gal3 488 ALIX 568_R2.lif - Image004-2	5	0.564	0.113	0.0689919		0.0710008	0.129723			23	957.721		C3-WT_125uM LLOMe_Gal3 488 ALIX 568_R2.lif - Image004-6	85	17.931	0.211	1.87226		1.85698	0.0962185				23	1357.4		C3-WT_125uM LLOMe_Wash_Gal3 488 ALIX 568_R2.lif - Image004-5	84	15.631	0.186	1.15154		1.19252	0.248491
				C2-WT_UNT_Gal3 488 ALIX 568_R2.lif - Image004-2	21	0.549	0.026	0.067157		0.0361649	0.0333756						C2-WT_125uM LLOMe_Gal3 488 ALIX 568_R2.lif - Image004-6	9	0.26	0.029	0.0271478		2.09698	0.0417622							C2-WT_125uM LLOMe_Wash_Gal3 488 ALIX 568_R2.lif - Image004-5	26	2.068	0.08	0.15235		1.73803	0.326356
	24	950.462		C3-WT_UNT_Gal3 488 ALIX 568_R2.lif - Image004-1	8	0.289	0.036	0.0304063		0.0784014	0.0420432			24	949.537		C3-WT_125uM LLOMe_Gal3 488 ALIX 568_R2.lif - Image004-5	103	26.534	0.258	2.79441		1.41564	0.0632152				24	1168.42		C3-WT_125uM LLOMe_Wash_Gal3 488 ALIX 568_R2.lif - Image004-4	102	19.189	0.188	1.6423		1.13064	0.300585
				C2-WT_UNT_Gal3 488 ALIX 568_R2.lif - Image004-1	6	0.159	0.027	0.0167287		0.184696	0.0690506						C2-WT_125uM LLOMe_Gal3 488 ALIX 568_R2.lif - Image004-5	7	0.217	0.031	0.0228532		2.46178	0.127156							C2-WT_125uM LLOMe_Wash_Gal3 488 ALIX 568_R2.lif - Image004-4	21	3.152	0.15	0.269766		0.540636	0.193296
	25	1199.84		C3-WT_UNT_Gal3 488 ALIX 568_R2.lif - Image005-7	5	0.188	0.038	0.0156687		0.030164	0.0452981			25	956.116		C3-WT_125uM LLOMe_Gal3 488 ALIX 568_R2.lif - Image004-4	79	22.023	0.279	2.30338		2.42529	0.0925504				25	769.552		C3-WT_125uM LLOMe_Wash_Gal3 488 ALIX 568_R2.lif - Image004-3	11	0.969	0.088	0.125917		0.781507	0.174823
				C2-WT_UNT_Gal3 488 ALIX 568_R2.lif - Image005-7	11	0.289	0.026	0.0240865		0.0843164	0.0295721						C2-WT_125uM LLOMe_Gal3 488 ALIX 568_R2.lif - Image004-4	18	0.419	0.023	0.0438231		1.60473	0.0689289							C2-WT_125uM LLOMe_Wash_Gal3 488 ALIX 568_R2.lif - Image004-3	5	0.116	0.023	0.0150737		1.23801	0.205755
	26	810.893		C3-WT_UNT_Gal3 488 ALIX 568_R2.lif - Image005-6	27	0.419	0.016	0.0516714		0.0538421	0.126828			26	931.664		C3-WT_125uM LLOMe_Gal3 488 ALIX 568_R2.lif - Image004-3	123	23.657	0.192	2.53922		1.72998	0.0509485				26	929.538		C3-WT_125uM LLOMe_Wash_Gal3 488 ALIX 568_R2.lif - Image004-2	35	5.09	0.145	0.547584		0.900785	0.213545
				C2-WT_UNT_Gal3 488 ALIX 568_R2.lif - Image005-6	24	0.723	0.03	0.089161		0.122487	0.126037						C2-WT_125uM LLOMe_Gal3 488 ALIX 568_R2.lif - Image004-3	30	1.012	0.034	0.108623		1.9742	0.0815318							C2-WT_125uM LLOMe_Wash_Gal3 488 ALIX 568_R2.lif - Image004-2	12	0.636	0.053	0.0684211		0.902892	0.296056
	27	1156.26		C3-WT_UNT_Gal3 488 ALIX 568_R2.lif - Image005-5	21	0.477	0.023	0.0412538		0.0458721	0.090258			27	1273.66		C3-WT_125uM LLOMe_Gal3 488 ALIX 568_R2.lif - Image004-2	136	27.069	0.199	2.12529		0.959294	0.0450297				27	1145.98		C3-WT_125uM LLOMe_Wash_Gal3 488 ALIX 568_R2.lif - Image004-1	103	21.748	0.211	1.89777		0.586744	0.236292
				C2-WT_UNT_Gal3 488 ALIX 568_R2.lif - Image005-5	26	0.549	0.021	0.0474808		0.0597721	0.0662521						C2-WT_125uM LLOMe_Gal3 488 ALIX 568_R2.lif - Image004-2	23	0.694	0.03	0.0544886		1.4469	0.0422409							C2-WT_125uM LLOMe_Wash_Gal3 488 ALIX 568_R2.lif - Image004-1	35	3.34	0.095	0.291454		0.507769	0.0271699
	28	1221.89		C3-WT_UNT_Gal3 488 ALIX 568_R2.lif - Image005-4	30	0.665	0.022	0.0544238		0.0355346	0.0789962			28	885.204		C3-WT_125uM LLOMe_Gal3 488 ALIX 568_R2.lif - Image004-1	86	13.78	0.16	1.5567		1.3501	0.0824731				28	1474.12		C3-WT_125uM LLOMe_Wash_Gal3 488 ALIX 568_R2.lif - Image005-7	47	4.251	0.09	0.288375		0.378524	0.0974052
				C2-WT_UNT_Gal3 488 ALIX 568_R2.lif - Image005-4	42	0.839	0.02	0.068664		0.0580457	0.059871						C2-WT_125uM LLOMe_Gal3 488 ALIX 568_R2.lif - Image004-1	16	0.521	0.033	0.0588565		2.54132	0.0869621							C2-WT_125uM LLOMe_Wash_Gal3 488 ALIX 568_R2.lif - Image005-7	12	0.39	0.033	0.0264565		1.63779	0.560419
	29	768.916		C3-WT_UNT_Gal3 488 ALIX 568_R2.lif - Image005-3	31	0.766	0.025	0.0996208		0.0765845	0.0977579			29	967.164		C3-WT_125uM LLOMe_Gal3 488 ALIX 568_R2.lif - Image005-6	125	24.828	0.199	2.56709		2.13079	0.24647				29	701.373		C3-WT_125uM LLOMe_Wash_Gal3 488 ALIX 568_R2.lif - Image005-6	72	10.252	0.142	1.4617		1.18121	0.18857
				C2-WT_UNT_Gal3 488 ALIX 568_R2.lif - Image005-3	22	0.593	0.027	0.0771216		0.0925279	0.06335						C2-WT_125uM LLOMe_Gal3 488 ALIX 568_R2.lif - Image005-6	10	1.113	0.111	0.115079		1.82364	0.0825181							C2-WT_125uM LLOMe_Wash_Gal3 488 ALIX 568_R2.lif - Image005-6	23	3.601	0.157	0.513422		1.24742	0.416536
	30	1088.44		C3-WT_UNT_Gal3 488 ALIX 568_R2.lif - Image005-2	44	1.085	0.025	0.099684		0.124979	0.0529988			30	1059.16		C3-WT_125uM LLOMe_Gal3 488 ALIX 568_R2.lif - Image005-5	71	13.477	0.19	1.27242		1.73895	0.128439				30	698.596		C3-WT_125uM LLOMe_Wash_Gal3 488 ALIX 568_R2.lif - Image005-5	70	8.705	0.124	1.24607		1.03557	0.149233
				C2-WT_UNT_Gal3 488 ALIX 568_R2.lif - Image005-2	26	0.651	0.025	0.0598104		0.0404688	0.0883187						C2-WT_125uM LLOMe_Gal3 488 ALIX 568_R2.lif - Image005-5	15	0.477	0.032	0.0450357		1.96879	0.0364825							C2-WT_125uM LLOMe_Wash_Gal3 488 ALIX 568_R2.lif - Image005-5	21	2.473	0.118	0.353996		1.76273	0.57152
	31	1282		C3-WT_UNT_Gal3 488 ALIX 568_R2.lif - Image005-1	27	0.68	0.025	0.053042						31	1558.83		C3-WT_125uM LLOMe_Gal3 488 ALIX 568_R2.lif - Image005-4	183	31.465	0.172	2.0185							31	791.618		C3-WT_125uM LLOMe_Wash_Gal3 488 ALIX 568_R2.lif - Image005-4	78	18.943	0.243	2.39295
				C2-WT_UNT_Gal3 488 ALIX 568_R2.lif - Image005-1	36	0.998	0.028	0.0778469									C2-WT_125uM LLOMe_Gal3 488 ALIX 568_R2.lif - Image005-4	25	0.795	0.032	0.0509999										C2-WT_125uM LLOMe_Wash_Gal3 488 ALIX 568_R2.lif - Image005-4	8	0.853	0.107	0.107754
	32	736.077		C3-WT_UNT_Gal3 488 ALIX 568_R2.lif - Image006-6	38	0.925	0.024	0.125666		0.0766491	0.0736531	AVG		32	979.57		C3-WT_125uM LLOMe_Gal3 488 ALIX 568_R2.lif - Image005-3	70	12.841	0.183	1.31088		2.01471	0.0753982	AVG			32	716.628		C3-WT_125uM LLOMe_Wash_Gal3 488 ALIX 568_R2.lif - Image005-3	54	10.527	0.195	1.46896		1.00079	0.208785	AVG
				C2-WT_UNT_Gal3 488 ALIX 568_R2.lif - Image006-6	32	0.781	0.024	0.106103		0.0373346	0.036474	StDev					C2-WT_125uM LLOMe_Gal3 488 ALIX 568_R2.lif - Image005-3	19	0.665	0.035	0.0678869		0.540261	0.0397765	StDev						C2-WT_125uM LLOMe_Wash_Gal3 488 ALIX 568_R2.lif - Image005-3	11	1.157	0.105	0.161451		0.516647	0.133898	StDev
	33	738.318		C3-WT_UNT_Gal3 488 ALIX 568_R2.lif - Image006-5	15	0.318	0.021	0.0430709						33	1027.3		C3-WT_125uM LLOMe_Gal3 488 ALIX 568_R2.lif - Image005-2	154	31.147	0.202	3.03192							33	1154.86		C3-WT_125uM LLOMe_Wash_Gal3 488 ALIX 568_R2.lif - Image005-2	109	23.541	0.216	2.03844
				C2-WT_UNT_Gal3 488 ALIX 568_R2.lif - Image006-5	40	0.882	0.022	0.119461									C2-WT_125uM LLOMe_Gal3 488 ALIX 568_R2.lif - Image005-2	18	1.648	0.092	0.16042										C2-WT_125uM LLOMe_Wash_Gal3 488 ALIX 568_R2.lif - Image005-2	42	4.902	0.117	0.424469
	34	777.172		C3-WT_UNT_Gal3 488 ALIX 568_R2.lif - Image006-4	7	0.68	0.097	0.0874967						34	1002.37		C3-WT_125uM LLOMe_Gal3 488 ALIX 568_R2.lif - Image005-1	115	20.808	0.181	2.07587							34	883.7		C3-WT_125uM LLOMe_Wash_Gal3 488 ALIX 568_R2.lif - Image005-1	22	3.008	0.137	0.340387
				C2-WT_UNT_Gal3 488 ALIX 568_R2.lif - Image006-4	75	1.75	0.023	0.225175									C2-WT_125uM LLOMe_Gal3 488 ALIX 568_R2.lif - Image005-1	11	0.651	0.059	0.0649458										C2-WT_125uM LLOMe_Wash_Gal3 488 ALIX 568_R2.lif - Image005-1	9	0.405	0.045	0.04583
	35	721.125		C3-WT_UNT_Gal3 488 ALIX 568_R2.lif - Image006-3	27	0.897	0.033	0.124389						35	980.12		C3-WT_125uM LLOMe_Gal3 488 ALIX 568_R2.lif - Image006-7	123	18.451	0.15	1.88252							35	888.067		C3-WT_125uM LLOMe_Wash_Gal3 488 ALIX 568_R2.lif - Image006-8	42	5.986	0.143	0.674048
				C2-WT_UNT_Gal3 488 ALIX 568_R2.lif - Image006-3	33	0.839	0.025	0.116346									C2-WT_125uM LLOMe_Gal3 488 ALIX 568_R2.lif - Image006-7	14	0.709	0.051	0.0723381										C2-WT_125uM LLOMe_Wash_Gal3 488 ALIX 568_R2.lif - Image006-8	14	1.085	0.077	0.122175
	36	1049.38		C3-WT_UNT_Gal3 488 ALIX 568_R2.lif - Image006-2	47	1.128	0.024	0.107492						36	1043.99		C3-WT_125uM LLOMe_Gal3 488 ALIX 568_R2.lif - Image006-6	105	17.714	0.169	1.69676							36	1019.19		C3-WT_125uM LLOMe_Wash_Gal3 488 ALIX 568_R2.lif - Image006-7	42	6.478	0.154	0.635602
				C2-WT_UNT_Gal3 488 ALIX 568_R2.lif - Image006-2	49	1.533	0.031	0.146086									C2-WT_125uM LLOMe_Gal3 488 ALIX 568_R2.lif - Image006-6	9	0.419	0.047	0.0401345										C2-WT_125uM LLOMe_Wash_Gal3 488 ALIX 568_R2.lif - Image006-7	6	0.737	0.123	0.0723123
	37	1055.86		C3-WT_UNT_Gal3 488 ALIX 568_R2.lif - Image006-1	58	1.085	0.019	0.10276						37	1309.75		C3-WT_125uM LLOMe_Gal3 488 ALIX 568_R2.lif - Image006-5	146	24.669	0.169	1.88349							37	995.26		C3-WT_125uM LLOMe_Wash_Gal3 488 ALIX 568_R2.lif - Image006-6	69	7.259	0.105	0.729357
				C2-WT_UNT_Gal3 488 ALIX 568_R2.lif - Image006-1	53	1.316	0.025	0.124637									C2-WT_125uM LLOMe_Gal3 488 ALIX 568_R2.lif - Image006-5	10	0.477	0.048	0.0364191										C2-WT_125uM LLOMe_Wash_Gal3 488 ALIX 568_R2.lif - Image006-6	10	1.229	0.123	0.123485
	38	819.772		C3-WT_UNT_Gal3 488 ALIX 568_R2.lif - Image007-7	42	0.709	0.017	0.0864875						38	929.394		C3-WT_125uM LLOMe_Gal3 488 ALIX 568_R2.lif - Image006-4	97	26.91	0.277	2.89544							38	1249.42		C3-WT_125uM LLOMe_Wash_Gal3 488 ALIX 568_R2.lif - Image006-5	101	18.119	0.179	1.45019
				C2-WT_UNT_Gal3 488 ALIX 568_R2.lif - Image007-7	26	0.506	0.019	0.0617245									C2-WT_125uM LLOMe_Gal3 488 ALIX 568_R2.lif - Image006-4	20	0.68	0.034	0.073166										C2-WT_125uM LLOMe_Wash_Gal3 488 ALIX 568_R2.lif - Image006-5	14	2.704	0.193	0.21642
	39	743.986		C3-WT_UNT_Gal3 488 ALIX 568_R2.lif - Image007-6	21	0.535	0.025	0.07191						39	932.011		C3-WT_125uM LLOMe_Gal3 488 ALIX 568_R2.lif - Image006-3	88	19.926	0.226	2.13796							39	1200.8		C3-WT_125uM LLOMe_Wash_Gal3 488 ALIX 568_R2.lif - Image006-4	40	7.085	0.177	0.590026
				C2-WT_UNT_Gal3 488 ALIX 568_R2.lif - Image007-6	13	0.26	0.02	0.0349469									C2-WT_125uM LLOMe_Gal3 488 ALIX 568_R2.lif - Image006-3	13	0.448	0.034	0.0480681										C2-WT_125uM LLOMe_Wash_Gal3 488 ALIX 568_R2.lif - Image006-4	21	1.75	0.083	0.145737
	40	979.397		C3-WT_UNT_Gal3 488 ALIX 568_R2.lif - Image007-5	34	0.636	0.019	0.0649379						40	1000.9		C3-WT_125uM LLOMe_Gal3 488 ALIX 568_R2.lif - Image006-2	46	8.083	0.176	0.807574							40	1369.55		C3-WT_125uM LLOMe_Wash_Gal3 488 ALIX 568_R2.lif - Image006-3	81	19.955	0.246	1.45705
				C2-WT_UNT_Gal3 488 ALIX 568_R2.lif - Image007-5	24	0.549	0.023	0.0560549									C2-WT_125uM LLOMe_Gal3 488 ALIX 568_R2.lif - Image006-2	27	0.983	0.036	0.0982117										C2-WT_125uM LLOMe_Wash_Gal3 488 ALIX 568_R2.lif - Image006-3	28	4.136	0.148	0.301998
	41	832.251		C3-WT_UNT_Gal3 488 ALIX 568_R2.lif - Image007-4	14	1.692	0.121	0.203304						41	969.463		C3-WT_125uM LLOMe_Gal3 488 ALIX 568_R2.lif - Image006-1	57	9.442	0.166	0.973941							41	1113.48		C3-WT_125uM LLOMe_Wash_Gal3 488 ALIX 568_R2.lif - Image006-2	77	13.405	0.174	1.20388
				C2-WT_UNT_Gal3 488 ALIX 568_R2.lif - Image007-4	17	0.448	0.026	0.0538299									C2-WT_125uM LLOMe_Gal3 488 ALIX 568_R2.lif - Image006-1	8	0.535	0.067	0.0551852										C2-WT_125uM LLOMe_Wash_Gal3 488 ALIX 568_R2.lif - Image006-2	17	1.489	0.088	0.133724
	42	1243.76		C3-WT_UNT_Gal3 488 ALIX 568_R2.lif - Image007-3	37	0.839	0.023	0.067457						42	909.887		C3-WT_125uM LLOMe_Gal3 488 ALIX 568_R2.lif - Image007-7	139	25.826	0.186	2.83837							42	943.304		C3-WT_125uM LLOMe_Wash_Gal3 488 ALIX 568_R2.lif - Image006-1	48	13.419	0.28	1.42255
				C2-WT_UNT_Gal3 488 ALIX 568_R2.lif - Image007-3	22	0.564	0.026	0.0453465									C2-WT_125uM LLOMe_Gal3 488 ALIX 568_R2.lif - Image007-7	17	1.07	0.063	0.117597										C2-WT_125uM LLOMe_Wash_Gal3 488 ALIX 568_R2.lif - Image006-1	10	1.995	0.2	0.211491
	43	862.097		C3-WT_UNT_Gal3 488 ALIX 568_R2.lif - Image007-2	36	0.81	0.022	0.0939569						43	1251.52		C3-WT_125uM LLOMe_Gal3 488 ALIX 568_R2.lif - Image007-6	100	19.16	0.192	1.53094							43	1071.51		C3-WT_125uM LLOMe_Wash_Gal3 488 ALIX 568_R2.lif - Image007-7	32	5.408	0.169	0.504709
				C2-WT_UNT_Gal3 488 ALIX 568_R2.lif - Image007-2	28	0.752	0.027	0.0872292									C2-WT_125uM LLOMe_Gal3 488 ALIX 568_R2.lif - Image007-6	6	0.318	0.053	0.0254091										C2-WT_125uM LLOMe_Wash_Gal3 488 ALIX 568_R2.lif - Image007-7	14	0.362	0.026	0.0337842
	44	1211.32		C3-WT_UNT_Gal3 488 ALIX 568_R2.lif - Image007-1	32	0.68	0.021	0.056137						44	1294.32		C3-WT_125uM LLOMe_Gal3 488 ALIX 568_R2.lif - Image007-5	123	30.641	0.249	2.36734							44	1257.54		C3-WT_125uM LLOMe_Wash_Gal3 488 ALIX 568_R2.lif - Image007-6	98	19.593	0.2	1.55805
				C2-WT_UNT_Gal3 488 ALIX 568_R2.lif - Image007-1	37	1.186	0.032	0.0979096									C2-WT_125uM LLOMe_Gal3 488 ALIX 568_R2.lif - Image007-5	34	0.839	0.025	0.0648215										C2-WT_125uM LLOMe_Wash_Gal3 488 ALIX 568_R2.lif - Image007-6	35	4.642	0.133	0.369134
	45	936.609		C3-WT_UNT_Gal3 488 ALIX 568_R2.lif - Image008-9	27	0.665	0.025	0.0710008						45	1037.22		C3-WT_125uM LLOMe_Gal3 488 ALIX 568_R2.lif - Image007-4	90	19.261	0.214	1.85698							45	925.186		C3-WT_125uM LLOMe_Wash_Gal3 488 ALIX 568_R2.lif - Image007-5	56	11.033	0.197	1.19252
				C2-WT_UNT_Gal3 488 ALIX 568_R2.lif - Image008-9	47	1.215	0.026	0.129723									C2-WT_125uM LLOMe_Gal3 488 ALIX 568_R2.lif - Image007-4	13	0.998	0.077	0.0962185										C2-WT_125uM LLOMe_Wash_Gal3 488 ALIX 568_R2.lif - Image007-5	22	2.299	0.105	0.248491
	46	1039.68		C3-WT_UNT_Gal3 488 ALIX 568_R2.lif - Image008-8	18	0.376	0.021	0.0361649						46	1003.3		C3-WT_125uM LLOMe_Gal3 488 ALIX 568_R2.lif - Image007-3	63	21.039	0.334	2.09698							46	1089.91		C3-WT_125uM LLOMe_Wash_Gal3 488 ALIX 568_R2.lif - Image007-4	81	18.943	0.234	1.73803
				C2-WT_UNT_Gal3 488 ALIX 568_R2.lif - Image008-8	15	0.347	0.023	0.0333756									C2-WT_125uM LLOMe_Gal3 488 ALIX 568_R2.lif - Image007-3	12	0.419	0.035	0.0417622										C2-WT_125uM LLOMe_Wash_Gal3 488 ALIX 568_R2.lif - Image007-4	26	3.557	0.137	0.326356
	47	756.364		C3-WT_UNT_Gal3 488 ALIX 568_R2.lif - Image008-7	11	0.593	0.054	0.0784014						47	1349.36		C3-WT_125uM LLOMe_Gal3 488 ALIX 568_R2.lif - Image007-2	88	19.102	0.217	1.41564							47	986.077		C3-WT_125uM LLOMe_Wash_Gal3 488 ALIX 568_R2.lif - Image007-3	64	11.149	0.174	1.13064
				C2-WT_UNT_Gal3 488 ALIX 568_R2.lif - Image008-7	9	0.318	0.035	0.0420432									C2-WT_125uM LLOMe_Gal3 488 ALIX 568_R2.lif - Image007-2	7	0.853	0.122	0.0632152										C2-WT_125uM LLOMe_Wash_Gal3 488 ALIX 568_R2.lif - Image007-3	15	2.964	0.198	0.300585
	48	712.521		C3-WT_UNT_Gal3 488 ALIX 568_R2.lif - Image008-6	1	1.316	1.316	0.184696						48	1137.18		C3-WT_125uM LLOMe_Gal3 488 ALIX 568_R2.lif - Image007-1	91	27.995	0.308	2.46178							48	1182.13		C3-WT_125uM LLOMe_Wash_Gal3 488 ALIX 568_R2.lif - Image007-2	48	6.391	0.133	0.540636
				C2-WT_UNT_Gal3 488 ALIX 568_R2.lif - Image008-6	24	0.492	0.02	0.0690506									C2-WT_125uM LLOMe_Gal3 488 ALIX 568_R2.lif - Image007-1	15	1.446	0.096	0.127156										C2-WT_125uM LLOMe_Wash_Gal3 488 ALIX 568_R2.lif - Image007-2	18	2.285	0.127	0.193296
	49	958.097		C3-WT_UNT_Gal3 488 ALIX 568_R2.lif - Image008-5	11	0.289	0.026	0.030164						49	937.867		C3-WT_125uM LLOMe_Gal3 488 ALIX 568_R2.lif - Image008-7	75	22.746	0.303	2.42529							49	1001.01		C3-WT_125uM LLOMe_Wash_Gal3 488 ALIX 568_R2.lif - Image007-1	50	7.823	0.156	0.781507
				C2-WT_UNT_Gal3 488 ALIX 568_R2.lif - Image008-5	17	0.434	0.026	0.0452981									C2-WT_125uM LLOMe_Gal3 488 ALIX 568_R2.lif - Image008-7	17	0.868	0.051	0.0925504										C2-WT_125uM LLOMe_Wash_Gal3 488 ALIX 568_R2.lif - Image007-1	14	1.75	0.125	0.174823
	50	977.271		C3-WT_UNT_Gal3 488 ALIX 568_R2.lif - Image008-4	32	0.824	0.026	0.0843164						50	692.017		C3-WT_125uM LLOMe_Gal3 488 ALIX 568_R2.lif - Image008-6	55	11.105	0.202	1.60473							50	1320.99		C3-WT_125uM LLOMe_Wash_Gal3 488 ALIX 568_R2.lif - Image008-6	107	16.354	0.153	1.23801
				C2-WT_UNT_Gal3 488 ALIX 568_R2.lif - Image008-4	11	0.289	0.026	0.0295721									C2-WT_125uM LLOMe_Gal3 488 ALIX 568_R2.lif - Image008-6	14	0.477	0.034	0.0689289										C2-WT_125uM LLOMe_Wash_Gal3 488 ALIX 568_R2.lif - Image008-6	26	2.718	0.105	0.205755
	51	752.2		C3-WT_UNT_Gal3 488 ALIX 568_R2.lif - Image008-3	5	0.405	0.081	0.0538421						51	879.319		C3-WT_125uM LLOMe_Gal3 488 ALIX 568_R2.lif - Image008-5	70	15.212	0.217	1.72998							51	1083.61		C3-WT_125uM LLOMe_Wash_Gal3 488 ALIX 568_R2.lif - Image008-5	67	9.761	0.146	0.900785
				C2-WT_UNT_Gal3 488 ALIX 568_R2.lif - Image008-3	42	0.954	0.023	0.126828									C2-WT_125uM LLOMe_Gal3 488 ALIX 568_R2.lif - Image008-5	14	0.448	0.032	0.0509485										C2-WT_125uM LLOMe_Wash_Gal3 488 ALIX 568_R2.lif - Image008-5	21	2.314	0.11	0.213545
	52	1239.32		C3-WT_UNT_Gal3 488 ALIX 568_R2.lif - Image008-2	10	1.518	0.152	0.122487						52	780.064		C3-WT_125uM LLOMe_Gal3 488 ALIX 568_R2.lif - Image008-4	74	15.4	0.208	1.9742							52	1270.03		C3-WT_125uM LLOMe_Wash_Gal3 488 ALIX 568_R2.lif - Image008-4	70	11.467	0.164	0.902892
				C2-WT_UNT_Gal3 488 ALIX 568_R2.lif - Image008-2	61	1.562	0.026	0.126037									C2-WT_125uM LLOMe_Gal3 488 ALIX 568_R2.lif - Image008-4	22	0.636	0.029	0.0815318										C2-WT_125uM LLOMe_Wash_Gal3 488 ALIX 568_R2.lif - Image008-4	30	3.76	0.125	0.296056
	53	1009.33		C3-WT_UNT_Gal3 488 ALIX 568_R2.lif - Image008-1	18	0.463	0.026	0.0458721						53	994.898		C3-WT_125uM LLOMe_Gal3 488 ALIX 568_R2.lif - Image008-3	68	9.544	0.14	0.959294							53	1242.11		C3-WT_125uM LLOMe_Wash_Gal3 488 ALIX 568_R2.lif - Image008-3	57	7.288	0.128	0.586744
				C2-WT_UNT_Gal3 488 ALIX 568_R2.lif - Image008-1	28	0.911	0.033	0.090258									C2-WT_125uM LLOMe_Gal3 488 ALIX 568_R2.lif - Image008-3	9	0.448	0.05	0.0450297										C2-WT_125uM LLOMe_Wash_Gal3 488 ALIX 568_R2.lif - Image008-3	22	2.935	0.133	0.236292
	54	895.066		C3-WT_UNT_Gal3 488 ALIX 568_R2.lif - Image009-9	2	0.535	0.268	0.0597721						54	821.478		C3-WT_125uM LLOMe_Gal3 488 ALIX 568_R2.lif - Image008-2	64	11.886	0.186	1.4469							54	1170.41		C3-WT_125uM LLOMe_Wash_Gal3 488 ALIX 568_R2.lif - Image008-2	44	5.943	0.135	0.507769
				C2-WT_UNT_Gal3 488 ALIX 568_R2.lif - Image009-9	26	0.593	0.023	0.0662521									C2-WT_125uM LLOMe_Gal3 488 ALIX 568_R2.lif - Image008-2	11	0.347	0.032	0.0422409										C2-WT_125uM LLOMe_Wash_Gal3 488 ALIX 568_R2.lif - Image008-2	8	0.318	0.04	0.0271699
	55	731.681		C3-WT_UNT_Gal3 488 ALIX 568_R2.lif - Image009-8	13	0.26	0.02	0.0355346						55	789.348		C3-WT_125uM LLOMe_Gal3 488 ALIX 568_R2.lif - Image008-1	68	10.657	0.157	1.3501							55	1054.36		C3-WT_125uM LLOMe_Wash_Gal3 488 ALIX 568_R2.lif - Image008-1	32	3.991	0.125	0.378524
				C2-WT_UNT_Gal3 488 ALIX 568_R2.lif - Image009-8	21	0.578	0.028	0.0789962									C2-WT_125uM LLOMe_Gal3 488 ALIX 568_R2.lif - Image008-1	25	0.651	0.026	0.0824731										C2-WT_125uM LLOMe_Wash_Gal3 488 ALIX 568_R2.lif - Image008-1	10	1.027	0.103	0.0974052
	56	821.767		C3-WT_UNT_Gal3 488 ALIX 568_R2.lif - Image009-7	5	0.477	0.095	0.0580457						56	1097.03		C3-WT_125uM LLOMe_Gal3 488 ALIX 568_R2.lif - Image009-7	104	27.879	0.268	2.54132							56	934.122		C3-WT_125uM LLOMe_Wash_Gal3 488 ALIX 568_R2.lif - Image009-7	72	15.299	0.212	1.63779
				C2-WT_UNT_Gal3 488 ALIX 568_R2.lif - Image009-7	25	0.492	0.02	0.059871									C2-WT_125uM LLOMe_Gal3 488 ALIX 568_R2.lif - Image009-7	34	0.954	0.028	0.0869621										C2-WT_125uM LLOMe_Wash_Gal3 488 ALIX 568_R2.lif - Image009-7	33	5.235	0.159	0.560419
	57	887.908		C3-WT_UNT_Gal3 488 ALIX 568_R2.lif - Image009-6	11	0.68	0.062	0.0765845						57	762.77		C3-WT_125uM LLOMe_Gal3 488 ALIX 568_R2.lif - Image009-6	55	16.253	0.296	2.13079							57	1134.86		C3-WT_125uM LLOMe_Wash_Gal3 488 ALIX 568_R2.lif - Image009-6	73	13.405	0.184	1.18121
				C2-WT_UNT_Gal3 488 ALIX 568_R2.lif - Image009-6	30	0.868	0.029	0.0977579									C2-WT_125uM LLOMe_Gal3 488 ALIX 568_R2.lif - Image009-6	26	1.88	0.072	0.24647										C2-WT_125uM LLOMe_Wash_Gal3 488 ALIX 568_R2.lif - Image009-6	18	2.14	0.119	0.18857
	58	1141.28		C3-WT_UNT_Gal3 488 ALIX 568_R2.lif - Image009-5	52	1.056	0.02	0.0925279						58	1261.54		C3-WT_125uM LLOMe_Gal3 488 ALIX 568_R2.lif - Image009-5	124	23.006	0.186	1.82364							58	1371.31		C3-WT_125uM LLOMe_Wash_Gal3 488 ALIX 568_R2.lif - Image009-5	94	17.106	0.182	1.24742
				C2-WT_UNT_Gal3 488 ALIX 568_R2.lif - Image009-5	28	0.723	0.026	0.06335									C2-WT_125uM LLOMe_Gal3 488 ALIX 568_R2.lif - Image009-5	26	1.041	0.04	0.0825181										C2-WT_125uM LLOMe_Wash_Gal3 488 ALIX 568_R2.lif - Image009-5	39	5.712	0.146	0.416536
	59	1064.18		C3-WT_UNT_Gal3 488 ALIX 568_R2.lif - Image009-4	1	1.33	1.33	0.124979						59	1136.72		C3-WT_125uM LLOMe_Gal3 488 ALIX 568_R2.lif - Image009-4	71	19.767	0.278	1.73895							59	949.522		C3-WT_125uM LLOMe_Wash_Gal3 488 ALIX 568_R2.lif - Image009-4	53	9.833	0.186	1.03557
				C2-WT_UNT_Gal3 488 ALIX 568_R2.lif - Image009-4	24	0.564	0.023	0.0529988									C2-WT_125uM LLOMe_Gal3 488 ALIX 568_R2.lif - Image009-4	18	1.46	0.081	0.128439										C2-WT_125uM LLOMe_Wash_Gal3 488 ALIX 568_R2.lif - Image009-4	20	1.417	0.071	0.149233
	60	1178.69		C3-WT_UNT_Gal3 488 ALIX 568_R2.lif - Image009-3	21	0.477	0.023	0.0404688						60	951.142		C3-WT_125uM LLOMe_Gal3 488 ALIX 568_R2.lif - Image009-3	80	18.726	0.234	1.96879							60	1110.72		C3-WT_125uM LLOMe_Wash_Gal3 488 ALIX 568_R2.lif - Image009-3	93	19.579	0.211	1.76273
				C2-WT_UNT_Gal3 488 ALIX 568_R2.lif - Image009-3	41	1.041	0.025	0.0883187									C2-WT_125uM LLOMe_Gal3 488 ALIX 568_R2.lif - Image009-3	15	0.347	0.023	0.0364825										C2-WT_125uM LLOMe_Wash_Gal3 488 ALIX 568_R2.lif - Image009-3	42	6.348	0.151	0.57152

## Sheet: WT - R3
C3 = ALIX, C2 = GAL3
	WT_VEH_R3_2024.11.21													WT_LLOMe_R3_2024.11.21														WT_LLOMe_WASH_R3_2024.11.21
	CELL	AREA		IMAGE	COUNT	AREA	AVG SIZE	% AREA		ALIX	Gal3			CELL	AREA		IMAGE	COUNT	AREA	AVG SIZE	% AREA		ALIX	Gal3				CELL	AREA		IMAGE	COUNT	AREA	AVG SIZE	% AREA		ALIX	Gal3
	1	1172.51		C3-WT_UNT_Gal3 488_ALIX 568_R3.lif - Image001-6	10	0.405	0.04	0.0345413		0.0345413	0.0406819			1	972.644		C3-WT_125uM LLOMe_Gal3 488_ALIX 568_R3.lif - Image001-5	131	18.249	0.139	1.87623		1.87623	0.0564441				1	1141.35		C3-WT_125uM LLOMe_Wash_Gal3 488_ALIX 568_R3.lif - Image001-5	45	7.794	0.173	0.682876		0.682876	0.126692
				C2-WT_UNT_Gal3 488_ALIX 568_R3.lif - Image001-6	19	0.477	0.025	0.0406819		0.0514744	0.0483449						C2-WT_125uM LLOMe_Gal3 488_ALIX 568_R3.lif - Image001-5	10	0.549	0.055	0.0564441		1.75005	0.0415078							C2-WT_125uM LLOMe_Wash_Gal3 488_ALIX 568_R3.lif - Image001-5	17	1.446	0.085	0.126692		2.15895	0.178134
	2	926.675		C3-WT_UNT_Gal3 488_ALIX 568_R3.lif - Image001-5	22	0.477	0.022	0.0514744		0.0527165	0.0627908			2	1115.45		C3-WT_125uM LLOMe_Gal3 488_ALIX 568_R3.lif - Image001-4	69	19.521	0.283	1.75005		1.84324	0.072095				2	1241.76		C3-WT_125uM LLOMe_Wash_Gal3 488_ALIX 568_R3.lif - Image001-4	90	26.809	0.298	2.15895		1.04233	0.0957872
				C2-WT_UNT_Gal3 488_ALIX 568_R3.lif - Image001-5	18	0.448	0.025	0.0483449		0.197525	0.0943942						C2-WT_125uM LLOMe_Gal3 488_ALIX 568_R3.lif - Image001-4	9	0.463	0.051	0.0415078		2.30862	0.143819							C2-WT_125uM LLOMe_Wash_Gal3 488_ALIX 568_R3.lif - Image001-4	23	2.212	0.096	0.178134		1.80318	0.290092
	3	1151.44		C3-WT_UNT_Gal3 488_ALIX 568_R3.lif - Image001-4	18	0.607	0.034	0.0527165		0.209884	0.0714369			3	902.975		C3-WT_125uM LLOMe_Gal3 488_ALIX 568_R3.lif - Image001-3	76	16.644	0.219	1.84324		1.91694	0.0441537				3	1041.89		C3-WT_125uM LLOMe_Wash_Gal3 488_ALIX 568_R3.lif - Image001-3	70	10.86	0.155	1.04233		1.56308	0.0859639
				C2-WT_UNT_Gal3 488_ALIX 568_R3.lif - Image001-4	23	0.723	0.031	0.0627908		0.0959809	0.0567288						C2-WT_125uM LLOMe_Gal3 488_ALIX 568_R3.lif - Image001-3	11	0.651	0.059	0.072095		1.72607	0.0228835							C2-WT_125uM LLOMe_Wash_Gal3 488_ALIX 568_R3.lif - Image001-3	15	0.998	0.067	0.0957872		0.919919	0.23353
	4	995.824		C3-WT_UNT_Gal3 488_ALIX 568_R3.lif - Image001-3	4	1.967	0.492	0.197525		0.0374264	0.0511721			4	864.974		C3-WT_125uM LLOMe_Gal3 488_ALIX 568_R3.lif - Image001-2	104	19.969	0.192	2.30862		2.1414	0.068207				4	1061.73		C3-WT_125uM LLOMe_Wash_Gal3 488_ALIX 568_R3.lif - Image001-2	83	19.145	0.231	1.80318		1.33354	0.0770594
				C2-WT_UNT_Gal3 488_ALIX 568_R3.lif - Image001-3	39	0.94	0.024	0.0943942		0.05317	0.0658571						C2-WT_125uM LLOMe_Gal3 488_ALIX 568_R3.lif - Image001-2	17	1.244	0.073	0.143819		1.51682	0.0329348							C2-WT_125uM LLOMe_Wash_Gal3 488_ALIX 568_R3.lif - Image001-2	32	3.08	0.096	0.290092		3.90395	0.262543
	5	971.487		C3-WT_UNT_Gal3 488_ALIX 568_R3.lif - Image001-2	5	2.039	0.408	0.209884		0.067583	0.10052			5	948.958		C3-WT_125uM LLOMe_Gal3 488_ALIX 568_R3.lif - Image001-1	85	18.191	0.214	1.91694		1.47468	0.030394				5	1328.46		C3-WT_125uM LLOMe_Wash_Gal3 488_ALIX 568_R3.lif - Image001-1	76	20.765	0.273	1.56308		1.27548	0.0853456
				C2-WT_UNT_Gal3 488_ALIX 568_R3.lif - Image001-2	30	0.694	0.023	0.0714369		0.068519	0.136937						C2-WT_125uM LLOMe_Gal3 488_ALIX 568_R3.lif - Image001-1	8	0.419	0.052	0.0441537		2.14237	0.0989827							C2-WT_125uM LLOMe_Wash_Gal3 488_ALIX 568_R3.lif - Image001-1	12	1.142	0.095	0.0859639		0.680626	0.179163
	6	1070		C3-WT_UNT_Gal3 488_ALIX 568_R3.lif - Image001-1	55	1.027	0.019	0.0959809		0.0171505	0.0541127			6	1009.46		C3-WT_125uM LLOMe_Gal3 488_ALIX 568_R3.lif - Image002-6	113	17.424	0.154	1.72607		2.72146	0.0671454				6	1232.39		C3-WT_125uM LLOMe_Wash_Gal3 488_ALIX 568_R3.lif - Image002-5	66	11.337	0.172	0.919919		1.92149	0.191684
				C2-WT_UNT_Gal3 488_ALIX 568_R3.lif - Image001-1	22	0.607	0.028	0.0567288		0.0922448	0.0639646						C2-WT_125uM LLOMe_Gal3 488_ALIX 568_R3.lif - Image002-6	8	0.231	0.029	0.0228835		1.15666	0.0311799							C2-WT_125uM LLOMe_Wash_Gal3 488_ALIX 568_R3.lif - Image002-5	26	2.878	0.111	0.23353		1.94485	0.257512
	7	734.775		C3-WT_UNT_Gal3 488_ALIX 568_R3.lif - Image002-6	9	0.275	0.031	0.0374264		0.0801324	0.0509857			7	1293.12		C3-WT_125uM LLOMe_Gal3 488_ALIX 568_R3.lif - Image002-5	153	27.691	0.181	2.1414		3.46863	0.135626				7	956.405		C3-WT_125uM LLOMe_Wash_Gal3 488_ALIX 568_R3.lif - Image002-4	59	12.754	0.216	1.33354		1.14368	0.24473
				C2-WT_UNT_Gal3 488_ALIX 568_R3.lif - Image002-6	16	0.376	0.023	0.0511721		0.0119334	0.0359184						C2-WT_125uM LLOMe_Gal3 488_ALIX 568_R3.lif - Image002-5	28	0.882	0.032	0.068207		3.43299	0.0491823							C2-WT_125uM LLOMe_Wash_Gal3 488_ALIX 568_R3.lif - Image002-4	7	0.737	0.105	0.0770594		1.61701	0.102849
	8	1032.54		C3-WT_UNT_Gal3 488_ALIX 568_R3.lif - Image002-5	5	0.549	0.11	0.05317		0.0725758	0.0311185			8	1099.14		C3-WT_125uM LLOMe_Gal3 488_ALIX 568_R3.lif - Image002-4	103	16.672	0.162	1.51682		1.83276	0.0291615				8	1128.96		C3-WT_125uM LLOMe_Wash_Gal3 488_ALIX 568_R3.lif - Image002-3	121	44.074	0.364	3.90395		2.19765	0.263602
				C2-WT_UNT_Gal3 488_ALIX 568_R3.lif - Image002-5	21	0.68	0.032	0.0658571		0.0714337	0.0458532						C2-WT_125uM LLOMe_Gal3 488_ALIX 568_R3.lif - Image002-4	18	0.362	0.02	0.0329348		1.58238	0.0526834							C2-WT_125uM LLOMe_Wash_Gal3 488_ALIX 568_R3.lif - Image002-3	27	2.964	0.11	0.262543		2.36675	0.295199
	9	877.439		C3-WT_UNT_Gal3 488_ALIX 568_R3.lif - Image002-4	23	0.593	0.026	0.067583		0.0558679	0.0328167			9	1046.26		C3-WT_125uM LLOMe_Gal3 488_ALIX 568_R3.lif - Image002-3	98	15.429	0.157	1.47468		1.49185	0.0357774				9	1083.83		C3-WT_125uM LLOMe_Wash_Gal3 488_ALIX 568_R3.lif - Image002-2	62	13.824	0.223	1.27548		1.8859	0.211034
				C2-WT_UNT_Gal3 488_ALIX 568_R3.lif - Image002-4	32	0.882	0.028	0.10052		0.0175931	0.0568032						C2-WT_125uM LLOMe_Gal3 488_ALIX 568_R3.lif - Image002-3	15	0.318	0.021	0.030394		2.24366	0.0713826							C2-WT_125uM LLOMe_Wash_Gal3 488_ALIX 568_R3.lif - Image002-2	11	0.925	0.084	0.0853456		2.74543	0.441864
	10	992.425		C3-WT_UNT_Gal3 488_ALIX 568_R3.lif - Image002-3	12	0.68	0.057	0.068519		0.0382684	0.0754136			10	1256.79		C3-WT_125uM LLOMe_Gal3 488_ALIX 568_R3.lif - Image002-2	140	26.925	0.192	2.14237		1.801	0.0629018				10	1040.95		C3-WT_125uM LLOMe_Wash_Gal3 488_ALIX 568_R3.lif - Image002-1	48	7.085	0.148	0.680626		1.82121	0.255509
				C2-WT_UNT_Gal3 488_ALIX 568_R3.lif - Image002-3	48	1.359	0.028	0.136937		0.065118	0.0668079						C2-WT_125uM LLOMe_Gal3 488_ALIX 568_R3.lif - Image002-2	24	1.244	0.052	0.0989827		2.73573	0.0861004							C2-WT_125uM LLOMe_Wash_Gal3 488_ALIX 568_R3.lif - Image002-1	13	1.865	0.143	0.179163		2.00768	0.328539
	11	1014.55		C3-WT_UNT_Gal3 488_ALIX 568_R3.lif - Image002-2	4	0.174	0.043	0.0171505		0.0530979	0.0506767			11	1012.73		C3-WT_125uM LLOMe_Gal3 488_ALIX 568_R3.lif - Image002-1	119	27.561	0.232	2.72146		2.53517	0.03256				11	988.087		C3-WT_125uM LLOMe_Wash_Gal3 488_ALIX 568_R3.lif - Image003-7	81	18.986	0.234	1.92149		1.0728	0.0734668
				C2-WT_UNT_Gal3 488_ALIX 568_R3.lif - Image002-2	21	0.549	0.026	0.0541127		0.0810677	0.0532707						C2-WT_125uM LLOMe_Gal3 488_ALIX 568_R3.lif - Image002-1	27	0.68	0.025	0.0671454		2.7877	0.182198							C2-WT_125uM LLOMe_Wash_Gal3 488_ALIX 568_R3.lif - Image003-7	21	1.894	0.09	0.191684		2.6531	0.326615
	12	972.413		C3-WT_UNT_Gal3 488_ALIX 568_R3.lif - Image002-1	5	0.897	0.179	0.0922448		0.175947	0.069635			12	833.87		C3-WT_125uM LLOMe_Gal3 488_ALIX 568_R3.lif - Image003-5	58	9.645	0.166	1.15666		3.24358	0.105533				12	1106.36		C3-WT_125uM LLOMe_Wash_Gal3 488_ALIX 568_R3.lif - Image003-6	92	21.517	0.234	1.94485		1.37866	0.23617
				C2-WT_UNT_Gal3 488_ALIX 568_R3.lif - Image002-1	22	0.622	0.028	0.0639646		0.178974	0.0622597						C2-WT_125uM LLOMe_Gal3 488_ALIX 568_R3.lif - Image003-5	9	0.26	0.029	0.0311799		1.7147	0.0444687							C2-WT_125uM LLOMe_Wash_Gal3 488_ALIX 568_R3.lif - Image003-6	21	2.849	0.136	0.257512		0.953448	0.128897
	13	1190.53		C3-WT_UNT_Gal3 488_ALIX 568_R3.lif - Image003-7	27	0.954	0.035	0.0801324		0.141341	0.0752846			13	959.254		C3-WT_125uM LLOMe_Gal3 488_ALIX 568_R3.lif - Image003-4	132	33.273	0.252	3.46863		2.71692	0.137726				13	1034.2		C3-WT_125uM LLOMe_Wash_Gal3 488_ALIX 568_R3.lif - Image003-5	51	11.828	0.232	1.14368		0.627043	0.0683901
				C2-WT_UNT_Gal3 488_ALIX 568_R3.lif - Image003-7	20	0.607	0.03	0.0509857		0.113307	0.0603607						C2-WT_125uM LLOMe_Gal3 488_ALIX 568_R3.lif - Image003-4	17	1.301	0.077	0.135626		1.98796	0.0465999							C2-WT_125uM LLOMe_Wash_Gal3 488_ALIX 568_R3.lif - Image003-5	18	2.531	0.141	0.24473		2.40947	0.250907
	14	846.364		C3-WT_UNT_Gal3 488_ALIX 568_R3.lif - Image003-6	2	0.101	0.051	0.0119334		0.0501815	0.0836359			14	941.396		C3-WT_125uM LLOMe_Gal3 488_ALIX 568_R3.lif - Image003-3	163	32.318	0.198	3.43299		2.0752	0.0780555				14	857.571		C3-WT_125uM LLOMe_Wash_Gal3 488_ALIX 568_R3.lif - Image003-4	46	13.867	0.301	1.61701		2.00729	0.09392
				C2-WT_UNT_Gal3 488_ALIX 568_R3.lif - Image003-6	11	0.304	0.028	0.0359184		0.10852	0.052362						C2-WT_125uM LLOMe_Gal3 488_ALIX 568_R3.lif - Image003-3	7	0.463	0.066	0.0491823		1.85742	0.0376203							C2-WT_125uM LLOMe_Wash_Gal3 488_ALIX 568_R3.lif - Image003-4	13	0.882	0.068	0.102849		1.86744	0.291585
	15	976.91		C3-WT_UNT_Gal3 488_ALIX 568_R3.lif - Image003-5	26	0.709	0.027	0.0725758		0.0643297	0.0814249			15	792.139		C3-WT_125uM LLOMe_Gal3 488_ALIX 568_R3.lif - Image003-2	71	14.518	0.204	1.83276		2.67872	0.0119279				15	899.461		C3-WT_125uM LLOMe_Wash_Gal3 488_ALIX 568_R3.lif - Image003-3	89	19.767	0.222	2.19765		1.76242	0.463516
				C2-WT_UNT_Gal3 488_ALIX 568_R3.lif - Image003-5	13	0.304	0.023	0.0311185		0.149607	0.0740078						C2-WT_125uM LLOMe_Gal3 488_ALIX 568_R3.lif - Image003-2	9	0.231	0.026	0.0291615		2.44635	0.0480124							C2-WT_125uM LLOMe_Wash_Gal3 488_ALIX 568_R3.lif - Image003-3	25	2.371	0.095	0.263602		0.699444	0.0396084
	16	1356.5		C3-WT_UNT_Gal3 488_ALIX 568_R3.lif - Image003-4	41	0.969	0.024	0.0714337		0.167874	0.033914			16	960.454		C3-WT_125uM LLOMe_Gal3 488_ALIX 568_R3.lif - Image003-1	101	15.198	0.15	1.58238		2.03597	0.0569159				16	852.307		C3-WT_125uM LLOMe_Wash_Gal3 488_ALIX 568_R3.lif - Image003-2	85	20.172	0.237	2.36675		1.08795	0.276484
				C2-WT_UNT_Gal3 488_ALIX 568_R3.lif - Image003-4	19	0.622	0.033	0.0458532		0.0572149	0.0329629						C2-WT_125uM LLOMe_Gal3 488_ALIX 568_R3.lif - Image003-1	12	0.506	0.042	0.0526834		1.62444	0.0777135							C2-WT_125uM LLOMe_Wash_Gal3 488_ALIX 568_R3.lif - Image003-2	27	2.516	0.093	0.295199		1.66277	0.19362
	17	880.649		C3-WT_UNT_Gal3 488_ALIX 568_R3.lif - Image003-3	14	0.492	0.035	0.0558679		0.0540149	0.0796941			17	768.641		C3-WT_125uM LLOMe_Gal3 488_ALIX 568_R3.lif - Image004-5	78	11.467	0.147	1.49185		1.8172	0.0449478				17	1178.48		C3-WT_125uM LLOMe_Wash_Gal3 488_ALIX 568_R3.lif - Image003-1	63	22.225	0.353	1.8859		0.890808	0.141029
				C2-WT_UNT_Gal3 488_ALIX 568_R3.lif - Image003-3	10	0.289	0.029	0.0328167		0.0581432	0.0903954						C2-WT_125uM LLOMe_Gal3 488_ALIX 568_R3.lif - Image004-5	10	0.275	0.027	0.0357774		2.36749	0.118547							C2-WT_125uM LLOMe_Wash_Gal3 488_ALIX 568_R3.lif - Image003-1	22	2.487	0.113	0.211034		1.40793	0.25475
	18	1068.6		C3-WT_UNT_Gal3 488_ALIX 568_R3.lif - Image003-2	6	0.188	0.031	0.0175931		0.0287725	0.046226			18	1032.46		C3-WT_125uM LLOMe_Gal3 488_ALIX 568_R3.lif - Image004-4	122	23.165	0.19	2.24366		1.66295	0.0774974				18	1165.07		C3-WT_125uM LLOMe_Wash_Gal3 488_ALIX 568_R3.lif - Image004-7	105	31.986	0.305	2.74543		1.40362	0.189684
				C2-WT_UNT_Gal3 488_ALIX 568_R3.lif - Image003-2	23	0.607	0.026	0.0568032		0.0631597	0.0308691						C2-WT_125uM LLOMe_Gal3 488_ALIX 568_R3.lif - Image004-4	15	0.737	0.049	0.0713826		1.22983	0.0332841							C2-WT_125uM LLOMe_Wash_Gal3 488_ALIX 568_R3.lif - Image004-7	40	5.148	0.129	0.441864		1.08119	0.0329052
	19	1246.46		C3-WT_UNT_Gal3 488_ALIX 568_R3.lif - Image003-1	16	0.477	0.03	0.0382684		0.098011	0.0420047			19	1356.08		C3-WT_125uM LLOMe_Gal3 488_ALIX 568_R3.lif - Image004-3	130	24.423	0.188	1.801		2.23817	0.0877117				19	967.872		C3-WT_125uM LLOMe_Wash_Gal3 488_ALIX 568_R3.lif - Image004-6	105	17.627	0.168	1.82121		1.40816	0.0837942
				C2-WT_UNT_Gal3 488_ALIX 568_R3.lif - Image003-1	35	0.94	0.027	0.0754136		0.0234987	0.109087						C2-WT_125uM LLOMe_Gal3 488_ALIX 568_R3.lif - Image004-3	25	0.853	0.034	0.0629018		1.23641	0.105121							C2-WT_125uM LLOMe_Wash_Gal3 488_ALIX 568_R3.lif - Image004-6	21	2.473	0.118	0.255509		0.817469	0.118769
	20	887.619		C3-WT_UNT_Gal3 488_ALIX 568_R3.lif - Image004-6	9	0.578	0.064	0.065118		0.063063	0.138934			20	1041.81		C3-WT_125uM LLOMe_Gal3 488_ALIX 568_R3.lif - Image004-2	158	28.501	0.18	2.73573		1.94636	0.100534				20	867.172		C3-WT_125uM LLOMe_Wash_Gal3 488_ALIX 568_R3.lif - Image004-5	80	17.41	0.218	2.00768		1.51883	0.376309
				C2-WT_UNT_Gal3 488_ALIX 568_R3.lif - Image004-6	20	0.593	0.03	0.0668079		0.122361	0.0688651						C2-WT_125uM LLOMe_Gal3 488_ALIX 568_R3.lif - Image004-2	21	0.897	0.043	0.0861004		1.23492	0.0379346							C2-WT_125uM LLOMe_Wash_Gal3 488_ALIX 568_R3.lif - Image004-5	18	2.849	0.158	0.328539		0.860665	0.113047
	21	1197.79		C3-WT_UNT_Gal3 488_ALIX 568_R3.lif - Image004-5	5	0.636	0.127	0.0530979		0.119305	0.0771905			21	1197.79		C3-WT_125uM LLOMe_Gal3 488_ALIX 568_R3.lif - Image004-1	182	30.366	0.167	2.53517		2.77637	0.134551				21	1102.54		C3-WT_125uM LLOMe_Wash_Gal3 488_ALIX 568_R3.lif - Image004-4	69	11.828	0.171	1.0728		1.67751	0.420897
				C2-WT_UNT_Gal3 488_ALIX 568_R3.lif - Image004-5	23	0.607	0.026	0.0506767		0.0447157	0.0223096						C2-WT_125uM LLOMe_Gal3 488_ALIX 568_R3.lif - Image004-1	10	0.39	0.039	0.03256		3.20623	0.248332							C2-WT_125uM LLOMe_Wash_Gal3 488_ALIX 568_R3.lif - Image004-4	13	0.81	0.062	0.0734668		1.3315	0.147786
	22	1248.34		C3-WT_UNT_Gal3 488_ALIX 568_R3.lif - Image004-4	7	1.012	0.145	0.0810677		0.138465	0.110749			22	944.577		C3-WT_125uM LLOMe_Gal3 488_ALIX 568_R3.lif - Image005-7	150	26.332	0.176	2.7877		1.4623	0.0518941				22	1261.73		C3-WT_125uM LLOMe_Wash_Gal3 488_ALIX 568_R3.lif - Image004-3	146	33.475	0.229	2.6531		1.12168	0.152052
				C2-WT_UNT_Gal3 488_ALIX 568_R3.lif - Image004-4	29	0.665	0.023	0.0532707		0.296946	0.046909						C2-WT_125uM LLOMe_Gal3 488_ALIX 568_R3.lif - Image005-7	29	1.721	0.059	0.182198		1.79284	0.0106772							C2-WT_125uM LLOMe_Wash_Gal3 488_ALIX 568_R3.lif - Image004-3	40	4.121	0.103	0.326615		1.33787	0.174691
	23	1183.31		C3-WT_UNT_Gal3 488_ALIX 568_R3.lif - Image004-3	4	2.082	0.521	0.175947		0.186755	0.0763213			23	890.713		C3-WT_125uM LLOMe_Gal3 488_ALIX 568_R3.lif - Image005-6	115	28.891	0.251	3.24358		3.12059	0.0567163				23	826.525		C3-WT_125uM LLOMe_Wash_Gal3 488_ALIX 568_R3.lif - Image004-2	43	11.395	0.265	1.37866		2.3173	0.208912
				C2-WT_UNT_Gal3 488_ALIX 568_R3.lif - Image004-3	23	0.824	0.036	0.069635		0.0696269	0.0484809						C2-WT_125uM LLOMe_Gal3 488_ALIX 568_R3.lif - Image005-6	13	0.94	0.072	0.105533		2.26017	0.0591803							C2-WT_125uM LLOMe_Wash_Gal3 488_ALIX 568_R3.lif - Image004-2	14	1.952	0.139	0.23617		1.93994	0.210165
	24	1114.69		C3-WT_UNT_Gal3 488_ALIX 568_R3.lif - Image004-2	7	1.995	0.285	0.178974		0.0542338	0.0521734			24	1072.66		C3-WT_125uM LLOMe_Gal3 488_ALIX 568_R3.lif - Image005-5	99	18.393	0.186	1.7147		2.65082	0.0641796				24	1076.83		C3-WT_125uM LLOMe_Wash_Gal3 488_ALIX 568_R3.lif - Image004-1	78	10.267	0.132	0.953448		1.57487	0.260459
				C2-WT_UNT_Gal3 488_ALIX 568_R3.lif - Image004-2	25	0.694	0.028	0.0622597		0.0734332	0.0856157						C2-WT_125uM LLOMe_Gal3 488_ALIX 568_R3.lif - Image005-5	18	0.477	0.027	0.0444687		2.43349	0.0305834							C2-WT_125uM LLOMe_Wash_Gal3 488_ALIX 568_R3.lif - Image004-1	20	1.388	0.069	0.128897		1.04752	0.164448
	25	1094.51		C3-WT_UNT_Gal3 488_ALIX 568_R3.lif - Image004-1	30	1.547	0.052	0.141341		0.0371414	0.0569103			25	986.743		C3-WT_125uM LLOMe_Gal3 488_ALIX 568_R3.lif - Image005-4	140	26.809	0.191	2.71692		3.18487	0.0870203				25	867.085		C3-WT_125uM LLOMe_Wash_Gal3 488_ALIX 568_R3.lif - Image005-6	21	5.437	0.259	0.627043		0.641501	0.133266
				C2-WT_UNT_Gal3 488_ALIX 568_R3.lif - Image004-1	30	0.824	0.027	0.0752846		0.138226	0.148887						C2-WT_125uM LLOMe_Gal3 488_ALIX 568_R3.lif - Image005-4	20	1.359	0.068	0.137726		2.03779	0.0772714							C2-WT_125uM LLOMe_Wash_Gal3 488_ALIX 568_R3.lif - Image005-6	29	0.593	0.02	0.0683901		1.44568	0.254576
	26	957.577		C3-WT_UNT_Gal3 488_ALIX 568_R3.lif - Image005-6	51	1.085	0.021	0.113307		0.158329	0.119638			26	776.825		C3-WT_125uM LLOMe_Gal3 488_ALIX 568_R3.lif - Image005-3	81	15.443	0.191	1.98796		2.94611	0.0655249				26	881.603		C3-WT_125uM LLOMe_Wash_Gal3 488_ALIX 568_R3.lif - Image005-5	71	21.242	0.299	2.40947		1.81784	0.113899
				C2-WT_UNT_Gal3 488_ALIX 568_R3.lif - Image005-6	26	0.578	0.022	0.0603607		0.0734213	0.0179324						C2-WT_125uM LLOMe_Gal3 488_ALIX 568_R3.lif - Image005-3	7	0.362	0.052	0.0465999		2.5911	0.0855677							C2-WT_125uM LLOMe_Wash_Gal3 488_ALIX 568_R3.lif - Image005-5	28	2.212	0.079	0.250907		1.2558	0.461677
	27	950.549		C3-WT_UNT_Gal3 488_ALIX 568_R3.lif - Image005-5	12	0.477	0.04	0.0501815		0.0949472	0.0642508			27	1055.66		C3-WT_125uM LLOMe_Gal3 488_ALIX 568_R3.lif - Image005-2	108	21.907	0.203	2.0752		2.9223	0.0521237				27	846.465		C3-WT_125uM LLOMe_Wash_Gal3 488_ALIX 568_R3.lif - Image005-4	60	16.991	0.283	2.00729		0.415991	0.100302
				C2-WT_UNT_Gal3 488_ALIX 568_R3.lif - Image005-5	27	0.795	0.029	0.0836359		0.0588222	0.133737						C2-WT_125uM LLOMe_Gal3 488_ALIX 568_R3.lif - Image005-2	27	0.824	0.031	0.0780555		1.27538	0.0347054							C2-WT_125uM LLOMe_Wash_Gal3 488_ALIX 568_R3.lif - Image005-4	14	0.795	0.057	0.09392		1.23751	0.122352
	28	1159.24		C3-WT_UNT_Gal3 488_ALIX 568_R3.lif - Image005-4	42	1.258	0.03	0.10852		0.0803562	0.0450564			28	962.247		C3-WT_125uM LLOMe_Gal3 488_ALIX 568_R3.lif - Image005-1	105	17.873	0.17	1.85742		1.67299	0.0635129				28	882.76		C3-WT_125uM LLOMe_Wash_Gal3 488_ALIX 568_R3.lif - Image005-3	65	16.485	0.254	1.86744		1.36826	0.430982
				C2-WT_UNT_Gal3 488_ALIX 568_R3.lif - Image005-4	30	0.607	0.02	0.052362		0.0906403	0.0736038						C2-WT_125uM LLOMe_Gal3 488_ALIX 568_R3.lif - Image005-1	15	0.362	0.024	0.0376203		1.73061	0.0572415							C2-WT_125uM LLOMe_Wash_Gal3 488_ALIX 568_R3.lif - Image005-3	32	2.574	0.08	0.291585		1.31989	0.136914
	29	1011.98		C3-WT_UNT_Gal3 488_ALIX 568_R3.lif - Image005-3	19	0.651	0.034	0.0643297		0.0277396	0.0543297			29	1089.89		C3-WT_125uM LLOMe_Gal3 488_ALIX 568_R3.lif - Image006-6	157	29.195	0.186	2.67872		2.03309	0.0487629				29	882.818		C3-WT_125uM LLOMe_Wash_Gal3 488_ALIX 568_R3.lif - Image005-2	88	15.559	0.177	1.76242		1.48406	0.127812
				C2-WT_UNT_Gal3 488_ALIX 568_R3.lif - Image005-3	28	0.824	0.029	0.0814249		0.0315531	0.0486481						C2-WT_125uM LLOMe_Gal3 488_ALIX 568_R3.lif - Image006-6	4	0.13	0.033	0.0119279		1.43607	0.0422417							C2-WT_125uM LLOMe_Wash_Gal3 488_ALIX 568_R3.lif - Image005-2	32	4.092	0.128	0.463516		1.73783	0.189929
	30	879.637		C3-WT_UNT_Gal3 488_ALIX 568_R3.lif - Image005-2	2	1.316	0.658	0.149607		0.0334891	0.0468107			30	1053.89		C3-WT_125uM LLOMe_Gal3 488_ALIX 568_R3.lif - Image006-5	118	25.782	0.218	2.44635		2.03879	0.0907625				30	1095.73		C3-WT_125uM LLOMe_Wash_Gal3 488_ALIX 568_R3.lif - Image005-1	46	7.664	0.167	0.699444		2.53782	0.17514
				C2-WT_UNT_Gal3 488_ALIX 568_R3.lif - Image005-2	29	0.651	0.022	0.0740078		0.0383674	0.0491837						C2-WT_125uM LLOMe_Gal3 488_ALIX 568_R3.lif - Image006-5	12	0.506	0.042	0.0480124		2.00069	0.0728267							C2-WT_125uM LLOMe_Wash_Gal3 488_ALIX 568_R3.lif - Image005-1	7	0.434	0.062	0.0396084		1.54327	0.1028
	31	766.645		C3-WT_UNT_Gal3 488_ALIX 568_R3.lif - Image005-1	1	1.287	1.287	0.167874						31	838.078		C3-WT_125uM LLOMe_Gal3 488_ALIX 568_R3.lif - Image006-4	103	17.063	0.166	2.03597							31	972.933		C3-WT_125uM LLOMe_Wash_Gal3 488_ALIX 568_R3.lif - Image006-8	64	10.585	0.165	1.08795
				C2-WT_UNT_Gal3 488_ALIX 568_R3.lif - Image005-1	12	0.26	0.022	0.033914									C2-WT_125uM LLOMe_Gal3 488_ALIX 568_R3.lif - Image006-4	11	0.477	0.043	0.0569159										C2-WT_125uM LLOMe_Wash_Gal3 488_ALIX 568_R3.lif - Image006-8	22	2.69	0.122	0.276484
	32	1010.23		C3-WT_UNT_Gal3 488_ALIX 568_R3.lif - Image006-6	16	0.578	0.036	0.0572149		0.0848356	0.0659544	AVG		32	875.009		C3-WT_125uM LLOMe_Gal3 488_ALIX 568_R3.lif - Image006-3	65	14.214	0.219	1.62444		2.13623	0.0688524	AVG			32	761.801		C3-WT_125uM LLOMe_Wash_Gal3 488_ALIX 568_R3.lif - Image006-7	48	12.667	0.264	1.66277		1.529	0.200823	AVG
				C2-WT_UNT_Gal3 488_ALIX 568_R3.lif - Image006-6	14	0.333	0.024	0.0329629		0.0563316	0.029064	StDev					C2-WT_125uM LLOMe_Gal3 488_ALIX 568_R3.lif - Image006-3	22	0.68	0.031	0.0777135		0.59787	0.0417047	StDev						C2-WT_125uM LLOMe_Wash_Gal3 488_ALIX 568_R3.lif - Image006-7	14	1.475	0.105	0.19362		0.62204	0.107475	StDev
	33	1016.39		C3-WT_UNT_Gal3 488_ALIX 568_R3.lif - Image006-5	19	0.549	0.029	0.0540149						33	642.968		C3-WT_125uM LLOMe_Gal3 488_ALIX 568_R3.lif - Image006-2	46	11.684	0.254	1.8172							33	1066.45		C3-WT_125uM LLOMe_Wash_Gal3 488_ALIX 568_R3.lif - Image006-6	49	9.5	0.194	0.890808
				C2-WT_UNT_Gal3 488_ALIX 568_R3.lif - Image006-5	29	0.81	0.028	0.0796941									C2-WT_125uM LLOMe_Gal3 488_ALIX 568_R3.lif - Image006-2	8	0.289	0.036	0.0449478										C2-WT_125uM LLOMe_Wash_Gal3 488_ALIX 568_R3.lif - Image006-6	14	1.504	0.107	0.141029
	34	896.063		C3-WT_UNT_Gal3 488_ALIX 568_R3.lif - Image006-4	14	0.521	0.037	0.0581432						34	695.082		C3-WT_125uM LLOMe_Gal3 488_ALIX 568_R3.lif - Image006-1	83	16.456	0.198	2.36749							34	947.99		C3-WT_125uM LLOMe_Wash_Gal3 488_ALIX 568_R3.lif - Image006-5	68	13.347	0.196	1.40793
				C2-WT_UNT_Gal3 488_ALIX 568_R3.lif - Image006-4	34	0.81	0.024	0.0903954									C2-WT_125uM LLOMe_Gal3 488_ALIX 568_R3.lif - Image006-1	9	0.824	0.092	0.118547										C2-WT_125uM LLOMe_Wash_Gal3 488_ALIX 568_R3.lif - Image006-5	22	2.415	0.11	0.25475
	35	1157.36		C3-WT_UNT_Gal3 488_ALIX 568_R3.lif - Image006-3	8	0.333	0.042	0.0287725						35	802.608		C3-WT_125uM LLOMe_Gal3 488_ALIX 568_R3.lif - Image007-6	66	13.347	0.202	1.66295							35	899.389		C3-WT_125uM LLOMe_Wash_Gal3 488_ALIX 568_R3.lif - Image006-4	65	12.624	0.194	1.40362
				C2-WT_UNT_Gal3 488_ALIX 568_R3.lif - Image006-3	20	0.535	0.027	0.046226									C2-WT_125uM LLOMe_Gal3 488_ALIX 568_R3.lif - Image007-6	21	0.622	0.03	0.0774974										C2-WT_125uM LLOMe_Wash_Gal3 488_ALIX 568_R3.lif - Image006-4	17	1.706	0.1	0.189684
	36	984.805		C3-WT_UNT_Gal3 488_ALIX 568_R3.lif - Image006-2	14	0.622	0.044	0.0631597						36	1303.92		C3-WT_125uM LLOMe_Gal3 488_ALIX 568_R3.lif - Image007-5	119	16.036	0.135	1.22983							36	747.602		C3-WT_125uM LLOMe_Wash_Gal3 488_ALIX 568_R3.lif - Image006-3	29	8.083	0.279	1.08119
				C2-WT_UNT_Gal3 488_ALIX 568_R3.lif - Image006-2	13	0.304	0.023	0.0308691									C2-WT_125uM LLOMe_Gal3 488_ALIX 568_R3.lif - Image007-5	14	0.434	0.031	0.0332841										C2-WT_125uM LLOMe_Wash_Gal3 488_ALIX 568_R3.lif - Image006-3	7	0.246	0.035	0.0329052
	37	1342.71		C3-WT_UNT_Gal3 488_ALIX 568_R3.lif - Image006-1	39	1.316	0.034	0.098011						37	857.354		C3-WT_125uM LLOMe_Gal3 488_ALIX 568_R3.lif - Image007-4	81	19.189	0.237	2.23817							37	1052.58		C3-WT_125uM LLOMe_Wash_Gal3 488_ALIX 568_R3.lif - Image006-2	53	14.822	0.28	1.40816
				C2-WT_UNT_Gal3 488_ALIX 568_R3.lif - Image006-1	24	0.564	0.023	0.0420047									C2-WT_125uM LLOMe_Gal3 488_ALIX 568_R3.lif - Image007-4	23	0.752	0.033	0.0877117										C2-WT_125uM LLOMe_Wash_Gal3 488_ALIX 568_R3.lif - Image006-2	11	0.882	0.08	0.0837942
	38	1046.87		C3-WT_UNT_Gal3 488_ALIX 568_R3.lif - Image007-7	8	0.246	0.031	0.0234987						38	866.623		C3-WT_125uM LLOMe_Gal3 488_ALIX 568_R3.lif - Image007-3	76	10.715	0.141	1.23641							38	1034.78		C3-WT_125uM LLOMe_Wash_Gal3 488_ALIX 568_R3.lif - Image006-1	50	8.459	0.169	0.817469
				C2-WT_UNT_Gal3 488_ALIX 568_R3.lif - Image007-7	39	1.142	0.029	0.109087									C2-WT_125uM LLOMe_Gal3 488_ALIX 568_R3.lif - Image007-3	30	0.911	0.03	0.105121										C2-WT_125uM LLOMe_Wash_Gal3 488_ALIX 568_R3.lif - Image006-1	19	1.229	0.065	0.118769
	39	1124.27		C3-WT_UNT_Gal3 488_ALIX 568_R3.lif - Image007-6	17	0.709	0.042	0.063063						39	1021.55		C3-WT_125uM LLOMe_Gal3 488_ALIX 568_R3.lif - Image007-2	104	19.883	0.191	1.94636							39	949.219		C3-WT_125uM LLOMe_Wash_Gal3 488_ALIX 568_R3.lif - Image007-8	78	14.417	0.185	1.51883
				C2-WT_UNT_Gal3 488_ALIX 568_R3.lif - Image007-6	55	1.562	0.028	0.138934									C2-WT_125uM LLOMe_Gal3 488_ALIX 568_R3.lif - Image007-2	24	1.027	0.043	0.100534										C2-WT_125uM LLOMe_Wash_Gal3 488_ALIX 568_R3.lif - Image007-8	24	3.572	0.149	0.376309
	40	839.322		C3-WT_UNT_Gal3 488_ALIX 568_R3.lif - Image007-5	11	1.027	0.093	0.122361						40	1028.08		C3-WT_125uM LLOMe_Gal3 488_ALIX 568_R3.lif - Image007-1	79	12.696	0.161	1.23492							40	1100.43		C3-WT_125uM LLOMe_Wash_Gal3 488_ALIX 568_R3.lif - Image007-7	63	9.471	0.15	0.860665
				C2-WT_UNT_Gal3 488_ALIX 568_R3.lif - Image007-5	23	0.578	0.025	0.0688651									C2-WT_125uM LLOMe_Gal3 488_ALIX 568_R3.lif - Image007-1	14	0.39	0.028	0.0379346										C2-WT_125uM LLOMe_Wash_Gal3 488_ALIX 568_R3.lif - Image007-7	6	1.244	0.207	0.113047
	41	823.936		C3-WT_UNT_Gal3 488_ALIX 568_R3.lif - Image007-4	5	0.983	0.197	0.119305						41	859.899		C3-WT_125uM LLOMe_Gal3 488_ALIX 568_R3.lif - Image008-6	81	23.874	0.295	2.77637							41	955.104		C3-WT_125uM LLOMe_Wash_Gal3 488_ALIX 568_R3.lif - Image007-6	64	16.022	0.25	1.67751
				C2-WT_UNT_Gal3 488_ALIX 568_R3.lif - Image007-4	22	0.636	0.029	0.0771905									C2-WT_125uM LLOMe_Gal3 488_ALIX 568_R3.lif - Image008-6	25	1.157	0.046	0.134551										C2-WT_125uM LLOMe_Wash_Gal3 488_ALIX 568_R3.lif - Image007-6	23	4.02	0.175	0.420897
	42	1035.43		C3-WT_UNT_Gal3 488_ALIX 568_R3.lif - Image007-3	18	0.463	0.026	0.0447157						42	774.367		C3-WT_125uM LLOMe_Gal3 488_ALIX 568_R3.lif - Image008-5	49	24.828	0.507	3.20623							42	1261.96		C3-WT_125uM LLOMe_Wash_Gal3 488_ALIX 568_R3.lif - Image007-5	103	16.803	0.163	1.3315
				C2-WT_UNT_Gal3 488_ALIX 568_R3.lif - Image007-3	5	0.231	0.046	0.0223096									C2-WT_125uM LLOMe_Gal3 488_ALIX 568_R3.lif - Image008-5	28	1.923	0.069	0.248332										C2-WT_125uM LLOMe_Wash_Gal3 488_ALIX 568_R3.lif - Image007-5	24	1.865	0.078	0.147786
	43	887.59		C3-WT_UNT_Gal3 488_ALIX 568_R3.lif - Image007-2	23	1.229	0.053	0.138465						43	863.297		C3-WT_125uM LLOMe_Gal3 488_ALIX 568_R3.lif - Image008-4	69	12.624	0.183	1.4623							43	1036.48		C3-WT_125uM LLOMe_Wash_Gal3 488_ALIX 568_R3.lif - Image007-4	85	11.626	0.137	1.12168
				C2-WT_UNT_Gal3 488_ALIX 568_R3.lif - Image007-2	35	0.983	0.028	0.110749									C2-WT_125uM LLOMe_Gal3 488_ALIX 568_R3.lif - Image008-4	15	0.448	0.03	0.0518941										C2-WT_125uM LLOMe_Wash_Gal3 488_ALIX 568_R3.lif - Image007-4	21	1.576	0.075	0.152052
	44	1387.79		C3-WT_UNT_Gal3 488_ALIX 568_R3.lif - Image007-1	15	4.121	0.275	0.296946						44	1086.43		C3-WT_125uM LLOMe_Gal3 488_ALIX 568_R3.lif - Image008-3	131	19.478	0.149	1.79284							44	1217.01		C3-WT_125uM LLOMe_Wash_Gal3 488_ALIX 568_R3.lif - Image007-3	114	16.282	0.143	1.33787
				C2-WT_UNT_Gal3 488_ALIX 568_R3.lif - Image007-1	23	0.651	0.028	0.046909									C2-WT_125uM LLOMe_Gal3 488_ALIX 568_R3.lif - Image008-3	5	0.116	0.023	0.0106772										C2-WT_125uM LLOMe_Wash_Gal3 488_ALIX 568_R3.lif - Image007-3	30	2.126	0.071	0.174691
	45	1099.3		C3-WT_UNT_Gal3 488_ALIX 568_R3.lif - Image008-7	17	2.053	0.121	0.186755						45	841.028		C3-WT_125uM LLOMe_Gal3 488_ALIX 568_R3.lif - Image008-2	83	26.245	0.316	3.12059							45	1224.91		C3-WT_125uM LLOMe_Wash_Gal3 488_ALIX 568_R3.lif - Image007-2	113	28.385	0.251	2.3173
				C2-WT_UNT_Gal3 488_ALIX 568_R3.lif - Image008-7	34	0.839	0.025	0.0763213									C2-WT_125uM LLOMe_Gal3 488_ALIX 568_R3.lif - Image008-2	14	0.477	0.034	0.0567163										C2-WT_125uM LLOMe_Wash_Gal3 488_ALIX 568_R3.lif - Image007-2	27	2.559	0.095	0.208912
	46	1163.34		C3-WT_UNT_Gal3 488_ALIX 568_R3.lif - Image008-6	4	0.81	0.202	0.0696269						46	927.673		C3-WT_125uM LLOMe_Gal3 488_ALIX 568_R3.lif - Image008-1	105	20.967	0.2	2.26017							46	1052.51		C3-WT_125uM LLOMe_Wash_Gal3 488_ALIX 568_R3.lif - Image007-1	98	20.418	0.208	1.93994
				C2-WT_UNT_Gal3 488_ALIX 568_R3.lif - Image008-6	20	0.564	0.028	0.0484809									C2-WT_125uM LLOMe_Gal3 488_ALIX 568_R3.lif - Image008-1	22	0.549	0.025	0.0591803										C2-WT_125uM LLOMe_Wash_Gal3 488_ALIX 568_R3.lif - Image007-1	21	2.212	0.105	0.210165
	47	1358.93		C3-WT_UNT_Gal3 488_ALIX 568_R3.lif - Image008-5	25	0.737	0.029	0.0542338						47	878.784		C3-WT_125uM LLOMe_Gal3 488_ALIX 568_R3.lif - Image009-8	77	23.295	0.303	2.65082							47	1543.43		C3-WT_125uM LLOMe_Wash_Gal3 488_ALIX 568_R3.lif - Image008-6	148	24.307	0.164	1.57487
				C2-WT_UNT_Gal3 488_ALIX 568_R3.lif - Image008-5	23	0.709	0.031	0.0521734									C2-WT_125uM LLOMe_Gal3 488_ALIX 568_R3.lif - Image009-8	16	0.564	0.035	0.0641796										C2-WT_125uM LLOMe_Wash_Gal3 488_ALIX 568_R3.lif - Image008-6	36	4.02	0.112	0.260459
	48	1182.03		C3-WT_UNT_Gal3 488_ALIX 568_R3.lif - Image008-4	23	0.868	0.038	0.0734332						48	1229.43		C3-WT_125uM LLOMe_Gal3 488_ALIX 568_R3.lif - Image009-7	89	29.918	0.336	2.43349							48	1257.54		C3-WT_125uM LLOMe_Wash_Gal3 488_ALIX 568_R3.lif - Image008-5	92	13.173	0.143	1.04752
				C2-WT_UNT_Gal3 488_ALIX 568_R3.lif - Image008-4	37	1.012	0.027	0.0856157									C2-WT_125uM LLOMe_Gal3 488_ALIX 568_R3.lif - Image009-7	10	0.376	0.038	0.0305834										C2-WT_125uM LLOMe_Wash_Gal3 488_ALIX 568_R3.lif - Image008-5	21	2.068	0.098	0.164448
	49	1168.51		C3-WT_UNT_Gal3 488_ALIX 568_R3.lif - Image008-3	21	0.434	0.021	0.0371414						49	1146.86		C3-WT_125uM LLOMe_Gal3 488_ALIX 568_R3.lif - Image009-6	153	36.526	0.239	3.18487							49	1095.56		C3-WT_125uM LLOMe_Wash_Gal3 488_ALIX 568_R3.lif - Image008-4	40	7.028	0.176	0.641501
				C2-WT_UNT_Gal3 488_ALIX 568_R3.lif - Image008-3	24	0.665	0.028	0.0569103									C2-WT_125uM LLOMe_Gal3 488_ALIX 568_R3.lif - Image009-6	26	0.998	0.038	0.0870203										C2-WT_125uM LLOMe_Wash_Gal3 488_ALIX 568_R3.lif - Image008-4	11	1.46	0.133	0.133266
	50	816.056		C3-WT_UNT_Gal3 488_ALIX 568_R3.lif - Image008-2	2	1.128	0.564	0.138226						50	1197.08		C3-WT_125uM LLOMe_Gal3 488_ALIX 568_R3.lif - Image009-5	106	24.394	0.23	2.03779							50	994.204		C3-WT_125uM LLOMe_Wash_Gal3 488_ALIX 568_R3.lif - Image008-3	82	14.373	0.175	1.44568
				C2-WT_UNT_Gal3 488_ALIX 568_R3.lif - Image008-2	32	1.215	0.038	0.148887									C2-WT_125uM LLOMe_Gal3 488_ALIX 568_R3.lif - Image009-5	18	0.925	0.051	0.0772714										C2-WT_125uM LLOMe_Wash_Gal3 488_ALIX 568_R3.lif - Image008-3	32	2.531	0.079	0.254576
	51	785.704		C3-WT_UNT_Gal3 488_ALIX 568_R3.lif - Image008-1	18	1.244	0.069	0.158329						51	795.117		C3-WT_125uM LLOMe_Gal3 488_ALIX 568_R3.lif - Image009-4	82	23.425	0.286	2.94611							51	837.587		C3-WT_125uM LLOMe_Wash_Gal3 488_ALIX 568_R3.lif - Image008-2	79	15.226	0.193	1.81784
				C2-WT_UNT_Gal3 488_ALIX 568_R3.lif - Image008-1	25	0.94	0.038	0.119638									C2-WT_125uM LLOMe_Gal3 488_ALIX 568_R3.lif - Image009-4	18	0.521	0.029	0.0655249										C2-WT_125uM LLOMe_Wash_Gal3 488_ALIX 568_R3.lif - Image008-2	11	0.954	0.087	0.113899
	52	886.664		C3-WT_UNT_Gal3 488_ALIX 568_R3.lif - Image009-6	17	0.651	0.038	0.0734213						52	980.51		C3-WT_125uM LLOMe_Gal3 488_ALIX 568_R3.lif - Image009-3	115	25.406	0.221	2.5911							52	1252.82		C3-WT_125uM LLOMe_Wash_Gal3 488_ALIX 568_R3.lif - Image008-1	74	15.733	0.213	1.2558
				C2-WT_UNT_Gal3 488_ALIX 568_R3.lif - Image009-6	8	0.159	0.02	0.0179324									C2-WT_125uM LLOMe_Gal3 488_ALIX 568_R3.lif - Image009-3	15	0.839	0.056	0.0855677										C2-WT_125uM LLOMe_Wash_Gal3 488_ALIX 568_R3.lif - Image008-1	43	5.784	0.135	0.461677
	53	944.736		C3-WT_UNT_Gal3 488_ALIX 568_R3.lif - Image009-5	9	0.897	0.1	0.0949472						53	859.494		C3-WT_125uM LLOMe_Gal3 488_ALIX 568_R3.lif - Image009-2	81	25.117	0.31	2.9223							53	879.347		C3-WT_125uM LLOMe_Wash_Gal3 488_ALIX 568_R3.lif - Image009-10	34	3.658	0.108	0.415991
				C2-WT_UNT_Gal3 488_ALIX 568_R3.lif - Image009-5	22	0.607	0.028	0.0642508									C2-WT_125uM LLOMe_Gal3 488_ALIX 568_R3.lif - Image009-2	13	0.448	0.034	0.0521237										C2-WT_125uM LLOMe_Wash_Gal3 488_ALIX 568_R3.lif - Image009-10	9	0.882	0.098	0.100302
	54	1081.22		C3-WT_UNT_Gal3 488_ALIX 568_R3.lif - Image009-4	26	0.636	0.024	0.0588222						54	1043.07		C3-WT_125uM LLOMe_Gal3 488_ALIX 568_R3.lif - Image009-1	62	13.303	0.215	1.27538							54	921.932		C3-WT_125uM LLOMe_Wash_Gal3 488_ALIX 568_R3.lif - Image009-9	73	11.409	0.156	1.23751
				C2-WT_UNT_Gal3 488_ALIX 568_R3.lif - Image009-4	55	1.446	0.026	0.133737									C2-WT_125uM LLOMe_Gal3 488_ALIX 568_R3.lif - Image009-1	11	0.362	0.033	0.0347054										C2-WT_125uM LLOMe_Wash_Gal3 488_ALIX 568_R3.lif - Image009-9	23	1.128	0.049	0.122352
	55	1475.93		C3-WT_UNT_Gal3 488_ALIX 568_R3.lif - Image009-3	42	1.186	0.028	0.0803562						55	1297.37		C3-WT_125uM LLOMe_Gal3 488_ALIX 568_R3.lif - Image010-7	130	21.705	0.167	1.67299							55	1248.08		C3-WT_125uM LLOMe_Wash_Gal3 488_ALIX 568_R3.lif - Image009-8	111	17.077	0.154	1.36826
				C2-WT_UNT_Gal3 488_ALIX 568_R3.lif - Image009-3	20	0.665	0.033	0.0450564									C2-WT_125uM LLOMe_Gal3 488_ALIX 568_R3.lif - Image010-7	26	0.824	0.032	0.0635129										C2-WT_125uM LLOMe_Wash_Gal3 488_ALIX 568_R3.lif - Image009-8	36	5.379	0.149	0.430982
	56	1355.91		C3-WT_UNT_Gal3 488_ALIX 568_R3.lif - Image009-2	27	1.229	0.046	0.0906403						56	1212.41		C3-WT_125uM LLOMe_Gal3 488_ALIX 568_R3.lif - Image010-6	130	20.982	0.161	1.73061							56	1108.73		C3-WT_125uM LLOMe_Wash_Gal3 488_ALIX 568_R3.lif - Image009-7	53	14.634	0.276	1.31989
				C2-WT_UNT_Gal3 488_ALIX 568_R3.lif - Image009-2	35	0.998	0.029	0.0736038									C2-WT_125uM LLOMe_Gal3 488_ALIX 568_R3.lif - Image010-6	26	0.694	0.027	0.0572415										C2-WT_125uM LLOMe_Wash_Gal3 488_ALIX 568_R3.lif - Image009-7	13	1.518	0.117	0.136914
	57	1304.99		C3-WT_UNT_Gal3 488_ALIX 568_R3.lif - Image009-1	10	0.362	0.036	0.0277396						57	949.493		C3-WT_125uM LLOMe_Gal3 488_ALIX 568_R3.lif - Image010-5	123	19.304	0.157	2.03309							57	1040.59		C3-WT_125uM LLOMe_Wash_Gal3 488_ALIX 568_R3.lif - Image009-6	62	15.443	0.249	1.48406
				C2-WT_UNT_Gal3 488_ALIX 568_R3.lif - Image009-1	27	0.709	0.026	0.0543297									C2-WT_125uM LLOMe_Gal3 488_ALIX 568_R3.lif - Image010-5	15	0.463	0.031	0.0487629										C2-WT_125uM LLOMe_Wash_Gal3 488_ALIX 568_R3.lif - Image009-6	11	1.33	0.121	0.127812
	58	1099.73		C3-WT_UNT_Gal3 488_ALIX 568_R3.lif - Image010-7	13	0.347	0.027	0.0315531						58	1335.17		C3-WT_125uM LLOMe_Gal3 488_ALIX 568_R3.lif - Image010-4	85	19.174	0.226	1.43607							58	906.128		C3-WT_125uM LLOMe_Wash_Gal3 488_ALIX 568_R3.lif - Image009-5	57	15.747	0.276	1.73783
				C2-WT_UNT_Gal3 488_ALIX 568_R3.lif - Image010-7	24	0.535	0.022	0.0486481									C2-WT_125uM LLOMe_Gal3 488_ALIX 568_R3.lif - Image010-4	15	0.564	0.038	0.0422417										C2-WT_125uM LLOMe_Wash_Gal3 488_ALIX 568_R3.lif - Image009-5	26	1.721	0.066	0.189929
	59	1080.95		C3-WT_UNT_Gal3 488_ALIX 568_R3.lif - Image010-6	10	0.362	0.036	0.0334891						59	1083.05		C3-WT_125uM LLOMe_Gal3 488_ALIX 568_R3.lif - Image010-3	125	22.081	0.177	2.03879							59	817.632		C3-WT_125uM LLOMe_Wash_Gal3 488_ALIX 568_R3.lif - Image009-4	73	20.75	0.284	2.53782
				C2-WT_UNT_Gal3 488_ALIX 568_R3.lif - Image010-6	18	0.506	0.028	0.0468107									C2-WT_125uM LLOMe_Gal3 488_ALIX 568_R3.lif - Image010-3	35	0.983	0.028	0.0907625										C2-WT_125uM LLOMe_Wash_Gal3 488_ALIX 568_R3.lif - Image009-4	13	1.432	0.11	0.17514
	60	1470		C3-WT_UNT_Gal3 488_ALIX 568_R3.lif - Image010-5	22	0.564	0.026	0.0383674						60	1152.05		C3-WT_125uM LLOMe_Gal3 488_ALIX 568_R3.lif - Image010-2	121	23.049	0.19	2.00069							60	942.61		C3-WT_125uM LLOMe_Wash_Gal3 488_ALIX 568_R3.lif - Image009-3	65	14.547	0.224	1.54327
				C2-WT_UNT_Gal3 488_ALIX 568_R3.lif - Image010-5	28	0.723	0.026	0.0491837									C2-WT_125uM LLOMe_Gal3 488_ALIX 568_R3.lif - Image010-2	17	0.839	0.049	0.0728267										C2-WT_125uM LLOMe_Wash_Gal3 488_ALIX 568_R3.lif - Image009-3	15	0.969	0.065	0.1028

## Sheet:  DKO - R1
C3 = ALIX, C2 = GAL3
	DKO_VEH_R1_2024.11.14													DKO_LLOMe_R1_2024.11.14														DKO_LLOMe_WASH_R1_2024.11.14
	CELL	AREA		IMAGE	COUNT	AREA	AVG SIZE	% AREA		ALIX	Gal3			CELL	AREA		IMAGE	COUNT	AREA	AVG SIZE	% AREA		ALIX	Gal3				CELL	AREA		IMAGE	COUNT	AREA	AVG SIZE	% AREA		ALIX	Gal3
	1	685.973		C3-DKO_VEH_Gal3 488_ALIX 568.lif - Image001-6	10	0.202	0.02	0.0294472		0.0294472	0.0842599			1	708.371		C3-DKO_LLOMe 125uM_Gal3 488_ALIX 568.lif - Image001-6	75	9.168	0.122	1.29424		1.29424	0.0285161				1	640.134		C3-DKO_LLOMe 125uM_Wash_Gal3 488_ALIX 568.lif - Image001-6	13	0.492	0.038	0.0768589		0.0768589	0.158092
				C2-DKO_VEH_Gal3 488_ALIX 568.lif - Image001-6	18	0.578	0.032	0.0842599		0.108624	0.043096						C2-DKO_LLOMe 125uM_Gal3 488_ALIX 568.lif - Image001-6	11	0.202	0.018	0.0285161		0.329249	0.0519789							C2-DKO_LLOMe 125uM_Wash_Gal3 488_ALIX 568.lif - Image001-6	38	1.012	0.027	0.158092		0.385222	2.76294
	2	904.956		C3-DKO_VEH_Gal3 488_ALIX 568.lif - Image001-5	2	0.983	0.492	0.108624		0.0178915	0.0765172			2	667.579		C3-DKO_LLOMe 125uM_Gal3 488_ALIX 568.lif - Image001-5	35	2.198	0.063	0.329249		0.293943	0.0875312				2	716.989		C3-DKO_LLOMe 125uM_Wash_Gal3 488_ALIX 568.lif - Image001-5	38	2.762	0.073	0.385222		0.186403	2.68495
				C2-DKO_VEH_Gal3 488_ALIX 568.lif - Image001-5	17	0.39	0.023	0.043096		0.052945	0.131541						C2-DKO_LLOMe 125uM_Gal3 488_ALIX 568.lif - Image001-5	7	0.347	0.05	0.0519789		0.182596	0.123811							C2-DKO_LLOMe 125uM_Wash_Gal3 488_ALIX 568.lif - Image001-5	88	19.81	0.225	2.76294		0.207423	1.1975
	3	888.689		C3-DKO_VEH_Gal3 488_ALIX 568.lif - Image001-4	8	0.159	0.02	0.0178915		0.130095	0.0780872			3	644.342		C3-DKO_LLOMe 125uM_Gal3 488_ALIX 568.lif - Image001-4	24	1.894	0.079	0.293943		0.317667	0.10366				3	690.441		C3-DKO_LLOMe 125uM_Wash_Gal3 488_ALIX 568.lif - Image001-4	25	1.287	0.051	0.186403		0.235785	2.04462
				C2-DKO_VEH_Gal3 488_ALIX 568.lif - Image001-4	25	0.68	0.027	0.0765172		0.027541	0.0403596						C2-DKO_LLOMe 125uM_Gal3 488_ALIX 568.lif - Image001-4	15	0.564	0.038	0.0875312		0.850551	0.346325							C2-DKO_LLOMe 125uM_Wash_Gal3 488_ALIX 568.lif - Image001-4	70	18.538	0.265	2.68495		0.166994	1.73838
	4	791.387		C3-DKO_VEH_Gal3 488_ALIX 568.lif - Image001-3	12	0.419	0.035	0.052945		0.0930505	0.104989			4	688.951		C3-DKO_LLOMe 125uM_Gal3 488_ALIX 568.lif - Image001-3	25	1.258	0.05	0.182596		0.376436	0.115956				4	648.434		C3-DKO_LLOMe 125uM_Wash_Gal3 488_ALIX 568.lif - Image001-3	27	1.345	0.05	0.207423		0.241013	1.74423
				C2-DKO_VEH_Gal3 488_ALIX 568.lif - Image001-3	36	1.041	0.029	0.131541		0.0558289	0.159892						C2-DKO_LLOMe 125uM_Gal3 488_ALIX 568.lif - Image001-3	31	0.853	0.028	0.123811		0.33293	0.143502							C2-DKO_LLOMe 125uM_Wash_Gal3 488_ALIX 568.lif - Image001-3	53	7.765	0.147	1.1975		0.16821	1.11536
	5	667.203		C3-DKO_VEH_Gal3 488_ALIX 568.lif - Image001-2	50	0.868	0.017	0.130095		0.260464	0.0760609			5	628.017		C3-DKO_LLOMe 125uM_Gal3 488_ALIX 568.lif - Image001-2	25	1.995	0.08	0.317667		0.332784	0.277298				5	778.676		C3-DKO_LLOMe 125uM_Wash_Gal3 488_ALIX 568.lif - Image001-2	42	1.836	0.044	0.235785		0.106096	1.41064
				C2-DKO_VEH_Gal3 488_ALIX 568.lif - Image001-2	25	0.521	0.021	0.0780872		0.0813481	0.0765532						C2-DKO_LLOMe 125uM_Gal3 488_ALIX 568.lif - Image001-2	22	0.651	0.03	0.10366		0.388961	0.282115							C2-DKO_LLOMe 125uM_Wash_Gal3 488_ALIX 568.lif - Image001-2	98	15.921	0.162	2.04462		0.257341	3.90064
	6	787.916		C3-DKO_VEH_Gal3 488_ALIX 568.lif - Image001-1	3	0.217	0.072	0.027541		0.0321305	0.0543485			6	851.801		C3-DKO_LLOMe 125uM_Gal3 488_ALIX 568.lif - Image001-1	77	7.245	0.094	0.850551		0.298863	0.244395				6	1038.96		C3-DKO_LLOMe 125uM_Wash_Gal3 488_ALIX 568.lif - Image001-1	36	1.735	0.048	0.166994		0.194504	0.868997
				C2-DKO_VEH_Gal3 488_ALIX 568.lif - Image001-1	12	0.318	0.027	0.0403596		0.0859454	0.0859454						C2-DKO_LLOMe 125uM_Gal3 488_ALIX 568.lif - Image001-1	27	2.95	0.109	0.346325		0.43607	0.0889374							C2-DKO_LLOMe 125uM_Wash_Gal3 488_ALIX 568.lif - Image001-1	112	18.061	0.161	1.73838		0.277776	0.747815
	7	854.375		C3-DKO_VEH_Gal3 488_ALIX 568.lif - Image002-6	4	0.795	0.199	0.0930505		0.0476416	0.0635679			7	710.613		C3-DKO_LLOMe 125uM_Gal3 488_ALIX 568.lif - Image002-5	38	2.675	0.07	0.376436		0.308359	0.105848				7	882.109		C3-DKO_LLOMe 125uM_Wash_Gal3 488_ALIX 568.lif - Image002-1	43	2.126	0.049	0.241013		0.206014	1.0335
				C2-DKO_VEH_Gal3 488_ALIX 568.lif - Image002-6	30	0.897	0.03	0.104989		0.15999	0.100561						C2-DKO_LLOMe 125uM_Gal3 488_ALIX 568.lif - Image002-5	15	0.824	0.055	0.115956		0.411009	0.141152							C2-DKO_LLOMe 125uM_Wash_Gal3 488_ALIX 568.lif - Image002-1	101	15.386	0.152	1.74423		0.161463	1.58758
	8	750.508		C3-DKO_VEH_Gal3 488_ALIX 568.lif - Image002-5	5	0.419	0.084	0.0558289		0.146509	0.118743			8	786.051		C3-DKO_LLOMe 125uM_Gal3 488_ALIX 568.lif - Image002-4	37	2.617	0.071	0.33293		0.363028	0.405903				8	911.362		C3-DKO_LLOMe 125uM_Wash_Gal3 488_ALIX 568.lif - Image002-6	32	1.533	0.048	0.16821		0.305083	2.55889
				C2-DKO_VEH_Gal3 488_ALIX 568.lif - Image002-5	49	1.2	0.024	0.159892		0.0249391	0.0655326						C2-DKO_LLOMe 125uM_Gal3 488_ALIX 568.lif - Image002-4	16	1.128	0.07	0.143502		0.15067	0.0810785							C2-DKO_LLOMe 125uM_Wash_Gal3 488_ALIX 568.lif - Image002-6	56	10.165	0.182	1.11536		0.30696	1.49765
	9	721.79		C3-DKO_VEH_Gal3 488_ALIX 568.lif - Image002-4	4	1.88	0.47	0.260464		0.0477604	0.0460459			9	782.19		C3-DKO_LLOMe 125uM_Gal3 488_ALIX 568.lif - Image002-3	53	2.603	0.049	0.332784		0.320042	0.244606				9	831.325		C3-DKO_LLOMe 125uM_Wash_Gal3 488_ALIX 568.lif - Image002-5	19	0.882	0.046	0.106096		0.0906541	2.51383
				C2-DKO_VEH_Gal3 488_ALIX 568.lif - Image002-4	19	0.549	0.029	0.0760609		0.109066	0.106758						C2-DKO_LLOMe 125uM_Gal3 488_ALIX 568.lif - Image002-3	26	2.169	0.083	0.277298		0.245804	0.0623661							C2-DKO_LLOMe 125uM_Wash_Gal3 488_ALIX 568.lif - Image002-5	80	11.727	0.147	1.41064		0.166385	1.20003
	10	604.808		C3-DKO_VEH_Gal3 488_ALIX 568.lif - Image002-3	26	0.492	0.019	0.0813481		0.0292251	0.0681598			10	676.675		C3-DKO_LLOMe 125uM_Gal3 488_ALIX 568.lif - Image002-2	45	2.632	0.058	0.388961		0.476068	0.127893				10	910.466		C3-DKO_LLOMe 125uM_Wash_Gal3 488_ALIX 568.lif - Image002-4	46	2.343	0.051	0.257341		0.0749553	0.966954
				C2-DKO_VEH_Gal3 488_ALIX 568.lif - Image002-3	16	0.463	0.029	0.0765532		0.129287	0.104575						C2-DKO_LLOMe 125uM_Gal3 488_ALIX 568.lif - Image002-2	21	1.909	0.091	0.282115		0.432218	0.1354							C2-DKO_LLOMe 125uM_Wash_Gal3 488_ALIX 568.lif - Image002-4	118	35.514	0.301	3.90064		0.134145	1.83612
	11	585.113		C3-DKO_VEH_Gal3 488_ALIX 568.lif - Image002-2	8	0.188	0.023	0.0321305		0.101143	0.0505297			11	769.248		C3-DKO_LLOMe 125uM_Gal3 488_ALIX 568.lif - Image002-1	31	2.299	0.074	0.298863		0.44923	0.0576254				11	653.972		C3-DKO_LLOMe 125uM_Wash_Gal3 488_ALIX 568.lif - Image002-3	28	1.272	0.045	0.194504		0.152362	1.80287
				C2-DKO_VEH_Gal3 488_ALIX 568.lif - Image002-2	10	0.318	0.032	0.0543485		0.0355144	0.0557708						C2-DKO_LLOMe 125uM_Gal3 488_ALIX 568.lif - Image002-1	26	1.88	0.072	0.244395		1.66693	0.148168							C2-DKO_LLOMe 125uM_Wash_Gal3 488_ALIX 568.lif - Image002-3	40	5.683	0.142	0.868997		0.212948	0.630552
	12	1076.27		C3-DKO_VEH_Gal3 488_ALIX 568.lif - Image002-1	44	0.925	0.021	0.0859454		0.0493031	0.0986062			12	649.895		C3-DKO_LLOMe 125uM_Gal3 488_ALIX 568.lif - Image003-6	31	2.834	0.091	0.43607		0.889909	0.0715691				12	1082.89		C3-DKO_LLOMe 125uM_Wash_Gal3 488_ALIX 568.lif - Image002-2	51	3.008	0.059	0.277776		0.0770268	0.901203
				C2-DKO_VEH_Gal3 488_ALIX 568.lif - Image002-1	41	0.925	0.023	0.0859454		0.0883824	0.0702204						C2-DKO_LLOMe 125uM_Gal3 488_ALIX 568.lif - Image003-6	20	0.578	0.029	0.0889374		0.154819	0.0969817							C2-DKO_LLOMe 125uM_Wash_Gal3 488_ALIX 568.lif - Image002-2	76	8.098	0.107	0.747815		0.321645	3.10131
	13	728.355		C3-DKO_VEH_Gal3 488_ALIX 568.lif - Image003-7	15	0.347	0.023	0.0476416		0.113271	0.158805			13	642.433		C3-DKO_LLOMe 125uM_Gal3 488_ALIX 568.lif - Image003-5	36	1.981	0.055	0.308359		0.290192	0.0642613				13	786.355		C3-DKO_LLOMe 125uM_Wash_Gal3 488_ALIX 568.lif - Image003-7	28	1.62	0.058	0.206014		0.259029	1.17378
				C2-DKO_VEH_Gal3 488_ALIX 568.lif - Image003-7	20	0.463	0.023	0.0635679		0.166672	0.11617						C2-DKO_LLOMe 125uM_Gal3 488_ALIX 568.lif - Image003-5	22	0.68	0.031	0.105848		0.24741	0.0250511							C2-DKO_LLOMe 125uM_Wash_Gal3 488_ALIX 568.lif - Image003-7	38	8.127	0.214	1.0335		0.221656	2.08657
	14	705.045		C3-DKO_VEH_Gal3 488_ALIX 568.lif - Image003-6	48	1.128	0.023	0.15999		0.0486098	0.0530428			14	707.041		C3-DKO_LLOMe 125uM_Gal3 488_ALIX 568.lif - Image003-4	38	2.906	0.076	0.411009		0.337729	0.0452138				14	698.611		C3-DKO_LLOMe 125uM_Wash_Gal3 488_ALIX 568.lif - Image003-6	26	1.128	0.043	0.161463		0.10371	2.33319
				C2-DKO_VEH_Gal3 488_ALIX 568.lif - Image003-6	22	0.709	0.032	0.100561		0.0367324	0.142974						C2-DKO_LLOMe 125uM_Gal3 488_ALIX 568.lif - Image003-4	27	0.998	0.037	0.141152		0.656071	0.589709							C2-DKO_LLOMe 125uM_Wash_Gal3 488_ALIX 568.lif - Image003-6	56	11.091	0.198	1.58758		0.0626192	2.29946
	15	572.663		C3-DKO_VEH_Gal3 488_ALIX 568.lif - Image003-5	12	0.839	0.07	0.146509		0.0620723	0.102967			15	709.036		C3-DKO_LLOMe 125uM_Gal3 488_ALIX 568.lif - Image003-3	53	2.574	0.049	0.363028		0.33339	0.119999				15	526.087		C3-DKO_LLOMe 125uM_Wash_Gal3 488_ALIX 568.lif - Image003-5	20	1.605	0.08	0.305083		0.132628	2.05048
				C2-DKO_VEH_Gal3 488_ALIX 568.lif - Image003-5	29	0.68	0.023	0.118743		0.0937368	0.06053						C2-DKO_LLOMe 125uM_Gal3 488_ALIX 568.lif - Image003-3	37	2.878	0.078	0.405903		0.471963	0.310966							C2-DKO_LLOMe 125uM_Wash_Gal3 488_ALIX 568.lif - Image003-5	56	13.462	0.24	2.55889		0.0927022	2.66936
	16	926.256		C3-DKO_VEH_Gal3 488_ALIX 568.lif - Image003-4	9	0.231	0.026	0.0249391		0.137964	0.073256			16	748.657		C3-DKO_LLOMe 125uM_Gal3 488_ALIX 568.lif - Image003-2	26	1.128	0.043	0.15067		0.398895	0.360805				16	584.116		C3-DKO_LLOMe 125uM_Wash_Gal3 488_ALIX 568.lif - Image003-4	34	1.793	0.053	0.30696		0.146881	2.65167
				C2-DKO_VEH_Gal3 488_ALIX 568.lif - Image003-4	25	0.607	0.024	0.0655326		0.130874	0.0998812						C2-DKO_LLOMe 125uM_Gal3 488_ALIX 568.lif - Image003-2	9	0.607	0.067	0.0810785		0.339395	0.172985							C2-DKO_LLOMe 125uM_Wash_Gal3 488_ALIX 568.lif - Image003-4	38	8.748	0.23	1.49765		0.121695	0.74628
	17	816.576		C3-DKO_VEH_Gal3 488_ALIX 568.lif - Image003-3	24	0.39	0.016	0.0477604		0.0951326	0.117018			17	939.877		C3-DKO_LLOMe 125uM_Gal3 488_ALIX 568.lif - Image003-1	53	3.008	0.057	0.320042		0.185347	0.212422				17	1004.92		C3-DKO_LLOMe 125uM_Wash_Gal3 488_ALIX 568.lif - Image003-3	26	0.911	0.035	0.0906541		0.270938	0.892285
				C2-DKO_VEH_Gal3 488_ALIX 568.lif - Image003-3	16	0.376	0.023	0.0460459		0.135597	0.0687888						C2-DKO_LLOMe 125uM_Gal3 488_ALIX 568.lif - Image003-1	34	2.299	0.068	0.244606		0.246022	0.0820072							C2-DKO_LLOMe 125uM_Wash_Gal3 488_ALIX 568.lif - Image003-3	106	25.262	0.238	2.51383		0.177056	1.41828
	18	650.068		C3-DKO_VEH_Gal3 488_ALIX 568.lif - Image003-2	26	0.709	0.027	0.109066		0.0989207	0.0768821			18	764.838		C3-DKO_LLOMe 125uM_Gal3 488_ALIX 568.lif - Image004-4	24	1.88	0.078	0.245804		0.390015	0.127076				18	990.473		C3-DKO_LLOMe 125uM_Wash_Gal3 488_ALIX 568.lif - Image003-2	27	1.648	0.061	0.166385		0.218123	1.70365
				C2-DKO_VEH_Gal3 488_ALIX 568.lif - Image003-2	23	0.694	0.03	0.106758		0.106983	0.106983						C2-DKO_LLOMe 125uM_Gal3 488_ALIX 568.lif - Image004-4	18	0.477	0.027	0.0623661		0.385386	0.234353							C2-DKO_LLOMe 125uM_Wash_Gal3 488_ALIX 568.lif - Image003-2	64	11.886	0.186	1.20003		0.159008	2.1755
	19	1040.2		C3-DKO_VEH_Gal3 488_ALIX 568.lif - Image003-1	10	0.304	0.03	0.0292251		0.175623	0.138188			19	813.959		C3-DKO_LLOMe 125uM_Gal3 488_ALIX 568.lif - Image004-3	53	3.875	0.073	0.476068		0.519999	0.213384				19	964.575		C3-DKO_LLOMe 125uM_Wash_Gal3 488_ALIX 568.lif - Image003-1	19	0.723	0.038	0.0749553		0.0475217	1.05545
				C2-DKO_VEH_Gal3 488_ALIX 568.lif - Image003-1	28	0.709	0.025	0.0681598		0.0842752	0.180035						C2-DKO_LLOMe 125uM_Gal3 488_ALIX 568.lif - Image004-3	17	1.041	0.061	0.127893		0.588362	0.138885							C2-DKO_LLOMe 125uM_Wash_Gal3 488_ALIX 568.lif - Image003-1	55	9.327	0.17	0.966954		0.297166	1.48569
	20	995.462		C3-DKO_VEH_Gal3 488_ALIX 568.lif - Image004-6	4	1.287	0.322	0.129287		0.102114	0.106785			20	1110.78		C3-DKO_LLOMe 125uM_Gal3 488_ALIX 568.lif - Image004-2	81	4.801	0.059	0.432218		0.674712	0.270207				20	808.826		C3-DKO_LLOMe 125uM_Wash_Gal3 488_ALIX 568.lif - Image004-6	27	1.085	0.04	0.134145		0.348253	1.91712
				C2-DKO_VEH_Gal3 488_ALIX 568.lif - Image004-6	35	1.041	0.03	0.104575		0.0928717	0.0900065						C2-DKO_LLOMe 125uM_Gal3 488_ALIX 568.lif - Image004-2	45	1.504	0.033	0.1354		0.423878	0.353949							C2-DKO_LLOMe 125uM_Wash_Gal3 488_ALIX 568.lif - Image004-6	75	14.851	0.198	1.83612		0.176283	1.44896
	21	1201.27		C3-DKO_VEH_Gal3 488_ALIX 568.lif - Image004-5	4	1.215	0.304	0.101143		0.0978856	0.0770211			21	1129.71		C3-DKO_LLOMe 125uM_Gal3 488_ALIX 568.lif - Image004-1	72	5.075	0.07	0.44923		0.215638	0.0136242				21	816.475		C3-DKO_LLOMe 125uM_Wash_Gal3 488_ALIX 568.lif - Image004-5	27	1.244	0.046	0.152362		0.172462	1.92719
				C2-DKO_VEH_Gal3 488_ALIX 568.lif - Image004-5	25	0.607	0.024	0.0505297		0.0556605	0.0289065						C2-DKO_LLOMe 125uM_Gal3 488_ALIX 568.lif - Image004-1	27	0.651	0.024	0.0576254		0.576975	0.131823							C2-DKO_LLOMe 125uM_Wash_Gal3 488_ALIX 568.lif - Image004-5	54	14.72	0.273	1.80287		0.154164	1.60908
	22	1140.38		C3-DKO_VEH_Gal3 488_ALIX 568.lif - Image004-4	20	0.405	0.02	0.0355144		0.105355	0.0368986			22	693.13		C3-DKO_LLOMe 125uM_Gal3 488_ALIX 568.lif - Image005-7	75	11.554	0.154	1.66693		0.26095	0.0745236				22	1025.13		C3-DKO_LLOMe 125uM_Wash_Gal3 488_ALIX 568.lif - Image004-4	43	2.183	0.051	0.212948		0.16224	0.727891
				C2-DKO_VEH_Gal3 488_ALIX 568.lif - Image004-4	24	0.636	0.027	0.0557708		0.145929	0.0528309						C2-DKO_LLOMe 125uM_Gal3 488_ALIX 568.lif - Image005-7	32	1.027	0.032	0.148168		0.678629	0.229149							C2-DKO_LLOMe 125uM_Wash_Gal3 488_ALIX 568.lif - Image004-4	44	6.464	0.147	0.630552		0.159431	1.37745
	23	1026.31		C3-DKO_VEH_Gal3 488_ALIX 568.lif - Image004-3	28	0.506	0.018	0.0493031		0.0664159	0.0747418			23	807.611		C3-DKO_LLOMe 125uM_Gal3 488_ALIX 568.lif - Image005-6	48	7.187	0.15	0.889909		0.536757	0.235024				23	938.634		C3-DKO_LLOMe 125uM_Wash_Gal3 488_ALIX 568.lif - Image004-3	17	0.723	0.043	0.0770268		0.19461	1.44171
				C2-DKO_VEH_Gal3 488_ALIX 568.lif - Image004-3	34	1.012	0.03	0.0986062		0.110652	0.0436969						C2-DKO_LLOMe 125uM_Gal3 488_ALIX 568.lif - Image005-6	10	0.578	0.058	0.0715691		0.661225	0.122202							C2-DKO_LLOMe 125uM_Wash_Gal3 488_ALIX 568.lif - Image004-3	64	8.459	0.132	0.901203		0.165188	1.76635
	24	1112.21		C3-DKO_VEH_Gal3 488_ALIX 568.lif - Image004-2	53	0.983	0.019	0.0883824		0.0779107	0.0528061			24	625.891		C3-DKO_LLOMe 125uM_Gal3 488_ALIX 568.lif - Image005-5	12	0.969	0.081	0.154819		0.703312	0.130908				24	714.763		C3-DKO_LLOMe 125uM_Wash_Gal3 488_ALIX 568.lif - Image004-2	48	2.299	0.048	0.321645		0.150433	2.02691
				C2-DKO_VEH_Gal3 488_ALIX 568.lif - Image004-2	33	0.781	0.024	0.0702204		0.176859	0.122579						C2-DKO_LLOMe 125uM_Gal3 488_ALIX 568.lif - Image005-5	12	0.607	0.051	0.0969817		0.410357	0.0977482							C2-DKO_LLOMe 125uM_Wash_Gal3 488_ALIX 568.lif - Image004-2	80	22.167	0.277	3.10131		0.0698307	0.536065
	25	1238.62		C3-DKO_VEH_Gal3 488_ALIX 568.lif - Image004-1	53	1.403	0.026	0.113271		0.144283	0.144283			25	787.41		C3-DKO_LLOMe 125uM_Gal3 488_ALIX 568.lif - Image005-4	41	2.285	0.056	0.290192		0.454213	0.0366187				25	870.946		C3-DKO_LLOMe 125uM_Wash_Gal3 488_ALIX 568.lif - Image004-1	40	2.256	0.056	0.259029		0.166225	1.27671
				C2-DKO_VEH_Gal3 488_ALIX 568.lif - Image004-1	57	1.967	0.035	0.158805		0.120356	0.0652919						C2-DKO_LLOMe 125uM_Gal3 488_ALIX 568.lif - Image005-4	14	0.506	0.036	0.0642613		0.443468	0.126747							C2-DKO_LLOMe 125uM_Wash_Gal3 488_ALIX 568.lif - Image004-1	73	10.223	0.14	1.17378		0.0699803	1.41501
	26	659.38		C3-DKO_VEH_Gal3 488_ALIX 568.lif - Image005-5	5	1.099	0.22	0.166672		0.110416	0.0383109			26	806.353		C3-DKO_LLOMe 125uM_Gal3 488_ALIX 568.lif - Image005-3	30	1.995	0.067	0.24741		0.423495	0.131111				26	691.612		C3-DKO_LLOMe 125uM_Wash_Gal3 488_ALIX 568.lif - Image005-8	30	1.533	0.051	0.221656		0.137252	2.45988
				C2-DKO_VEH_Gal3 488_ALIX 568.lif - Image005-5	29	0.766	0.026	0.11617		0.226944	0.0912307						C2-DKO_LLOMe 125uM_Gal3 488_ALIX 568.lif - Image005-3	9	0.202	0.022	0.0250511		0.40396	0.0639972							C2-DKO_LLOMe 125uM_Wash_Gal3 488_ALIX 568.lif - Image005-8	59	14.431	0.245	2.08657		0.108668	2.05757
	27	654.189		C3-DKO_VEH_Gal3 488_ALIX 568.lif - Image005-4	12	0.318	0.027	0.0486098		0.0924262	0.0519398			27	800.641		C3-DKO_LLOMe 125uM_Gal3 488_ALIX 568.lif - Image005-2	34	2.704	0.08	0.337729		0.335899	0.122956				27	725.102		C3-DKO_LLOMe 125uM_Wash_Gal3 488_ALIX 568.lif - Image005-7	18	0.752	0.042	0.10371		0.163662	2.09918
				C2-DKO_VEH_Gal3 488_ALIX 568.lif - Image005-4	13	0.347	0.027	0.0530428		0.0767286	0.0830612						C2-DKO_LLOMe 125uM_Gal3 488_ALIX 568.lif - Image005-2	11	0.362	0.033	0.0452138		0.280931	0.123486							C2-DKO_LLOMe 125uM_Wash_Gal3 488_ALIX 568.lif - Image005-7	58	16.918	0.292	2.33319		0.16511	0.963897
	28	707.822		C3-DKO_VEH_Gal3 488_ALIX 568.lif - Image005-3	17	0.26	0.015	0.0367324		0.0551931	0.0488812			28	914.688		C3-DKO_LLOMe 125uM_Gal3 488_ALIX 568.lif - Image005-1	87	6.001	0.069	0.656071		0.279637	0.105434				28	808.059		C3-DKO_LLOMe 125uM_Wash_Gal3 488_ALIX 568.lif - Image005-6	17	0.506	0.03	0.0626192		0.179826	1.52136
				C2-DKO_VEH_Gal3 488_ALIX 568.lif - Image005-3	42	1.012	0.024	0.142974		0.0510554	0.114911						C2-DKO_LLOMe 125uM_Gal3 488_ALIX 568.lif - Image005-1	61	5.394	0.088	0.589709		0.482483	0.0981649							C2-DKO_LLOMe 125uM_Wash_Gal3 488_ALIX 568.lif - Image005-6	93	18.581	0.2	2.29946		0.227519	2.13263
	29	1095.5		C3-DKO_VEH_Gal3 488_ALIX 568.lif - Image005-2	34	0.68	0.02	0.0620723		0.0411553	0.0519305			29	759.17		C3-DKO_LLOMe 125uM_Gal3 488_ALIX 568.lif - Image006-6	38	2.531	0.067	0.33339		0.439139	0.199524				29	828.636		C3-DKO_LLOMe 125uM_Wash_Gal3 488_ALIX 568.lif - Image005-5	29	1.099	0.038	0.132628		0.209237	0.620219
				C2-DKO_VEH_Gal3 488_ALIX 568.lif - Image005-2	51	1.128	0.022	0.102967		0.0327544	0.0552997						C2-DKO_LLOMe 125uM_Gal3 488_ALIX 568.lif - Image006-6	27	0.911	0.034	0.119999		1.41475	0.20157							C2-DKO_LLOMe 125uM_Wash_Gal3 488_ALIX 568.lif - Image005-5	92	16.991	0.185	2.05048		0.203371	1.4236
	30	1002.81		C3-DKO_VEH_Gal3 488_ALIX 568.lif - Image005-1	3	0.94	0.313	0.0937368		0.0586995	0.0729744			30	906.851		C3-DKO_LLOMe 125uM_Gal3 488_ALIX 568.lif - Image006-5	70	4.28	0.061	0.471963		0.865202	0.167075				30	873.766		C3-DKO_LLOMe 125uM_Wash_Gal3 488_ALIX 568.lif - Image005-4	17	0.81	0.048	0.0927022		0.156237	0.399621
				C2-DKO_VEH_Gal3 488_ALIX 568.lif - Image005-1	26	0.607	0.023	0.06053		0.0590866	0.0755721						C2-DKO_LLOMe 125uM_Gal3 488_ALIX 568.lif - Image006-5	41	2.82	0.069	0.310966		0.826507	0.465453							C2-DKO_LLOMe 125uM_Wash_Gal3 488_ALIX 568.lif - Image005-4	124	23.324	0.188	2.66936		0.156202	0.775544
	31	1006.06		C3-DKO_VEH_Gal3 488_ALIX 568.lif - Image006-7	64	1.388	0.022	0.137964						31	761.353		C3-DKO_LLOMe 125uM_Gal3 488_ALIX 568.lif - Image006-4	42	3.037	0.072	0.398895							31	895.962		C3-DKO_LLOMe 125uM_Wash_Gal3 488_ALIX 568.lif - Image005-3	28	1.316	0.047	0.146881
				C2-DKO_VEH_Gal3 488_ALIX 568.lif - Image006-7	27	0.737	0.027	0.073256									C2-DKO_LLOMe 125uM_Gal3 488_ALIX 568.lif - Image006-4	36	2.747	0.076	0.360805										C2-DKO_LLOMe 125uM_Wash_Gal3 488_ALIX 568.lif - Image005-3	96	23.758	0.247	2.65167
	32	651.774		C3-DKO_VEH_Gal3 488_ALIX 568.lif - Image006-6	35	0.853	0.024	0.130874		0.0921881	0.0839367	AVG		32	1094.89		C3-DKO_LLOMe 125uM_Gal3 488_ALIX 568.lif - Image006-3	67	3.716	0.055	0.339395		0.474744	0.162851	AVG			32	974.567		C3-DKO_LLOMe 125uM_Wash_Gal3 488_ALIX 568.lif - Image005-2	30	1.186	0.04	0.121695		0.17867	1.61117	AVG
				C2-DKO_VEH_Gal3 488_ALIX 568.lif - Image006-6	20	0.651	0.033	0.0998812		0.050134	0.0342262	StDev					C2-DKO_LLOMe 125uM_Gal3 488_ALIX 568.lif - Image006-3	30	1.894	0.063	0.172985		0.288351	0.113787	StDev						C2-DKO_LLOMe 125uM_Wash_Gal3 488_ALIX 568.lif - Image005-2	48	7.273	0.152	0.74628		0.07359	0.731997	StDev
	33	790.476		C3-DKO_VEH_Gal3 488_ALIX 568.lif - Image006-5	35	0.752	0.021	0.0951326						33	694.374		C3-DKO_LLOMe 125uM_Gal3 488_ALIX 568.lif - Image006-2	28	1.287	0.046	0.185347							33	928.627		C3-DKO_LLOMe 125uM_Wash_Gal3 488_ALIX 568.lif - Image005-1	41	2.516	0.061	0.270938
				C2-DKO_VEH_Gal3 488_ALIX 568.lif - Image006-5	26	0.925	0.036	0.117018									C2-DKO_LLOMe 125uM_Gal3 488_ALIX 568.lif - Image006-2	18	1.475	0.082	0.212422										C2-DKO_LLOMe 125uM_Wash_Gal3 488_ALIX 568.lif - Image005-1	41	8.286	0.202	0.892285
	34	757.391		C3-DKO_VEH_Gal3 488_ALIX 568.lif - Image006-4	46	1.027	0.022	0.135597						34	652.382		C3-DKO_LLOMe 125uM_Gal3 488_ALIX 568.lif - Image006-1	20	1.605	0.08	0.246022							34	873.737		C3-DKO_LLOMe 125uM_Wash_Gal3 488_ALIX 568.lif - Image006-7	33	1.547	0.047	0.177056
				C2-DKO_VEH_Gal3 488_ALIX 568.lif - Image006-4	24	0.521	0.022	0.0687888									C2-DKO_LLOMe 125uM_Gal3 488_ALIX 568.lif - Image006-1	14	0.535	0.038	0.0820072										C2-DKO_LLOMe 125uM_Wash_Gal3 488_ALIX 568.lif - Image006-7	72	12.392	0.172	1.41828
	35	789.521		C3-DKO_VEH_Gal3 488_ALIX 568.lif - Image006-3	16	0.781	0.049	0.0989207						35	808.175		C3-DKO_LLOMe 125uM_Gal3 488_ALIX 568.lif - Image007-7	58	3.152	0.054	0.390015							35	742.7		C3-DKO_LLOMe 125uM_Wash_Gal3 488_ALIX 568.lif - Image006-6	37	1.62	0.044	0.218123
				C2-DKO_VEH_Gal3 488_ALIX 568.lif - Image006-3	28	0.607	0.022	0.0768821									C2-DKO_LLOMe 125uM_Gal3 488_ALIX 568.lif - Image007-7	24	1.027	0.043	0.127076										C2-DKO_LLOMe 125uM_Wash_Gal3 488_ALIX 568.lif - Image006-6	71	12.653	0.178	1.70365
	36	770.217		C3-DKO_VEH_Gal3 488_ALIX 568.lif - Image006-2	41	0.824	0.02	0.106983						36	832.931		C3-DKO_LLOMe 125uM_Gal3 488_ALIX 568.lif - Image007-6	48	3.21	0.067	0.385386							36	782.349		C3-DKO_LLOMe 125uM_Wash_Gal3 488_ALIX 568.lif - Image006-5	33	1.244	0.038	0.159008
				C2-DKO_VEH_Gal3 488_ALIX 568.lif - Image006-2	29	0.824	0.028	0.106983									C2-DKO_LLOMe 125uM_Gal3 488_ALIX 568.lif - Image007-6	27	1.952	0.072	0.234353										C2-DKO_LLOMe 125uM_Wash_Gal3 488_ALIX 568.lif - Image006-5	70	17.02	0.243	2.1755
	37	1004.43		C3-DKO_VEH_Gal3 488_ALIX 568.lif - Image006-1	6	1.764	0.294	0.175623						37	962.117		C3-DKO_LLOMe 125uM_Gal3 488_ALIX 568.lif - Image007-5	69	5.003	0.073	0.519999							37	761.758		C3-DKO_LLOMe 125uM_Wash_Gal3 488_ALIX 568.lif - Image006-4	12	0.362	0.03	0.0475217
				C2-DKO_VEH_Gal3 488_ALIX 568.lif - Image006-1	55	1.388	0.025	0.138188									C2-DKO_LLOMe 125uM_Gal3 488_ALIX 568.lif - Image007-5	30	2.053	0.068	0.213384										C2-DKO_LLOMe 125uM_Wash_Gal3 488_ALIX 568.lif - Image006-4	59	8.04	0.136	1.05545
	38	618.213		C3-DKO_VEH_Gal3 488_ALIX 568.lif - Image007-6	22	0.521	0.024	0.0842752						38	749.539		C3-DKO_LLOMe 125uM_Gal3 488_ALIX 568.lif - Image007-4	62	4.41	0.071	0.588362							38	695.907		C3-DKO_LLOMe 125uM_Wash_Gal3 488_ALIX 568.lif - Image006-3	37	2.068	0.056	0.297166
				C2-DKO_VEH_Gal3 488_ALIX 568.lif - Image007-6	37	1.113	0.03	0.180035									C2-DKO_LLOMe 125uM_Gal3 488_ALIX 568.lif - Image007-4	15	1.041	0.069	0.138885										C2-DKO_LLOMe 125uM_Wash_Gal3 488_ALIX 568.lif - Image006-3	53	10.339	0.195	1.48569
	39	920.544		C3-DKO_VEH_Gal3 488_ALIX 568.lif - Image007-5	39	0.94	0.024	0.102114						39	807.9		C3-DKO_LLOMe 125uM_Gal3 488_ALIX 568.lif - Image007-3	73	5.451	0.075	0.674712							39	838.758		C3-DKO_LLOMe 125uM_Wash_Gal3 488_ALIX 568.lif - Image006-2	36	2.921	0.081	0.348253
				C2-DKO_VEH_Gal3 488_ALIX 568.lif - Image007-5	41	0.983	0.024	0.106785									C2-DKO_LLOMe 125uM_Gal3 488_ALIX 568.lif - Image007-3	24	2.183	0.091	0.270207										C2-DKO_LLOMe 125uM_Wash_Gal3 488_ALIX 568.lif - Image006-2	56	16.08	0.287	1.91712
	40	1012.15		C3-DKO_VEH_Gal3 488_ALIX 568.lif - Image007-4	43	0.94	0.022	0.0928717						40	743.611		C3-DKO_LLOMe 125uM_Gal3 488_ALIX 568.lif - Image007-2	44	3.152	0.072	0.423878							40	754.47		C3-DKO_LLOMe 125uM_Wash_Gal3 488_ALIX 568.lif - Image006-1	32	1.33	0.042	0.176283
				C2-DKO_VEH_Gal3 488_ALIX 568.lif - Image007-4	38	0.911	0.024	0.0900065									C2-DKO_LLOMe 125uM_Gal3 488_ALIX 568.lif - Image007-2	42	2.632	0.063	0.353949										C2-DKO_LLOMe 125uM_Wash_Gal3 488_ALIX 568.lif - Image006-1	54	10.932	0.202	1.44896
	41	901.052		C3-DKO_VEH_Gal3 488_ALIX 568.lif - Image007-3	43	0.882	0.021	0.0978856						41	851.425		C3-DKO_LLOMe 125uM_Gal3 488_ALIX 568.lif - Image007-1	29	1.836	0.063	0.215638							41	737.552		C3-DKO_LLOMe 125uM_Wash_Gal3 488_ALIX 568.lif - Image007-6	30	1.272	0.042	0.172462
				C2-DKO_VEH_Gal3 488_ALIX 568.lif - Image007-3	27	0.694	0.026	0.0770211									C2-DKO_LLOMe 125uM_Gal3 488_ALIX 568.lif - Image007-1	2	0.116	0.058	0.0136242										C2-DKO_LLOMe 125uM_Wash_Gal3 488_ALIX 568.lif - Image007-6	97	14.214	0.147	1.92719
	42	650.372		C3-DKO_VEH_Gal3 488_ALIX 568.lif - Image007-2	21	0.362	0.017	0.0556605						42	899.693		C3-DKO_LLOMe 125uM_Gal3 488_ALIX 568.lif - Image008-8	74	5.191	0.07	0.576975							42	834.825		C3-DKO_LLOMe 125uM_Wash_Gal3 488_ALIX 568.lif - Image007-5	26	1.287	0.049	0.154164
				C2-DKO_VEH_Gal3 488_ALIX 568.lif - Image007-2	8	0.188	0.023	0.0289065									C2-DKO_LLOMe 125uM_Gal3 488_ALIX 568.lif - Image008-8	21	1.186	0.056	0.131823										C2-DKO_LLOMe 125uM_Wash_Gal3 488_ALIX 568.lif - Image007-5	85	13.433	0.158	1.60908
	43	823.879		C3-DKO_VEH_Gal3 488_ALIX 568.lif - Image007-1	49	0.868	0.018	0.105355						43	853.421		C3-DKO_LLOMe 125uM_Gal3 488_ALIX 568.lif - Image008-7	41	2.227	0.054	0.26095							43	731.016		C3-DKO_LLOMe 125uM_Wash_Gal3 488_ALIX 568.lif - Image007-4	31	1.186	0.038	0.16224
				C2-DKO_VEH_Gal3 488_ALIX 568.lif - Image007-1	12	0.304	0.025	0.0368986									C2-DKO_LLOMe 125uM_Gal3 488_ALIX 568.lif - Image008-7	8	0.636	0.08	0.0745236										C2-DKO_LLOMe 125uM_Wash_Gal3 488_ALIX 568.lif - Image007-4	39	5.321	0.136	0.727891
	44	931.274		C3-DKO_VEH_Gal3 488_ALIX 568.lif - Image008-6	3	1.359	0.453	0.145929						44	668.996		C3-DKO_LLOMe 125uM_Gal3 488_ALIX 568.lif - Image008-6	68	4.54	0.067	0.678629							44	652.946		C3-DKO_LLOMe 125uM_Wash_Gal3 488_ALIX 568.lif - Image007-3	24	1.041	0.043	0.159431
				C2-DKO_VEH_Gal3 488_ALIX 568.lif - Image008-6	17	0.492	0.029	0.0528309									C2-DKO_LLOMe 125uM_Gal3 488_ALIX 568.lif - Image008-6	23	1.533	0.067	0.229149										C2-DKO_LLOMe 125uM_Wash_Gal3 488_ALIX 568.lif - Image007-3	50	8.994	0.18	1.37745
	45	1044.93		C3-DKO_VEH_Gal3 488_ALIX 568.lif - Image008-5	35	0.694	0.02	0.0664159						45	584.622		C3-DKO_LLOMe 125uM_Gal3 488_ALIX 568.lif - Image008-5	41	3.138	0.077	0.536757							45	750.219		C3-DKO_LLOMe 125uM_Wash_Gal3 488_ALIX 568.lif - Image007-2	27	1.46	0.054	0.19461
				C2-DKO_VEH_Gal3 488_ALIX 568.lif - Image008-5	30	0.781	0.026	0.0747418									C2-DKO_LLOMe 125uM_Gal3 488_ALIX 568.lif - Image008-5	17	1.374	0.081	0.235024										C2-DKO_LLOMe 125uM_Wash_Gal3 488_ALIX 568.lif - Image007-2	81	10.816	0.134	1.44171
	46	993.206		C3-DKO_VEH_Gal3 488_ALIX 568.lif - Image008-4	1	1.099	1.099	0.110652						46	780.672		C3-DKO_LLOMe 125uM_Gal3 488_ALIX 568.lif - Image008-4	73	5.162	0.071	0.661225							46	559.967		C3-DKO_LLOMe 125uM_Wash_Gal3 488_ALIX 568.lif - Image007-1	18	0.925	0.051	0.165188
				C2-DKO_VEH_Gal3 488_ALIX 568.lif - Image008-4	15	0.434	0.029	0.0436969									C2-DKO_LLOMe 125uM_Gal3 488_ALIX 568.lif - Image008-4	14	0.954	0.068	0.122202										C2-DKO_LLOMe 125uM_Wash_Gal3 488_ALIX 568.lif - Image007-1	47	9.891	0.21	1.76635
	47	1039.65		C3-DKO_VEH_Gal3 488_ALIX 568.lif - Image008-3	34	0.81	0.024	0.0779107						47	740.212		C3-DKO_LLOMe 125uM_Gal3 488_ALIX 568.lif - Image008-3	72	5.206	0.072	0.703312							47	711.278		C3-DKO_LLOMe 125uM_Wash_Gal3 488_ALIX 568.lif - Image009-7	23	1.07	0.047	0.150433
				C2-DKO_VEH_Gal3 488_ALIX 568.lif - Image008-3	20	0.549	0.027	0.0528061									C2-DKO_LLOMe 125uM_Gal3 488_ALIX 568.lif - Image008-3	28	0.969	0.035	0.130908										C2-DKO_LLOMe 125uM_Wash_Gal3 488_ALIX 568.lif - Image009-7	61	14.417	0.236	2.02691
	48	613.484		C3-DKO_VEH_Gal3 488_ALIX 568.lif - Image008-2	3	1.085	0.362	0.176859						48	753.978		C3-DKO_LLOMe 125uM_Gal3 488_ALIX 568.lif - Image008-2	44	3.094	0.07	0.410357							48	766.139		C3-DKO_LLOMe 125uM_Wash_Gal3 488_ALIX 568.lif - Image009-6	13	0.535	0.041	0.0698307
				C2-DKO_VEH_Gal3 488_ALIX 568.lif - Image008-2	22	0.752	0.034	0.122579									C2-DKO_LLOMe 125uM_Gal3 488_ALIX 568.lif - Image008-2	34	0.737	0.022	0.0977482										C2-DKO_LLOMe 125uM_Wash_Gal3 488_ALIX 568.lif - Image009-6	42	4.107	0.098	0.536065
	49	721.501		C3-DKO_VEH_Gal3 488_ALIX 568.lif - Image008-1	61	1.041	0.017	0.144283						49	710.02		C3-DKO_LLOMe 125uM_Gal3 488_ALIX 568.lif - Image008-1	48	3.225	0.067	0.454213							49	704.467		C3-DKO_LLOMe 125uM_Wash_Gal3 488_ALIX 568.lif - Image009-5	20	1.171	0.059	0.166225
				C2-DKO_VEH_Gal3 488_ALIX 568.lif - Image008-1	45	1.041	0.023	0.144283									C2-DKO_LLOMe 125uM_Gal3 488_ALIX 568.lif - Image008-1	3	0.26	0.087	0.0366187										C2-DKO_LLOMe 125uM_Wash_Gal3 488_ALIX 568.lif - Image009-5	43	8.994	0.209	1.27671
	50	840.84		C3-DKO_VEH_Gal3 488_ALIX 568.lif - Image010-7	4	1.012	0.253	0.120356						50	684.83		C3-DKO_LLOMe 125uM_Gal3 488_ALIX 568.lif - Image009-7	34	3.037	0.089	0.443468							50	681.62		C3-DKO_LLOMe 125uM_Wash_Gal3 488_ALIX 568.lif - Image009-4	11	0.477	0.043	0.0699803
				C2-DKO_VEH_Gal3 488_ALIX 568.lif - Image010-7	23	0.549	0.024	0.0652919									C2-DKO_LLOMe 125uM_Gal3 488_ALIX 568.lif - Image009-7	21	0.868	0.041	0.126747										C2-DKO_LLOMe 125uM_Wash_Gal3 488_ALIX 568.lif - Image009-4	43	9.645	0.224	1.41501
	51	642.115		C3-DKO_VEH_Gal3 488_ALIX 568.lif - Image010-6	27	0.709	0.026	0.110416						51	573.56		C3-DKO_LLOMe 125uM_Gal3 488_ALIX 568.lif - Image009-6	41	2.429	0.059	0.423495							51	864.107		C3-DKO_LLOMe 125uM_Wash_Gal3 488_ALIX 568.lif - Image009-3	27	1.186	0.044	0.137252
				C2-DKO_VEH_Gal3 488_ALIX 568.lif - Image010-6	10	0.246	0.025	0.0383109									C2-DKO_LLOMe 125uM_Gal3 488_ALIX 568.lif - Image009-6	18	0.752	0.042	0.131111										C2-DKO_LLOMe 125uM_Wash_Gal3 488_ALIX 568.lif - Image009-3	72	21.256	0.295	2.45988
	52	618.213		C3-DKO_VEH_Gal3 488_ALIX 568.lif - Image010-5	2	1.403	0.701	0.226944						52	565.65		C3-DKO_LLOMe 125uM_Gal3 488_ALIX 568.lif - Image009-5	36	2.285	0.063	0.40396							52	758.273		C3-DKO_LLOMe 125uM_Wash_Gal3 488_ALIX 568.lif - Image009-2	17	0.824	0.048	0.108668
				C2-DKO_VEH_Gal3 488_ALIX 568.lif - Image010-5	26	0.564	0.022	0.0912307									C2-DKO_LLOMe 125uM_Gal3 488_ALIX 568.lif - Image009-5	6	0.362	0.06	0.0639972										C2-DKO_LLOMe 125uM_Wash_Gal3 488_ALIX 568.lif - Image009-2	68	15.602	0.229	2.05757
	53	750.869		C3-DKO_VEH_Gal3 488_ALIX 568.lif - Image010-4	34	0.694	0.02	0.0924262						53	482.288		C3-DKO_LLOMe 125uM_Gal3 488_ALIX 568.lif - Image009-4	33	1.62	0.049	0.335899							53	794.929		C3-DKO_LLOMe 125uM_Wash_Gal3 488_ALIX 568.lif - Image009-1	27	1.301	0.048	0.163662
				C2-DKO_VEH_Gal3 488_ALIX 568.lif - Image010-4	17	0.39	0.023	0.0519398									C2-DKO_LLOMe 125uM_Gal3 488_ALIX 568.lif - Image009-4	14	0.593	0.042	0.122956										C2-DKO_LLOMe 125uM_Wash_Gal3 488_ALIX 568.lif - Image009-1	62	16.687	0.269	2.09918
	54	679.017		C3-DKO_VEH_Gal3 488_ALIX 568.lif - Image010-3	24	0.521	0.022	0.0767286						54	550.669		C3-DKO_LLOMe 125uM_Gal3 488_ALIX 568.lif - Image009-3	28	1.547	0.055	0.280931							54	814.61		C3-DKO_LLOMe 125uM_Wash_Gal3 488_ALIX 568.lif - Image011-8	32	1.345	0.042	0.16511
				C2-DKO_VEH_Gal3 488_ALIX 568.lif - Image010-3	21	0.564	0.027	0.0830612									C2-DKO_LLOMe 125uM_Gal3 488_ALIX 568.lif - Image009-3	19	0.68	0.036	0.123486										C2-DKO_LLOMe 125uM_Wash_Gal3 488_ALIX 568.lif - Image011-8	65	7.852	0.121	0.963897
	55	681.244		C3-DKO_VEH_Gal3 488_ALIX 568.lif - Image010-2	18	0.376	0.021	0.0551931						55	548.211		C3-DKO_LLOMe 125uM_Gal3 488_ALIX 568.lif - Image009-2	18	1.533	0.085	0.279637							55	908.658		C3-DKO_LLOMe 125uM_Wash_Gal3 488_ALIX 568.lif - Image011-7	41	1.634	0.04	0.179826
				C2-DKO_VEH_Gal3 488_ALIX 568.lif - Image010-2	15	0.333	0.022	0.0488812									C2-DKO_LLOMe 125uM_Gal3 488_ALIX 568.lif - Image009-2	30	0.578	0.019	0.105434										C2-DKO_LLOMe 125uM_Wash_Gal3 488_ALIX 568.lif - Image011-7	68	13.824	0.203	1.52136
	56	679.654		C3-DKO_VEH_Gal3 488_ALIX 568.lif - Image010-1	15	0.347	0.023	0.0510554						56	515.459		C3-DKO_LLOMe 125uM_Gal3 488_ALIX 568.lif - Image009-1	22	2.487	0.113	0.482483							56	730.929		C3-DKO_LLOMe 125uM_Wash_Gal3 488_ALIX 568.lif - Image011-6	39	1.663	0.043	0.227519
				C2-DKO_VEH_Gal3 488_ALIX 568.lif - Image010-1	28	0.781	0.028	0.114911									C2-DKO_LLOMe 125uM_Gal3 488_ALIX 568.lif - Image009-1	20	0.506	0.025	0.0981649										C2-DKO_LLOMe 125uM_Wash_Gal3 488_ALIX 568.lif - Image011-6	81	15.588	0.192	2.13263
	57	668.201		C3-DKO_VEH_Gal3 488_ALIX 568.lif - Image011-9	15	0.275	0.018	0.0411553						57	1080.07		C3-DKO_LLOMe 125uM_Gal3 488_ALIX 568.lif - Image010-8	53	4.743	0.089	0.439139							57	974.495		C3-DKO_LLOMe 125uM_Wash_Gal3 488_ALIX 568.lif - Image011-5	40	2.039	0.051	0.209237
				C2-DKO_VEH_Gal3 488_ALIX 568.lif - Image011-9	14	0.347	0.025	0.0519305									C2-DKO_LLOMe 125uM_Gal3 488_ALIX 568.lif - Image010-8	75	2.155	0.029	0.199524										C2-DKO_LLOMe 125uM_Wash_Gal3 488_ALIX 568.lif - Image011-5	37	6.044	0.163	0.620219
	58	705.248		C3-DKO_VEH_Gal3 488_ALIX 568.lif - Image011-8	12	0.231	0.019	0.0327544						58	746.141		C3-DKO_LLOMe 125uM_Gal3 488_ALIX 568.lif - Image010-7	75	10.556	0.141	1.41475							58	618.574		C3-DKO_LLOMe 125uM_Wash_Gal3 488_ALIX 568.lif - Image011-4	29	1.258	0.043	0.203371
				C2-DKO_VEH_Gal3 488_ALIX 568.lif - Image011-8	10	0.39	0.039	0.0552997									C2-DKO_LLOMe 125uM_Gal3 488_ALIX 568.lif - Image010-7	25	1.504	0.06	0.20157										C2-DKO_LLOMe 125uM_Wash_Gal3 488_ALIX 568.lif - Image011-4	43	8.806	0.205	1.4236
	59	812.614		C3-DKO_VEH_Gal3 488_ALIX 568.lif - Image011-7	21	0.477	0.023	0.0586995						59	579.98		C3-DKO_LLOMe 125uM_Gal3 488_ALIX 568.lif - Image010-6	59	5.018	0.085	0.865202							59	730.943		C3-DKO_LLOMe 125uM_Wash_Gal3 488_ALIX 568.lif - Image011-3	22	1.142	0.052	0.156237
				C2-DKO_VEH_Gal3 488_ALIX 568.lif - Image011-7	25	0.593	0.024	0.0729744									C2-DKO_LLOMe 125uM_Gal3 488_ALIX 568.lif - Image010-6	28	0.969	0.035	0.167075										C2-DKO_LLOMe 125uM_Wash_Gal3 488_ALIX 568.lif - Image011-3	32	2.921	0.091	0.399621
	60	612.66		C3-DKO_VEH_Gal3 488_ALIX 568.lif - Image011-6	20	0.362	0.018	0.0590866						60	817.053		C3-DKO_LLOMe 125uM_Gal3 488_ALIX 568.lif - Image010-5	82	6.753	0.082	0.826507							60	786.803		C3-DKO_LLOMe 125uM_Wash_Gal3 488_ALIX 568.lif - Image011-2	26	1.229	0.047	0.156202
				C2-DKO_VEH_Gal3 488_ALIX 568.lif - Image011-6	15	0.463	0.031	0.0755721									C2-DKO_LLOMe 125uM_Gal3 488_ALIX 568.lif - Image010-5	38	3.803	0.1	0.465453										C2-DKO_LLOMe 125uM_Wash_Gal3 488_ALIX 568.lif - Image011-2	39	6.102	0.156	0.775544

## Sheet: DKO - R2
C3 = ALIX, C2 = GAL3
	DKO_VEH_R2_2024.11.17													DKO_LLOMe_R2_2024.11.17														DKO_LLOMe_WASH_R2_2024.11.17
	CELL	AREA		IMAGE	COUNT	AREA	AVG SIZE	% AREA		ALIX	Gal3			CELL	AREA		IMAGE	COUNT	AREA	AVG SIZE	% AREA		ALIX	Gal3				CELL	AREA		IMAGE	COUNT	AREA	AVG SIZE	% AREA		ALIX	Gal3
	1	735.122		C3-DKO_UNT_Gal3 488 ALIX 568_R2.lif - Image001-6	18	0.289	0.016	0.0393132		0.0393132	0.0492435			1	981.956		C3-DKO_125uM LLOMe_Gal3 488 ALIX 568_R2.lif - Image001-7	42	2.776	0.066	0.282701		0.282701	0.0736286				1	1102.7		C3-DKO_125uM LLOMe_Wash_Gal3 488 ALIX 568_R2.lif - Image001-6	12	0.925	0.077	0.0838852		0.0838852	0.314683
				C2-DKO_UNT_Gal3 488 ALIX 568_R2.lif - Image001-6	13	0.362	0.028	0.0492435		0.061857	0.131838						C2-DKO_125uM LLOMe_Gal3 488 ALIX 568_R2.lif - Image001-7	11	0.723	0.066	0.0736286		0.455964	0.122663							C2-DKO_125uM LLOMe_Wash_Gal3 488 ALIX 568_R2.lif - Image001-6	25	3.47	0.139	0.314683		0.21269	2.27743
	2	701.618		C3-DKO_UNT_Gal3 488 ALIX 568_R2.lif - Image001-5	18	0.434	0.024	0.061857		0.0607327	0.0673168			2	919.59		C3-DKO_125uM LLOMe_Gal3 488 ALIX 568_R2.lif - Image001-6	44	4.193	0.095	0.455964		0.366745	0.0888121				2	904.132		C3-DKO_125uM LLOMe_Wash_Gal3 488 ALIX 568_R2.lif - Image001-5	26	1.923	0.074	0.21269		0.198701	1.77987
				C2-DKO_UNT_Gal3 488 ALIX 568_R2.lif - Image001-5	32	0.925	0.029	0.131838		0.0556506	0.166798						C2-DKO_125uM LLOMe_Gal3 488 ALIX 568_R2.lif - Image001-6	16	1.128	0.07	0.122663		0.22646	0.0407853							C2-DKO_125uM LLOMe_Wash_Gal3 488 ALIX 568_R2.lif - Image001-5	56	20.591	0.368	2.27743		0.0826719	1.18855
	3	880.909		C3-DKO_UNT_Gal3 488 ALIX 568_R2.lif - Image001-4	18	0.535	0.03	0.0607327		0.087787	0.0615116			3	1139.48		C3-DKO_125uM LLOMe_Gal3 488 ALIX 568_R2.lif - Image001-5	57	4.179	0.073	0.366745		0.594186	0.0979544				3	1055.36		C3-DKO_125uM LLOMe_Wash_Gal3 488 ALIX 568_R2.lif - Image001-4	37	2.097	0.057	0.198701		0.159021	2.20458
				C2-DKO_UNT_Gal3 488 ALIX 568_R2.lif - Image001-4	26	0.593	0.023	0.0673168		0.0770914	0.0538432						C2-DKO_125uM LLOMe_Gal3 488 ALIX 568_R2.lif - Image001-5	14	1.012	0.072	0.0888121		0.311661	0.0793569							C2-DKO_125uM LLOMe_Wash_Gal3 488 ALIX 568_R2.lif - Image001-4	75	18.784	0.25	1.77987		0.0990223	2.57925
	4	650.487		C3-DKO_UNT_Gal3 488 ALIX 568_R2.lif - Image001-3	9	0.362	0.04	0.0556506		0.0611021	0.0966995			4	887.575		C3-DKO_125uM LLOMe_Gal3 488 ALIX 568_R2.lif - Image001-4	30	2.01	0.067	0.22646		0.38271	0.267354				4	1049.93		C3-DKO_125uM LLOMe_Wash_Gal3 488 ALIX 568_R2.lif - Image001-3	19	0.868	0.046	0.0826719		0.160546	1.8342
				C2-DKO_UNT_Gal3 488 ALIX 568_R2.lif - Image001-3	38	1.085	0.029	0.166798		0.0807854	0.116679						C2-DKO_125uM LLOMe_Gal3 488 ALIX 568_R2.lif - Image001-4	13	0.362	0.028	0.0407853		0.223641	0.0503531							C2-DKO_125uM LLOMe_Wash_Gal3 488 ALIX 568_R2.lif - Image001-3	58	12.479	0.215	1.18855		0.170063	0.189017
	5	658.412		C3-DKO_UNT_Gal3 488 ALIX 568_R2.lif - Image001-2	18	0.578	0.032	0.087787		0.0509653	0.092742			5	944.317		C3-DKO_125uM LLOMe_Gal3 488 ALIX 568_R2.lif - Image001-3	75	5.611	0.075	0.594186		0.325753	0.421492				5	1036.34		C3-DKO_125uM LLOMe_Wash_Gal3 488 ALIX 568_R2.lif - Image001-2	20	1.648	0.082	0.159021		0.115389	1.16444
				C2-DKO_UNT_Gal3 488 ALIX 568_R2.lif - Image001-2	14	0.405	0.029	0.0615116		0.0500024	0.124385						C2-DKO_125uM LLOMe_Gal3 488 ALIX 568_R2.lif - Image001-3	10	0.925	0.093	0.0979544		0.374319	0.162805							C2-DKO_125uM LLOMe_Wash_Gal3 488 ALIX 568_R2.lif - Image001-2	74	22.847	0.309	2.20458		0.123037	1.68761
	6	993.626		C3-DKO_UNT_Gal3 488 ALIX 568_R2.lif - Image001-1	33	0.766	0.023	0.0770914		0.122974	0.10448			6	728.355		C3-DKO_125uM LLOMe_Gal3 488 ALIX 568_R2.lif - Image001-2	33	2.27	0.069	0.311661		0.513953	0.0559775				6	919.995		C3-DKO_125uM LLOMe_Wash_Gal3 488 ALIX 568_R2.lif - Image001-1	20	0.911	0.046	0.0990223		0.0814758	1.05128
				C2-DKO_UNT_Gal3 488 ALIX 568_R2.lif - Image001-1	26	0.535	0.021	0.0538432		0.116124	0.0896176						C2-DKO_125uM LLOMe_Gal3 488 ALIX 568_R2.lif - Image001-2	16	0.578	0.036	0.0793569		0.628874	0.0293803							C2-DKO_125uM LLOMe_Wash_Gal3 488 ALIX 568_R2.lif - Image001-1	98	23.729	0.242	2.57925		0.2036	0.782502
	7	733.199		C3-DKO_UNT_Gal3 488 ALIX 568_R2.lif - Image002-5	13	0.448	0.034	0.0611021		0.0335135	0.0781615			7	589.48		C3-DKO_125uM LLOMe_Gal3 488 ALIX 568_R2.lif - Image001-1	28	2.256	0.081	0.38271		0.679055	0.0913035				7	1017.77		C3-DKO_125uM LLOMe_Wash_Gal3 488 ALIX 568_R2.lif - Image002-6	40	1.634	0.041	0.160546		0.165049	1.42899
				C2-DKO_UNT_Gal3 488 ALIX 568_R2.lif - Image002-5	29	0.709	0.024	0.0966995		0.021989	0.0266267						C2-DKO_125uM LLOMe_Gal3 488 ALIX 568_R2.lif - Image001-1	26	1.576	0.061	0.267354		0.364752	0.0944556							C2-DKO_125uM LLOMe_Wash_Gal3 488 ALIX 568_R2.lif - Image002-6	96	18.668	0.194	1.8342		0.167414	1.67037
	8	966.759		C3-DKO_UNT_Gal3 488 ALIX 568_R2.lif - Image002-4	26	0.781	0.03	0.0807854		0.0315358	0.0655109			8	1034.69		C3-DKO_125uM LLOMe_Gal3 488 ALIX 568_R2.lif - Image002-6	49	2.314	0.047	0.223641		0.661383	0.16873				8	765.011		C3-DKO_125uM LLOMe_Wash_Gal3 488 ALIX 568_R2.lif - Image002-5	19	1.301	0.068	0.170063		0.131199	1.4922
				C2-DKO_UNT_Gal3 488 ALIX 568_R2.lif - Image002-4	47	1.128	0.024	0.116679		0.0752657	0.158691						C2-DKO_125uM LLOMe_Gal3 488 ALIX 568_R2.lif - Image002-6	13	0.521	0.04	0.0503531		0.234943	0.0307426							C2-DKO_125uM LLOMe_Wash_Gal3 488 ALIX 568_R2.lif - Image002-5	14	1.446	0.103	0.189017		0.124999	2.28654
	9	935.93		C3-DKO_UNT_Gal3 488 ALIX 568_R2.lif - Image002-3	19	0.477	0.025	0.0509653		0.0511063	0.0565176			9	905.593		C3-DKO_125uM LLOMe_Gal3 488 ALIX 568_R2.lif - Image002-5	48	2.95	0.061	0.325753		0.66594	0.133547				9	814.639		C3-DKO_125uM LLOMe_Wash_Gal3 488 ALIX 568_R2.lif - Image002-4	24	0.94	0.039	0.115389		0.113114	1.29985
				C2-DKO_UNT_Gal3 488 ALIX 568_R2.lif - Image002-3	37	0.868	0.023	0.092742		0.11766	0.0900102						C2-DKO_125uM LLOMe_Gal3 488 ALIX 568_R2.lif - Image002-5	24	3.817	0.159	0.421492		0.474103	0.0378816							C2-DKO_125uM LLOMe_Wash_Gal3 488 ALIX 568_R2.lif - Image002-4	51	9.486	0.186	1.16444		0.119815	0.89576
	10	1127.94		C3-DKO_UNT_Gal3 488 ALIX 568_R2.lif - Image002-2	23	0.564	0.025	0.0500024		0.0400057	0.0434897			10	977.242		C3-DKO_125uM LLOMe_Gal3 488 ALIX 568_R2.lif - Image002-4	54	3.658	0.068	0.374319		0.349154	0.263193				10	916.799		C3-DKO_125uM LLOMe_Wash_Gal3 488 ALIX 568_R2.lif - Image002-3	33	1.128	0.034	0.123037		0.175216	1.29897
				C2-DKO_UNT_Gal3 488 ALIX 568_R2.lif - Image002-2	49	1.403	0.029	0.124385		0.0727451	0.0842974						C2-DKO_125uM LLOMe_Gal3 488 ALIX 568_R2.lif - Image002-4	23	1.591	0.069	0.162805		0.570723	0.125466							C2-DKO_125uM LLOMe_Wash_Gal3 488 ALIX 568_R2.lif - Image002-3	69	15.472	0.224	1.68761		0.191878	0.754981
	11	940.846		C3-DKO_UNT_Gal3 488 ALIX 568_R2.lif - Image002-1	46	1.157	0.025	0.122974		0.083851	0.108066			11	827.118		C3-DKO_125uM LLOMe_Gal3 488 ALIX 568_R2.lif - Image002-3	43	4.251	0.099	0.513953		0.31765	0.13509				11	922.974		C3-DKO_125uM LLOMe_Wash_Gal3 488 ALIX 568_R2.lif - Image002-2	18	0.752	0.042	0.0814758		0.0734572	1.33217
				C2-DKO_UNT_Gal3 488 ALIX 568_R2.lif - Image002-1	38	0.983	0.026	0.10448		0.0730808	0.0853612						C2-DKO_125uM LLOMe_Gal3 488 ALIX 568_R2.lif - Image002-3	12	0.463	0.039	0.0559775		0.389218	0.232526							C2-DKO_125uM LLOMe_Wash_Gal3 488 ALIX 568_R2.lif - Image002-2	50	9.703	0.194	1.05128		0.198675	0.772856
	12	871.481		C3-DKO_UNT_Gal3 488 ALIX 568_R2.lif - Image003-6	2	1.012	0.506	0.116124		0.0443019	0.0901352			12	1034.71		C3-DKO_125uM LLOMe_Gal3 488 ALIX 568_R2.lif - Image002-2	52	6.507	0.125	0.628874		0.213126	0.208096				12	909.135		C3-DKO_125uM LLOMe_Wash_Gal3 488 ALIX 568_R2.lif - Image002-1	31	1.851	0.06	0.2036		0.167784	1.48495
				C2-DKO_UNT_Gal3 488 ALIX 568_R2.lif - Image003-6	25	0.781	0.031	0.0896176		0.0625904	0.0556226						C2-DKO_125uM LLOMe_Gal3 488 ALIX 568_R2.lif - Image002-2	8	0.304	0.038	0.0293803		0.932556	0.152148							C2-DKO_125uM LLOMe_Wash_Gal3 488 ALIX 568_R2.lif - Image002-1	37	7.114	0.192	0.782502		0.0646382	0.53693
	13	907.096		C3-DKO_UNT_Gal3 488 ALIX 568_R2.lif - Image003-5	10	0.304	0.03	0.0335135		0.104998	0.117215			13	838.96		C3-DKO_125uM LLOMe_Gal3 488 ALIX 568_R2.lif - Image002-1	73	5.697	0.078	0.679055		1.27109	0.311156				13	788.249		C3-DKO_125uM LLOMe_Wash_Gal3 488 ALIX 568_R2.lif - Image003-6	23	1.301	0.057	0.165049		0.154702	1.83281
				C2-DKO_UNT_Gal3 488 ALIX 568_R2.lif - Image003-5	28	0.709	0.025	0.0781615		0.0806556	0.0752025						C2-DKO_125uM LLOMe_Gal3 488 ALIX 568_R2.lif - Image002-1	15	0.766	0.051	0.0913035		0.502416	0.151252							C2-DKO_125uM LLOMe_Wash_Gal3 488 ALIX 568_R2.lif - Image003-6	47	11.264	0.24	1.42899		0.258611	0.991598
	14	1250.62		C3-DKO_UNT_Gal3 488 ALIX 568_R2.lif - Image003-4	7	0.275	0.039	0.021989		0.0836298	0.0562722			14	979.296		C3-DKO_125uM LLOMe_Gal3 488 ALIX 568_R2.lif - Image003-5	52	3.572	0.069	0.364752		0.615683	0.203011				14	716.787		C3-DKO_125uM LLOMe_Wash_Gal3 488 ALIX 568_R2.lif - Image003-5	10	1.2	0.12	0.167414		0.111402	1.35741
				C2-DKO_UNT_Gal3 488 ALIX 568_R2.lif - Image003-4	12	0.333	0.028	0.0266267		0.0279059	0.0925363						C2-DKO_125uM LLOMe_Gal3 488 ALIX 568_R2.lif - Image003-5	17	0.925	0.054	0.0944556		0.322748	0.0995189							C2-DKO_125uM LLOMe_Wash_Gal3 488 ALIX 568_R2.lif - Image003-5	50	11.973	0.239	1.67037		0.0873665	2.24213
	15	1147.9		C3-DKO_UNT_Gal3 488 ALIX 568_R2.lif - Image003-3	11	0.362	0.033	0.0315358		0.0944643	0.131379			15	856.992		C3-DKO_125uM LLOMe_Gal3 488 ALIX 568_R2.lif - Image003-4	69	5.668	0.082	0.661383		0.265172	0.129006				15	771.345		C3-DKO_125uM LLOMe_Wash_Gal3 488 ALIX 568_R2.lif - Image003-4	19	1.012	0.053	0.131199		0.147539	0.442498
				C2-DKO_UNT_Gal3 488 ALIX 568_R2.lif - Image003-3	27	0.752	0.028	0.0655109		0.107617	0.0530949						C2-DKO_125uM LLOMe_Gal3 488 ALIX 568_R2.lif - Image003-4	16	1.446	0.09	0.16873		0.38778	0.127613							C2-DKO_125uM LLOMe_Wash_Gal3 488 ALIX 568_R2.lif - Image003-4	72	11.51	0.16	1.4922		0.207761	1.80939
	16	710.815		C3-DKO_UNT_Gal3 488 ALIX 568_R2.lif - Image003-2	19	0.535	0.028	0.0752657		0.171182	0.0745634			16	800.193		C3-DKO_125uM LLOMe_Gal3 488 ALIX 568_R2.lif - Image003-3	36	1.88	0.052	0.234943		0.849989	0.0605397				16	612.804		C3-DKO_125uM LLOMe_Wash_Gal3 488 ALIX 568_R2.lif - Image003-3	19	0.766	0.04	0.124999		0.309253	0.827561
				C2-DKO_UNT_Gal3 488 ALIX 568_R2.lif - Image003-2	48	1.128	0.023	0.158691		0.0778274	0.0417538						C2-DKO_125uM LLOMe_Gal3 488 ALIX 568_R2.lif - Image003-3	8	0.246	0.031	0.0307426		1.37587	0.0755464							C2-DKO_125uM LLOMe_Wash_Gal3 488 ALIX 568_R2.lif - Image003-3	45	14.012	0.311	2.28654		0.0834692	0.91107
	17	1330.56		C3-DKO_UNT_Gal3 488 ALIX 568_R2.lif - Image003-1	5	0.68	0.136	0.0511063		0.0254448	0.0728075			17	779.5		C3-DKO_125uM LLOMe_Gal3 488 ALIX 568_R2.lif - Image003-2	62	5.191	0.084	0.66594		0.452525	0.158068				17	831.022		C3-DKO_125uM LLOMe_Wash_Gal3 488 ALIX 568_R2.lif - Image003-2	10	0.94	0.094	0.113114		0.0808397	1.70243
				C2-DKO_UNT_Gal3 488 ALIX 568_R2.lif - Image003-1	24	0.752	0.031	0.0565176		0.0456055	0.038415						C2-DKO_125uM LLOMe_Gal3 488 ALIX 568_R2.lif - Image003-2	16	1.041	0.065	0.133547		0.531165	0.315787							C2-DKO_125uM LLOMe_Wash_Gal3 488 ALIX 568_R2.lif - Image003-2	50	10.802	0.216	1.29985		0.279968	2.36277
	18	835.461		C3-DKO_UNT_Gal3 488 ALIX 568_R2.lif - Image004-6	1	0.983	0.983	0.11766		0.0916097	0.109982			18	686.349		C3-DKO_125uM LLOMe_Gal3 488 ALIX 568_R2.lif - Image003-1	46	3.254	0.071	0.474103		0.156015	0.104041				18	736.135		C3-DKO_125uM LLOMe_Wash_Gal3 488 ALIX 568_R2.lif - Image003-1	20	0.882	0.044	0.119815		0.172656	2.0164
				C2-DKO_UNT_Gal3 488 ALIX 568_R2.lif - Image004-6	35	0.752	0.021	0.0900102		0.075616	0.0728577						C2-DKO_125uM LLOMe_Gal3 488 ALIX 568_R2.lif - Image003-1	9	0.26	0.029	0.0378816		0.196824	0.0380132							C2-DKO_125uM LLOMe_Wash_Gal3 488 ALIX 568_R2.lif - Image003-1	37	6.594	0.178	0.89576		0.353254	1.01725
	19	832.381		C3-DKO_UNT_Gal3 488 ALIX 568_R2.lif - Image004-5	18	0.333	0.018	0.0400057		0.0801032	0.0414361			19	791.054		C3-DKO_125uM LLOMe_Gal3 488 ALIX 568_R2.lif - Image004-7	47	2.762	0.059	0.349154		0.485921	0.156942				19	742.512		C3-DKO_125uM LLOMe_Wash_Gal3 488 ALIX 568_R2.lif - Image004-6	22	1.301	0.059	0.175216		0.13925	1.10792
				C2-DKO_UNT_Gal3 488 ALIX 568_R2.lif - Image004-5	13	0.362	0.028	0.0434897		0.0125422	0.111626						C2-DKO_125uM LLOMe_Gal3 488 ALIX 568_R2.lif - Image004-7	29	2.082	0.072	0.263193		0.549562	0.825172							C2-DKO_125uM LLOMe_Wash_Gal3 488 ALIX 568_R2.lif - Image004-6	55	9.645	0.175	1.29897		0.0659328	0.94492
	20	874.286		C3-DKO_UNT_Gal3 488 ALIX 568_R2.lif - Image004-4	17	0.636	0.037	0.0727451		0.0961973	0.0240493			20	922.164		C3-DKO_125uM LLOMe_Gal3 488 ALIX 568_R2.lif - Image004-6	52	5.263	0.101	0.570723		1.0886	0.549516				20	814.06		C3-DKO_125uM LLOMe_Wash_Gal3 488 ALIX 568_R2.lif - Image004-5	25	1.562	0.062	0.191878		0.123029	1.44443
				C2-DKO_UNT_Gal3 488 ALIX 568_R2.lif - Image004-4	34	0.737	0.022	0.0842974		0.136675	0.0865643						C2-DKO_125uM LLOMe_Gal3 488 ALIX 568_R2.lif - Image004-6	28	1.157	0.041	0.125466		0.535426	0.166459							C2-DKO_125uM LLOMe_Wash_Gal3 488 ALIX 568_R2.lif - Image004-5	32	6.146	0.192	0.754981		0.151296	0.146609
	21	776.377		C3-DKO_UNT_Gal3 488 ALIX 568_R2.lif - Image004-3	14	0.651	0.046	0.083851		0.109724	0.0693407			21	792.066		C3-DKO_125uM LLOMe_Gal3 488 ALIX 568_R2.lif - Image004-5	41	2.516	0.061	0.31765		0.381251	0.136885				21	905.289		C3-DKO_125uM LLOMe_Wash_Gal3 488 ALIX 568_R2.lif - Image004-4	15	0.665	0.044	0.0734572		0.350314	1.93355
				C2-DKO_UNT_Gal3 488 ALIX 568_R2.lif - Image004-3	38	0.839	0.022	0.108066		0.22202	0.0248895						C2-DKO_125uM LLOMe_Gal3 488 ALIX 568_R2.lif - Image004-5	10	1.07	0.107	0.13509		0.402838	0.264866							C2-DKO_125uM LLOMe_Wash_Gal3 488 ALIX 568_R2.lif - Image004-4	54	12.06	0.223	1.33217		0.309624	1.13465
	22	830.588		C3-DKO_UNT_Gal3 488 ALIX 568_R2.lif - Image004-2	21	0.607	0.029	0.0730808		0.271447	0.053888			22	895.384		C3-DKO_125uM LLOMe_Gal3 488 ALIX 568_R2.lif - Image004-4	32	3.485	0.109	0.389218		0.543736	0.101252				22	727.82		C3-DKO_125uM LLOMe_Wash_Gal3 488 ALIX 568_R2.lif - Image004-3	27	1.446	0.054	0.198675		0.301716	0.853485
				C2-DKO_UNT_Gal3 488 ALIX 568_R2.lif - Image004-2	24	0.709	0.03	0.0853612		0.0633979	0.0445563						C2-DKO_125uM LLOMe_Gal3 488 ALIX 568_R2.lif - Image004-4	20	2.082	0.104	0.232526		0.243617	0.092473							C2-DKO_125uM LLOMe_Wash_Gal3 488 ALIX 568_R2.lif - Image004-3	36	5.625	0.156	0.772856		0.169711	0.950948
	23	914.182		C3-DKO_UNT_Gal3 488 ALIX 568_R2.lif - Image004-1	22	0.405	0.018	0.0443019		0.215827	0.057325			23	1431.55		C3-DKO_125uM LLOMe_Gal3 488 ALIX 568_R2.lif - Image004-3	46	3.051	0.066	0.213126		0.339726	0.0699317				23	792.688		C3-DKO_125uM LLOMe_Wash_Gal3 488 ALIX 568_R2.lif - Image004-2	27	1.33	0.049	0.167784		0.149112	1.20744
				C2-DKO_UNT_Gal3 488 ALIX 568_R2.lif - Image004-1	31	0.824	0.027	0.0901352		0.0606158	0.0800727						C2-DKO_125uM LLOMe_Gal3 488 ALIX 568_R2.lif - Image004-3	36	2.979	0.083	0.208096		0.333038	0.199525							C2-DKO_125uM LLOMe_Wash_Gal3 488 ALIX 568_R2.lif - Image004-2	72	11.771	0.163	1.48495		0.0619425	0.224934
	24	832.396		C3-DKO_UNT_Gal3 488 ALIX 568_R2.lif - Image005-6	24	0.521	0.022	0.0625904		0.0389543	0.0614769			24	655.939		C3-DKO_125uM LLOMe_Gal3 488 ALIX 568_R2.lif - Image004-2	57	6.117	0.107	0.932556		0.370939	0.096778				24	716.295		C3-DKO_125uM LLOMe_Wash_Gal3 488 ALIX 568_R2.lif - Image004-1	11	0.463	0.042	0.0646382		0.20635	1.86575
				C2-DKO_UNT_Gal3 488 ALIX 568_R2.lif - Image005-6	23	0.463	0.02	0.0556226		0.060245	0.099472						C2-DKO_125uM LLOMe_Gal3 488 ALIX 568_R2.lif - Image004-2	13	0.998	0.077	0.152148		1.17632	0.358214							C2-DKO_125uM LLOMe_Wash_Gal3 488 ALIX 568_R2.lif - Image004-1	27	3.846	0.142	0.53693		0.0812892	0.440944
	25	826.684		C3-DKO_UNT_Gal3 488 ALIX 568_R2.lif - Image005-5	30	0.868	0.029	0.104998		0.0430756	0.0662173			25	929.437		C3-DKO_125uM LLOMe_Gal3 488 ALIX 568_R2.lif - Image004-1	108	11.814	0.109	1.27109		0.629073	0.147011				25	990.936		C3-DKO_125uM LLOMe_Wash_Gal3 488 ALIX 568_R2.lif - Image005-7	31	1.533	0.049	0.154702		0.111755	0.377239
				C2-DKO_UNT_Gal3 488 ALIX 568_R2.lif - Image005-5	39	0.969	0.025	0.117215		0.0527721	0.109604						C2-DKO_125uM LLOMe_Gal3 488 ALIX 568_R2.lif - Image004-1	29	2.892	0.1	0.311156		0.695404	0.237422							C2-DKO_125uM LLOMe_Wash_Gal3 488 ALIX 568_R2.lif - Image005-7	79	18.162	0.23	1.83281		0.149727	0.492509
	26	788.538		C3-DKO_UNT_Gal3 488 ALIX 568_R2.lif - Image005-4	31	0.636	0.021	0.0806556		0.0286641	0.105014			26	1099.49		C3-DKO_125uM LLOMe_Gal3 488 ALIX 568_R2.lif - Image005-7	48	5.524	0.115	0.502416		0.159856	0.0991636				26	777.23		C3-DKO_125uM LLOMe_Wash_Gal3 488 ALIX 568_R2.lif - Image005-6	29	2.01	0.069	0.258611		0.317083	1.16315
				C2-DKO_UNT_Gal3 488 ALIX 568_R2.lif - Image005-4	25	0.593	0.024	0.0752025		0.0685518	0.0477285						C2-DKO_125uM LLOMe_Gal3 488 ALIX 568_R2.lif - Image005-7	22	1.663	0.076	0.151252		0.449772	0.143012							C2-DKO_125uM LLOMe_Wash_Gal3 488 ALIX 568_R2.lif - Image005-6	43	7.707	0.179	0.991598		0.175448	0.596632
	27	899.201		C3-DKO_UNT_Gal3 488 ALIX 568_R2.lif - Image005-3	18	0.752	0.042	0.0836298		0.121212	0.0716601			27	1082.7		C3-DKO_125uM LLOMe_Gal3 488 ALIX 568_R2.lif - Image005-6	74	6.666	0.09	0.615683		1.02764	0.209762				27	753.125		C3-DKO_125uM LLOMe_Wash_Gal3 488 ALIX 568_R2.lif - Image005-5	22	0.839	0.038	0.111402		0.064835	1.00333
				C2-DKO_UNT_Gal3 488 ALIX 568_R2.lif - Image005-3	19	0.506	0.027	0.0562722		0.0933756	0.0998306						C2-DKO_125uM LLOMe_Gal3 488 ALIX 568_R2.lif - Image005-6	37	2.198	0.059	0.203011		0.643276	0.208808							C2-DKO_125uM LLOMe_Wash_Gal3 488 ALIX 568_R2.lif - Image005-5	54	10.223	0.189	1.35741		0.209203	0.400268
	28	827.783		C3-DKO_UNT_Gal3 488 ALIX 568_R2.lif - Image005-2	12	0.231	0.019	0.0279059		0.0645439	0.0904508			28	1016.89		C3-DKO_125uM LLOMe_Gal3 488 ALIX 568_R2.lif - Image005-5	40	3.282	0.082	0.322748		0.134498	0.0646117				28	843.573		C3-DKO_125uM LLOMe_Wash_Gal3 488 ALIX 568_R2.lif - Image005-4	25	0.737	0.029	0.0873665		0.132987	0.737277
				C2-DKO_UNT_Gal3 488 ALIX 568_R2.lif - Image005-2	26	0.766	0.029	0.0925363		0.115766	0.0526303						C2-DKO_125uM LLOMe_Gal3 488 ALIX 568_R2.lif - Image005-5	17	1.012	0.06	0.0995189		0.390487	0.116543							C2-DKO_125uM LLOMe_Wash_Gal3 488 ALIX 568_R2.lif - Image005-4	64	18.914	0.296	2.24213		0.194447	0.936798
	29	1056.48		C3-DKO_UNT_Gal3 488 ALIX 568_R2.lif - Image005-1	4	0.998	0.249	0.0944643		0.0473591	0.0678077			29	796.086		C3-DKO_125uM LLOMe_Gal3 488 ALIX 568_R2.lif - Image005-4	22	2.111	0.096	0.265172		0.576879	0.14596				29	843.168		C3-DKO_125uM LLOMe_Wash_Gal3 488 ALIX 568_R2.lif - Image005-3	24	1.244	0.052	0.147539		0.275355	2.1234
				C2-DKO_UNT_Gal3 488 ALIX 568_R2.lif - Image005-1	47	1.388	0.03	0.131379		0.236451	0.153698						C2-DKO_125uM LLOMe_Gal3 488 ALIX 568_R2.lif - Image005-4	27	1.027	0.038	0.129006		0.329766	0.306483							C2-DKO_125uM LLOMe_Wash_Gal3 488 ALIX 568_R2.lif - Image005-3	33	3.731	0.113	0.442498		0.185293	1.78169
	30	981.262		C3-DKO_UNT_Gal3 488 ALIX 568_R2.lif - Image006-6	37	1.056	0.029	0.107617		0.0305793	0.156071			30	850.225		C3-DKO_125uM LLOMe_Gal3 488 ALIX 568_R2.lif - Image005-3	36	3.297	0.092	0.38778		0.580043	0.403703				30	807.177		C3-DKO_125uM LLOMe_Wash_Gal3 488 ALIX 568_R2.lif - Image005-2	29	1.677	0.058	0.207761		0.251675	1.12464
				C2-DKO_UNT_Gal3 488 ALIX 568_R2.lif - Image006-6	14	0.521	0.037	0.0530949		0.079757	0.092131						C2-DKO_125uM LLOMe_Gal3 488 ALIX 568_R2.lif - Image005-3	22	1.085	0.049	0.127613		0.52009	0.2538							C2-DKO_125uM LLOMe_Wash_Gal3 488 ALIX 568_R2.lif - Image005-2	98	14.605	0.149	1.80939		0.223488	1.08273
	31	988.42		C3-DKO_UNT_Gal3 488 ALIX 568_R2.lif - Image006-5	32	1.692	0.053	0.171182						31	740.01		C3-DKO_125uM LLOMe_Gal3 488 ALIX 568_R2.lif - Image005-2	37	6.29	0.17	0.849989							31	982.043		C3-DKO_125uM LLOMe_Wash_Gal3 488 ALIX 568_R2.lif - Image005-1	46	3.037	0.066	0.309253
				C2-DKO_UNT_Gal3 488 ALIX 568_R2.lif - Image006-5	28	0.737	0.026	0.0745634									C2-DKO_125uM LLOMe_Gal3 488 ALIX 568_R2.lif - Image005-2	13	0.448	0.034	0.0605397										C2-DKO_125uM LLOMe_Wash_Gal3 488 ALIX 568_R2.lif - Image005-1	40	8.127	0.203	0.827561
	32	1003.5		C3-DKO_UNT_Gal3 488 ALIX 568_R2.lif - Image006-4	6	0.781	0.13	0.0778274		0.0818074	0.0816877	AVG		32	841.867		C3-DKO_125uM LLOMe_Gal3 488 ALIX 568_R2.lif - Image005-1	29	11.583	0.399	1.37587		0.50091	0.171526	AVG			32	987.191		C3-DKO_125uM LLOMe_Wash_Gal3 488 ALIX 568_R2.lif - Image006-8	17	0.824	0.048	0.0834692		0.167184	1.23161	AVG
				C2-DKO_UNT_Gal3 488 ALIX 568_R2.lif - Image006-4	15	0.419	0.028	0.0417538		0.0523402	0.033616	StDev					C2-DKO_125uM LLOMe_Gal3 488 ALIX 568_R2.lif - Image005-1	8	0.636	0.08	0.0755464		0.26982	0.135557	StDev						C2-DKO_125uM LLOMe_Wash_Gal3 488 ALIX 568_R2.lif - Image006-8	44	8.994	0.204	0.91107		0.0752805	0.613991	StDev
	33	793.874		C3-DKO_UNT_Gal3 488 ALIX 568_R2.lif - Image006-3	7	0.202	0.029	0.0254448						33	1060.94		C3-DKO_125uM LLOMe_Gal3 488 ALIX 568_R2.lif - Image006-7	63	4.801	0.076	0.452525							33	750.869		C3-DKO_125uM LLOMe_Wash_Gal3 488 ALIX 568_R2.lif - Image006-7	16	0.607	0.038	0.0808397
				C2-DKO_UNT_Gal3 488 ALIX 568_R2.lif - Image006-3	17	0.578	0.034	0.0728075									C2-DKO_125uM LLOMe_Gal3 488 ALIX 568_R2.lif - Image006-7	29	1.677	0.058	0.158068										C2-DKO_125uM LLOMe_Wash_Gal3 488 ALIX 568_R2.lif - Image006-7	44	12.783	0.291	1.70243
	34	1015.23		C3-DKO_UNT_Gal3 488 ALIX 568_R2.lif - Image006-2	20	0.463	0.023	0.0456055						34	920.241		C3-DKO_125uM LLOMe_Gal3 488 ALIX 568_R2.lif - Image006-6	80	4.888	0.061	0.531165							34	728.297		C3-DKO_125uM LLOMe_Wash_Gal3 488 ALIX 568_R2.lif - Image006-6	31	2.039	0.066	0.279968
				C2-DKO_UNT_Gal3 488 ALIX 568_R2.lif - Image006-2	17	0.39	0.023	0.038415									C2-DKO_125uM LLOMe_Gal3 488 ALIX 568_R2.lif - Image006-6	24	2.906	0.121	0.315787										C2-DKO_125uM LLOMe_Wash_Gal3 488 ALIX 568_R2.lif - Image006-6	64	17.208	0.269	2.36277
	35	789.218		C3-DKO_UNT_Gal3 488 ALIX 568_R2.lif - Image006-1	36	0.723	0.02	0.0916097						35	1056.31		C3-DKO_125uM LLOMe_Gal3 488 ALIX 568_R2.lif - Image006-5	34	1.648	0.048	0.156015							35	803.909		C3-DKO_125uM LLOMe_Wash_Gal3 488 ALIX 568_R2.lif - Image006-5	29	1.388	0.048	0.172656
				C2-DKO_UNT_Gal3 488 ALIX 568_R2.lif - Image006-1	33	0.868	0.026	0.109982									C2-DKO_125uM LLOMe_Gal3 488 ALIX 568_R2.lif - Image006-5	12	1.099	0.092	0.104041										C2-DKO_125uM LLOMe_Wash_Gal3 488 ALIX 568_R2.lif - Image006-5	72	16.21	0.225	2.0164
	36	1051.37		C3-DKO_UNT_Gal3 488 ALIX 568_R2.lif - Image007-6	33	0.795	0.024	0.075616						36	1065.42		C3-DKO_125uM LLOMe_Gal3 488 ALIX 568_R2.lif - Image006-4	30	2.097	0.07	0.196824							36	851.512		C3-DKO_125uM LLOMe_Wash_Gal3 488 ALIX 568_R2.lif - Image006-4	44	3.008	0.068	0.353254
				C2-DKO_UNT_Gal3 488 ALIX 568_R2.lif - Image007-6	36	0.766	0.021	0.0728577									C2-DKO_125uM LLOMe_Gal3 488 ALIX 568_R2.lif - Image006-4	14	0.405	0.029	0.0380132										C2-DKO_125uM LLOMe_Wash_Gal3 488 ALIX 568_R2.lif - Image006-4	45	8.662	0.192	1.01725
	37	1011.2		C3-DKO_UNT_Gal3 488 ALIX 568_R2.lif - Image007-5	31	0.81	0.026	0.0801032						37	967.236		C3-DKO_125uM LLOMe_Gal3 488 ALIX 568_R2.lif - Image006-3	64	4.7	0.073	0.485921							37	986.714		C3-DKO_125uM LLOMe_Wash_Gal3 488 ALIX 568_R2.lif - Image006-3	23	1.374	0.06	0.13925
				C2-DKO_UNT_Gal3 488 ALIX 568_R2.lif - Image007-5	16	0.419	0.026	0.0414361									C2-DKO_125uM LLOMe_Gal3 488 ALIX 568_R2.lif - Image006-3	26	1.518	0.058	0.156942										C2-DKO_125uM LLOMe_Wash_Gal3 488 ALIX 568_R2.lif - Image006-3	65	10.932	0.168	1.10792
	38	1036.5		C3-DKO_UNT_Gal3 488 ALIX 568_R2.lif - Image007-4	2	0.13	0.065	0.0125422						38	844.672		C3-DKO_125uM LLOMe_Gal3 488 ALIX 568_R2.lif - Image006-2	66	4.642	0.07	0.549562							38	855.416		C3-DKO_125uM LLOMe_Wash_Gal3 488 ALIX 568_R2.lif - Image006-2	17	0.564	0.033	0.0659328
				C2-DKO_UNT_Gal3 488 ALIX 568_R2.lif - Image007-4	54	1.157	0.021	0.111626									C2-DKO_125uM LLOMe_Gal3 488 ALIX 568_R2.lif - Image006-2	49	6.97	0.142	0.825172										C2-DKO_125uM LLOMe_Wash_Gal3 488 ALIX 568_R2.lif - Image006-2	52	8.083	0.155	0.94492
	39	781.727		C3-DKO_UNT_Gal3 488 ALIX 568_R2.lif - Image007-3	2	0.752	0.376	0.0961973						39	968.306		C3-DKO_125uM LLOMe_Gal3 488 ALIX 568_R2.lif - Image006-1	116	10.541	0.091	1.0886							39	751.853		C3-DKO_125uM LLOMe_Wash_Gal3 488 ALIX 568_R2.lif - Image006-1	22	0.925	0.042	0.123029
				C2-DKO_UNT_Gal3 488 ALIX 568_R2.lif - Image007-3	8	0.188	0.023	0.0240493									C2-DKO_125uM LLOMe_Gal3 488 ALIX 568_R2.lif - Image006-1	63	5.321	0.084	0.549516										C2-DKO_125uM LLOMe_Wash_Gal3 488 ALIX 568_R2.lif - Image006-1	60	10.86	0.181	1.44443
	40	951.894		C3-DKO_UNT_Gal3 488 ALIX 568_R2.lif - Image007-2	44	1.301	0.03	0.136675						40	920.949		C3-DKO_125uM LLOMe_Gal3 488 ALIX 568_R2.lif - Image007-8	60	4.931	0.082	0.535426							40	917.406		C3-DKO_125uM LLOMe_Wash_Gal3 488 ALIX 568_R2.lif - Image007-7	28	1.388	0.05	0.151296
				C2-DKO_UNT_Gal3 488 ALIX 568_R2.lif - Image007-2	36	0.824	0.023	0.0865643									C2-DKO_125uM LLOMe_Gal3 488 ALIX 568_R2.lif - Image007-8	21	1.533	0.073	0.166459										C2-DKO_125uM LLOMe_Wash_Gal3 488 ALIX 568_R2.lif - Image007-7	15	1.345	0.09	0.146609
	41	1146.51		C3-DKO_UNT_Gal3 488 ALIX 568_R2.lif - Image007-1	55	1.258	0.023	0.109724						41	887.604		C3-DKO_125uM LLOMe_Gal3 488 ALIX 568_R2.lif - Image007-7	43	3.384	0.079	0.381251							41	1048.49		C3-DKO_125uM LLOMe_Wash_Gal3 488 ALIX 568_R2.lif - Image007-6	66	3.673	0.056	0.350314
				C2-DKO_UNT_Gal3 488 ALIX 568_R2.lif - Image007-1	34	0.795	0.023	0.0693407									C2-DKO_125uM LLOMe_Gal3 488 ALIX 568_R2.lif - Image007-7	23	1.215	0.053	0.136885										C2-DKO_125uM LLOMe_Wash_Gal3 488 ALIX 568_R2.lif - Image007-6	85	20.273	0.239	1.93355
	42	755.338		C3-DKO_UNT_Gal3 488 ALIX 568_R2.lif - Image008-8	5	1.677	0.335	0.22202						42	911.781		C3-DKO_125uM LLOMe_Gal3 488 ALIX 568_R2.lif - Image007-6	49	3.673	0.075	0.402838							42	681.794		C3-DKO_125uM LLOMe_Wash_Gal3 488 ALIX 568_R2.lif - Image007-5	38	2.111	0.056	0.309624
				C2-DKO_UNT_Gal3 488 ALIX 568_R2.lif - Image008-8	10	0.188	0.019	0.0248895									C2-DKO_125uM LLOMe_Gal3 488 ALIX 568_R2.lif - Image007-6	43	2.415	0.056	0.264866										C2-DKO_125uM LLOMe_Wash_Gal3 488 ALIX 568_R2.lif - Image007-5	35	7.736	0.221	1.13465
	43	697.743		C3-DKO_UNT_Gal3 488 ALIX 568_R2.lif - Image008-7	12	1.894	0.158	0.271447						43	813.814		C3-DKO_125uM LLOMe_Gal3 488 ALIX 568_R2.lif - Image007-5	54	4.425	0.082	0.543736							43	896.208		C3-DKO_125uM LLOMe_Wash_Gal3 488 ALIX 568_R2.lif - Image007-4	36	2.704	0.075	0.301716
				C2-DKO_UNT_Gal3 488 ALIX 568_R2.lif - Image008-7	17	0.376	0.022	0.053888									C2-DKO_125uM LLOMe_Gal3 488 ALIX 568_R2.lif - Image007-5	24	0.824	0.034	0.101252										C2-DKO_125uM LLOMe_Wash_Gal3 488 ALIX 568_R2.lif - Image007-4	48	7.649	0.159	0.853485
	44	843.877		C3-DKO_UNT_Gal3 488 ALIX 568_R2.lif - Image008-6	17	0.535	0.031	0.0633979						44	985.152		C3-DKO_125uM LLOMe_Gal3 488 ALIX 568_R2.lif - Image007-4	40	2.4	0.06	0.243617							44	707.084		C3-DKO_125uM LLOMe_Wash_Gal3 488 ALIX 568_R2.lif - Image007-3	14	1.2	0.086	0.169711
				C2-DKO_UNT_Gal3 488 ALIX 568_R2.lif - Image008-6	14	0.376	0.027	0.0445563									C2-DKO_125uM LLOMe_Gal3 488 ALIX 568_R2.lif - Image007-4	12	0.911	0.076	0.092473										C2-DKO_125uM LLOMe_Wash_Gal3 488 ALIX 568_R2.lif - Image007-3	36	6.724	0.187	0.950948
	45	757.087		C3-DKO_UNT_Gal3 488 ALIX 568_R2.lif - Image008-5	6	1.634	0.272	0.215827						45	745.013		C3-DKO_125uM LLOMe_Gal3 488 ALIX 568_R2.lif - Image007-3	31	2.531	0.082	0.339726							45	804.762		C3-DKO_125uM LLOMe_Wash_Gal3 488 ALIX 568_R2.lif - Image007-2	25	1.2	0.048	0.149112
				C2-DKO_UNT_Gal3 488 ALIX 568_R2.lif - Image008-5	17	0.434	0.026	0.057325									C2-DKO_125uM LLOMe_Gal3 488 ALIX 568_R2.lif - Image007-3	25	0.521	0.021	0.0699317										C2-DKO_125uM LLOMe_Wash_Gal3 488 ALIX 568_R2.lif - Image007-2	59	9.717	0.165	1.20744
	46	668.143		C3-DKO_UNT_Gal3 488 ALIX 568_R2.lif - Image008-4	12	0.405	0.034	0.0606158						46	1072.55		C3-DKO_125uM LLOMe_Gal3 488 ALIX 568_R2.lif - Image007-2	54	3.572	0.066	0.333038							46	700.65		C3-DKO_125uM LLOMe_Wash_Gal3 488 ALIX 568_R2.lif - Image007-1	6	0.434	0.072	0.0619425
				C2-DKO_UNT_Gal3 488 ALIX 568_R2.lif - Image008-4	17	0.535	0.031	0.0800727									C2-DKO_125uM LLOMe_Gal3 488 ALIX 568_R2.lif - Image007-2	27	2.14	0.079	0.199525										C2-DKO_125uM LLOMe_Wash_Gal3 488 ALIX 568_R2.lif - Image007-1	10	1.576	0.158	0.224934
	47	705.956		C3-DKO_UNT_Gal3 488 ALIX 568_R2.lif - Image008-3	10	0.275	0.027	0.0389543						47	1150.06		C3-DKO_125uM LLOMe_Gal3 488 ALIX 568_R2.lif - Image007-1	51	4.266	0.084	0.370939							47	686.696		C3-DKO_125uM LLOMe_Wash_Gal3 488 ALIX 568_R2.lif - Image008-6	30	1.417	0.047	0.20635
				C2-DKO_UNT_Gal3 488 ALIX 568_R2.lif - Image008-3	18	0.434	0.024	0.0614769									C2-DKO_125uM LLOMe_Gal3 488 ALIX 568_R2.lif - Image007-1	24	1.113	0.046	0.096778										C2-DKO_125uM LLOMe_Wash_Gal3 488 ALIX 568_R2.lif - Image008-6	73	12.812	0.176	1.86575
	48	1032.45		C3-DKO_UNT_Gal3 488 ALIX 568_R2.lif - Image008-2	5	0.622	0.124	0.060245						48	968.696		C3-DKO_125uM LLOMe_Gal3 488 ALIX 568_R2.lif - Image008-7	119	11.395	0.096	1.17632							48	1049.34		C3-DKO_125uM LLOMe_Wash_Gal3 488 ALIX 568_R2.lif - Image008-5	15	0.853	0.057	0.0812892
				C2-DKO_UNT_Gal3 488 ALIX 568_R2.lif - Image008-2	47	1.027	0.022	0.099472									C2-DKO_125uM LLOMe_Gal3 488 ALIX 568_R2.lif - Image008-7	43	3.47	0.081	0.358214										C2-DKO_125uM LLOMe_Wash_Gal3 488 ALIX 568_R2.lif - Image008-5	38	4.627	0.122	0.440944
	49	872.884		C3-DKO_UNT_Gal3 488 ALIX 568_R2.lif - Image008-1	26	0.376	0.014	0.0430756						49	806.743		C3-DKO_125uM LLOMe_Gal3 488 ALIX 568_R2.lif - Image008-6	49	5.075	0.104	0.629073							49	931.505		C3-DKO_125uM LLOMe_Wash_Gal3 488 ALIX 568_R2.lif - Image008-4	24	1.041	0.043	0.111755
				C2-DKO_UNT_Gal3 488 ALIX 568_R2.lif - Image008-1	23	0.578	0.025	0.0662173									C2-DKO_125uM LLOMe_Gal3 488 ALIX 568_R2.lif - Image008-6	31	1.186	0.038	0.147011										C2-DKO_125uM LLOMe_Wash_Gal3 488 ALIX 568_R2.lif - Image008-4	33	3.514	0.106	0.377239
	50	739.027		C3-DKO_UNT_Gal3 488 ALIX 568_R2.lif - Image009-6	19	0.39	0.021	0.0527721						50	1120.79		C3-DKO_125uM LLOMe_Gal3 488 ALIX 568_R2.lif - Image008-5	75	7.794	0.104	0.695404							50	830.848		C3-DKO_125uM LLOMe_Wash_Gal3 488 ALIX 568_R2.lif - Image008-3	24	1.244	0.052	0.149727
				C2-DKO_UNT_Gal3 488 ALIX 568_R2.lif - Image009-6	33	0.81	0.025	0.109604									C2-DKO_125uM LLOMe_Gal3 488 ALIX 568_R2.lif - Image008-5	33	2.661	0.081	0.237422										C2-DKO_125uM LLOMe_Wash_Gal3 488 ALIX 568_R2.lif - Image008-3	25	4.092	0.164	0.492509
	51	757.044		C3-DKO_UNT_Gal3 488 ALIX 568_R2.lif - Image009-5	8	0.217	0.027	0.0286641						51	904.566		C3-DKO_125uM LLOMe_Gal3 488 ALIX 568_R2.lif - Image008-4	28	1.446	0.052	0.159856							51	921.209		C3-DKO_125uM LLOMe_Wash_Gal3 488 ALIX 568_R2.lif - Image008-2	39	2.921	0.075	0.317083
				C2-DKO_UNT_Gal3 488 ALIX 568_R2.lif - Image009-5	30	0.795	0.027	0.105014									C2-DKO_125uM LLOMe_Gal3 488 ALIX 568_R2.lif - Image008-4	13	0.897	0.069	0.0991636										C2-DKO_125uM LLOMe_Wash_Gal3 488 ALIX 568_R2.lif - Image008-2	54	10.715	0.198	1.16315
	52	970.07		C3-DKO_UNT_Gal3 488 ALIX 568_R2.lif - Image009-4	21	0.665	0.032	0.0685518						52	839.091		C3-DKO_125uM LLOMe_Gal3 488 ALIX 568_R2.lif - Image008-3	32	3.774	0.118	0.449772							52	923.35		C3-DKO_125uM LLOMe_Wash_Gal3 488 ALIX 568_R2.lif - Image008-1	31	1.62	0.052	0.175448
				C2-DKO_UNT_Gal3 488 ALIX 568_R2.lif - Image009-4	18	0.463	0.026	0.0477285									C2-DKO_125uM LLOMe_Gal3 488 ALIX 568_R2.lif - Image008-3	21	1.2	0.057	0.143012										C2-DKO_125uM LLOMe_Wash_Gal3 488 ALIX 568_R2.lif - Image008-1	34	5.509	0.162	0.596632
	53	787.049		C3-DKO_UNT_Gal3 488 ALIX 568_R2.lif - Image009-3	12	0.954	0.08	0.121212						53	1020.2		C3-DKO_125uM LLOMe_Gal3 488 ALIX 568_R2.lif - Image008-2	82	10.484	0.128	1.02764							53	1516.16		C3-DKO_125uM LLOMe_Wash_Gal3 488 ALIX 568_R2.lif - Image009-7	21	0.983	0.047	0.064835
				C2-DKO_UNT_Gal3 488 ALIX 568_R2.lif - Image009-3	24	0.564	0.023	0.0716601									C2-DKO_125uM LLOMe_Gal3 488 ALIX 568_R2.lif - Image008-2	22	2.14	0.097	0.209762										C2-DKO_125uM LLOMe_Wash_Gal3 488 ALIX 568_R2.lif - Image009-7	122	15.212	0.125	1.00333
	54	898.522		C3-DKO_UNT_Gal3 488 ALIX 568_R2.lif - Image009-2	42	0.839	0.02	0.0933756						54	955.422		C3-DKO_125uM LLOMe_Gal3 488 ALIX 568_R2.lif - Image008-1	76	6.146	0.081	0.643276							54	1361.84		C3-DKO_125uM LLOMe_Wash_Gal3 488 ALIX 568_R2.lif - Image009-6	37	2.849	0.077	0.209203
				C2-DKO_UNT_Gal3 488 ALIX 568_R2.lif - Image009-2	37	0.897	0.024	0.0998306									C2-DKO_125uM LLOMe_Gal3 488 ALIX 568_R2.lif - Image008-1	17	1.995	0.117	0.208808										C2-DKO_125uM LLOMe_Wash_Gal3 488 ALIX 568_R2.lif - Image009-6	41	5.451	0.133	0.400268
	55	895.514		C3-DKO_UNT_Gal3 488 ALIX 568_R2.lif - Image009-1	22	0.578	0.026	0.0645439						55	1365.08		C3-DKO_125uM LLOMe_Gal3 488 ALIX 568_R2.lif - Image009-7	36	1.836	0.051	0.134498							55	1076.8		C3-DKO_125uM LLOMe_Wash_Gal3 488 ALIX 568_R2.lif - Image009-5	26	1.432	0.055	0.132987
				C2-DKO_UNT_Gal3 488 ALIX 568_R2.lif - Image009-1	35	0.81	0.023	0.0904508									C2-DKO_125uM LLOMe_Gal3 488 ALIX 568_R2.lif - Image009-7	12	0.882	0.074	0.0646117										C2-DKO_125uM LLOMe_Wash_Gal3 488 ALIX 568_R2.lif - Image009-5	56	7.939	0.142	0.737277
	56	961.423		C3-DKO_UNT_Gal3 488 ALIX 568_R2.lif - Image010-7	6	1.113	0.186	0.115766						56	1277.64		C3-DKO_125uM LLOMe_Gal3 488 ALIX 568_R2.lif - Image009-6	65	4.989	0.077	0.390487							56	1100.56		C3-DKO_125uM LLOMe_Wash_Gal3 488 ALIX 568_R2.lif - Image009-4	32	2.14	0.067	0.194447
				C2-DKO_UNT_Gal3 488 ALIX 568_R2.lif - Image010-7	27	0.506	0.019	0.0526303									C2-DKO_125uM LLOMe_Gal3 488 ALIX 568_R2.lif - Image009-6	29	1.489	0.051	0.116543										C2-DKO_125uM LLOMe_Wash_Gal3 488 ALIX 568_R2.lif - Image009-4	67	10.31	0.154	0.936798
	57	1129.67		C3-DKO_UNT_Gal3 488 ALIX 568_R2.lif - Image010-6	21	0.535	0.025	0.0473591						57	1020.14		C3-DKO_125uM LLOMe_Gal3 488 ALIX 568_R2.lif - Image009-5	71	5.885	0.083	0.576879							57	1129.09		C3-DKO_125uM LLOMe_Wash_Gal3 488 ALIX 568_R2.lif - Image009-3	59	3.109	0.053	0.275355
				C2-DKO_UNT_Gal3 488 ALIX 568_R2.lif - Image010-6	32	0.766	0.024	0.0678077									C2-DKO_125uM LLOMe_Gal3 488 ALIX 568_R2.lif - Image009-5	24	1.489	0.062	0.14596										C2-DKO_125uM LLOMe_Wash_Gal3 488 ALIX 568_R2.lif - Image009-3	101	23.975	0.237	2.1234
	58	1100.86		C3-DKO_UNT_Gal3 488 ALIX 568_R2.lif - Image010-5	38	2.603	0.068	0.236451						58	1052.26		C3-DKO_125uM LLOMe_Gal3 488 ALIX 568_R2.lif - Image009-4	49	3.47	0.071	0.329766							58	850.543		C3-DKO_125uM LLOMe_Wash_Gal3 488 ALIX 568_R2.lif - Image009-2	32	1.576	0.049	0.185293
				C2-DKO_UNT_Gal3 488 ALIX 568_R2.lif - Image010-5	60	1.692	0.028	0.153698									C2-DKO_125uM LLOMe_Gal3 488 ALIX 568_R2.lif - Image009-4	36	3.225	0.09	0.306483										C2-DKO_125uM LLOMe_Wash_Gal3 488 ALIX 568_R2.lif - Image009-2	85	15.154	0.178	1.78169
	59	945.083		C3-DKO_UNT_Gal3 488 ALIX 568_R2.lif - Image010-4	6	0.289	0.048	0.0305793						59	623.23		C3-DKO_125uM LLOMe_Gal3 488 ALIX 568_R2.lif - Image009-3	40	3.615	0.09	0.580043							59	746.994		C3-DKO_125uM LLOMe_Wash_Gal3 488 ALIX 568_R2.lif - Image009-1	22	1.88	0.085	0.251675
				C2-DKO_UNT_Gal3 488 ALIX 568_R2.lif - Image010-4	45	1.475	0.033	0.156071									C2-DKO_125uM LLOMe_Gal3 488 ALIX 568_R2.lif - Image009-3	31	2.516	0.081	0.403703										C2-DKO_125uM LLOMe_Wash_Gal3 488 ALIX 568_R2.lif - Image009-1	48	8.401	0.175	1.12464
	60	816.229		C3-DKO_UNT_Gal3 488 ALIX 568_R2.lif - Image010-3	32	0.651	0.02	0.079757						60	928.685		C3-DKO_125uM LLOMe_Gal3 488 ALIX 568_R2.lif - Image009-2	54	4.83	0.089	0.52009							60	789.304		C3-DKO_125uM LLOMe_Wash_Gal3 488 ALIX 568_R2.lif - Image010-7	27	1.764	0.065	0.223488
				C2-DKO_UNT_Gal3 488 ALIX 568_R2.lif - Image010-3	28	0.752	0.027	0.092131									C2-DKO_125uM LLOMe_Gal3 488 ALIX 568_R2.lif - Image009-2	31	2.357	0.076	0.2538										C2-DKO_125uM LLOMe_Wash_Gal3 488 ALIX 568_R2.lif - Image010-7	51	8.546	0.168	1.08273

## Sheet: DKO - R3
C3 = ALIX, C2 = GAL3
	DKO_VEH_R3_2024.11.21													DKO_LLOMe_R3_2024.11.21														DKO_LLOMe_WASH_R3_2024.11.21
	CELL	AREA		IMAGE	COUNT	AREA	AVG SIZE	% AREA		ALIX	Gal3			CELL	AREA		IMAGE	COUNT	AREA	AVG SIZE	% AREA		ALIX	Gal3				CELL	AREA		IMAGE	COUNT	AREA	AVG SIZE	% AREA		ALIX	Gal3
	1	947.512		C3-DKO_UNT_Gal3 488_ALIX 568_R3.lif - Image001-7	20	0.897	0.045	0.094669		0.094669	0.0243796			1	989.707		C3-DKO_125uM LLOMe_Gal3 488_ALIX 568_R3.lif - Image001-5	100	8.835	0.088	0.892688		0.892688	0.125694				1	1093.15		C3-DKO_125uM LLOMe_Wash_Gal3 488_ALIX 568_R3.lif - Image001-7	64	5.596	0.087	0.511913		0.511913	1.51991
				C2-DKO_UNT_Gal3 488_ALIX 568_R3.lif - Image001-7	7	0.231	0.033	0.0243796		0.0577762	0.0455427						C2-DKO_125uM LLOMe_Gal3 488_ALIX 568_R3.lif - Image001-5	22	1.244	0.057	0.125694		1.38442	0.0580094							C2-DKO_125uM LLOMe_Wash_Gal3 488_ALIX 568_R3.lif - Image001-7	85	16.615	0.195	1.51991		0.392207	0.916922
	2	825.599		C3-DKO_UNT_Gal3 488_ALIX 568_R3.lif - Image001-6	9	0.477	0.053	0.0577762		0.034608	0.036063			2	922.265		C3-DKO_125uM LLOMe_Gal3 488_ALIX 568_R3.lif - Image001-4	109	12.768	0.117	1.38442		0.602924	0.0367474				2	1091.26		C3-DKO_125uM LLOMe_Wash_Gal3 488_ALIX 568_R3.lif - Image001-6	54	4.28	0.079	0.392207		0.125781	1.44295
				C2-DKO_UNT_Gal3 488_ALIX 568_R3.lif - Image001-6	15	0.376	0.025	0.0455427		0.0586382	0.0380326						C2-DKO_125uM LLOMe_Gal3 488_ALIX 568_R3.lif - Image001-4	16	0.535	0.033	0.0580094		0.552135	0.104956							C2-DKO_125uM LLOMe_Wash_Gal3 488_ALIX 568_R3.lif - Image001-6	62	10.006	0.161	0.916922		0.0773525	1.39257
	3	962.204		C3-DKO_UNT_Gal3 488_ALIX 568_R3.lif - Image001-5	15	0.333	0.022	0.034608		0.0994287	0.036704			3	748.353		C3-DKO_125uM LLOMe_Gal3 488_ALIX 568_R3.lif - Image001-3	69	4.512	0.065	0.602924		0.377932	0.119654				3	977.098		C3-DKO_125uM LLOMe_Wash_Gal3 488_ALIX 568_R3.lif - Image001-5	20	1.229	0.061	0.125781		0.257035	1.34733
				C2-DKO_UNT_Gal3 488_ALIX 568_R3.lif - Image001-5	14	0.347	0.025	0.036063		0.0182445	0.0430824						C2-DKO_125uM LLOMe_Gal3 488_ALIX 568_R3.lif - Image001-3	5	0.275	0.055	0.0367474		0.180524	0.0327248							C2-DKO_125uM LLOMe_Wash_Gal3 488_ALIX 568_R3.lif - Image001-5	92	14.099	0.153	1.44295		0.218329	0.334387
	4	912.374		C3-DKO_UNT_Gal3 488_ALIX 568_R3.lif - Image001-4	7	0.535	0.076	0.0586382		0.0476482	0.0231649			4	895.615		C3-DKO_125uM LLOMe_Gal3 488_ALIX 568_R3.lif - Image001-2	82	4.945	0.06	0.552135		0.326613	0.0193054				4	897.191		C3-DKO_125uM LLOMe_Wash_Gal3 488_ALIX 568_R3.lif - Image001-4	16	0.694	0.043	0.0773525		0.225245	0.217867
				C2-DKO_UNT_Gal3 488_ALIX 568_R3.lif - Image001-4	13	0.347	0.027	0.0380326		0.0537711	0.0434489						C2-DKO_125uM LLOMe_Gal3 488_ALIX 568_R3.lif - Image001-2	20	0.94	0.047	0.104956		1.55317	0.297995							C2-DKO_125uM LLOMe_Wash_Gal3 488_ALIX 568_R3.lif - Image001-4	68	12.494	0.184	1.39257		0.314769	1.70704
	5	945.401		C3-DKO_UNT_Gal3 488_ALIX 568_R3.lif - Image001-3	47	0.94	0.02	0.0994287		0.0739315	0.0510335			5	906.778		C3-DKO_125uM LLOMe_Gal3 488_ALIX 568_R3.lif - Image001-1	56	3.427	0.061	0.377932		0.867037	0.0848164				5	973.41		C3-DKO_125uM LLOMe_Wash_Gal3 488_ALIX 568_R3.lif - Image001-3	38	2.502	0.066	0.257035		0.221721	1.50539
				C2-DKO_UNT_Gal3 488_ALIX 568_R3.lif - Image001-3	16	0.347	0.022	0.036704		0.0808194	0.0825574						C2-DKO_125uM LLOMe_Gal3 488_ALIX 568_R3.lif - Image001-1	29	1.085	0.037	0.119654		0.590509	0.122988							C2-DKO_125uM LLOMe_Wash_Gal3 488_ALIX 568_R3.lif - Image001-3	41	13.115	0.32	1.34733		0.118324	0.847972
	6	1107.18		C3-DKO_UNT_Gal3 488_ALIX 568_R3.lif - Image001-2	9	0.202	0.022	0.0182445		0.0830518	0.061456			6	928.96		C3-DKO_125uM LLOMe_Gal3 488_ALIX 568_R3.lif - Image002-6	30	1.677	0.056	0.180524		0.738904	0.0741617				6	1145.98		C3-DKO_125uM LLOMe_Wash_Gal3 488_ALIX 568_R3.lif - Image001-2	17	2.502	0.147	0.218329		0.0648766	1.40296
				C2-DKO_UNT_Gal3 488_ALIX 568_R3.lif - Image001-2	15	0.477	0.032	0.0430824		0.104332	0.0537123						C2-DKO_125uM LLOMe_Gal3 488_ALIX 568_R3.lif - Image002-6	12	0.304	0.025	0.0327248		0.236782	0.0304276							C2-DKO_125uM LLOMe_Wash_Gal3 488_ALIX 568_R3.lif - Image001-2	28	3.832	0.137	0.334387		0.135997	0.784976
	7	1061.95		C3-DKO_UNT_Gal3 488_ALIX 568_R3.lif - Image001-1	20	0.506	0.025	0.0476482		0.0827063	0.0483713			7	823.604		C3-DKO_125uM LLOMe_Gal3 488_ALIX 568_R3.lif - Image002-5	40	2.69	0.067	0.326613		0.382163	0.0405491				7	975.825		C3-DKO_125uM LLOMe_Wash_Gal3 488_ALIX 568_R3.lif - Image001-1	33	2.198	0.067	0.225245		0.286396	1.52652
				C2-DKO_UNT_Gal3 488_ALIX 568_R3.lif - Image001-1	14	0.246	0.018	0.0231649		0.0239372	0.00300511						C2-DKO_125uM LLOMe_Gal3 488_ALIX 568_R3.lif - Image002-5	1	0.159	0.159	0.0193054		0.477024	0.144485							C2-DKO_125uM LLOMe_Wash_Gal3 488_ALIX 568_R3.lif - Image001-1	22	2.126	0.097	0.217867		0.2122	1.51995
	8	833.162		C3-DKO_UNT_Gal3 488_ALIX 568_R3.lif - Image002-6	15	0.448	0.03	0.0537711		0.138113	0.069972			8	800.685		C3-DKO_125uM LLOMe_Gal3 488_ALIX 568_R3.lif - Image002-4	83	12.436	0.15	1.55317		0.350747	0.0854399				8	845.381		C3-DKO_125uM LLOMe_Wash_Gal3 488_ALIX 568_R3.lif - Image002-7	44	2.661	0.06	0.314769		0.146184	0.740157
				C2-DKO_UNT_Gal3 488_ALIX 568_R3.lif - Image002-6	12	0.362	0.03	0.0434489		0.0582666	0.0485715						C2-DKO_125uM LLOMe_Gal3 488_ALIX 568_R3.lif - Image002-4	29	2.386	0.082	0.297995		0.750969	0.0668649							C2-DKO_125uM LLOMe_Wash_Gal3 488_ALIX 568_R3.lif - Image002-7	61	14.431	0.237	1.70704		0.207672	1.24572
	9	821.03		C3-DKO_UNT_Gal3 488_ALIX 568_R3.lif - Image002-5	17	0.607	0.036	0.0739315		0.0419794	0.0485894			9	868.936		C3-DKO_125uM LLOMe_Gal3 488_ALIX 568_R3.lif - Image002-3	68	7.534	0.111	0.867037		0.344792	0.291967				9	769.436		C3-DKO_125uM LLOMe_Wash_Gal3 488_ALIX 568_R3.lif - Image002-6	28	1.706	0.061	0.221721		0.136291	1.70781
				C2-DKO_UNT_Gal3 488_ALIX 568_R3.lif - Image002-5	14	0.419	0.03	0.0510335		0.0909186	0.0611278						C2-DKO_125uM LLOMe_Gal3 488_ALIX 568_R3.lif - Image002-3	15	0.737	0.049	0.0848164		0.641441	0.066023							C2-DKO_125uM LLOMe_Wash_Gal3 488_ALIX 568_R3.lif - Image002-6	51	11.583	0.227	1.50539		0.204844	0.658871
	10	805.5		C3-DKO_UNT_Gal3 488_ALIX 568_R3.lif - Image002-4	27	0.651	0.024	0.0808194		0.0642703	0.0363393			10	835.042		C3-DKO_125uM LLOMe_Gal3 488_ALIX 568_R3.lif - Image002-2	56	4.931	0.088	0.590509		0.313226	0.0815106				10	867.953		C3-DKO_125uM LLOMe_Wash_Gal3 488_ALIX 568_R3.lif - Image002-5	17	1.027	0.06	0.118324		0.0761483	0.460838
				C2-DKO_UNT_Gal3 488_ALIX 568_R3.lif - Image002-4	18	0.665	0.037	0.0825574		0.0666261	0.0420994						C2-DKO_125uM LLOMe_Gal3 488_ALIX 568_R3.lif - Image002-2	18	1.027	0.057	0.122988		0.535282	0.0353598							C2-DKO_125uM LLOMe_Wash_Gal3 488_ALIX 568_R3.lif - Image002-5	51	7.36	0.144	0.847972		0.0449089	0.750357
	11	870.541		C3-DKO_UNT_Gal3 488_ALIX 568_R3.lif - Image002-3	23	0.723	0.031	0.0830518		0.041966	0.0763678			11	663.415		C3-DKO_125uM LLOMe_Gal3 488_ALIX 568_R3.lif - Image002-1	53	4.902	0.092	0.738904		0.33286	0.0383272				11	690.542		C3-DKO_125uM LLOMe_Wash_Gal3 488_ALIX 568_R3.lif - Image002-4	11	0.448	0.041	0.0648766		0.167268	0.928531
				C2-DKO_UNT_Gal3 488_ALIX 568_R3.lif - Image002-3	23	0.535	0.023	0.061456		0.0750253	0.0466747						C2-DKO_125uM LLOMe_Gal3 488_ALIX 568_R3.lif - Image002-1	14	0.492	0.035	0.0741617		0.591893	0.0764424							C2-DKO_125uM LLOMe_Wash_Gal3 488_ALIX 568_R3.lif - Image002-4	45	9.688	0.215	1.40296		0.127875	0.7975
	12	969.983		C3-DKO_UNT_Gal3 488_ALIX 568_R3.lif - Image002-2	32	1.012	0.032	0.104332		0.091615	0.0360436			12	903.785		C3-DKO_125uM LLOMe_Gal3 488_ALIX 568_R3.lif - Image003-6	36	2.14	0.059	0.236782		0.802743	0.173412				12	893.403		C3-DKO_125uM LLOMe_Wash_Gal3 488_ALIX 568_R3.lif - Image002-3	12	1.215	0.101	0.135997		0.214733	2.13334
				C2-DKO_UNT_Gal3 488_ALIX 568_R3.lif - Image002-2	20	0.521	0.026	0.0537123		0.103208	0.0542804						C2-DKO_125uM LLOMe_Gal3 488_ALIX 568_R3.lif - Image003-6	14	0.275	0.02	0.0304276		0.213324	0.082512							C2-DKO_125uM LLOMe_Wash_Gal3 488_ALIX 568_R3.lif - Image002-3	47	7.013	0.149	0.784976		0.135581	0.501394
	13	926.169		C3-DKO_UNT_Gal3 488_ALIX 568_R3.lif - Image002-1	18	0.766	0.043	0.0827063		0.0719654	0.0425456			13	998.788		C3-DKO_125uM LLOMe_Gal3 488_ALIX 568_R3.lif - Image003-5	60	3.817	0.064	0.382163		0.244624	0.077566				13	934.021		C3-DKO_125uM LLOMe_Wash_Gal3 488_ALIX 568_R3.lif - Image002-2	50	2.675	0.054	0.286396		0.191003	1.48839
				C2-DKO_UNT_Gal3 488_ALIX 568_R3.lif - Image002-1	16	0.448	0.028	0.0483713		0.0789065	0.0467781						C2-DKO_125uM LLOMe_Gal3 488_ALIX 568_R3.lif - Image003-5	12	0.405	0.034	0.0405491		0.327103	0.0542788							C2-DKO_125uM LLOMe_Wash_Gal3 488_ALIX 568_R3.lif - Image002-2	81	14.258	0.176	1.52652		0.0997911	0.393265
	14	965.024		C3-DKO_UNT_Gal3 488_ALIX 568_R3.lif - Image003-6	13	0.231	0.018	0.0239372		0.0274646	0.0158795			14	1030.56		C3-DKO_125uM LLOMe_Gal3 488_ALIX 568_R3.lif - Image003-4	62	4.916	0.079	0.477024		0.86172	0.154167				14	960.888		C3-DKO_125uM LLOMe_Wash_Gal3 488_ALIX 568_R3.lif - Image002-1	45	2.039	0.045	0.2122		0.168248	1.13542
				C2-DKO_UNT_Gal3 488_ALIX 568_R3.lif - Image003-6	1	0.029	0.029	0.00300511		0.0669067	0.0710522						C2-DKO_125uM LLOMe_Gal3 488_ALIX 568_R3.lif - Image003-4	18	1.489	0.083	0.144485		0.880594	0.164571							C2-DKO_125uM LLOMe_Wash_Gal3 488_ALIX 568_R3.lif - Image002-1	78	14.605	0.187	1.51995		0.126622	0.706447
	15	764.592		C3-DKO_UNT_Gal3 488_ALIX 568_R3.lif - Image003-5	12	1.056	0.088	0.138113		0.116606	0.045958			15	812.267		C3-DKO_125uM LLOMe_Gal3 488_ALIX 568_R3.lif - Image003-3	35	2.849	0.081	0.350747		0.761744	0.107844				15	801.046		C3-DKO_125uM LLOMe_Wash_Gal3 488_ALIX 568_R3.lif - Image003-6	28	1.171	0.042	0.146184		0.194871	1.25597
				C2-DKO_UNT_Gal3 488_ALIX 568_R3.lif - Image003-5	27	0.535	0.02	0.069972		0.0232663	0.0715373						C2-DKO_125uM LLOMe_Gal3 488_ALIX 568_R3.lif - Image003-3	32	0.694	0.022	0.0854399		0.395399	0.0633349							C2-DKO_125uM LLOMe_Wash_Gal3 488_ALIX 568_R3.lif - Image003-6	30	5.929	0.198	0.740157		0.189984	0.426145
	16	1041.76		C3-DKO_UNT_Gal3 488_ALIX 568_R3.lif - Image003-4	24	0.607	0.025	0.0582666		0.12714	0.0284891			16	951.171		C3-DKO_125uM LLOMe_Gal3 488_ALIX 568_R3.lif - Image003-2	68	7.143	0.105	0.750969		0.621911	0.0496206				16	947.165		C3-DKO_125uM LLOMe_Wash_Gal3 488_ALIX 568_R3.lif - Image003-5	26	1.967	0.076	0.207672		0.0991266	1.16737
				C2-DKO_UNT_Gal3 488_ALIX 568_R3.lif - Image003-4	15	0.506	0.034	0.0485715		0.0628873	0.0562104						C2-DKO_125uM LLOMe_Gal3 488_ALIX 568_R3.lif - Image003-2	16	0.636	0.04	0.0668649		0.508074	0.0519911							C2-DKO_125uM LLOMe_Wash_Gal3 488_ALIX 568_R3.lif - Image003-5	70	11.799	0.169	1.24572		0.148066	1.1371
	17	862.328		C3-DKO_UNT_Gal3 488_ALIX 568_R3.lif - Image003-3	14	0.362	0.026	0.0419794		0.0436733	0.0477019			17	876.47		C3-DKO_125uM LLOMe_Gal3 488_ALIX 568_R3.lif - Image003-1	48	3.022	0.063	0.344792		0.500571	0.176991				17	912.75		C3-DKO_125uM LLOMe_Wash_Gal3 488_ALIX 568_R3.lif - Image003-4	26	1.244	0.048	0.136291		0.170004	0.386461
				C2-DKO_UNT_Gal3 488_ALIX 568_R3.lif - Image003-3	18	0.419	0.023	0.0485894		0.1117	0.035043						C2-DKO_125uM LLOMe_Gal3 488_ALIX 568_R3.lif - Image003-1	31	2.559	0.083	0.291967		0.749457	0.054961							C2-DKO_125uM LLOMe_Wash_Gal3 488_ALIX 568_R3.lif - Image003-4	71	15.588	0.22	1.70781		0.234702	1.99588
	18	970.099		C3-DKO_UNT_Gal3 488_ALIX 568_R3.lif - Image003-2	5	0.882	0.176	0.0909186		0.0754771	0.0465072			18	766.4		C3-DKO_125uM LLOMe_Gal3 488_ALIX 568_R3.lif - Image004-6	61	4.916	0.081	0.641441		0.64298	0.0660207				18	818.673		C3-DKO_125uM LLOMe_Wash_Gal3 488_ALIX 568_R3.lif - Image003-3	23	1.677	0.073	0.204844		0.225322	1.44583
				C2-DKO_UNT_Gal3 488_ALIX 568_R3.lif - Image003-2	22	0.593	0.027	0.0611278		0.177579	0.0794987						C2-DKO_125uM LLOMe_Gal3 488_ALIX 568_R3.lif - Image004-6	13	0.506	0.039	0.066023		0.275414	0.052503							C2-DKO_125uM LLOMe_Wash_Gal3 488_ALIX 568_R3.lif - Image003-3	33	5.394	0.163	0.658871		0.215758	1.36154
	19	1034.69		C3-DKO_UNT_Gal3 488_ALIX 568_R3.lif - Image003-1	9	0.665	0.074	0.0642703		0.0311707	0.0590543			19	780.267		C3-DKO_125uM LLOMe_Gal3 488_ALIX 568_R3.lif - Image004-5	37	2.444	0.066	0.313226		0.481456	0.0347324				19	1063.71		C3-DKO_125uM LLOMe_Wash_Gal3 488_ALIX 568_R3.lif - Image003-2	11	0.81	0.074	0.0761483		0.399225	2.1135
				C2-DKO_UNT_Gal3 488_ALIX 568_R3.lif - Image003-1	15	0.376	0.025	0.0363393		0.027452	0.0595498						C2-DKO_125uM LLOMe_Gal3 488_ALIX 568_R3.lif - Image004-5	14	0.636	0.045	0.0815106		0.324875	0.0362597							C2-DKO_125uM LLOMe_Wash_Gal3 488_ALIX 568_R3.lif - Image003-2	36	4.902	0.136	0.460838		0.149923	1.08302
	20	1064.15		C3-DKO_UNT_Gal3 488_ALIX 568_R3.lif - Image004-7	26	0.709	0.027	0.0666261		0.0460436	0.0728681			20	1023.76		C3-DKO_125uM LLOMe_Gal3 488_ALIX 568_R3.lif - Image004-4	56	5.48	0.098	0.535282		0.61072	0.0698532				20	1030.98		C3-DKO_125uM LLOMe_Wash_Gal3 488_ALIX 568_R3.lif - Image003-1	14	0.463	0.033	0.0449089		0.291313	1.94895
				C2-DKO_UNT_Gal3 488_ALIX 568_R3.lif - Image004-7	16	0.448	0.028	0.0420994		0.117955	0.0261744						C2-DKO_125uM LLOMe_Gal3 488_ALIX 568_R3.lif - Image004-4	13	0.362	0.028	0.0353598		0.967801	0.0900487							C2-DKO_125uM LLOMe_Wash_Gal3 488_ALIX 568_R3.lif - Image003-1	35	7.736	0.221	0.750357		0.208056	2.78828
	21	965.067		C3-DKO_UNT_Gal3 488_ALIX 568_R3.lif - Image004-6	10	0.405	0.04	0.041966		0.0224604	0.0465887			21	868.835		C3-DKO_125uM LLOMe_Gal3 488_ALIX 568_R3.lif - Image004-3	41	2.892	0.071	0.33286		0.390416	0.0399124				21	847.145		C3-DKO_125uM LLOMe_Wash_Gal3 488_ALIX 568_R3.lif - Image004-6	21	1.417	0.067	0.167268		0.246004	1.66931
				C2-DKO_UNT_Gal3 488_ALIX 568_R3.lif - Image004-6	26	0.737	0.028	0.0763678		0.0612057	0.0285814						C2-DKO_125uM LLOMe_Gal3 488_ALIX 568_R3.lif - Image004-3	12	0.333	0.028	0.0383272		0.359693	0.0498405							C2-DKO_125uM LLOMe_Wash_Gal3 488_ALIX 568_R3.lif - Image004-6	73	7.866	0.108	0.928531		0.132447	1.12853
	22	867.707		C3-DKO_UNT_Gal3 488_ALIX 568_R3.lif - Image004-5	23	0.651	0.028	0.0750253		0.0229748	0.047275			22	794.062		C3-DKO_125uM LLOMe_Gal3 488_ALIX 568_R3.lif - Image004-2	51	4.7	0.092	0.591893		0.280842	0.104863				22	859.436		C3-DKO_125uM LLOMe_Wash_Gal3 488_ALIX 568_R3.lif - Image004-5	26	1.099	0.042	0.127875		0.115504	1.26146
				C2-DKO_UNT_Gal3 488_ALIX 568_R3.lif - Image004-5	19	0.405	0.021	0.0466747		0.0382819	0.0340611						C2-DKO_125uM LLOMe_Gal3 488_ALIX 568_R3.lif - Image004-2	18	0.607	0.034	0.0764424		0.271672	0.0736773							C2-DKO_125uM LLOMe_Wash_Gal3 488_ALIX 568_R3.lif - Image004-5	57	6.854	0.12	0.7975		0.124507	0.546106
	23	962.724		C3-DKO_UNT_Gal3 488_ALIX 568_R3.lif - Image004-4	1	0.882	0.882	0.091615		0.0172845	0.033371			23	1033.95		C3-DKO_125uM LLOMe_Gal3 488_ALIX 568_R3.lif - Image004-1	83	8.3	0.1	0.802743		0.293687	0.0531367				23	693.42		C3-DKO_125uM LLOMe_Wash_Gal3 488_ALIX 568_R3.lif - Image004-4	31	1.489	0.048	0.214733		0.247792	1.04878
				C2-DKO_UNT_Gal3 488_ALIX 568_R3.lif - Image004-4	13	0.347	0.027	0.0360436		0.0460277	0.0381184						C2-DKO_125uM LLOMe_Gal3 488_ALIX 568_R3.lif - Image004-1	30	1.793	0.06	0.173412		0.268239	0.0960027							C2-DKO_125uM LLOMe_Wash_Gal3 488_ALIX 568_R3.lif - Image004-4	85	14.793	0.174	2.13334		0.255795	1.54062
	24	1064.84		C3-DKO_UNT_Gal3 488_ALIX 568_R3.lif - Image004-3	12	1.099	0.092	0.103208		0.0782228	0.0526405			24	596.277		C3-DKO_125uM LLOMe_Gal3 488_ALIX 568_R3.lif - Image005-6	19	1.272	0.067	0.213324		0.584496	0.194832				24	1023.75		C3-DKO_125uM LLOMe_Wash_Gal3 488_ALIX 568_R3.lif - Image004-3	16	1.388	0.087	0.135581		0.347321	1.77707
				C2-DKO_UNT_Gal3 488_ALIX 568_R3.lif - Image004-3	22	0.578	0.026	0.0542804		0.0500235	0.0500235						C2-DKO_125uM LLOMe_Gal3 488_ALIX 568_R3.lif - Image005-6	14	0.492	0.035	0.082512		0.361911	0.0853926							C2-DKO_125uM LLOMe_Wash_Gal3 488_ALIX 568_R3.lif - Image004-3	48	5.133	0.107	0.501394		0.166165	1.24477
	25	883.758		C3-DKO_UNT_Gal3 488_ALIX 568_R3.lif - Image004-2	26	0.636	0.024	0.0719654		0.0620424	0.0565148			25	1081.66		C3-DKO_125uM LLOMe_Gal3 488_ALIX 568_R3.lif - Image005-5	41	2.646	0.065	0.244624		0.410249	0.150786				25	726.692		C3-DKO_125uM LLOMe_Wash_Gal3 488_ALIX 568_R3.lif - Image004-2	29	1.388	0.048	0.191003		0.258528	0.756388
				C2-DKO_UNT_Gal3 488_ALIX 568_R3.lif - Image004-2	14	0.376	0.027	0.0425456		0.0555911	0.0543674						C2-DKO_125uM LLOMe_Gal3 488_ALIX 568_R3.lif - Image005-5	20	0.839	0.042	0.077566		0.254075	0.0599172							C2-DKO_125uM LLOMe_Wash_Gal3 488_ALIX 568_R3.lif - Image004-2	57	10.816	0.19	1.48839		0.200853	1.20836
	26	989.779		C3-DKO_UNT_Gal3 488_ALIX 568_R3.lif - Image004-1	25	0.781	0.031	0.0789065		0.0320612	0.0515097			26	1118.3		C3-DKO_125uM LLOMe_Gal3 488_ALIX 568_R3.lif - Image005-4	56	3.658	0.065	0.327103		0.644874	0.163626				26	1000.09		C3-DKO_125uM LLOMe_Wash_Gal3 488_ALIX 568_R3.lif - Image004-1	6	0.998	0.166	0.0997911		0.169033	2.20054
				C2-DKO_UNT_Gal3 488_ALIX 568_R3.lif - Image004-1	20	0.463	0.023	0.0467781		0.0508292	0.0519223						C2-DKO_125uM LLOMe_Gal3 488_ALIX 568_R3.lif - Image005-4	15	0.607	0.04	0.0542788		0.331406	0.0911842							C2-DKO_125uM LLOMe_Wash_Gal3 488_ALIX 568_R3.lif - Image004-1	36	3.933	0.109	0.393265		0.225189	0.143477
	27	1001.29		C3-DKO_UNT_Gal3 488_ALIX 568_R3.lif - Image005-6	12	0.275	0.023	0.0274646		0.0771142	0.0321605			27	1003.46		C3-DKO_125uM LLOMe_Gal3 488_ALIX 568_R3.lif - Image005-3	73	8.647	0.118	0.86172		0.399653	0.151458				27	1160.19		C3-DKO_125uM LLOMe_Wash_Gal3 488_ALIX 568_R3.lif - Image005-7	41	1.952	0.048	0.168248		0.199479	2.20113
				C2-DKO_UNT_Gal3 488_ALIX 568_R3.lif - Image005-6	6	0.159	0.027	0.0158795		0.0923084	0.0974173						C2-DKO_125uM LLOMe_Gal3 488_ALIX 568_R3.lif - Image005-3	27	1.547	0.057	0.154167		0.594147	0.112905							C2-DKO_125uM LLOMe_Wash_Gal3 488_ALIX 568_R3.lif - Image005-7	75	13.173	0.176	1.13542		0.315576	2.05676
	28	1037.27		C3-DKO_UNT_Gal3 488_ALIX 568_R3.lif - Image005-5	24	0.694	0.029	0.0669067		0.0403659	0.0501925			28	949.132		C3-DKO_125uM LLOMe_Gal3 488_ALIX 568_R3.lif - Image005-2	83	8.358	0.101	0.880594		0.251301	0.0902928				28	947.7		C3-DKO_125uM LLOMe_Wash_Gal3 488_ALIX 568_R3.lif - Image005-6	22	1.2	0.055	0.126622		0.168445	1.33405
				C2-DKO_UNT_Gal3 488_ALIX 568_R3.lif - Image005-5	29	0.737	0.025	0.0710522		0.11269	0.0556882						C2-DKO_125uM LLOMe_Gal3 488_ALIX 568_R3.lif - Image005-2	27	1.562	0.058	0.164571		0.344935	0.0427474							C2-DKO_125uM LLOMe_Wash_Gal3 488_ALIX 568_R3.lif - Image005-6	47	6.695	0.142	0.706447		0.23825	0.548164
	29	818.138		C3-DKO_UNT_Gal3 488_ALIX 568_R3.lif - Image005-4	7	0.954	0.136	0.116606		0.0834637	0.0730007			29	804.864		C3-DKO_125uM LLOMe_Gal3 488_ALIX 568_R3.lif - Image005-1	63	6.131	0.097	0.761744		0.733795	0.0733298				29	898.03		C3-DKO_125uM LLOMe_Wash_Gal3 488_ALIX 568_R3.lif - Image005-5	30	1.75	0.058	0.194871		0.506474	0.756813
				C2-DKO_UNT_Gal3 488_ALIX 568_R3.lif - Image005-4	9	0.376	0.042	0.045958		0.0284547	0.0412545						C2-DKO_125uM LLOMe_Gal3 488_ALIX 568_R3.lif - Image005-1	20	0.868	0.043	0.107844		0.274032	0.0780981							C2-DKO_125uM LLOMe_Wash_Gal3 488_ALIX 568_R3.lif - Image005-5	74	11.279	0.152	1.25597		0.220121	2.71622
	30	747.862		C3-DKO_UNT_Gal3 488_ALIX 568_R3.lif - Image005-3	9	0.174	0.019	0.0232663		0.0446629	0.0963583			30	844.716		C3-DKO_125uM LLOMe_Gal3 488_ALIX 568_R3.lif - Image006-6	59	3.34	0.057	0.395399		0.337379	0.088985				30	814.277		C3-DKO_125uM LLOMe_Wash_Gal3 488_ALIX 568_R3.lif - Image005-4	37	1.547	0.042	0.189984		0.160957	1.35411
				C2-DKO_UNT_Gal3 488_ALIX 568_R3.lif - Image005-3	15	0.535	0.036	0.0715373		0.0429323	0.0540199						C2-DKO_125uM LLOMe_Gal3 488_ALIX 568_R3.lif - Image006-6	20	0.535	0.027	0.0633349		0.402707	0.101123							C2-DKO_125uM LLOMe_Wash_Gal3 488_ALIX 568_R3.lif - Image005-4	49	3.47	0.071	0.426145		0.206503	2.17157
	31	659.901		C3-DKO_UNT_Gal3 488_ALIX 568_R3.lif - Image005-2	5	0.839	0.168	0.12714						31	785.964		C3-DKO_125uM LLOMe_Gal3 488_ALIX 568_R3.lif - Image006-5	80	4.888	0.061	0.621911							31	1065.3		C3-DKO_125uM LLOMe_Wash_Gal3 488_ALIX 568_R3.lif - Image005-3	21	1.056	0.05	0.0991266
				C2-DKO_UNT_Gal3 488_ALIX 568_R3.lif - Image005-2	12	0.188	0.016	0.0284891									C2-DKO_125uM LLOMe_Gal3 488_ALIX 568_R3.lif - Image006-5	9	0.39	0.043	0.0496206										C2-DKO_125uM LLOMe_Wash_Gal3 488_ALIX 568_R3.lif - Image005-3	72	12.436	0.173	1.16737
	32	644.009		C3-DKO_UNT_Gal3 488_ALIX 568_R3.lif - Image005-1	17	0.405	0.024	0.0628873		0.0658457	0.0493422	AVG		32	1055.95		C3-DKO_125uM LLOMe_Gal3 488_ALIX 568_R3.lif - Image006-4	48	5.365	0.112	0.508074		0.516401	0.0916204	AVG			32	586.227		C3-DKO_125uM LLOMe_Wash_Gal3 488_ALIX 568_R3.lif - Image005-2	23	0.868	0.038	0.148066		0.20401	1.24815	AVG
				C2-DKO_UNT_Gal3 488_ALIX 568_R3.lif - Image005-1	21	0.362	0.017	0.0562104		0.0332902	0.0178086	StDev					C2-DKO_125uM LLOMe_Gal3 488_ALIX 568_R3.lif - Image006-4	14	0.549	0.039	0.0519911		0.270853	0.0566356	StDev						C2-DKO_125uM LLOMe_Wash_Gal3 488_ALIX 568_R3.lif - Image005-2	41	6.666	0.163	1.1371		0.0932471	0.608815	StDev
	33	1092.2		C3-DKO_UNT_Gal3 488_ALIX 568_R3.lif - Image006-7	22	0.477	0.022	0.0436733						33	996.662		C3-DKO_125uM LLOMe_Gal3 488_ALIX 568_R3.lif - Image006-3	53	4.989	0.094	0.500571							33	714.69		C3-DKO_125uM LLOMe_Wash_Gal3 488_ALIX 568_R3.lif - Image005-1	22	1.215	0.055	0.170004
				C2-DKO_UNT_Gal3 488_ALIX 568_R3.lif - Image006-7	24	0.521	0.022	0.0477019									C2-DKO_125uM LLOMe_Gal3 488_ALIX 568_R3.lif - Image006-3	24	1.764	0.074	0.176991										C2-DKO_125uM LLOMe_Wash_Gal3 488_ALIX 568_R3.lif - Image005-1	23	2.762	0.12	0.386461
	34	867.505		C3-DKO_UNT_Gal3 488_ALIX 568_R3.lif - Image006-6	30	0.969	0.032	0.1117						34	895.181		C3-DKO_125uM LLOMe_Gal3 488_ALIX 568_R3.lif - Image006-2	72	6.709	0.093	0.749457							34	708.559		C3-DKO_125uM LLOMe_Wash_Gal3 488_ALIX 568_R3.lif - Image006-8	29	1.663	0.057	0.234702
				C2-DKO_UNT_Gal3 488_ALIX 568_R3.lif - Image006-6	15	0.304	0.02	0.035043									C2-DKO_125uM LLOMe_Gal3 488_ALIX 568_R3.lif - Image006-2	14	0.492	0.035	0.054961										C2-DKO_125uM LLOMe_Wash_Gal3 488_ALIX 568_R3.lif - Image006-8	63	14.142	0.224	1.99588
	35	900.936		C3-DKO_UNT_Gal3 488_ALIX 568_R3.lif - Image006-5	24	0.68	0.028	0.0754771						35	1248.09		C3-DKO_125uM LLOMe_Gal3 488_ALIX 568_R3.lif - Image006-1	93	8.025	0.086	0.64298							35	706.101		C3-DKO_125uM LLOMe_Wash_Gal3 488_ALIX 568_R3.lif - Image006-7	26	1.591	0.061	0.225322
				C2-DKO_UNT_Gal3 488_ALIX 568_R3.lif - Image006-5	18	0.419	0.023	0.0465072									C2-DKO_125uM LLOMe_Gal3 488_ALIX 568_R3.lif - Image006-1	24	0.824	0.034	0.0660207										C2-DKO_125uM LLOMe_Wash_Gal3 488_ALIX 568_R3.lif - Image006-7	63	10.209	0.162	1.44583
	36	618.878		C3-DKO_UNT_Gal3 488_ALIX 568_R3.lif - Image006-4	2	1.099	0.549	0.177579						36	992.324		C3-DKO_125uM LLOMe_Gal3 488_ALIX 568_R3.lif - Image007-6	50	2.733	0.055	0.275414							36	750.841		C3-DKO_125uM LLOMe_Wash_Gal3 488_ALIX 568_R3.lif - Image006-6	26	1.62	0.062	0.215758
				C2-DKO_UNT_Gal3 488_ALIX 568_R3.lif - Image006-4	19	0.492	0.026	0.0794987									C2-DKO_125uM LLOMe_Gal3 488_ALIX 568_R3.lif - Image007-6	13	0.521	0.04	0.052503										C2-DKO_125uM LLOMe_Wash_Gal3 488_ALIX 568_R3.lif - Image006-6	49	10.223	0.209	1.36154
	37	882.239		C3-DKO_UNT_Gal3 488_ALIX 568_R3.lif - Image006-3	9	0.275	0.031	0.0311707						37	1042.26		C3-DKO_125uM LLOMe_Gal3 488_ALIX 568_R3.lif - Image007-5	57	5.018	0.088	0.481456							37	764.231		C3-DKO_125uM LLOMe_Wash_Gal3 488_ALIX 568_R3.lif - Image006-5	49	3.051	0.062	0.399225
				C2-DKO_UNT_Gal3 488_ALIX 568_R3.lif - Image006-3	15	0.521	0.035	0.0590543									C2-DKO_125uM LLOMe_Gal3 488_ALIX 568_R3.lif - Image007-5	11	0.362	0.033	0.0347324										C2-DKO_125uM LLOMe_Wash_Gal3 488_ALIX 568_R3.lif - Image006-5	49	16.152	0.33	2.1135
	38	947.107		C3-DKO_UNT_Gal3 488_ALIX 568_R3.lif - Image006-2	9	0.26	0.029	0.027452						38	956.984		C3-DKO_125uM LLOMe_Gal3 488_ALIX 568_R3.lif - Image007-4	35	3.109	0.089	0.324875							38	810.416		C3-DKO_125uM LLOMe_Wash_Gal3 488_ALIX 568_R3.lif - Image006-4	24	1.215	0.051	0.149923
				C2-DKO_UNT_Gal3 488_ALIX 568_R3.lif - Image006-2	23	0.564	0.025	0.0595498									C2-DKO_125uM LLOMe_Gal3 488_ALIX 568_R3.lif - Image007-4	15	0.347	0.023	0.0362597										C2-DKO_125uM LLOMe_Wash_Gal3 488_ALIX 568_R3.lif - Image006-4	57	8.777	0.154	1.08302
	39	972.991		C3-DKO_UNT_Gal3 488_ALIX 568_R3.lif - Image006-1	16	0.448	0.028	0.0460436						39	807.408		C3-DKO_125uM LLOMe_Gal3 488_ALIX 568_R3.lif - Image007-3	64	4.931	0.077	0.61072							39	684.83		C3-DKO_125uM LLOMe_Wash_Gal3 488_ALIX 568_R3.lif - Image006-3	30	1.995	0.067	0.291313
				C2-DKO_UNT_Gal3 488_ALIX 568_R3.lif - Image006-1	28	0.709	0.025	0.0728681									C2-DKO_125uM LLOMe_Gal3 488_ALIX 568_R3.lif - Image007-3	17	0.564	0.033	0.0698532										C2-DKO_125uM LLOMe_Wash_Gal3 488_ALIX 568_R3.lif - Image006-3	63	13.347	0.212	1.94895
	40	882.543		C3-DKO_UNT_Gal3 488_ALIX 568_R3.lif - Image007-6	5	1.041	0.208	0.117955						40	787.352		C3-DKO_125uM LLOMe_Gal3 488_ALIX 568_R3.lif - Image007-2	55	7.62	0.139	0.967801							40	715.674		C3-DKO_125uM LLOMe_Wash_Gal3 488_ALIX 568_R3.lif - Image006-2	34	1.489	0.044	0.208056
				C2-DKO_UNT_Gal3 488_ALIX 568_R3.lif - Image007-6	9	0.231	0.026	0.0261744									C2-DKO_125uM LLOMe_Gal3 488_ALIX 568_R3.lif - Image007-2	11	0.709	0.064	0.0900487										C2-DKO_125uM LLOMe_Wash_Gal3 488_ALIX 568_R3.lif - Image006-2	102	19.955	0.196	2.78828
	41	899.36		C3-DKO_UNT_Gal3 488_ALIX 568_R3.lif - Image007-5	7	0.202	0.029	0.0224604						41	689.009		C3-DKO_125uM LLOMe_Gal3 488_ALIX 568_R3.lif - Image007-1	36	2.69	0.075	0.390416							41	899.172		C3-DKO_125uM LLOMe_Wash_Gal3 488_ALIX 568_R3.lif - Image006-1	42	2.212	0.053	0.246004
				C2-DKO_UNT_Gal3 488_ALIX 568_R3.lif - Image007-5	20	0.419	0.021	0.0465887									C2-DKO_125uM LLOMe_Gal3 488_ALIX 568_R3.lif - Image007-1	10	0.275	0.027	0.0399124										C2-DKO_125uM LLOMe_Wash_Gal3 488_ALIX 568_R3.lif - Image006-1	99	15.01	0.152	1.66931
	42	1063.63		C3-DKO_UNT_Gal3 488_ALIX 568_R3.lif - Image007-4	19	0.651	0.034	0.0612057						42	1045.34		C3-DKO_125uM LLOMe_Gal3 488_ALIX 568_R3.lif - Image008-6	50	3.76	0.075	0.359693							42	1463.23		C3-DKO_125uM LLOMe_Wash_Gal3 488_ALIX 568_R3.lif - Image007-8	35	1.938	0.055	0.132447
				C2-DKO_UNT_Gal3 488_ALIX 568_R3.lif - Image007-4	10	0.304	0.03	0.0285814									C2-DKO_125uM LLOMe_Gal3 488_ALIX 568_R3.lif - Image008-6	23	0.521	0.023	0.0498405										C2-DKO_125uM LLOMe_Wash_Gal3 488_ALIX 568_R3.lif - Image007-8	72	16.513	0.229	1.12853
	43	1131.68		C3-DKO_UNT_Gal3 488_ALIX 568_R3.lif - Image007-3	13	0.26	0.02	0.0229748						43	1158.66		C3-DKO_125uM LLOMe_Gal3 488_ALIX 568_R3.lif - Image008-5	37	3.254	0.088	0.280842							43	1277.02		C3-DKO_125uM LLOMe_Wash_Gal3 488_ALIX 568_R3.lif - Image007-7	33	1.475	0.045	0.115504
				C2-DKO_UNT_Gal3 488_ALIX 568_R3.lif - Image007-3	21	0.535	0.025	0.047275									C2-DKO_125uM LLOMe_Gal3 488_ALIX 568_R3.lif - Image008-5	16	1.215	0.076	0.104863										C2-DKO_125uM LLOMe_Wash_Gal3 488_ALIX 568_R3.lif - Image007-7	81	16.109	0.199	1.26146
	44	1018.76		C3-DKO_UNT_Gal3 488_ALIX 568_R3.lif - Image007-2	15	0.39	0.026	0.0382819						44	941.945		C3-DKO_125uM LLOMe_Gal3 488_ALIX 568_R3.lif - Image008-4	34	2.559	0.075	0.271672							44	1114.8		C3-DKO_125uM LLOMe_Wash_Gal3 488_ALIX 568_R3.lif - Image007-6	23	1.388	0.06	0.124507
				C2-DKO_UNT_Gal3 488_ALIX 568_R3.lif - Image007-2	16	0.347	0.022	0.0340611									C2-DKO_125uM LLOMe_Gal3 488_ALIX 568_R3.lif - Image008-4	14	0.694	0.05	0.0736773										C2-DKO_125uM LLOMe_Wash_Gal3 488_ALIX 568_R3.lif - Image007-6	40	6.088	0.152	0.546106
	45	1168.68		C3-DKO_UNT_Gal3 488_ALIX 568_R3.lif - Image007-1	12	0.202	0.017	0.0172845						45	871.337		C3-DKO_125uM LLOMe_Gal3 488_ALIX 568_R3.lif - Image008-3	29	2.559	0.088	0.293687							45	1353.96		C3-DKO_125uM LLOMe_Wash_Gal3 488_ALIX 568_R3.lif - Image007-5	47	3.355	0.071	0.247792
				C2-DKO_UNT_Gal3 488_ALIX 568_R3.lif - Image007-1	9	0.39	0.043	0.033371									C2-DKO_125uM LLOMe_Gal3 488_ALIX 568_R3.lif - Image008-3	14	0.463	0.033	0.0531367										C2-DKO_125uM LLOMe_Wash_Gal3 488_ALIX 568_R3.lif - Image007-5	86	14.2	0.165	1.04878
	46	910.321		C3-DKO_UNT_Gal3 488_ALIX 568_R3.lif - Image008-7	21	0.419	0.02	0.0460277						46	738.521		C3-DKO_125uM LLOMe_Gal3 488_ALIX 568_R3.lif - Image008-2	33	1.981	0.06	0.268239							46	1283.06		C3-DKO_125uM LLOMe_Wash_Gal3 488_ALIX 568_R3.lif - Image007-4	49	3.282	0.067	0.255795
				C2-DKO_UNT_Gal3 488_ALIX 568_R3.lif - Image008-7	14	0.347	0.025	0.0381184									C2-DKO_125uM LLOMe_Gal3 488_ALIX 568_R3.lif - Image008-2	16	0.709	0.044	0.0960027										C2-DKO_125uM LLOMe_Wash_Gal3 488_ALIX 568_R3.lif - Image007-4	98	19.767	0.202	1.54062
	47	1016.33		C3-DKO_UNT_Gal3 488_ALIX 568_R3.lif - Image008-6	24	0.795	0.033	0.0782228						47	838.671		C3-DKO_125uM LLOMe_Gal3 488_ALIX 568_R3.lif - Image008-1	55	4.902	0.089	0.584496							47	790.91		C3-DKO_125uM LLOMe_Wash_Gal3 488_ALIX 568_R3.lif - Image007-3	40	2.747	0.069	0.347321
				C2-DKO_UNT_Gal3 488_ALIX 568_R3.lif - Image008-6	20	0.535	0.027	0.0526405									C2-DKO_125uM LLOMe_Gal3 488_ALIX 568_R3.lif - Image008-1	30	1.634	0.054	0.194832										C2-DKO_125uM LLOMe_Wash_Gal3 488_ALIX 568_R3.lif - Image007-3	53	14.055	0.265	1.77707
	48	1069.5		C3-DKO_UNT_Gal3 488_ALIX 568_R3.lif - Image008-5	19	0.535	0.028	0.0500235						48	1066.84		C3-DKO_125uM LLOMe_Gal3 488_ALIX 568_R3.lif - Image009-8	60	3.861	0.064	0.361911							48	782.956		C3-DKO_125uM LLOMe_Wash_Gal3 488_ALIX 568_R3.lif - Image007-2	16	1.301	0.081	0.166165
				C2-DKO_UNT_Gal3 488_ALIX 568_R3.lif - Image008-5	21	0.535	0.025	0.0500235									C2-DKO_125uM LLOMe_Gal3 488_ALIX 568_R3.lif - Image009-8	17	0.911	0.054	0.0853926										C2-DKO_125uM LLOMe_Wash_Gal3 488_ALIX 568_R3.lif - Image007-2	49	9.746	0.199	1.24477
	49	1049.28		C3-DKO_UNT_Gal3 488_ALIX 568_R3.lif - Image008-4	29	0.651	0.022	0.0620424						49	997.443		C3-DKO_125uM LLOMe_Gal3 488_ALIX 568_R3.lif - Image009-7	39	4.092	0.105	0.410249							49	833.567		C3-DKO_125uM LLOMe_Wash_Gal3 488_ALIX 568_R3.lif - Image007-1	24	2.155	0.09	0.258528
				C2-DKO_UNT_Gal3 488_ALIX 568_R3.lif - Image008-4	23	0.593	0.026	0.0565148									C2-DKO_125uM LLOMe_Gal3 488_ALIX 568_R3.lif - Image009-7	27	1.504	0.056	0.150786										C2-DKO_125uM LLOMe_Wash_Gal3 488_ALIX 568_R3.lif - Image007-1	24	6.305	0.263	0.756388
	50	1144.07		C3-DKO_UNT_Gal3 488_ALIX 568_R3.lif - Image008-3	15	0.636	0.042	0.0555911						50	916.264		C3-DKO_125uM LLOMe_Gal3 488_ALIX 568_R3.lif - Image009-6	36	2.328	0.065	0.254075							50	892.694		C3-DKO_125uM LLOMe_Wash_Gal3 488_ALIX 568_R3.lif - Image008-8	28	1.793	0.064	0.200853
				C2-DKO_UNT_Gal3 488_ALIX 568_R3.lif - Image008-3	22	0.622	0.028	0.0543674									C2-DKO_125uM LLOMe_Gal3 488_ALIX 568_R3.lif - Image009-6	9	0.549	0.061	0.0599172										C2-DKO_125uM LLOMe_Wash_Gal3 488_ALIX 568_R3.lif - Image008-8	52	10.787	0.207	1.20836
	51	1038.64		C3-DKO_UNT_Gal3 488_ALIX 568_R3.lif - Image008-2	14	0.333	0.024	0.0320612						51	1069.51		C3-DKO_125uM LLOMe_Gal3 488_ALIX 568_R3.lif - Image009-5	73	6.897	0.094	0.644874							51	1257.74		C3-DKO_125uM LLOMe_Wash_Gal3 488_ALIX 568_R3.lif - Image008-7	45	2.126	0.047	0.169033
				C2-DKO_UNT_Gal3 488_ALIX 568_R3.lif - Image008-2	19	0.535	0.028	0.0515097									C2-DKO_125uM LLOMe_Gal3 488_ALIX 568_R3.lif - Image009-5	21	1.75	0.083	0.163626										C2-DKO_125uM LLOMe_Wash_Gal3 488_ALIX 568_R3.lif - Image008-7	93	27.677	0.298	2.20054
	52	1280.76		C3-DKO_UNT_Gal3 488_ALIX 568_R3.lif - Image008-1	28	0.651	0.023	0.0508292						52	999.077		C3-DKO_125uM LLOMe_Gal3 488_ALIX 568_R3.lif - Image009-4	34	3.311	0.097	0.331406							52	937.434		C3-DKO_125uM LLOMe_Wash_Gal3 488_ALIX 568_R3.lif - Image008-6	31	2.111	0.068	0.225189
				C2-DKO_UNT_Gal3 488_ALIX 568_R3.lif - Image008-1	25	0.665	0.027	0.0519223									C2-DKO_125uM LLOMe_Gal3 488_ALIX 568_R3.lif - Image009-4	22	0.911	0.041	0.0911842										C2-DKO_125uM LLOMe_Wash_Gal3 488_ALIX 568_R3.lif - Image008-6	25	1.345	0.054	0.143477
	53	1125.6		C3-DKO_UNT_Gal3 488_ALIX 568_R3.lif - Image009-6	27	0.868	0.032	0.0771142						53	897.278		C3-DKO_125uM LLOMe_Gal3 488_ALIX 568_R3.lif - Image009-3	57	3.586	0.063	0.399653							53	1225.19		C3-DKO_125uM LLOMe_Wash_Gal3 488_ALIX 568_R3.lif - Image008-5	29	2.444	0.084	0.199479
				C2-DKO_UNT_Gal3 488_ALIX 568_R3.lif - Image009-6	11	0.362	0.033	0.0321605									C2-DKO_125uM LLOMe_Gal3 488_ALIX 568_R3.lif - Image009-3	20	1.359	0.068	0.151458										C2-DKO_125uM LLOMe_Wash_Gal3 488_ALIX 568_R3.lif - Image008-5	97	26.968	0.278	2.20113
	54	861.243		C3-DKO_UNT_Gal3 488_ALIX 568_R3.lif - Image009-5	24	0.795	0.033	0.0923084						54	627.959		C3-DKO_125uM LLOMe_Gal3 488_ALIX 568_R3.lif - Image009-2	47	3.731	0.079	0.594147							54	797.272		C3-DKO_125uM LLOMe_Wash_Gal3 488_ALIX 568_R3.lif - Image008-4	41	2.516	0.061	0.315576
				C2-DKO_UNT_Gal3 488_ALIX 568_R3.lif - Image009-5	35	0.839	0.024	0.0974173									C2-DKO_125uM LLOMe_Gal3 488_ALIX 568_R3.lif - Image009-2	18	0.709	0.039	0.112905										C2-DKO_125uM LLOMe_Wash_Gal3 488_ALIX 568_R3.lif - Image008-4	74	16.398	0.222	2.05676
	55	1038		C3-DKO_UNT_Gal3 488_ALIX 568_R3.lif - Image009-4	16	0.419	0.026	0.0403659						55	592.517		C3-DKO_125uM LLOMe_Gal3 488_ALIX 568_R3.lif - Image009-1	31	1.489	0.048	0.251301							55	858.438		C3-DKO_125uM LLOMe_Wash_Gal3 488_ALIX 568_R3.lif - Image008-3	21	1.446	0.069	0.168445
				C2-DKO_UNT_Gal3 488_ALIX 568_R3.lif - Image009-4	21	0.521	0.025	0.0501925									C2-DKO_125uM LLOMe_Gal3 488_ALIX 568_R3.lif - Image009-1	8	0.535	0.067	0.0902928										C2-DKO_125uM LLOMe_Wash_Gal3 488_ALIX 568_R3.lif - Image008-3	58	11.452	0.197	1.33405
	56	1142.07		C3-DKO_UNT_Gal3 488_ALIX 568_R3.lif - Image009-3	6	1.287	0.214	0.11269						56	947.426		C3-DKO_125uM LLOMe_Gal3 488_ALIX 568_R3.lif - Image010-7	45	3.268	0.073	0.344935							56	1371.67		C3-DKO_125uM LLOMe_Wash_Gal3 488_ALIX 568_R3.lif - Image008-2	40	3.268	0.082	0.23825
				C2-DKO_UNT_Gal3 488_ALIX 568_R3.lif - Image009-3	29	0.636	0.022	0.0556882									C2-DKO_125uM LLOMe_Gal3 488_ALIX 568_R3.lif - Image010-7	15	0.405	0.027	0.0427474										C2-DKO_125uM LLOMe_Wash_Gal3 488_ALIX 568_R3.lif - Image008-2	66	7.519	0.114	0.548164
	57	831.499		C3-DKO_UNT_Gal3 488_ALIX 568_R3.lif - Image009-2	31	0.694	0.022	0.0834637						57	1005.05		C3-DKO_125uM LLOMe_Gal3 488_ALIX 568_R3.lif - Image010-6	85	7.375	0.087	0.733795							57	1224.74		C3-DKO_125uM LLOMe_Wash_Gal3 488_ALIX 568_R3.lif - Image008-1	71	6.203	0.087	0.506474
				C2-DKO_UNT_Gal3 488_ALIX 568_R3.lif - Image009-2	26	0.607	0.023	0.0730007									C2-DKO_125uM LLOMe_Gal3 488_ALIX 568_R3.lif - Image010-6	19	0.737	0.039	0.0733298										C2-DKO_125uM LLOMe_Wash_Gal3 488_ALIX 568_R3.lif - Image008-1	61	9.269	0.152	0.756813
	58	1015.65		C3-DKO_UNT_Gal3 488_ALIX 568_R3.lif - Image009-1	15	0.289	0.019	0.0284547						58	870.7		C3-DKO_125uM LLOMe_Gal3 488_ALIX 568_R3.lif - Image010-5	38	2.386	0.063	0.274032							58	597.853		C3-DKO_125uM LLOMe_Wash_Gal3 488_ALIX 568_R3.lif - Image009-8	30	1.316	0.044	0.220121
				C2-DKO_UNT_Gal3 488_ALIX 568_R3.lif - Image009-1	15	0.419	0.028	0.0412545									C2-DKO_125uM LLOMe_Gal3 488_ALIX 568_R3.lif - Image010-5	14	0.68	0.049	0.0780981										C2-DKO_125uM LLOMe_Wash_Gal3 488_ALIX 568_R3.lif - Image009-8	56	16.239	0.29	2.71622
	59	810.517		C3-DKO_UNT_Gal3 488_ALIX 568_R3.lif - Image010-7	10	0.362	0.036	0.0446629						59	942.856		C3-DKO_125uM LLOMe_Gal3 488_ALIX 568_R3.lif - Image010-4	49	3.181	0.065	0.337379							59	934.412		C3-DKO_125uM LLOMe_Wash_Gal3 488_ALIX 568_R3.lif - Image009-7	21	1.504	0.072	0.160957
				C2-DKO_UNT_Gal3 488_ALIX 568_R3.lif - Image010-7	33	0.781	0.024	0.0963583									C2-DKO_125uM LLOMe_Gal3 488_ALIX 568_R3.lif - Image010-4	15	0.839	0.056	0.088985										C2-DKO_125uM LLOMe_Wash_Gal3 488_ALIX 568_R3.lif - Image009-7	66	12.653	0.192	1.35411
	60	775.64		C3-DKO_UNT_Gal3 488_ALIX 568_R3.lif - Image010-6	16	0.333	0.021	0.0429323						60	728.818		C3-DKO_125uM LLOMe_Gal3 488_ALIX 568_R3.lif - Image010-3	49	2.935	0.06	0.402707							60	882.312		C3-DKO_125uM LLOMe_Wash_Gal3 488_ALIX 568_R3.lif - Image009-6	24	1.822	0.076	0.206503
				C2-DKO_UNT_Gal3 488_ALIX 568_R3.lif - Image010-6	14	0.419	0.03	0.0540199									C2-DKO_125uM LLOMe_Gal3 488_ALIX 568_R3.lif - Image010-3	17	0.737	0.043	0.101123										C2-DKO_125uM LLOMe_Wash_Gal3 488_ALIX 568_R3.lif - Image009-6	72	19.16	0.266	2.17157

## Sheet: 5KO - R1
C3 = ALIX, C2 = GAL3
	5KO_VEH_R1_2024.11.17													5KO_LLOMe_R1_2024.11.17														5KO_LLOMe_WASH_R1_2024.11.17
	CELL	AREA		IMAGE	COUNT	AREA	AVG SIZE	% AREA		ALIX	Gal3			CELL	AREA		IMAGE	COUNT	AREA	AVG SIZE	% AREA		ALIX	Gal3				CELL	AREA		IMAGE	COUNT	AREA	AVG SIZE	% AREA		ALIX	Gal3
	1	848.49		C3-5KO_UNT_Gal3 488 ALIX 568.lif - Image001-6	1	1.041	1.041	0.122689		0.122689	0.100532			1	1223.38		C3-5KO_125uM LLOMe_Gal3 488 ALIX 568.lif - Image001-7	80	6.782	0.085	0.554365		0.554365	0.0673543				1	811.515		C3-5KO_125uM LLOMe_Wash_Gal3 488 ALIX 568.lif - Image001-6	32	1.301	0.041	0.160317		0.160317	0.160317
				C2-5KO_UNT_Gal3 488 ALIX 568.lif - Image001-6	31	0.853	0.028	0.100532		0.0794808	0.115393						C2-5KO_125uM LLOMe_Gal3 488 ALIX 568.lif - Image001-7	13	0.824	0.063	0.0673543		0.518762	0.0562763							C2-5KO_125uM LLOMe_Wash_Gal3 488 ALIX 568.lif - Image001-6	13	1.301	0.1	0.160317		0.223694	0.360583
	2	927.268		C3-5KO_UNT_Gal3 488 ALIX 568.lif - Image001-5	24	0.737	0.031	0.0794808		0.050862	0.0778858			2	1156.79		C3-5KO_125uM LLOMe_Gal3 488 ALIX 568.lif - Image001-6	59	6.001	0.102	0.518762		0.65573	0.296917				2	950.404		C3-5KO_125uM LLOMe_Wash_Gal3 488 ALIX 568.lif - Image001-5	40	2.126	0.053	0.223694		0.246081	1.03508
				C2-5KO_UNT_Gal3 488 ALIX 568.lif - Image001-5	46	1.07	0.023	0.115393		0.110648	0.0977038						C2-5KO_125uM LLOMe_Gal3 488 ALIX 568.lif - Image001-6	11	0.651	0.059	0.0562763		0.595892	0.0620181							C2-5KO_125uM LLOMe_Wash_Gal3 488 ALIX 568.lif - Image001-5	18	3.427	0.19	0.360583		0.412798	1.13928
	3	910.307		C3-5KO_UNT_Gal3 488 ALIX 568.lif - Image001-4	13	0.463	0.036	0.050862		0.0477298	0.0771243			3	1329.66		C3-5KO_125uM LLOMe_Gal3 488 ALIX 568.lif - Image001-5	130	8.719	0.067	0.65573		1.0726	0.0687808				3	998.86		C3-5KO_125uM LLOMe_Wash_Gal3 488 ALIX 568.lif - Image001-4	42	2.458	0.059	0.246081		0.146008	0.766116
				C2-5KO_UNT_Gal3 488 ALIX 568.lif - Image001-4	26	0.709	0.027	0.0778858		0.0711147	0.0563533						C2-5KO_125uM LLOMe_Gal3 488 ALIX 568.lif - Image001-5	61	3.948	0.065	0.296917		0.332412	0.328681							C2-5KO_125uM LLOMe_Wash_Gal3 488 ALIX 568.lif - Image001-4	87	10.339	0.119	1.03508		0.199149	0.771368
	4	888.399		C3-5KO_UNT_Gal3 488 ALIX 568.lif - Image001-3	27	0.983	0.036	0.110648		0.0522143	0.0135222			4	1235.12		C3-5KO_125uM LLOMe_Gal3 488 ALIX 568.lif - Image001-4	86	7.36	0.086	0.595892		0.851518	0.129254				4	875.732		C3-5KO_125uM LLOMe_Wash_Gal3 488 ALIX 568.lif - Image001-3	63	3.615	0.057	0.412798		0.0842837	0.399431
				C2-5KO_UNT_Gal3 488 ALIX 568.lif - Image001-3	35	0.868	0.025	0.0977038		0.0438687	0.0793161						C2-5KO_125uM LLOMe_Gal3 488 ALIX 568.lif - Image001-4	9	0.766	0.085	0.0620181		0.555749	0.0948926							C2-5KO_125uM LLOMe_Wash_Gal3 488 ALIX 568.lif - Image001-3	48	9.977	0.208	1.13928		0.107091	0.626442
	5	1030.8		C3-5KO_UNT_Gal3 488 ALIX 568.lif - Image001-2	6	0.492	0.082	0.0477298		0.0623123	0.0716915			5	1093.33		C3-5KO_125uM LLOMe_Gal3 488 ALIX 568.lif - Image001-3	99	11.727	0.118	1.0726		0.367055	0.0782386				5	881.459		C3-5KO_125uM LLOMe_Wash_Gal3 488 ALIX 568.lif - Image001-2	32	1.287	0.04	0.146008		0.0670229	1.19925
				C2-5KO_UNT_Gal3 488 ALIX 568.lif - Image001-2	22	0.795	0.036	0.0771243		0.0880322	0.0766479						C2-5KO_125uM LLOMe_Gal3 488 ALIX 568.lif - Image001-3	15	0.752	0.05	0.0687808		1.66475	0.0576577							C2-5KO_125uM LLOMe_Wash_Gal3 488 ALIX 568.lif - Image001-2	37	6.753	0.183	0.766116		0.13059	0.809959
	6	1077.13		C3-5KO_UNT_Gal3 488 ALIX 568.lif - Image001-1	42	0.766	0.018	0.0711147		0.0416688	0.0994068			6	1152.79		C3-5KO_125uM LLOMe_Gal3 488 ALIX 568.lif - Image001-2	62	3.832	0.062	0.332412		0.628552	0.153536				6	864.179		C3-5KO_125uM LLOMe_Wash_Gal3 488 ALIX 568.lif - Image001-1	32	1.721	0.054	0.199149		0.113901	0.621046
				C2-5KO_UNT_Gal3 488 ALIX 568.lif - Image001-1	25	0.607	0.024	0.0563533		0.0362366	0.105134						C2-5KO_125uM LLOMe_Gal3 488 ALIX 568.lif - Image001-2	34	3.789	0.111	0.328681		1.15623	0.0288347							C2-5KO_125uM LLOMe_Wash_Gal3 488 ALIX 568.lif - Image001-1	62	6.666	0.108	0.771368		0.253042	0.863563
	7	746.922		C3-5KO_UNT_Gal3 488 ALIX 568.lif - Image003-6	6	0.39	0.065	0.0522143		0.028273	0.0490744			7	1297.45		C3-5KO_125uM LLOMe_Gal3 488 ALIX 568.lif - Image001-1	115	11.048	0.096	0.851518		0.824944	0.0302092				7	1064.26		C3-5KO_125uM LLOMe_Wash_Gal3 488 ALIX 568.lif - Image002-5	21	0.897	0.043	0.0842837		0.13375	1.23664
				C2-5KO_UNT_Gal3 488 ALIX 568.lif - Image003-6	7	0.101	0.014	0.0135222		0.00757609	0.0717552						C2-5KO_125uM LLOMe_Gal3 488 ALIX 568.lif - Image001-1	16	1.677	0.105	0.129254		0.669044	0.261604							C2-5KO_125uM LLOMe_Wash_Gal3 488 ALIX 568.lif - Image002-5	27	4.251	0.157	0.399431		0.196506	1.25871
	8	1021.23		C3-5KO_UNT_Gal3 488 ALIX 568.lif - Image003-5	11	0.448	0.041	0.0438687		0.0449358	0.098841			8	837.789		C3-5KO_125uM LLOMe_Gal3 488 ALIX 568.lif - Image002-7	70	4.656	0.067	0.555749		0.722208	0.152141				8	1241.93		C3-5KO_125uM LLOMe_Wash_Gal3 488 ALIX 568.lif - Image002-4	35	1.33	0.038	0.107091		0.0871015	0.414261
				C2-5KO_UNT_Gal3 488 ALIX 568.lif - Image003-5	30	0.81	0.027	0.0793161		0.117851	0.076388						C2-5KO_125uM LLOMe_Gal3 488 ALIX 568.lif - Image002-7	9	0.795	0.088	0.0948926		0.573663	0.0436006							C2-5KO_125uM LLOMe_Wash_Gal3 488 ALIX 568.lif - Image002-4	68	7.78	0.114	0.626442		0.140634	1.04001
	9	927.586		C3-5KO_UNT_Gal3 488 ALIX 568.lif - Image003-4	31	0.578	0.019	0.0623123		0.0823617	0.0780637			9	961.163		C3-5KO_125uM LLOMe_Gal3 488 ALIX 568.lif - Image002-6	63	3.528	0.056	0.367055		0.243746	0.283239				9	948.929		C3-5KO_125uM LLOMe_Wash_Gal3 488 ALIX 568.lif - Image002-3	19	0.636	0.033	0.0670229		0.208062	0.945509
				C2-5KO_UNT_Gal3 488 ALIX 568.lif - Image003-4	22	0.665	0.03	0.0716915		0.0814333	0.0524125						C2-5KO_125uM LLOMe_Gal3 488 ALIX 568.lif - Image002-6	16	0.752	0.047	0.0782386		0.640658	0.209722							C2-5KO_125uM LLOMe_Wash_Gal3 488 ALIX 568.lif - Image002-3	57	11.38	0.2	1.19925		0.213314	0.76507
	10	1018.95		C3-5KO_UNT_Gal3 488 ALIX 568.lif - Image003-3	35	0.897	0.026	0.0880322		0.204656	0.0796579			10	1078.78		C3-5KO_125uM LLOMe_Gal3 488 ALIX 568.lif - Image002-5	151	17.959	0.119	1.66475		0.499284	0.0674116				10	1196.11		C3-5KO_125uM LLOMe_Wash_Gal3 488 ALIX 568.lif - Image002-2	31	1.562	0.05	0.13059		0.1804	1.156
				C2-5KO_UNT_Gal3 488 ALIX 568.lif - Image003-3	35	0.781	0.022	0.0766479		0.0547723	0.0591621						C2-5KO_125uM LLOMe_Gal3 488 ALIX 568.lif - Image002-5	16	0.622	0.039	0.0576577		0.701302	0.0730951							C2-5KO_125uM LLOMe_Wash_Gal3 488 ALIX 568.lif - Image002-2	51	9.688	0.19	0.809959		0.193954	1.14392
	11	902.353		C3-5KO_UNT_Gal3 488 ALIX 568.lif - Image003-2	18	0.376	0.021	0.0416688		0.114275	0.0584866			11	791.343		C3-5KO_125uM LLOMe_Gal3 488 ALIX 568.lif - Image002-4	56	4.974	0.089	0.628552		0.485316	0.170549				11	1257.23		C3-5KO_125uM LLOMe_Wash_Gal3 488 ALIX 568.lif - Image002-1	18	1.432	0.08	0.113901		0.123529	1.14011
				C2-5KO_UNT_Gal3 488 ALIX 568.lif - Image003-2	41	0.897	0.022	0.0994068		0.12679	0.0217759						C2-5KO_125uM LLOMe_Gal3 488 ALIX 568.lif - Image002-4	22	1.215	0.055	0.153536		0.49678	0.103746							C2-5KO_125uM LLOMe_Wash_Gal3 488 ALIX 568.lif - Image002-1	45	7.808	0.174	0.621046		0.146361	1.23692
	12	838.931		C3-5KO_UNT_Gal3 488 ALIX 568.lif - Image003-1	9	0.304	0.034	0.0362366		0.0488247	0.0419836			12	1054.29		C3-5KO_125uM LLOMe_Gal3 488 ALIX 568.lif - Image002-3	118	12.19	0.103	1.15623		0.522514	0.170024				12	1285.95		C3-5KO_125uM LLOMe_Wash_Gal3 488 ALIX 568.lif - Image003-6	41	3.254	0.079	0.253042		0.173622	1.16701
				C2-5KO_UNT_Gal3 488 ALIX 568.lif - Image003-1	37	0.882	0.024	0.105134		0.105112	0.0595446						C2-5KO_125uM LLOMe_Gal3 488 ALIX 568.lif - Image002-3	10	0.304	0.03	0.0288347		0.275049	0.301011							C2-5KO_125uM LLOMe_Wash_Gal3 488 ALIX 568.lif - Image003-6	48	11.105	0.231	0.863563		0.130362	0.811443
	13	1177.8		C3-5KO_UNT_Gal3 488 ALIX 568.lif - Image004-7	19	0.333	0.018	0.028273		0.0453257	0.0679326			13	860.665		C3-5KO_125uM LLOMe_Gal3 488 ALIX 568.lif - Image002-2	68	7.1	0.104	0.824944		1.22497	0.0311433				13	1362.24		C3-5KO_125uM LLOMe_Wash_Gal3 488 ALIX 568.lif - Image003-5	42	1.822	0.043	0.13375		0.192928	1.72464
				C2-5KO_UNT_Gal3 488 ALIX 568.lif - Image004-7	22	0.578	0.026	0.0490744		0.0835047	0.049349						C2-5KO_125uM LLOMe_Gal3 488 ALIX 568.lif - Image002-2	6	0.26	0.043	0.0302092		0.778878	0.13999							C2-5KO_125uM LLOMe_Wash_Gal3 488 ALIX 568.lif - Image003-5	78	16.846	0.216	1.23664		0.226065	0.867386
	14	1148.35		C3-5KO_UNT_Gal3 488 ALIX 568.lif - Image004-6	2	0.087	0.043	0.00757609		0.0737765	0.0916919			14	1110.84		C3-5KO_125uM LLOMe_Gal3 488 ALIX 568.lif - Image002-1	109	7.432	0.068	0.669044		0.811436	0.0706829				14	691.583		C3-5KO_125uM LLOMe_Wash_Gal3 488 ALIX 568.lif - Image003-4	28	1.359	0.049	0.196506		0.263903	1.21857
				C2-5KO_UNT_Gal3 488 ALIX 568.lif - Image004-6	31	0.824	0.027	0.0717552		0.0639275	0.0532524						C2-5KO_125uM LLOMe_Gal3 488 ALIX 568.lif - Image002-1	35	2.906	0.083	0.261604		0.450992	0.114643							C2-5KO_125uM LLOMe_Wash_Gal3 488 ALIX 568.lif - Image003-4	51	8.705	0.171	1.25871		0.1212	0.782825
	15	1126.05		C3-5KO_UNT_Gal3 488 ALIX 568.lif - Image004-5	24	0.506	0.021	0.0449358		0.0792798	0.0578785			15	1083.21		C3-5KO_125uM LLOMe_Gal3 488 ALIX 568.lif - Image003-6	115	7.823	0.068	0.722208		0.238088	0.0449866				15	946.023		C3-5KO_125uM LLOMe_Wash_Gal3 488 ALIX 568.lif - Image003-3	24	0.824	0.034	0.0871015		0.0982882	0.6211
				C2-5KO_UNT_Gal3 488 ALIX 568.lif - Image004-5	49	1.113	0.023	0.098841		0.0684434	0.0557973						C2-5KO_125uM LLOMe_Gal3 488 ALIX 568.lif - Image003-6	22	1.648	0.075	0.152141		1.14946	0.17771							C2-5KO_125uM LLOMe_Wash_Gal3 488 ALIX 568.lif - Image003-3	37	3.919	0.106	0.414261		0.176158	1.09338
	16	1116.67		C3-5KO_UNT_Gal3 488 ALIX 568.lif - Image004-4	20	1.316	0.066	0.117851		0.0406652	0.0674271			16	1094.02		C3-5KO_125uM LLOMe_Gal3 488 ALIX 568.lif - Image003-5	86	6.276	0.073	0.573663		0.722241	0.158719				16	966.339		C3-5KO_125uM LLOMe_Wash_Gal3 488 ALIX 568.lif - Image003-2	14	1.359	0.097	0.140634		0.232556	0.232556
				C2-5KO_UNT_Gal3 488 ALIX 568.lif - Image004-4	35	0.853	0.024	0.076388		0.0488282	0.0597207						C2-5KO_125uM LLOMe_Gal3 488 ALIX 568.lif - Image003-5	14	0.477	0.034	0.0436006		0.650923	0.138646							C2-5KO_125uM LLOMe_Wash_Gal3 488 ALIX 568.lif - Image003-2	60	10.05	0.167	1.04001		0.218811	0.563809
	17	1000.47		C3-5KO_UNT_Gal3 488 ALIX 568.lif - Image004-3	35	0.824	0.024	0.0823617		0.110156	0.0516446			17	1281.25		C3-5KO_125uM LLOMe_Gal3 488 ALIX 568.lif - Image003-4	55	3.123	0.057	0.243746		0.416528	0.0980315				17	958.849		C3-5KO_125uM LLOMe_Wash_Gal3 488 ALIX 568.lif - Image003-1	33	1.995	0.06	0.208062		0.329036	1.29276
				C2-5KO_UNT_Gal3 488 ALIX 568.lif - Image004-3	40	0.781	0.02	0.0780637		0.0432209	0.051251						C2-5KO_125uM LLOMe_Gal3 488 ALIX 568.lif - Image003-4	45	3.629	0.081	0.283239		0.264917	0.0568345							C2-5KO_125uM LLOMe_Wash_Gal3 488 ALIX 568.lif - Image003-1	62	9.066	0.146	0.945509		0.296595	1.37086
	18	799.427		C3-5KO_UNT_Gal3 488 ALIX 568.lif - Image004-2	29	0.651	0.022	0.0814333		0.0463631	0.0617463			18	1261.67		C3-5KO_125uM LLOMe_Gal3 488 ALIX 568.lif - Image003-3	112	8.083	0.072	0.640658		0.417302	0.118002				18	901.486		C3-5KO_125uM LLOMe_Wash_Gal3 488 ALIX 568.lif - Image004-8	28	1.923	0.069	0.213314		0.301169	1.4778
				C2-5KO_UNT_Gal3 488 ALIX 568.lif - Image004-2	24	0.419	0.017	0.0524125		0.146702	0.0693348						C2-5KO_125uM LLOMe_Gal3 488 ALIX 568.lif - Image003-3	33	2.646	0.08	0.209722		0.335898	0.304503							C2-5KO_125uM LLOMe_Wash_Gal3 488 ALIX 568.lif - Image004-8	45	6.897	0.153	0.76507		0.320725	1.83508
	19	798.414		C3-5KO_UNT_Gal3 488 ALIX 568.lif - Image004-1	4	1.634	0.408	0.204656		0.0791916	0.0703114			19	729.845		C3-5KO_125uM LLOMe_Gal3 488 ALIX 568.lif - Image003-2	64	3.644	0.057	0.499284		0.336393	0.0972252				19	945.676		C3-5KO_125uM LLOMe_Wash_Gal3 488 ALIX 568.lif - Image004-7	26	1.706	0.066	0.1804		0.344209	2.26654
				C2-5KO_UNT_Gal3 488 ALIX 568.lif - Image004-1	28	0.636	0.023	0.0796579		0.0887603	0.0392931						C2-5KO_125uM LLOMe_Gal3 488 ALIX 568.lif - Image003-2	6	0.492	0.082	0.0674116		0.578056	0.176594							C2-5KO_125uM LLOMe_Wash_Gal3 488 ALIX 568.lif - Image004-7	55	10.932	0.199	1.156		0.243158	0.955452
	20	1002.33		C3-5KO_UNT_Gal3 488 ALIX 568.lif - Image005-6	21	0.549	0.026	0.0547723		0.0771461	0.0883734			20	1166.97		C3-5KO_125uM LLOMe_Gal3 488 ALIX 568.lif - Image003-1	100	8.184	0.082	0.701302		0.752868	0.192757				20	954.352		C3-5KO_125uM LLOMe_Wash_Gal3 488 ALIX 568.lif - Image004-6	38	1.851	0.049	0.193954		0.0905759	1.355
				C2-5KO_UNT_Gal3 488 ALIX 568.lif - Image005-6	27	0.593	0.022	0.0591621		0.0743328	0.0253208						C2-5KO_125uM LLOMe_Gal3 488 ALIX 568.lif - Image003-1	14	0.853	0.061	0.0730951		0.553821	0.234035							C2-5KO_125uM LLOMe_Wash_Gal3 488 ALIX 568.lif - Image004-6	63	10.917	0.173	1.14392		0.42787	0.692803
	21	1037.85		C3-5KO_UNT_Gal3 488 ALIX 568.lif - Image005-5	52	1.186	0.023	0.114275		0.0585275	0.0540653			21	1313.99		C3-5KO_125uM LLOMe_Gal3 488 ALIX 568.lif - Image004-6	92	6.377	0.069	0.485316		0.344545	0.198694				21	1065.33		C3-5KO_125uM LLOMe_Wash_Gal3 488 ALIX 568.lif - Image004-5	30	1.316	0.044	0.123529		0.166892	1.37104
				C2-5KO_UNT_Gal3 488 ALIX 568.lif - Image005-5	31	0.607	0.02	0.0584866		0.200432	0.0841272						C2-5KO_125uM LLOMe_Gal3 488 ALIX 568.lif - Image004-6	41	2.241	0.055	0.170549		0.491408	0.11366							C2-5KO_125uM LLOMe_Wash_Gal3 488 ALIX 568.lif - Image004-5	75	12.146	0.162	1.14011		0.11261	1.30913
	22	1060.81		C3-5KO_UNT_Gal3 488 ALIX 568.lif - Image005-4	1	1.345	1.345	0.12679		0.0474618	0.0509034			22	1184.63		C3-5KO_125uM LLOMe_Gal3 488 ALIX 568.lif - Image004-5	88	5.885	0.067	0.49678		0.45483	0.058149				22	1363.07		C3-5KO_125uM LLOMe_Wash_Gal3 488 ALIX 568.lif - Image004-4	33	1.995	0.06	0.146361		0.160113	0.618416
				C2-5KO_UNT_Gal3 488 ALIX 568.lif - Image005-4	10	0.231	0.023	0.0217759		0.0873109	0.0846173						C2-5KO_125uM LLOMe_Gal3 488 ALIX 568.lif - Image004-5	28	1.229	0.044	0.103746		0.555486	0.129576							C2-5KO_125uM LLOMe_Wash_Gal3 488 ALIX 568.lif - Image004-4	114	16.86	0.148	1.23692		0.0620663	1.01237
	23	1067.08		C3-5KO_UNT_Gal3 488 ALIX 568.lif - Image005-3	24	0.521	0.022	0.0488247		0.056816	0.0333207			23	1173.37		C3-5KO_125uM LLOMe_Gal3 488 ALIX 568.lif - Image004-4	95	6.131	0.065	0.522514		0.314385	0.145988				23	982.593		C3-5KO_125uM LLOMe_Wash_Gal3 488 ALIX 568.lif - Image004-3	38	1.706	0.045	0.173622		0.166542	1.09964
				C2-5KO_UNT_Gal3 488 ALIX 568.lif - Image005-3	13	0.448	0.034	0.0419836		0.139563	0.0499376						C2-5KO_125uM LLOMe_Gal3 488 ALIX 568.lif - Image004-4	22	1.995	0.091	0.170024		0.639663	0.103448							C2-5KO_125uM LLOMe_Wash_Gal3 488 ALIX 568.lif - Image004-3	66	11.467	0.174	1.16701		0.0654151	0.483278
	24	1237.73		C3-5KO_UNT_Gal3 488 ALIX 568.lif - Image005-2	11	1.301	0.118	0.105112		0.106982	0.146865			24	835.851		C3-5KO_125uM LLOMe_Gal3 488 ALIX 568.lif - Image004-3	45	2.299	0.051	0.275049		0.997398	0.291039				24	1031.74		C3-5KO_125uM LLOMe_Wash_Gal3 488 ALIX 568.lif - Image004-2	24	1.345	0.056	0.130362		0.152392	0.235477
				C2-5KO_UNT_Gal3 488 ALIX 568.lif - Image005-2	30	0.737	0.025	0.0595446		0.0682366	0.061032						C2-5KO_125uM LLOMe_Gal3 488 ALIX 568.lif - Image004-3	35	2.516	0.072	0.301011		0.650293	0.0412009							C2-5KO_125uM LLOMe_Wash_Gal3 488 ALIX 568.lif - Image004-2	70	8.372	0.12	0.811443		0.101206	1.15495
	25	893.533		C3-5KO_UNT_Gal3 488 ALIX 568.lif - Image005-1	17	0.405	0.024	0.0453257		0.0312392	0.069139			25	1021.09		C3-5KO_125uM LLOMe_Gal3 488 ALIX 568.lif - Image004-2	107	12.508	0.117	1.22497		0.54681	0.390395				25	734.472		C3-5KO_125uM LLOMe_Wash_Gal3 488 ALIX 568.lif - Image004-1	29	1.417	0.049	0.192928		0.137656	0.713842
				C2-5KO_UNT_Gal3 488 ALIX 568.lif - Image005-1	26	0.607	0.023	0.0679326		0.0350337	0.107714						C2-5KO_125uM LLOMe_Gal3 488 ALIX 568.lif - Image004-2	12	0.318	0.027	0.0311433		0.755911	0.0523899							C2-5KO_125uM LLOMe_Wash_Gal3 488 ALIX 568.lif - Image004-1	65	12.667	0.195	1.72464		0.132475	1.64901
	26	849.054		C3-5KO_UNT_Gal3 488 ALIX 568.lif - Image006-6	25	0.709	0.028	0.0835047		0.0345742	0.0429908			26	1208.66		C3-5KO_125uM LLOMe_Gal3 488 ALIX 568.lif - Image004-1	113	9.414	0.083	0.778878		0.767878	0.0193942				26	1016.96		C3-5KO_125uM LLOMe_Wash_Gal3 488 ALIX 568.lif - Image005-6	32	2.299	0.072	0.226065		0.153745	0.953588
				C2-5KO_UNT_Gal3 488 ALIX 568.lif - Image006-6	17	0.419	0.025	0.049349		0.0748304	0.153359						C2-5KO_125uM LLOMe_Gal3 488 ALIX 568.lif - Image004-1	24	1.692	0.07	0.13999		0.387068	0.159854							C2-5KO_125uM LLOMe_Wash_Gal3 488 ALIX 568.lif - Image005-6	39	8.821	0.226	0.867386		0.16633	0.910606
	27	803.779		C3-5KO_UNT_Gal3 488 ALIX 568.lif - Image006-5	18	0.593	0.033	0.0737765		0.0443418	0.0695379			27	1022.88		C3-5KO_125uM LLOMe_Gal3 488 ALIX 568.lif - Image005-6	101	8.3	0.082	0.811436		0.237197	0.0647171				27	1073.88		C3-5KO_125uM LLOMe_Wash_Gal3 488 ALIX 568.lif - Image005-5	57	2.834	0.05	0.263903		0.0723698	1.06019
				C2-5KO_UNT_Gal3 488 ALIX 568.lif - Image006-5	31	0.737	0.024	0.0916919		0.0442352	0.0531027						C2-5KO_125uM LLOMe_Gal3 488 ALIX 568.lif - Image005-6	14	0.723	0.052	0.0706829		0.561447	0.238043							C2-5KO_125uM LLOMe_Wash_Gal3 488 ALIX 568.lif - Image005-5	74	13.086	0.177	1.21857		0.146226	1.43118
	28	814.986		C3-5KO_UNT_Gal3 488 ALIX 568.lif - Image006-4	22	0.521	0.024	0.0639275		0.0551327	0.0350908			28	1147.91		C3-5KO_125uM LLOMe_Gal3 488 ALIX 568.lif - Image005-5	66	5.177	0.078	0.450992		0.718434	0.159282				28	1145.21		C3-5KO_125uM LLOMe_Wash_Gal3 488 ALIX 568.lif - Image005-4	31	1.388	0.045	0.1212		0.102182	0.907639
				C2-5KO_UNT_Gal3 488 ALIX 568.lif - Image006-4	16	0.434	0.027	0.0532524		0.107219	0.0636361						C2-5KO_125uM LLOMe_Gal3 488 ALIX 568.lif - Image005-5	16	1.316	0.082	0.114643		0.705917	0.0560239							C2-5KO_125uM LLOMe_Wash_Gal3 488 ALIX 568.lif - Image005-4	54	8.965	0.166	0.782825		0.172413	2.25426
	29	948.539		C3-5KO_UNT_Gal3 488 ALIX 568.lif - Image006-3	24	0.752	0.031	0.0792798		0.0227214	0.0540003			29	995.852		C3-5KO_125uM LLOMe_Gal3 488 ALIX 568.lif - Image005-4	45	2.371	0.053	0.238088		0.937668	0.362433				29	1485.43		C3-5KO_125uM LLOMe_Wash_Gal3 488 ALIX 568.lif - Image005-3	31	1.46	0.047	0.0982882		0.503025	1.49414
				C2-5KO_UNT_Gal3 488 ALIX 568.lif - Image006-3	23	0.549	0.024	0.0578785		0.0284373	0.0554971						C2-5KO_125uM LLOMe_Gal3 488 ALIX 568.lif - Image005-4	10	0.448	0.045	0.0449866		0.276819	0.0944506							C2-5KO_125uM LLOMe_Wash_Gal3 488 ALIX 568.lif - Image005-3	84	9.226	0.11	0.6211		0.224102	2.00731
	30	1035.89		C3-5KO_UNT_Gal3 488 ALIX 568.lif - Image006-2	30	0.709	0.024	0.0684434		0.117649	0.0275905			30	1025.26		C3-5KO_125uM LLOMe_Gal3 488 ALIX 568.lif - Image005-3	120	11.785	0.098	1.14946		0.475039	0.0559793				30	878.191		C3-5KO_125uM LLOMe_Wash_Gal3 488 ALIX 568.lif - Image005-2	24	1.547	0.064	0.176158		0.293013	1.15786
				C2-5KO_UNT_Gal3 488 ALIX 568.lif - Image006-2	30	0.578	0.019	0.0557973		0.0489675	0.0780734						C2-5KO_125uM LLOMe_Gal3 488 ALIX 568.lif - Image005-3	30	1.822	0.061	0.17771		0.320242	0.135851							C2-5KO_125uM LLOMe_Wash_Gal3 488 ALIX 568.lif - Image005-2	50	9.602	0.192	1.09338		0.244917	0.647293
	31	1244.31		C3-5KO_UNT_Gal3 488 ALIX 568.lif - Image006-1	26	0.506	0.019	0.0406652						31	1093.13		C3-5KO_125uM LLOMe_Gal3 488 ALIX 568.lif - Image005-2	92	7.895	0.086	0.722241							31	708.646		C3-5KO_125uM LLOMe_Wash_Gal3 488 ALIX 568.lif - Image005-1	11	1.648	0.15	0.232556
				C2-5KO_UNT_Gal3 488 ALIX 568.lif - Image006-1	34	0.839	0.025	0.0674271									C2-5KO_125uM LLOMe_Gal3 488 ALIX 568.lif - Image005-2	14	1.735	0.124	0.158719										C2-5KO_125uM LLOMe_Wash_Gal3 488 ALIX 568.lif - Image005-1	13	1.648	0.127	0.232556
	32	798.718		C3-5KO_UNT_Gal3 488 ALIX 568.lif - Image007-8	12	0.39	0.033	0.0488282		0.0733842	0.0675463	AVG		32	886.433		C3-5KO_125uM LLOMe_Gal3 488 ALIX 568.lif - Image005-1	68	5.77	0.085	0.650923		0.607155	0.138564	AVG			32	607.83		C3-5KO_125uM LLOMe_Wash_Gal3 488 ALIX 568.lif - Image006-9	26	1.33	0.051	0.218811		0.188175	1.0315	AVG
				C2-5KO_UNT_Gal3 488 ALIX 568.lif - Image007-8	19	0.477	0.025	0.0597207		0.0393918	0.026615	StDev					C2-5KO_125uM LLOMe_Gal3 488 ALIX 568.lif - Image005-1	25	1.229	0.049	0.138646		0.273768	0.0920538	StDev						C2-5KO_125uM LLOMe_Wash_Gal3 488 ALIX 568.lif - Image006-9	25	3.427	0.137	0.563809		0.0920606	0.45346	StDev
	33	1063.03		C3-5KO_UNT_Gal3 488 ALIX 568.lif - Image007-7	5	1.171	0.234	0.110156						33	1180.23		C3-5KO_125uM LLOMe_Gal3 488 ALIX 568.lif - Image006-6	69	4.916	0.071	0.416528							33	1116.29		C3-5KO_125uM LLOMe_Wash_Gal3 488 ALIX 568.lif - Image006-8	65	3.673	0.057	0.329036
				C2-5KO_UNT_Gal3 488 ALIX 568.lif - Image007-7	23	0.549	0.024	0.0516446									C2-5KO_125uM LLOMe_Gal3 488 ALIX 568.lif - Image006-6	21	1.157	0.055	0.0980315										C2-5KO_125uM LLOMe_Wash_Gal3 488 ALIX 568.lif - Image006-8	81	14.431	0.178	1.29276
	34	1270.22		C3-5KO_UNT_Gal3 488 ALIX 568.lif - Image007-6	28	0.549	0.02	0.0432209						34	965.963		C3-5KO_125uM LLOMe_Gal3 488 ALIX 568.lif - Image006-5	49	2.559	0.052	0.264917							34	877.627		C3-5KO_125uM LLOMe_Wash_Gal3 488 ALIX 568.lif - Image006-7	43	2.603	0.061	0.296595
				C2-5KO_UNT_Gal3 488 ALIX 568.lif - Image007-6	25	0.651	0.026	0.051251									C2-5KO_125uM LLOMe_Gal3 488 ALIX 568.lif - Image006-5	8	0.549	0.069	0.0568345										C2-5KO_125uM LLOMe_Wash_Gal3 488 ALIX 568.lif - Image006-7	71	12.031	0.169	1.37086
	35	936.089		C3-5KO_UNT_Gal3 488 ALIX 568.lif - Image007-5	14	0.434	0.031	0.0463631						35	1164.38		C3-5KO_125uM LLOMe_Gal3 488 ALIX 568.lif - Image006-4	86	4.859	0.056	0.417302							35	830.762		C3-5KO_125uM LLOMe_Wash_Gal3 488 ALIX 568.lif - Image006-6	32	2.502	0.078	0.301169
				C2-5KO_UNT_Gal3 488 ALIX 568.lif - Image007-5	22	0.578	0.026	0.0617463									C2-5KO_125uM LLOMe_Gal3 488 ALIX 568.lif - Image006-4	25	1.374	0.055	0.118002										C2-5KO_125uM LLOMe_Wash_Gal3 488 ALIX 568.lif - Image006-6	39	12.277	0.315	1.4778
	36	709.6		C3-5KO_UNT_Gal3 488 ALIX 568.lif - Image007-4	6	1.041	0.174	0.146702						36	1016.08		C3-5KO_125uM LLOMe_Gal3 488 ALIX 568.lif - Image006-3	64	3.413	0.053	0.335898							36	1100.01		C3-5KO_125uM LLOMe_Wash_Gal3 488 ALIX 568.lif - Image006-5	66	3.528	0.053	0.320725
				C2-5KO_UNT_Gal3 488 ALIX 568.lif - Image007-4	23	0.492	0.021	0.0693348									C2-5KO_125uM LLOMe_Gal3 488 ALIX 568.lif - Image006-3	47	3.094	0.066	0.304503										C2-5KO_125uM LLOMe_Wash_Gal3 488 ALIX 568.lif - Image006-5	104	20.186	0.194	1.83508
	37	822.057		C3-5KO_UNT_Gal3 488 ALIX 568.lif - Image007-3	31	0.651	0.021	0.0791916						37	937		C3-5KO_125uM LLOMe_Gal3 488 ALIX 568.lif - Image006-2	55	3.152	0.057	0.336393							37	1012.47		C3-5KO_125uM LLOMe_Wash_Gal3 488 ALIX 568.lif - Image006-4	65	3.485	0.054	0.344209
				C2-5KO_UNT_Gal3 488 ALIX 568.lif - Image007-3	32	0.578	0.018	0.0703114									C2-5KO_125uM LLOMe_Gal3 488 ALIX 568.lif - Image006-2	21	0.911	0.043	0.0972252										C2-5KO_125uM LLOMe_Wash_Gal3 488 ALIX 568.lif - Image006-4	105	22.948	0.219	2.26654
	38	1140.15		C3-5KO_UNT_Gal3 488 ALIX 568.lif - Image007-2	48	1.012	0.021	0.0887603						38	1048.17		C3-5KO_125uM LLOMe_Gal3 488 ALIX 568.lif - Image006-1	89	6.059	0.068	0.578056							38	832.381		C3-5KO_125uM LLOMe_Wash_Gal3 488 ALIX 568.lif - Image006-3	35	2.024	0.058	0.243158
				C2-5KO_UNT_Gal3 488 ALIX 568.lif - Image007-2	17	0.448	0.026	0.0392931									C2-5KO_125uM LLOMe_Gal3 488 ALIX 568.lif - Image006-1	36	1.851	0.051	0.176594										C2-5KO_125uM LLOMe_Wash_Gal3 488 ALIX 568.lif - Image006-3	64	7.953	0.124	0.955452
	39	899.592		C3-5KO_UNT_Gal3 488 ALIX 568.lif - Image007-1	31	0.694	0.022	0.0771461						39	870.006		C3-5KO_125uM LLOMe_Gal3 488 ALIX 568.lif - Image007-6	63	6.55	0.104	0.752868							39	798.226		C3-5KO_125uM LLOMe_Wash_Gal3 488 ALIX 568.lif - Image006-2	20	0.723	0.036	0.0905759
				C2-5KO_UNT_Gal3 488 ALIX 568.lif - Image007-1	31	0.795	0.026	0.0883734									C2-5KO_125uM LLOMe_Gal3 488 ALIX 568.lif - Image007-6	26	1.677	0.065	0.192757										C2-5KO_125uM LLOMe_Wash_Gal3 488 ALIX 568.lif - Image006-2	53	10.816	0.204	1.355
	40	797.764		C3-5KO_UNT_Gal3 488 ALIX 568.lif - Image008-7	31	0.593	0.019	0.0743328						40	994.725		C3-5KO_125uM LLOMe_Gal3 488 ALIX 568.lif - Image007-5	67	5.509	0.082	0.553821							40	1020.64		C3-5KO_125uM LLOMe_Wash_Gal3 488 ALIX 568.lif - Image006-1	70	4.367	0.062	0.42787
				C2-5KO_UNT_Gal3 488 ALIX 568.lif - Image008-7	9	0.202	0.022	0.0253208									C2-5KO_125uM LLOMe_Gal3 488 ALIX 568.lif - Image007-5	30	2.328	0.078	0.234035										C2-5KO_125uM LLOMe_Wash_Gal3 488 ALIX 568.lif - Image006-1	61	7.071	0.116	0.692803
	41	963.65		C3-5KO_UNT_Gal3 488 ALIX 568.lif - Image008-6	20	0.564	0.028	0.0585275						41	1040.79		C3-5KO_125uM LLOMe_Gal3 488 ALIX 568.lif - Image007-4	58	3.586	0.062	0.344545							41	1169.62		C3-5KO_125uM LLOMe_Wash_Gal3 488 ALIX 568.lif - Image008-5	49	1.952	0.04	0.166892
				C2-5KO_UNT_Gal3 488 ALIX 568.lif - Image008-6	27	0.521	0.019	0.0540653									C2-5KO_125uM LLOMe_Gal3 488 ALIX 568.lif - Image007-4	22	2.068	0.094	0.198694										C2-5KO_125uM LLOMe_Wash_Gal3 488 ALIX 568.lif - Image008-5	85	16.036	0.189	1.37104
	42	1031.77		C3-5KO_UNT_Gal3 488 ALIX 568.lif - Image008-5	40	2.068	0.052	0.200432						42	1221.18		C3-5KO_125uM LLOMe_Gal3 488 ALIX 568.lif - Image007-3	72	6.001	0.083	0.491408							42	1168.64		C3-5KO_125uM LLOMe_Wash_Gal3 488 ALIX 568.lif - Image008-4	26	1.316	0.051	0.11261
				C2-5KO_UNT_Gal3 488 ALIX 568.lif - Image008-5	38	0.868	0.023	0.0841272									C2-5KO_125uM LLOMe_Gal3 488 ALIX 568.lif - Image007-3	26	1.388	0.053	0.11366										C2-5KO_125uM LLOMe_Wash_Gal3 488 ALIX 568.lif - Image008-4	109	15.299	0.14	1.30913
	43	1249.42		C3-5KO_UNT_Gal3 488 ALIX 568.lif - Image008-4	12	0.593	0.049	0.0474618						43	820.307		C3-5KO_125uM LLOMe_Gal3 488 ALIX 568.lif - Image007-2	49	3.731	0.076	0.45483							43	921.224		C3-5KO_125uM LLOMe_Wash_Gal3 488 ALIX 568.lif - Image008-3	25	1.475	0.059	0.160113
				C2-5KO_UNT_Gal3 488 ALIX 568.lif - Image008-4	24	0.636	0.027	0.0509034									C2-5KO_125uM LLOMe_Gal3 488 ALIX 568.lif - Image007-2	10	0.477	0.048	0.058149										C2-5KO_125uM LLOMe_Wash_Gal3 488 ALIX 568.lif - Image008-3	40	5.697	0.142	0.618416
	44	1076.61		C3-5KO_UNT_Gal3 488 ALIX 568.lif - Image008-3	38	0.94	0.025	0.0873109						44	892.911		C3-5KO_125uM LLOMe_Gal3 488 ALIX 568.lif - Image007-1	57	4.96	0.087	0.555486							44	1258.33		C3-5KO_125uM LLOMe_Wash_Gal3 488 ALIX 568.lif - Image008-2	21	0.781	0.037	0.0620663
				C2-5KO_UNT_Gal3 488 ALIX 568.lif - Image008-3	32	0.911	0.028	0.0846173									C2-5KO_125uM LLOMe_Gal3 488 ALIX 568.lif - Image007-1	19	1.157	0.061	0.129576										C2-5KO_125uM LLOMe_Wash_Gal3 488 ALIX 568.lif - Image008-2	69	12.739	0.185	1.01237
	45	1170.44		C3-5KO_UNT_Gal3 488 ALIX 568.lif - Image008-2	32	0.665	0.021	0.056816						45	901.442		C3-5KO_125uM LLOMe_Gal3 488 ALIX 568.lif - Image008-8	49	2.834	0.058	0.314385							45	920.486		C3-5KO_125uM LLOMe_Wash_Gal3 488 ALIX 568.lif - Image008-1	27	1.533	0.057	0.166542
				C2-5KO_UNT_Gal3 488 ALIX 568.lif - Image008-2	14	0.39	0.028	0.0333207									C2-5KO_125uM LLOMe_Gal3 488 ALIX 568.lif - Image008-8	19	1.316	0.069	0.145988										C2-5KO_125uM LLOMe_Wash_Gal3 488 ALIX 568.lif - Image008-1	65	10.122	0.156	1.09964
	46	839.047		C3-5KO_UNT_Gal3 488 ALIX 568.lif - Image008-1	3	1.171	0.39	0.139563						46	1048.83		C3-5KO_125uM LLOMe_Gal3 488 ALIX 568.lif - Image008-7	101	6.709	0.066	0.639663							46	906.518		C3-5KO_125uM LLOMe_Wash_Gal3 488 ALIX 568.lif - Image009-7	19	0.593	0.031	0.0654151
				C2-5KO_UNT_Gal3 488 ALIX 568.lif - Image008-1	23	0.419	0.018	0.0499376									C2-5KO_125uM LLOMe_Gal3 488 ALIX 568.lif - Image008-7	14	1.085	0.077	0.103448										C2-5KO_125uM LLOMe_Wash_Gal3 488 ALIX 568.lif - Image009-7	38	4.381	0.115	0.483278
	47	797.33		C3-5KO_UNT_Gal3 488 ALIX 568.lif - Image009-6	47	0.853	0.018	0.106982						47	1083.02		C3-5KO_125uM LLOMe_Gal3 488 ALIX 568.lif - Image008-6	120	10.802	0.09	0.997398							47	958.054		C3-5KO_125uM LLOMe_Wash_Gal3 488 ALIX 568.lif - Image009-6	27	1.46	0.054	0.152392
				C2-5KO_UNT_Gal3 488 ALIX 568.lif - Image009-6	54	1.171	0.022	0.146865									C2-5KO_125uM LLOMe_Gal3 488 ALIX 568.lif - Image008-6	38	3.152	0.083	0.291039										C2-5KO_125uM LLOMe_Wash_Gal3 488 ALIX 568.lif - Image009-6	17	2.256	0.133	0.235477
	48	1207.56		C3-5KO_UNT_Gal3 488 ALIX 568.lif - Image009-5	33	0.824	0.025	0.0682366						48	1087.36		C3-5KO_125uM LLOMe_Gal3 488 ALIX 568.lif - Image008-5	88	7.071	0.08	0.650293							48	913.979		C3-5KO_125uM LLOMe_Wash_Gal3 488 ALIX 568.lif - Image009-5	22	0.925	0.042	0.101206
				C2-5KO_UNT_Gal3 488 ALIX 568.lif - Image009-5	31	0.737	0.024	0.061032									C2-5KO_125uM LLOMe_Gal3 488 ALIX 568.lif - Image008-5	17	0.448	0.026	0.0412009										C2-5KO_125uM LLOMe_Wash_Gal3 488 ALIX 568.lif - Image009-5	36	10.556	0.293	1.15495
	49	1065.97		C3-5KO_UNT_Gal3 488 ALIX 568.lif - Image009-4	15	0.333	0.022	0.0312392						49	933.414		C3-5KO_125uM LLOMe_Gal3 488 ALIX 568.lif - Image008-4	79	5.104	0.065	0.54681							49	966.18		C3-5KO_125uM LLOMe_Wash_Gal3 488 ALIX 568.lif - Image009-4	19	1.33	0.07	0.137656
				C2-5KO_UNT_Gal3 488 ALIX 568.lif - Image009-4	29	0.737	0.025	0.069139									C2-5KO_125uM LLOMe_Gal3 488 ALIX 568.lif - Image008-4	42	3.644	0.087	0.390395										C2-5KO_125uM LLOMe_Wash_Gal3 488 ALIX 568.lif - Image009-4	36	6.897	0.192	0.713842
	50	1033.29		C3-5KO_UNT_Gal3 488 ALIX 568.lif - Image009-3	16	0.362	0.023	0.0350337						50	855.127		C3-5KO_125uM LLOMe_Gal3 488 ALIX 568.lif - Image008-3	79	6.464	0.082	0.755911							50	873.375		C3-5KO_125uM LLOMe_Wash_Gal3 488 ALIX 568.lif - Image009-3	35	1.157	0.033	0.132475
				C2-5KO_UNT_Gal3 488 ALIX 568.lif - Image009-3	38	1.113	0.029	0.107714									C2-5KO_125uM LLOMe_Gal3 488 ALIX 568.lif - Image008-3	9	0.448	0.05	0.0523899										C2-5KO_125uM LLOMe_Wash_Gal3 488 ALIX 568.lif - Image009-3	58	14.402	0.248	1.64901
	51	1211.89		C3-5KO_UNT_Gal3 488 ALIX 568.lif - Image009-2	15	0.419	0.028	0.0345742						51	747.645		C3-5KO_125uM LLOMe_Gal3 488 ALIX 568.lif - Image008-2	65	5.741	0.088	0.767878							51	1025.08		C3-5KO_125uM LLOMe_Wash_Gal3 488 ALIX 568.lif - Image009-2	23	1.576	0.069	0.153745
				C2-5KO_UNT_Gal3 488 ALIX 568.lif - Image009-2	21	0.521	0.025	0.0429908									C2-5KO_125uM LLOMe_Gal3 488 ALIX 568.lif - Image008-2	3	0.145	0.048	0.0193942										C2-5KO_125uM LLOMe_Wash_Gal3 488 ALIX 568.lif - Image009-2	58	9.775	0.169	0.953588
	52	811.168		C3-5KO_UNT_Gal3 488 ALIX 568.lif - Image009-1	15	0.607	0.04	0.0748304						52	795.725		C3-5KO_125uM LLOMe_Gal3 488 ALIX 568.lif - Image008-1	45	3.08	0.068	0.387068							52	713.042		C3-5KO_125uM LLOMe_Wash_Gal3 488 ALIX 568.lif - Image009-1	28	1.186	0.042	0.16633
				C2-5KO_UNT_Gal3 488 ALIX 568.lif - Image009-1	53	1.244	0.023	0.153359									C2-5KO_125uM LLOMe_Gal3 488 ALIX 568.lif - Image008-1	22	1.272	0.058	0.159854										C2-5KO_125uM LLOMe_Wash_Gal3 488 ALIX 568.lif - Image009-1	40	6.493	0.162	0.910606
	53	1206.54		C3-5KO_UNT_Gal3 488 ALIX 568.lif - Image011-6	21	0.535	0.025	0.0443418						53	1005.92		C3-5KO_125uM LLOMe_Gal3 488 ALIX 568.lif - Image009-7	47	2.386	0.051	0.237197							53	1159.32		C3-5KO_125uM LLOMe_Wash_Gal3 488 ALIX 568.lif - Image010-6	26	0.839	0.032	0.0723698
				C2-5KO_UNT_Gal3 488 ALIX 568.lif - Image011-6	34	0.839	0.025	0.0695379									C2-5KO_125uM LLOMe_Gal3 488 ALIX 568.lif - Image009-7	16	0.651	0.041	0.0647171										C2-5KO_125uM LLOMe_Wash_Gal3 488 ALIX 568.lif - Image010-6	77	12.291	0.16	1.06019
	54	981.118		C3-5KO_UNT_Gal3 488 ALIX 568.lif - Image011-5	7	0.434	0.062	0.0442352						54	947.729		C3-5KO_125uM LLOMe_Gal3 488 ALIX 568.lif - Image009-6	85	5.321	0.063	0.561447							54	1206.35		C3-5KO_125uM LLOMe_Wash_Gal3 488 ALIX 568.lif - Image010-5	47	1.764	0.038	0.146226
				C2-5KO_UNT_Gal3 488 ALIX 568.lif - Image011-5	22	0.521	0.024	0.0531027									C2-5KO_125uM LLOMe_Gal3 488 ALIX 568.lif - Image009-6	36	2.256	0.063	0.238043										C2-5KO_125uM LLOMe_Wash_Gal3 488 ALIX 568.lif - Image010-5	88	17.265	0.196	1.43118
	55	1441.97		C3-5KO_UNT_Gal3 488 ALIX 568.lif - Image011-4	34	0.795	0.023	0.0551327						55	781.004		C3-5KO_125uM LLOMe_Gal3 488 ALIX 568.lif - Image009-5	77	5.611	0.073	0.718434							55	933.631		C3-5KO_125uM LLOMe_Wash_Gal3 488 ALIX 568.lif - Image010-4	24	0.954	0.04	0.102182
				C2-5KO_UNT_Gal3 488 ALIX 568.lif - Image011-4	24	0.506	0.021	0.0350908									C2-5KO_125uM LLOMe_Gal3 488 ALIX 568.lif - Image009-5	11	1.244	0.113	0.159282										C2-5KO_125uM LLOMe_Wash_Gal3 488 ALIX 568.lif - Image010-4	58	8.474	0.146	0.907639
	56	862.718		C3-5KO_UNT_Gal3 488 ALIX 568.lif - Image011-3	5	0.925	0.185	0.107219						56	1290.52		C3-5KO_125uM LLOMe_Gal3 488 ALIX 568.lif - Image009-4	116	9.11	0.079	0.705917							56	1132.17		C3-5KO_125uM LLOMe_Wash_Gal3 488 ALIX 568.lif - Image010-3	39	1.952	0.05	0.172413
				C2-5KO_UNT_Gal3 488 ALIX 568.lif - Image011-3	23	0.549	0.024	0.0636361									C2-5KO_125uM LLOMe_Gal3 488 ALIX 568.lif - Image009-4	16	0.723	0.045	0.0560239										C2-5KO_125uM LLOMe_Wash_Gal3 488 ALIX 568.lif - Image010-3	109	25.522	0.234	2.25426
	57	1016.66		C3-5KO_UNT_Gal3 488 ALIX 568.lif - Image011-2	8	0.231	0.029	0.0227214						57	1073.3		C3-5KO_125uM LLOMe_Gal3 488 ALIX 568.lif - Image009-3	98	10.064	0.103	0.937668							57	1057.8		C3-5KO_125uM LLOMe_Wash_Gal3 488 ALIX 568.lif - Image010-2	68	5.321	0.078	0.503025
				C2-5KO_UNT_Gal3 488 ALIX 568.lif - Image011-2	28	0.549	0.02	0.0540003									C2-5KO_125uM LLOMe_Gal3 488 ALIX 568.lif - Image009-3	43	3.89	0.09	0.362433										C2-5KO_125uM LLOMe_Wash_Gal3 488 ALIX 568.lif - Image010-2	109	15.805	0.145	1.49414
	58	1016.27		C3-5KO_UNT_Gal3 488 ALIX 568.lif - Image011-1	6	0.289	0.048	0.0284373						58	1102.16		C3-5KO_125uM LLOMe_Gal3 488 ALIX 568.lif - Image009-2	56	3.051	0.054	0.276819							58	1051.76		C3-5KO_125uM LLOMe_Wash_Gal3 488 ALIX 568.lif - Image010-1	39	2.357	0.06	0.224102
				C2-5KO_UNT_Gal3 488 ALIX 568.lif - Image011-1	23	0.564	0.025	0.0554971									C2-5KO_125uM LLOMe_Gal3 488 ALIX 568.lif - Image009-2	12	1.041	0.087	0.0944506										C2-5KO_125uM LLOMe_Wash_Gal3 488 ALIX 568.lif - Image010-1	106	21.112	0.199	2.00731
	59	1413.53		C3-5KO_UNT_Gal3 488 ALIX 568.lif - Image012-6	32	1.663	0.052	0.117649						59	955.711		C3-5KO_125uM LLOMe_Gal3 488 ALIX 568.lif - Image009-1	56	4.54	0.081	0.475039							59	725.564		C3-5KO_125uM LLOMe_Wash_Gal3 488 ALIX 568.lif - Image011-8	29	2.126	0.073	0.293013
				C2-5KO_UNT_Gal3 488 ALIX 568.lif - Image012-6	19	0.39	0.021	0.0275905									C2-5KO_125uM LLOMe_Gal3 488 ALIX 568.lif - Image009-1	14	0.535	0.038	0.0559793										C2-5KO_125uM LLOMe_Wash_Gal3 488 ALIX 568.lif - Image011-8	37	8.401	0.227	1.15786
	60	1092.56		C3-5KO_UNT_Gal3 488 ALIX 568.lif - Image012-5	22	0.535	0.024	0.0489675						60	1341.17		C3-5KO_125uM LLOMe_Gal3 488 ALIX 568.lif - Image011-8	59	4.295	0.073	0.320242							60	1157.13		C3-5KO_125uM LLOMe_Wash_Gal3 488 ALIX 568.lif - Image011-7	43	2.834	0.066	0.244917
				C2-5KO_UNT_Gal3 488 ALIX 568.lif - Image012-5	28	0.853	0.03	0.0780734									C2-5KO_125uM LLOMe_Gal3 488 ALIX 568.lif - Image011-8	27	1.822	0.067	0.135851										C2-5KO_125uM LLOMe_Wash_Gal3 488 ALIX 568.lif - Image011-7	49	7.49	0.153	0.647293

## Sheet: 5KO - R2
C3 = ALIX, C2 = GAL3
	5KO_VEH_R2_2024.11.21													5KO_LLOMe_R2_2024.11.21														5KO_LLOMe_WASH_R2_2024.11.21
	CELL	AREA		IMAGE	COUNT	AREA	AVG SIZE	% AREA		ALIX	Gal3			CELL	AREA		IMAGE	COUNT	AREA	AVG SIZE	% AREA		ALIX	Gal3				CELL	AREA		IMAGE	COUNT	AREA	AVG SIZE	% AREA		ALIX	Gal3
	1	1125.14		C3-5KO_UNT_Gal3 488_ALIX 568_R2.lif - Image001-5	22	0.448	0.02	0.0398173		0.0398173	0.082212			1	1126.72		C3-5KO_125uM LLOMe_Gal3 488_ALIX 568_R2.lif - Image011-6	73	4.208	0.058	0.373475		0.373475	0.136059				1	1182.56		C3-5KO_125uM LLOMe_Wash_Gal3 488_ALIX 568_R2.lif - Image001-7	32	0.983	0.031	0.0831247		0.0831247	1.25583
				C2-5KO_UNT_Gal3 488_ALIX 568_R2.lif - Image001-5	33	0.925	0.028	0.082212		0.0184437	0.0681059						C2-5KO_125uM LLOMe_Gal3 488_ALIX 568_R2.lif - Image011-6	26	1.533	0.059	0.136059		0.757957	0.0915868							C2-5KO_125uM LLOMe_Wash_Gal3 488_ALIX 568_R2.lif - Image001-7	62	14.851	0.24	1.25583		0.129694	1.11719
	2	1252.46		C3-5KO_UNT_Gal3 488_ALIX 568_R2.lif - Image001-4	8	0.231	0.029	0.0184437		0.0382172	0.0422305			2	1215.24		C3-5KO_125uM LLOMe_Gal3 488_ALIX 568_R2.lif - Image011-5	86	9.211	0.107	0.757957		0.387494	0.03897				2	713.215		C3-5KO_125uM LLOMe_Wash_Gal3 488_ALIX 568_R2.lif - Image001-6	29	0.925	0.032	0.129694		0.129156	1.5497
				C2-5KO_UNT_Gal3 488_ALIX 568_R2.lif - Image001-4	25	0.853	0.034	0.0681059		0.147225	0.0552095						C2-5KO_125uM LLOMe_Gal3 488_ALIX 568_R2.lif - Image011-5	19	1.113	0.059	0.0915868		0.612725	0.0614736							C2-5KO_125uM LLOMe_Wash_Gal3 488_ALIX 568_R2.lif - Image001-6	46	7.968	0.173	1.11719		0.106522	2.1558
	3	1096.37		C3-5KO_UNT_Gal3 488_ALIX 568_R2.lif - Image001-3	14	0.419	0.03	0.0382172		0.0504016	0.0749155			3	1224.02		C3-5KO_125uM LLOMe_Gal3 488_ALIX 568_R2.lif - Image011-4	55	4.743	0.086	0.387494		0.381788	0.138449				3	1164.49		C3-5KO_125uM LLOMe_Wash_Gal3 488_ALIX 568_R2.lif - Image001-5	15	1.504	0.1	0.129156		0.102525	0.631718
				C2-5KO_UNT_Gal3 488_ALIX 568_R2.lif - Image001-3	12	0.463	0.039	0.0422305		0.205129	0.121441						C2-5KO_125uM LLOMe_Gal3 488_ALIX 568_R2.lif - Image011-4	16	0.477	0.03	0.03897		0.517817	0.0532737							C2-5KO_125uM LLOMe_Wash_Gal3 488_ALIX 568_R2.lif - Image001-5	90	18.046	0.201	1.5497		0.108316	1.59798
	4	1021.56		C3-5KO_UNT_Gal3 488_ALIX 568_R2.lif - Image001-2	3	1.504	0.501	0.147225		0.0216599	0.0418225			4	1293.24		C3-5KO_125uM LLOMe_Gal3 488_ALIX 568_R2.lif - Image011-3	101	7.924	0.078	0.612725		0.274013	0.13814				4	1289.87		C3-5KO_125uM LLOMe_Wash_Gal3 488_ALIX 568_R2.lif - Image001-4	37	1.374	0.037	0.106522		0.166474	1.3175
				C2-5KO_UNT_Gal3 488_ALIX 568_R2.lif - Image001-2	21	0.564	0.027	0.0552095		0.136138	0.0425908						C2-5KO_125uM LLOMe_Gal3 488_ALIX 568_R2.lif - Image011-3	19	0.795	0.042	0.0614736		0.734245	0.382097							C2-5KO_125uM LLOMe_Wash_Gal3 488_ALIX 568_R2.lif - Image001-4	117	27.807	0.238	2.1558		0.193094	1.17228
	5	946.399		C3-5KO_UNT_Gal3 488_ALIX 568_R2.lif - Image001-1	16	0.477	0.03	0.0504016		0.0385047	0.0557812			5	1117.38		C3-5KO_125uM LLOMe_Gal3 488_ALIX 568_R2.lif - Image011-2	62	4.266	0.069	0.381788		0.797512	0.0800763				5	1128.51		C3-5KO_125uM LLOMe_Wash_Gal3 488_ALIX 568_R2.lif - Image001-3	35	1.157	0.033	0.102525		0.0803754	1.32709
				C2-5KO_UNT_Gal3 488_ALIX 568_R2.lif - Image001-1	31	0.709	0.023	0.0749155		0.0707127	0.0678203						C2-5KO_125uM LLOMe_Gal3 488_ALIX 568_R2.lif - Image011-2	21	1.547	0.074	0.138449		0.660266	0.190127							C2-5KO_125uM LLOMe_Wash_Gal3 488_ALIX 568_R2.lif - Image001-3	44	7.129	0.162	0.631718		0.262988	1.73068
	6	916.495		C3-5KO_UNT_Gal3 488_ALIX 568_R2.lif - Image002-6	2	1.88	0.94	0.205129		0.0515164	0.0732865			6	1139.4		C3-5KO_125uM LLOMe_Gal3 488_ALIX 568_R2.lif - Image011-1	64	5.9	0.092	0.517817		0.84688	0.167487				6	1094.95		C3-5KO_125uM LLOMe_Wash_Gal3 488_ALIX 568_R2.lif - Image001-2	46	1.186	0.026	0.108316		0.284324	0.630272
				C2-5KO_UNT_Gal3 488_ALIX 568_R2.lif - Image002-6	52	1.113	0.021	0.121441		0.0601707	0.0553346						C2-5KO_125uM LLOMe_Gal3 488_ALIX 568_R2.lif - Image011-1	16	0.607	0.038	0.0532737		0.472382	0.161284							C2-5KO_125uM LLOMe_Wash_Gal3 488_ALIX 568_R2.lif - Image001-2	121	17.497	0.145	1.59798		0.141032	0.699964
	7	1001.85		C3-5KO_UNT_Gal3 488_ALIX 568_R2.lif - Image002-5	9	0.217	0.024	0.0216599		0.0301829	0.0494506			7	1234.98		C3-5KO_125uM LLOMe_Gal3 488_ALIX 568_R2.lif - Image001-6	54	3.384	0.063	0.274013		0.384217	0.0733155				7	825.353		C3-5KO_125uM LLOMe_Wash_Gal3 488_ALIX 568_R2.lif - Image001-1	33	1.374	0.042	0.166474		0.0537165	0.869501
				C2-5KO_UNT_Gal3 488_ALIX 568_R2.lif - Image002-5	22	0.419	0.019	0.0418225		0.0539184	0.0644588						C2-5KO_125uM LLOMe_Gal3 488_ALIX 568_R2.lif - Image001-6	30	1.706	0.057	0.13814		0.68091	0.294035							C2-5KO_125uM LLOMe_Wash_Gal3 488_ALIX 568_R2.lif - Image001-1	63	10.874	0.173	1.3175		0.193951	1.1579
	8	1051.87		C3-5KO_UNT_Gal3 488_ALIX 568_R2.lif - Image002-4	1	1.432	1.432	0.136138		0.0690065	0.0830552			8	964.937		C3-5KO_125uM LLOMe_Gal3 488_ALIX 568_R2.lif - Image001-5	91	7.085	0.078	0.734245		0.466035	0.13565				8	823.951		C3-5KO_125uM LLOMe_Wash_Gal3 488_ALIX 568_R2.lif - Image002-6	39	1.591	0.041	0.193094		0.274359	0.903436
				C2-5KO_UNT_Gal3 488_ALIX 568_R2.lif - Image002-4	18	0.448	0.025	0.0425908		0.0696805	0.0751642						C2-5KO_125uM LLOMe_Gal3 488_ALIX 568_R2.lif - Image001-5	37	3.687	0.1	0.382097		0.453201	0.15548							C2-5KO_125uM LLOMe_Wash_Gal3 488_ALIX 568_R2.lif - Image002-6	42	9.659	0.23	1.17228		0.0996932	1.31784
	9	1088.18		C3-5KO_UNT_Gal3 488_ALIX 568_R2.lif - Image002-3	18	0.419	0.023	0.0385047		0.0560298	0.0993255			9	830.458		C3-5KO_125uM LLOMe_Gal3 488_ALIX 568_R2.lif - Image001-4	77	6.623	0.086	0.797512		1.52348	0.0649922				9	1061.27		C3-5KO_125uM LLOMe_Wash_Gal3 488_ALIX 568_R2.lif - Image002-5	13	0.853	0.066	0.0803754		0.794669	0.219834
				C2-5KO_UNT_Gal3 488_ALIX 568_R2.lif - Image002-3	21	0.607	0.029	0.0557812		0.0319982	0.0536544						C2-5KO_125uM LLOMe_Gal3 488_ALIX 568_R2.lif - Image001-4	12	0.665	0.055	0.0800763		1.46027	0.093491							C2-5KO_125uM LLOMe_Wash_Gal3 488_ALIX 568_R2.lif - Image002-5	69	14.084	0.204	1.32709		0.291266	0.686418
	10	1002.65		C3-5KO_UNT_Gal3 488_ALIX 568_R2.lif - Image002-2	28	0.709	0.025	0.0707127		0.0619811	0.0795397			10	1254.95		C3-5KO_125uM LLOMe_Gal3 488_ALIX 568_R2.lif - Image001-3	105	8.286	0.079	0.660266		0.431138	0.15324				10	995.101		C3-5KO_125uM LLOMe_Wash_Gal3 488_ALIX 568_R2.lif - Image002-4	40	2.617	0.065	0.262988		0.258016	0.688552
				C2-5KO_UNT_Gal3 488_ALIX 568_R2.lif - Image002-2	22	0.68	0.031	0.0678203		0.048591	0.0703639						C2-5KO_125uM LLOMe_Gal3 488_ALIX 568_R2.lif - Image001-3	25	2.386	0.095	0.190127		0.931327	0.0378595							C2-5KO_125uM LLOMe_Wash_Gal3 488_ALIX 568_R2.lif - Image002-4	75	17.222	0.23	1.73068		0.137959	1.58839
	11	1065.68		C3-5KO_UNT_Gal3 488_ALIX 568_R2.lif - Image002-1	17	0.549	0.032	0.0515164		0.033257	0.0431488			11	1217.41		C3-5KO_125uM LLOMe_Gal3 488_ALIX 568_R2.lif - Image001-2	129	10.31	0.08	0.84688		1.41813	0.0642265				11	798.385		C3-5KO_125uM LLOMe_Wash_Gal3 488_ALIX 568_R2.lif - Image002-3	43	2.27	0.053	0.284324		0.359973	1.50095
				C2-5KO_UNT_Gal3 488_ALIX 568_R2.lif - Image002-1	22	0.781	0.035	0.0732865		0.0299204	0.0382684						C2-5KO_125uM LLOMe_Gal3 488_ALIX 568_R2.lif - Image001-2	33	2.039	0.062	0.167487		0.31747	0.0850717							C2-5KO_125uM LLOMe_Wash_Gal3 488_ALIX 568_R2.lif - Image002-3	40	5.032	0.126	0.630272		0.147143	0.774248
	12	889.137		C3-5KO_UNT_Gal3 488_ALIX 568_R2.lif - Image003-6	2	0.535	0.268	0.0601707		0.0478748	0.0687619			12	1264.23		C3-5KO_125uM LLOMe_Gal3 488_ALIX 568_R2.lif - Image001-1	79	5.972	0.076	0.472382		0.424811	0.0450252				12	1096.91		C3-5KO_125uM LLOMe_Wash_Gal3 488_ALIX 568_R2.lif - Image002-2	33	1.547	0.047	0.141032		0.198602	0.340929
				C2-5KO_UNT_Gal3 488_ALIX 568_R2.lif - Image003-6	17	0.492	0.029	0.0553346		0.0312507	0.0416976						C2-5KO_125uM LLOMe_Gal3 488_ALIX 568_R2.lif - Image001-1	41	2.039	0.05	0.161284		0.392926	0.163585							C2-5KO_125uM LLOMe_Wash_Gal3 488_ALIX 568_R2.lif - Image002-2	44	7.678	0.175	0.699964		0.0871007	0.6282
	13	1053.58		C3-5KO_UNT_Gal3 488_ALIX 568_R2.lif - Image003-5	9	0.318	0.035	0.0301829		0.111922	0.061123			13	907.039		C3-5KO_125uM LLOMe_Gal3 488_ALIX 568_R2.lif - Image002-6	57	3.485	0.061	0.384217		0.616313	0.138123				13	1076.02		C3-5KO_125uM LLOMe_Wash_Gal3 488_ALIX 568_R2.lif - Image002-1	14	0.578	0.041	0.0537165		0.13169	1.63226
				C2-5KO_UNT_Gal3 488_ALIX 568_R2.lif - Image003-5	19	0.521	0.027	0.0494506		0.036265	0.0579905						C2-5KO_125uM LLOMe_Gal3 488_ALIX 568_R2.lif - Image002-6	12	0.665	0.055	0.0733155		0.470713	0.0872906							C2-5KO_125uM LLOMe_Wash_Gal3 488_ALIX 568_R2.lif - Image002-1	64	9.356	0.146	0.869501		0.0860007	0.786786
	14	1233.35		C3-5KO_UNT_Gal3 488_ALIX 568_R2.lif - Image003-4	28	0.665	0.024	0.0539184		0.0689246	0.0493989			14	1121.29		C3-5KO_125uM LLOMe_Gal3 488_ALIX 568_R2.lif - Image002-5	103	7.635	0.074	0.68091		0.34843	0.0805748				14	946.63		C3-5KO_125uM LLOMe_Wash_Gal3 488_ALIX 568_R2.lif - Image003-8	47	1.836	0.039	0.193951		0.265547	1.0117
				C2-5KO_UNT_Gal3 488_ALIX 568_R2.lif - Image003-4	29	0.795	0.027	0.0644588		0.150646	0.0983399						C2-5KO_125uM LLOMe_Gal3 488_ALIX 568_R2.lif - Image002-5	37	3.297	0.089	0.294035		0.280954	0.0910089							C2-5KO_125uM LLOMe_Wash_Gal3 488_ALIX 568_R2.lif - Image003-8	66	10.961	0.166	1.1579		0.423385	0.903183
	15	1131.78		C3-5KO_UNT_Gal3 488_ALIX 568_R2.lif - Image003-3	45	0.781	0.017	0.0690065		0.0872503	0.069752			15	1172.87		C3-5KO_125uM LLOMe_Gal3 488_ALIX 568_R2.lif - Image002-4	69	5.466	0.079	0.466035		0.813019	0.0962282				15	1006.71		C3-5KO_125uM LLOMe_Wash_Gal3 488_ALIX 568_R2.lif - Image003-7	50	2.762	0.055	0.274359		0.105906	2.00371
				C2-5KO_UNT_Gal3 488_ALIX 568_R2.lif - Image003-3	39	0.94	0.024	0.0830552		0.0821691	0.0602068						C2-5KO_125uM LLOMe_Gal3 488_ALIX 568_R2.lif - Image002-4	32	1.591	0.05	0.13565		0.360911	0.0727209							C2-5KO_125uM LLOMe_Wash_Gal3 488_ALIX 568_R2.lif - Image003-7	61	9.095	0.149	0.903436		0.268018	1.07982
	16	1057.68		C3-5KO_UNT_Gal3 488_ALIX 568_R2.lif - Image003-2	22	0.737	0.034	0.0696805		0.063397	0.100234			16	883.714		C3-5KO_125uM LLOMe_Gal3 488_ALIX 568_R2.lif - Image002-3	42	4.005	0.095	0.453201		0.204816	0.0405186				16	1145.51		C3-5KO_125uM LLOMe_Wash_Gal3 488_ALIX 568_R2.lif - Image003-6	20	1.142	0.057	0.0996932		0.198267	1.01104
				C2-5KO_UNT_Gal3 488_ALIX 568_R2.lif - Image003-2	33	0.795	0.024	0.0751642		0.0485823	0.0861231						C2-5KO_125uM LLOMe_Gal3 488_ALIX 568_R2.lif - Image002-3	28	1.374	0.049	0.15548		0.763105	0.178776							C2-5KO_125uM LLOMe_Wash_Gal3 488_ALIX 568_R2.lif - Image003-6	88	15.096	0.172	1.31784		0.180104	0.458031
	17	903.091		C3-5KO_UNT_Gal3 488_ALIX 568_R2.lif - Image003-1	16	0.506	0.032	0.0560298		0.0348919	0.061373			17	1067.82		C3-5KO_125uM LLOMe_Gal3 488_ALIX 568_R2.lif - Image002-2	102	16.268	0.159	1.52348		0.304086	0.214775				17	1144.5		C3-5KO_125uM LLOMe_Wash_Gal3 488_ALIX 568_R2.lif - Image003-5	109	9.095	0.083	0.794669		0.11996	1.25757
				C2-5KO_UNT_Gal3 488_ALIX 568_R2.lif - Image003-1	31	0.897	0.029	0.0993255		0.0440274	0.0762283						C2-5KO_125uM LLOMe_Gal3 488_ALIX 568_R2.lif - Image002-2	24	0.694	0.029	0.0649922		0.563349	0.106992							C2-5KO_125uM LLOMe_Wash_Gal3 488_ALIX 568_R2.lif - Image003-5	26	2.516	0.097	0.219834		0.153459	1.23038
	18	1131.32		C3-5KO_UNT_Gal3 488_ALIX 568_R2.lif - Image004-6	21	0.362	0.017	0.0319982		0.0563404	0.0956748			18	1160.54		C3-5KO_125uM LLOMe_Gal3 488_ALIX 568_R2.lif - Image002-1	138	16.947	0.123	1.46027		0.391235	0.3899				18	1196.5		C3-5KO_125uM LLOMe_Wash_Gal3 488_ALIX 568_R2.lif - Image003-4	67	3.485	0.052	0.291266		0.225487	1.63237
				C2-5KO_UNT_Gal3 488_ALIX 568_R2.lif - Image004-6	26	0.607	0.023	0.0536544		0.0611645	0.0429953						C2-5KO_125uM LLOMe_Gal3 488_ALIX 568_R2.lif - Image002-1	23	1.085	0.047	0.093491		0.612848	0.373005							C2-5KO_125uM LLOMe_Wash_Gal3 488_ALIX 568_R2.lif - Image003-4	68	8.213	0.121	0.686418		0.163774	0.861797
	19	1235.86		C3-5KO_UNT_Gal3 488_ALIX 568_R2.lif - Image004-5	37	0.766	0.021	0.0619811		0.0320595	0.0496015			19	1462.41		C3-5KO_125uM LLOMe_Gal3 488_ALIX 568_R2.lif - Image003-7	102	6.305	0.062	0.431138		0.708348	0.414416				19	1048		C3-5KO_125uM LLOMe_Wash_Gal3 488_ALIX 568_R2.lif - Image003-3	41	2.704	0.066	0.258016		0.0934151	1.52589
				C2-5KO_UNT_Gal3 488_ALIX 568_R2.lif - Image004-5	38	0.983	0.026	0.0795397		0.063008	0.0614885						C2-5KO_125uM LLOMe_Gal3 488_ALIX 568_R2.lif - Image003-7	40	2.241	0.056	0.15324		0.511463	0.0705322							C2-5KO_125uM LLOMe_Wash_Gal3 488_ALIX 568_R2.lif - Image003-3	63	7.216	0.115	0.688552		0.234662	1.97789
	20	1129.84		C3-5KO_UNT_Gal3 488_ALIX 568_R2.lif - Image004-4	24	0.549	0.023	0.048591		0.0743589	0.0516002			20	1299.54		C3-5KO_125uM LLOMe_Gal3 488_ALIX 568_R2.lif - Image003-6	104	12.103	0.116	0.931327		0.426583	0.0959742				20	964.055		C3-5KO_125uM LLOMe_Wash_Gal3 488_ALIX 568_R2.lif - Image003-2	33	1.33	0.04	0.137959		0.235164	1.39757
				C2-5KO_UNT_Gal3 488_ALIX 568_R2.lif - Image004-4	36	0.795	0.022	0.0703639		0.0391076	0.0594248						C2-5KO_125uM LLOMe_Gal3 488_ALIX 568_R2.lif - Image003-6	16	0.492	0.031	0.0378595		0.767228	0.125754							C2-5KO_125uM LLOMe_Wash_Gal3 488_ALIX 568_R2.lif - Image003-2	68	15.313	0.225	1.58839		0.153461	2.13208
	21	1172.68		C3-5KO_UNT_Gal3 488_ALIX 568_R2.lif - Image004-3	12	0.39	0.033	0.033257		0.112436	0.0292918			21	1125.7		C3-5KO_125uM LLOMe_Gal3 488_ALIX 568_R2.lif - Image003-5	122	15.964	0.131	1.41813		1.59757	0.15741				21	1064.52		C3-5KO_125uM LLOMe_Wash_Gal3 488_ALIX 568_R2.lif - Image003-1	78	3.832	0.049	0.359973		0.162345	1.98783
				C2-5KO_UNT_Gal3 488_ALIX 568_R2.lif - Image004-3	23	0.506	0.022	0.0431488		0.0528344	0.0355937						C2-5KO_125uM LLOMe_Gal3 488_ALIX 568_R2.lif - Image003-5	35	0.723	0.021	0.0642265		0.575035	0.189777							C2-5KO_125uM LLOMe_Wash_Gal3 488_ALIX 568_R2.lif - Image003-1	94	15.978	0.17	1.50095		0.158211	1.74356
	22	1209.88		C3-5KO_UNT_Gal3 488_ALIX 568_R2.lif - Image004-2	12	0.362	0.03	0.0299204		0.0364687	0.0717559			22	1275.39		C3-5KO_125uM LLOMe_Gal3 488_ALIX 568_R2.lif - Image003-4	54	4.049	0.075	0.31747		1.13113	0.118922				22	786.311		C3-5KO_125uM LLOMe_Wash_Gal3 488_ALIX 568_R2.lif - Image005-7	24	1.157	0.048	0.147143		0.113652	0.606356
				C2-5KO_UNT_Gal3 488_ALIX 568_R2.lif - Image004-2	20	0.463	0.023	0.0382684		0.0429879	0.0549817						C2-5KO_125uM LLOMe_Gal3 488_ALIX 568_R2.lif - Image003-4	38	1.085	0.029	0.0850717		0.334901	0.0941038							C2-5KO_125uM LLOMe_Wash_Gal3 488_ALIX 568_R2.lif - Image005-7	35	6.088	0.174	0.774248		0.148533	2.52345
	23	967.106		C3-5KO_UNT_Gal3 488_ALIX 568_R2.lif - Image004-1	20	0.463	0.023	0.0478748		0.0758405	0.0669907			23	1092.72		C3-5KO_125uM LLOMe_Gal3 488_ALIX 568_R2.lif - Image003-3	53	4.642	0.088	0.424811		0.231551	0.0539336				23	822.751		C3-5KO_125uM LLOMe_Wash_Gal3 488_ALIX 568_R2.lif - Image005-6	34	1.634	0.048	0.198602		0.102092	2.20357
				C2-5KO_UNT_Gal3 488_ALIX 568_R2.lif - Image004-1	23	0.665	0.029	0.0687619		0.0368031	0.0951365						C2-5KO_125uM LLOMe_Gal3 488_ALIX 568_R2.lif - Image003-3	14	0.492	0.035	0.0450252		0.234828	0.180463							C2-5KO_125uM LLOMe_Wash_Gal3 488_ALIX 568_R2.lif - Image005-6	28	2.805	0.1	0.340929		0.0783812	0.892445
	24	1110.38		C3-5KO_UNT_Gal3 488_ALIX 568_R2.lif - Image005-6	15	0.347	0.023	0.0312507		0.0678689	0.066225			24	1122.35		C3-5KO_125uM LLOMe_Gal3 488_ALIX 568_R2.lif - Image003-2	64	4.41	0.069	0.392926		0.301349	0.0295318				24	929.958		C3-5KO_125uM LLOMe_Wash_Gal3 488_ALIX 568_R2.lif - Image005-5	20	0.81	0.04	0.0871007		0.155727	1.11088
				C2-5KO_UNT_Gal3 488_ALIX 568_R2.lif - Image005-6	25	0.463	0.019	0.0416976		0.079221	0.0220957						C2-5KO_125uM LLOMe_Gal3 488_ALIX 568_R2.lif - Image003-2	42	1.836	0.044	0.163585		0.3344	0.100112							C2-5KO_125uM LLOMe_Wash_Gal3 488_ALIX 568_R2.lif - Image005-5	33	5.842	0.177	0.6282		0.0484166	1.19192
	25	852.379		C3-5KO_UNT_Gal3 488_ALIX 568_R2.lif - Image005-5	31	0.954	0.031	0.111922		0.0589441	0.0463201			25	858.655		C3-5KO_125uM LLOMe_Gal3 488_ALIX 568_R2.lif - Image003-1	51	5.292	0.104	0.616313		0.3655	0.169291				25	1009.95		C3-5KO_125uM LLOMe_Wash_Gal3 488_ALIX 568_R2.lif - Image005-4	36	1.33	0.037	0.13169		0.0782873	1.01743
				C2-5KO_UNT_Gal3 488_ALIX 568_R2.lif - Image005-5	27	0.521	0.019	0.061123		0.0274626	0.0317567						C2-5KO_125uM LLOMe_Gal3 488_ALIX 568_R2.lif - Image003-1	22	1.186	0.054	0.138123		0.455713	0.273208							C2-5KO_125uM LLOMe_Wash_Gal3 488_ALIX 568_R2.lif - Image005-4	82	16.485	0.201	1.63226		0.242094	1.01771
	26	1196.75		C3-5KO_UNT_Gal3 488_ALIX 568_R2.lif - Image005-4	12	0.434	0.036	0.036265		0.292339	0.0442606			26	1523.65		C3-5KO_125uM LLOMe_Gal3 488_ALIX 568_R2.lif - Image004-6	121	7.172	0.059	0.470713		0.193396	0.25647				26	1244.18		C3-5KO_125uM LLOMe_Wash_Gal3 488_ALIX 568_R2.lif - Image005-3	27	1.07	0.04	0.0860007		0.133353	0.972317
				C2-5KO_UNT_Gal3 488_ALIX 568_R2.lif - Image005-4	20	0.694	0.035	0.0579905		0.157932	0.110421						C2-5KO_125uM LLOMe_Gal3 488_ALIX 568_R2.lif - Image004-6	28	1.33	0.048	0.0872906		0.309601	0.10416							C2-5KO_125uM LLOMe_Wash_Gal3 488_ALIX 568_R2.lif - Image005-3	62	9.789	0.158	0.786786		0.120645	1.89142
	27	1111.36		C3-5KO_UNT_Gal3 488_ALIX 568_R2.lif - Image005-3	25	0.766	0.031	0.0689246		0.0203269	0.0591115			27	1327.96		C3-5KO_125uM LLOMe_Gal3 488_ALIX 568_R2.lif - Image004-5	77	4.627	0.06	0.34843		0.56768	0.0460511				27	1257.78		C3-5KO_125uM LLOMe_Wash_Gal3 488_ALIX 568_R2.lif - Image005-2	62	3.34	0.054	0.265547		0.0882272	1.08575
				C2-5KO_UNT_Gal3 488_ALIX 568_R2.lif - Image005-3	27	0.549	0.02	0.0493989		0.0512481	0.0676981						C2-5KO_125uM LLOMe_Gal3 488_ALIX 568_R2.lif - Image004-5	31	1.07	0.035	0.0805748		0.406742	0.38771							C2-5KO_125uM LLOMe_Wash_Gal3 488_ALIX 568_R2.lif - Image005-2	80	12.725	0.159	1.0117		0.160878	1.40273
	28	940.615		C3-5KO_UNT_Gal3 488_ALIX 568_R2.lif - Image005-2	34	1.417	0.042	0.150646		0.0611269	0.0326057			28	1286.69		C3-5KO_125uM LLOMe_Gal3 488_ALIX 568_R2.lif - Image004-4	54	3.615	0.067	0.280954		0.182862	0.0719423				28	1024.6		C3-5KO_125uM LLOMe_Wash_Gal3 488_ALIX 568_R2.lif - Image005-1	77	4.338	0.056	0.423385		0.0847524	1.51634
				C2-5KO_UNT_Gal3 488_ALIX 568_R2.lif - Image005-2	26	0.925	0.036	0.0983399		0.0215522	0.0258229						C2-5KO_125uM LLOMe_Gal3 488_ALIX 568_R2.lif - Image004-4	18	1.171	0.065	0.0910089		0.626223	0.223019							C2-5KO_125uM LLOMe_Wash_Gal3 488_ALIX 568_R2.lif - Image005-1	58	9.254	0.16	0.903183		0.123672	1.24218
	29	828.65		C3-5KO_UNT_Gal3 488_ALIX 568_R2.lif - Image005-1	24	0.723	0.03	0.0872503		0.0371994	0.0433397			29	1097.39		C3-5KO_125uM LLOMe_Gal3 488_ALIX 568_R2.lif - Image004-3	81	8.922	0.11	0.813019		0.150816	0.208629				29	1010.33		C3-5KO_125uM LLOMe_Wash_Gal3 488_ALIX 568_R2.lif - Image006-4	30	1.07	0.036	0.105906		0.158255	1.81117
				C2-5KO_UNT_Gal3 488_ALIX 568_R2.lif - Image005-1	21	0.578	0.028	0.069752		0.0401306	0.0622788						C2-5KO_125uM LLOMe_Gal3 488_ALIX 568_R2.lif - Image004-3	20	1.056	0.053	0.0962282		0.365182	0.0890963							C2-5KO_125uM LLOMe_Wash_Gal3 488_ALIX 568_R2.lif - Image006-4	65	20.244	0.311	2.00371		0.143974	1.03947
	30	792.269		C3-5KO_UNT_Gal3 488_ALIX 568_R2.lif - Image006-6	23	0.651	0.028	0.0821691		0.0433013	0.0250816			30	1113.85		C3-5KO_125uM LLOMe_Gal3 488_ALIX 568_R2.lif - Image004-2	60	4.02	0.067	0.360911		0.345704	0.162959				30	954.786		C3-5KO_125uM LLOMe_Wash_Gal3 488_ALIX 568_R2.lif - Image006-3	50	2.559	0.051	0.268018		0.226744	1.3554
				C2-5KO_UNT_Gal3 488_ALIX 568_R2.lif - Image006-6	22	0.477	0.022	0.0602068		0.0504116	0.0458143						C2-5KO_125uM LLOMe_Gal3 488_ALIX 568_R2.lif - Image004-2	16	0.81	0.051	0.0727209		0.421308	0.157703							C2-5KO_125uM LLOMe_Wash_Gal3 488_ALIX 568_R2.lif - Image006-3	81	10.31	0.127	1.07982		0.162439	1.55668
	31	865.972		C3-5KO_UNT_Gal3 488_ALIX 568_R2.lif - Image006-5	16	0.549	0.034	0.063397						31	1214.26		C3-5KO_125uM LLOMe_Gal3 488_ALIX 568_R2.lif - Image004-1	35	2.487	0.071	0.204816							31	1035.47		C3-5KO_125uM LLOMe_Wash_Gal3 488_ALIX 568_R2.lif - Image006-2	41	2.053	0.05	0.198267
				C2-5KO_UNT_Gal3 488_ALIX 568_R2.lif - Image006-5	31	0.868	0.028	0.100234									C2-5KO_125uM LLOMe_Gal3 488_ALIX 568_R2.lif - Image004-1	14	0.492	0.035	0.0405186										C2-5KO_125uM LLOMe_Wash_Gal3 488_ALIX 568_R2.lif - Image006-2	45	10.469	0.233	1.01104
	32	1041.53		C3-5KO_UNT_Gal3 488_ALIX 568_R2.lif - Image006-4	2	0.506	0.253	0.0485823		0.0643696	0.0610963	AVG		32	816.663		C3-5KO_125uM LLOMe_Gal3 488_ALIX 568_R2.lif - Image005-6	80	6.232	0.078	0.763105		0.549589	0.144268	AVG			32	1003.86		C3-5KO_125uM LLOMe_Wash_Gal3 488_ALIX 568_R2.lif - Image006-1	33	1.808	0.055	0.180104		0.173551	1.24888	AVG
				C2-5KO_UNT_Gal3 488_ALIX 568_R2.lif - Image006-4	29	0.897	0.031	0.0861231		0.0472903	0.0216992	StDev					C2-5KO_125uM LLOMe_Gal3 488_ALIX 568_R2.lif - Image005-6	17	1.46	0.086	0.178776		0.325754	0.0956671	StDev						C2-5KO_125uM LLOMe_Wash_Gal3 488_ALIX 568_R2.lif - Image006-1	27	4.598	0.17	0.458031		0.111077	0.496474	StDev
	33	1200.85		C3-5KO_UNT_Gal3 488_ALIX 568_R2.lif - Image006-3	20	0.419	0.021	0.0348919						33	1117.45		C3-5KO_125uM LLOMe_Gal3 488_ALIX 568_R2.lif - Image005-5	63	3.398	0.054	0.304086							33	1024.51		C3-5KO_125uM LLOMe_Wash_Gal3 488_ALIX 568_R2.lif - Image007-7	37	1.229	0.033	0.11996
				C2-5KO_UNT_Gal3 488_ALIX 568_R2.lif - Image006-3	24	0.737	0.031	0.061373									C2-5KO_125uM LLOMe_Gal3 488_ALIX 568_R2.lif - Image005-5	30	2.4	0.08	0.214775										C2-5KO_125uM LLOMe_Wash_Gal3 488_ALIX 568_R2.lif - Image007-7	86	12.884	0.15	1.25757
	34	854.013		C3-5KO_UNT_Gal3 488_ALIX 568_R2.lif - Image006-2	15	0.376	0.025	0.0440274						34	1324.4		C3-5KO_125uM LLOMe_Gal3 488_ALIX 568_R2.lif - Image005-4	113	7.461	0.066	0.563349							34	998.961		C3-5KO_125uM LLOMe_Wash_Gal3 488_ALIX 568_R2.lif - Image007-6	35	1.533	0.044	0.153459
				C2-5KO_UNT_Gal3 488_ALIX 568_R2.lif - Image006-2	27	0.651	0.024	0.0762283									C2-5KO_125uM LLOMe_Gal3 488_ALIX 568_R2.lif - Image005-4	25	1.417	0.057	0.106992										C2-5KO_125uM LLOMe_Wash_Gal3 488_ALIX 568_R2.lif - Image007-6	60	12.291	0.205	1.23038
	35	770.318		C3-5KO_UNT_Gal3 488_ALIX 568_R2.lif - Image006-1	16	0.434	0.027	0.0563404						35	1123.62		C3-5KO_125uM LLOMe_Gal3 488_ALIX 568_R2.lif - Image005-3	67	4.396	0.066	0.391235							35	1045.29		C3-5KO_125uM LLOMe_Wash_Gal3 488_ALIX 568_R2.lif - Image007-5	31	2.357	0.076	0.225487
				C2-5KO_UNT_Gal3 488_ALIX 568_R2.lif - Image006-1	27	0.737	0.027	0.0956748									C2-5KO_125uM LLOMe_Gal3 488_ALIX 568_R2.lif - Image005-3	49	4.381	0.089	0.3899										C2-5KO_125uM LLOMe_Wash_Gal3 488_ALIX 568_R2.lif - Image007-5	70	17.063	0.244	1.63237
	36	1276.88		C3-5KO_UNT_Gal3 488_ALIX 568_R2.lif - Image007-6	21	0.781	0.037	0.0611645						36	1314.19		C3-5KO_125uM LLOMe_Gal3 488_ALIX 568_R2.lif - Image005-2	106	8.054	0.076	0.612848							36	971.458		C3-5KO_125uM LLOMe_Wash_Gal3 488_ALIX 568_R2.lif - Image007-4	35	1.591	0.045	0.163774
				C2-5KO_UNT_Gal3 488_ALIX 568_R2.lif - Image007-6	21	0.549	0.026	0.0429953									C2-5KO_125uM LLOMe_Gal3 488_ALIX 568_R2.lif - Image005-2	59	4.902	0.083	0.373005										C2-5KO_125uM LLOMe_Wash_Gal3 488_ALIX 568_R2.lif - Image007-4	48	8.372	0.174	0.861797
	37	991.905		C3-5KO_UNT_Gal3 488_ALIX 568_R2.lif - Image007-5	12	0.318	0.027	0.0320595						37	1332.96		C3-5KO_125uM LLOMe_Gal3 488_ALIX 568_R2.lif - Image005-1	112	9.442	0.084	0.708348							37	1222.5		C3-5KO_125uM LLOMe_Wash_Gal3 488_ALIX 568_R2.lif - Image007-3	35	1.142	0.033	0.0934151
				C2-5KO_UNT_Gal3 488_ALIX 568_R2.lif - Image007-5	19	0.492	0.026	0.0496015									C2-5KO_125uM LLOMe_Gal3 488_ALIX 568_R2.lif - Image005-1	59	5.524	0.094	0.414416										C2-5KO_125uM LLOMe_Wash_Gal3 488_ALIX 568_R2.lif - Image007-3	67	18.654	0.278	1.52589
	38	987.176		C3-5KO_UNT_Gal3 488_ALIX 568_R2.lif - Image007-4	25	0.622	0.025	0.063008						38	964.098		C3-5KO_125uM LLOMe_Gal3 488_ALIX 568_R2.lif - Image006-6	53	4.931	0.093	0.511463							38	776.435		C3-5KO_125uM LLOMe_Wash_Gal3 488_ALIX 568_R2.lif - Image007-2	29	1.822	0.063	0.234662
				C2-5KO_UNT_Gal3 488_ALIX 568_R2.lif - Image007-4	19	0.607	0.032	0.0614885									C2-5KO_125uM LLOMe_Gal3 488_ALIX 568_R2.lif - Image006-6	24	0.68	0.028	0.0705322										C2-5KO_125uM LLOMe_Wash_Gal3 488_ALIX 568_R2.lif - Image007-2	68	15.357	0.226	1.97789
	39	953.484		C3-5KO_UNT_Gal3 488_ALIX 568_R2.lif - Image007-3	29	0.709	0.024	0.0743589						39	1084.67		C3-5KO_125uM LLOMe_Gal3 488_ALIX 568_R2.lif - Image006-5	63	4.627	0.073	0.426583							39	983.995		C3-5KO_125uM LLOMe_Wash_Gal3 488_ALIX 568_R2.lif - Image007-1	45	2.314	0.051	0.235164
				C2-5KO_UNT_Gal3 488_ALIX 568_R2.lif - Image007-3	21	0.492	0.023	0.0516002									C2-5KO_125uM LLOMe_Gal3 488_ALIX 568_R2.lif - Image006-5	21	1.041	0.05	0.0959742										C2-5KO_125uM LLOMe_Wash_Gal3 488_ALIX 568_R2.lif - Image007-1	59	13.752	0.233	1.39757
	40	851.497		C3-5KO_UNT_Gal3 488_ALIX 568_R2.lif - Image007-2	11	0.333	0.03	0.0391076						40	1471.92		C3-5KO_125uM LLOMe_Gal3 488_ALIX 568_R2.lif - Image006-4	111	11.293	0.102	0.767228							40	781.959		C3-5KO_125uM LLOMe_Wash_Gal3 488_ALIX 568_R2.lif - Image008-7	24	1.2	0.05	0.153461
				C2-5KO_UNT_Gal3 488_ALIX 568_R2.lif - Image007-2	21	0.506	0.024	0.0594248									C2-5KO_125uM LLOMe_Gal3 488_ALIX 568_R2.lif - Image006-4	34	1.851	0.054	0.125754										C2-5KO_125uM LLOMe_Wash_Gal3 488_ALIX 568_R2.lif - Image008-7	55	16.672	0.303	2.13208
	41	887.619		C3-5KO_UNT_Gal3 488_ALIX 568_R2.lif - Image007-1	2	0.998	0.499	0.112436						41	1184.8		C3-5KO_125uM LLOMe_Gal3 488_ALIX 568_R2.lif - Image006-3	165	18.928	0.115	1.59757							41	864.208		C3-5KO_125uM LLOMe_Wash_Gal3 488_ALIX 568_R2.lif - Image008-6	36	1.403	0.039	0.162345
				C2-5KO_UNT_Gal3 488_ALIX 568_R2.lif - Image007-1	13	0.26	0.02	0.0292918									C2-5KO_125uM LLOMe_Gal3 488_ALIX 568_R2.lif - Image006-3	35	1.865	0.053	0.15741										C2-5KO_125uM LLOMe_Wash_Gal3 488_ALIX 568_R2.lif - Image008-6	55	17.179	0.312	1.98783
	42	1258.65		C3-5KO_UNT_Gal3 488_ALIX 568_R2.lif - Image008-7	12	0.665	0.055	0.0528344						42	1279.92		C3-5KO_125uM LLOMe_Gal3 488_ALIX 568_R2.lif - Image006-2	114	7.36	0.065	0.575035							42	831.803		C3-5KO_125uM LLOMe_Wash_Gal3 488_ALIX 568_R2.lif - Image008-5	27	1.316	0.049	0.158211
				C2-5KO_UNT_Gal3 488_ALIX 568_R2.lif - Image008-7	15	0.448	0.03	0.0355937									C2-5KO_125uM LLOMe_Gal3 488_ALIX 568_R2.lif - Image006-2	30	2.429	0.081	0.189777										C2-5KO_125uM LLOMe_Wash_Gal3 488_ALIX 568_R2.lif - Image008-5	52	14.503	0.279	1.74356
	43	1269.58		C3-5KO_UNT_Gal3 488_ALIX 568_R2.lif - Image008-6	21	0.463	0.022	0.0364687						43	1385.78		C3-5KO_125uM LLOMe_Gal3 488_ALIX 568_R2.lif - Image006-1	101	15.675	0.155	1.13113							43	1094.57		C3-5KO_125uM LLOMe_Wash_Gal3 488_ALIX 568_R2.lif - Image008-4	5	1.244	0.249	0.113652
				C2-5KO_UNT_Gal3 488_ALIX 568_R2.lif - Image008-6	23	0.911	0.04	0.0717559									C2-5KO_125uM LLOMe_Gal3 488_ALIX 568_R2.lif - Image006-1	24	1.648	0.069	0.118922										C2-5KO_125uM LLOMe_Wash_Gal3 488_ALIX 568_R2.lif - Image008-4	54	6.637	0.123	0.606356
	44	842.098		C3-5KO_UNT_Gal3 488_ALIX 568_R2.lif - Image008-5	12	0.362	0.03	0.0429879						44	1291.13		C3-5KO_125uM LLOMe_Gal3 488_ALIX 568_R2.lif - Image007-7	64	4.324	0.068	0.334901							44	993.047		C3-5KO_125uM LLOMe_Wash_Gal3 488_ALIX 568_R2.lif - Image008-3	31	1.475	0.048	0.148533
				C2-5KO_UNT_Gal3 488_ALIX 568_R2.lif - Image008-5	21	0.463	0.022	0.0549817									C2-5KO_125uM LLOMe_Gal3 488_ALIX 568_R2.lif - Image007-7	21	1.215	0.058	0.0941038										C2-5KO_125uM LLOMe_Wash_Gal3 488_ALIX 568_R2.lif - Image008-3	106	25.059	0.236	2.52345
	45	971.776		C3-5KO_UNT_Gal3 488_ALIX 568_R2.lif - Image008-4	32	0.737	0.023	0.0758405						45	1017.92		C3-5KO_125uM LLOMe_Gal3 488_ALIX 568_R2.lif - Image007-6	30	2.357	0.079	0.231551							45	1133.3		C3-5KO_125uM LLOMe_Wash_Gal3 488_ALIX 568_R2.lif - Image008-2	11	1.157	0.105	0.102092
				C2-5KO_UNT_Gal3 488_ALIX 568_R2.lif - Image008-4	27	0.651	0.024	0.0669907									C2-5KO_125uM LLOMe_Gal3 488_ALIX 568_R2.lif - Image007-6	27	0.549	0.02	0.0539336										C2-5KO_125uM LLOMe_Wash_Gal3 488_ALIX 568_R2.lif - Image008-2	83	24.973	0.301	2.20357
	46	942.856		C3-5KO_UNT_Gal3 488_ALIX 568_R2.lif - Image008-3	3	0.347	0.116	0.0368031						46	1329.91		C3-5KO_125uM LLOMe_Gal3 488_ALIX 568_R2.lif - Image007-5	58	3.123	0.054	0.234828							46	1236.27		C3-5KO_125uM LLOMe_Wash_Gal3 488_ALIX 568_R2.lif - Image008-1	25	0.969	0.039	0.0783812
				C2-5KO_UNT_Gal3 488_ALIX 568_R2.lif - Image008-3	32	0.897	0.028	0.0951365									C2-5KO_125uM LLOMe_Gal3 488_ALIX 568_R2.lif - Image007-5	32	2.4	0.075	0.180463										C2-5KO_125uM LLOMe_Wash_Gal3 488_ALIX 568_R2.lif - Image008-1	64	11.033	0.172	0.892445
	47	851.642		C3-5KO_UNT_Gal3 488_ALIX 568_R2.lif - Image008-2	16	0.578	0.036	0.0678689						47	1127.6		C3-5KO_125uM LLOMe_Gal3 488_ALIX 568_R2.lif - Image007-4	42	3.398	0.081	0.301349							47	1058.26		C3-5KO_125uM LLOMe_Wash_Gal3 488_ALIX 568_R2.lif - Image009-6	41	1.648	0.04	0.155727
				C2-5KO_UNT_Gal3 488_ALIX 568_R2.lif - Image008-2	16	0.564	0.035	0.066225									C2-5KO_125uM LLOMe_Gal3 488_ALIX 568_R2.lif - Image007-4	15	0.333	0.022	0.0295318										C2-5KO_125uM LLOMe_Wash_Gal3 488_ALIX 568_R2.lif - Image009-6	61	11.756	0.193	1.11088
	48	1113.34		C3-5KO_UNT_Gal3 488_ALIX 568_R2.lif - Image008-1	36	0.882	0.025	0.079221						48	1444.38		C3-5KO_125uM LLOMe_Gal3 488_ALIX 568_R2.lif - Image007-3	52	4.83	0.093	0.3344							48	1076.08		C3-5KO_125uM LLOMe_Wash_Gal3 488_ALIX 568_R2.lif - Image009-5	18	0.521	0.029	0.0484166
				C2-5KO_UNT_Gal3 488_ALIX 568_R2.lif - Image008-1	10	0.246	0.025	0.0220957									C2-5KO_125uM LLOMe_Gal3 488_ALIX 568_R2.lif - Image007-3	19	1.446	0.076	0.100112										C2-5KO_125uM LLOMe_Wash_Gal3 488_ALIX 568_R2.lif - Image009-5	67	12.826	0.191	1.19192
	49	1029.79		C3-5KO_UNT_Gal3 488_ALIX 568_R2.lif - Image009-7	23	0.607	0.026	0.0589441						49	1400.55		C3-5KO_125uM LLOMe_Gal3 488_ALIX 568_R2.lif - Image007-2	71	5.119	0.072	0.3655							49	1311.84		C3-5KO_125uM LLOMe_Wash_Gal3 488_ALIX 568_R2.lif - Image009-4	28	1.027	0.037	0.0782873
				C2-5KO_UNT_Gal3 488_ALIX 568_R2.lif - Image009-7	20	0.477	0.024	0.0463201									C2-5KO_125uM LLOMe_Gal3 488_ALIX 568_R2.lif - Image007-2	38	2.371	0.062	0.169291										C2-5KO_125uM LLOMe_Wash_Gal3 488_ALIX 568_R2.lif - Image009-4	71	13.347	0.188	1.01743
	50	1001.36		C3-5KO_UNT_Gal3 488_ALIX 568_R2.lif - Image009-6	10	0.275	0.027	0.0274626						50	1275.58		C3-5KO_125uM LLOMe_Gal3 488_ALIX 568_R2.lif - Image007-1	81	5.813	0.072	0.455713							50	788.538		C3-5KO_125uM LLOMe_Wash_Gal3 488_ALIX 568_R2.lif - Image009-3	35	1.909	0.055	0.242094
				C2-5KO_UNT_Gal3 488_ALIX 568_R2.lif - Image009-6	15	0.318	0.021	0.0317567									C2-5KO_125uM LLOMe_Gal3 488_ALIX 568_R2.lif - Image007-1	52	3.485	0.067	0.273208										C2-5KO_125uM LLOMe_Wash_Gal3 488_ALIX 568_R2.lif - Image009-3	38	8.025	0.211	1.01771
	51	915.035		C3-5KO_UNT_Gal3 488_ALIX 568_R2.lif - Image009-5	13	2.675	0.206	0.292339						51	1054.32		C3-5KO_125uM LLOMe_Gal3 488_ALIX 568_R2.lif - Image008-6	44	2.039	0.046	0.193396							51	975.608		C3-5KO_125uM LLOMe_Wash_Gal3 488_ALIX 568_R2.lif - Image009-2	32	1.301	0.041	0.133353
				C2-5KO_UNT_Gal3 488_ALIX 568_R2.lif - Image009-5	13	0.405	0.031	0.0442606									C2-5KO_125uM LLOMe_Gal3 488_ALIX 568_R2.lif - Image008-6	30	2.704	0.09	0.25647										C2-5KO_125uM LLOMe_Wash_Gal3 488_ALIX 568_R2.lif - Image009-2	53	9.486	0.179	0.972317
	52	759.82		C3-5KO_UNT_Gal3 488_ALIX 568_R2.lif - Image009-4	19	1.2	0.063	0.157932						52	1041.66		C3-5KO_125uM LLOMe_Gal3 488_ALIX 568_R2.lif - Image008-5	61	3.225	0.053	0.309601							52	994.652		C3-5KO_125uM LLOMe_Wash_Gal3 488_ALIX 568_R2.lif - Image009-1	40	1.2	0.03	0.120645
				C2-5KO_UNT_Gal3 488_ALIX 568_R2.lif - Image009-4	38	0.839	0.022	0.110421									C2-5KO_125uM LLOMe_Gal3 488_ALIX 568_R2.lif - Image008-5	15	1.085	0.072	0.10416										C2-5KO_125uM LLOMe_Wash_Gal3 488_ALIX 568_R2.lif - Image009-1	83	18.813	0.227	1.89142
	53	856.009		C3-5KO_UNT_Gal3 488_ALIX 568_R2.lif - Image009-3	3	0.174	0.058	0.0203269						53	1413.65		C3-5KO_125uM LLOMe_Gal3 488_ALIX 568_R2.lif - Image008-4	70	8.025	0.115	0.56768							53	950.954		C3-5KO_125uM LLOMe_Wash_Gal3 488_ALIX 568_R2.lif - Image010-7	18	0.839	0.047	0.0882272
				C2-5KO_UNT_Gal3 488_ALIX 568_R2.lif - Image009-3	22	0.506	0.023	0.0591115									C2-5KO_125uM LLOMe_Gal3 488_ALIX 568_R2.lif - Image008-4	20	0.651	0.033	0.0460511										C2-5KO_125uM LLOMe_Wash_Gal3 488_ALIX 568_R2.lif - Image010-7	53	10.325	0.195	1.08575
	54	790.273		C3-5KO_UNT_Gal3 488_ALIX 568_R2.lif - Image009-2	16	0.405	0.025	0.0512481						54	835.418		C3-5KO_125uM LLOMe_Gal3 488_ALIX 568_R2.lif - Image008-3	52	3.398	0.065	0.406742							54	872.088		C3-5KO_125uM LLOMe_Wash_Gal3 488_ALIX 568_R2.lif - Image010-6	27	1.403	0.052	0.160878
				C2-5KO_UNT_Gal3 488_ALIX 568_R2.lif - Image009-2	20	0.535	0.027	0.0676981									C2-5KO_125uM LLOMe_Gal3 488_ALIX 568_R2.lif - Image008-3	31	3.239	0.104	0.38771										C2-5KO_125uM LLOMe_Wash_Gal3 488_ALIX 568_R2.lif - Image010-6	52	12.233	0.235	1.40273
	55	1420		C3-5KO_UNT_Gal3 488_ALIX 568_R2.lif - Image009-1	38	0.868	0.023	0.0611269						55	964.662		C3-5KO_125uM LLOMe_Gal3 488_ALIX 568_R2.lif - Image008-2	26	1.764	0.068	0.182862							55	1228.28		C3-5KO_125uM LLOMe_Wash_Gal3 488_ALIX 568_R2.lif - Image010-5	13	1.041	0.08	0.0847524
				C2-5KO_UNT_Gal3 488_ALIX 568_R2.lif - Image009-1	24	0.463	0.019	0.0326057									C2-5KO_125uM LLOMe_Gal3 488_ALIX 568_R2.lif - Image008-2	14	0.694	0.05	0.0719423										C2-5KO_125uM LLOMe_Wash_Gal3 488_ALIX 568_R2.lif - Image010-5	102	18.625	0.183	1.51634
	56	1006.86		C3-5KO_UNT_Gal3 488_ALIX 568_R2.lif - Image010-6	9	0.217	0.024	0.0215522						56	1050.58		C3-5KO_125uM LLOMe_Gal3 488_ALIX 568_R2.lif - Image008-1	77	6.579	0.085	0.626223							56	1263.02		C3-5KO_125uM LLOMe_Wash_Gal3 488_ALIX 568_R2.lif - Image010-4	36	1.562	0.043	0.123672
				C2-5KO_UNT_Gal3 488_ALIX 568_R2.lif - Image010-6	9	0.26	0.029	0.0258229									C2-5KO_125uM LLOMe_Gal3 488_ALIX 568_R2.lif - Image008-1	39	2.343	0.06	0.223019										C2-5KO_125uM LLOMe_Wash_Gal3 488_ALIX 568_R2.lif - Image010-4	89	15.689	0.176	1.24218
	57	1400.56		C3-5KO_UNT_Gal3 488_ALIX 568_R2.lif - Image010-5	14	0.521	0.037	0.0371994						57	1074.15		C3-5KO_125uM LLOMe_Gal3 488_ALIX 568_R2.lif - Image009-9	34	1.62	0.048	0.150816							57	1142.46		C3-5KO_125uM LLOMe_Wash_Gal3 488_ALIX 568_R2.lif - Image010-3	42	1.808	0.043	0.158255
				C2-5KO_UNT_Gal3 488_ALIX 568_R2.lif - Image010-5	22	0.607	0.028	0.0433397									C2-5KO_125uM LLOMe_Gal3 488_ALIX 568_R2.lif - Image009-9	37	2.241	0.061	0.208629										C2-5KO_125uM LLOMe_Wash_Gal3 488_ALIX 568_R2.lif - Image010-3	119	20.692	0.174	1.81117
	58	1440.3		C3-5KO_UNT_Gal3 488_ALIX 568_R2.lif - Image010-4	19	0.578	0.03	0.0401306						58	795.768		C3-5KO_125uM LLOMe_Gal3 488_ALIX 568_R2.lif - Image009-8	53	2.906	0.055	0.365182							58	1014.07		C3-5KO_125uM LLOMe_Wash_Gal3 488_ALIX 568_R2.lif - Image010-2	22	1.46	0.066	0.143974
				C2-5KO_UNT_Gal3 488_ALIX 568_R2.lif - Image010-4	38	0.897	0.024	0.0622788									C2-5KO_125uM LLOMe_Gal3 488_ALIX 568_R2.lif - Image009-8	28	0.709	0.025	0.0890963										C2-5KO_125uM LLOMe_Wash_Gal3 488_ALIX 568_R2.lif - Image010-2	73	10.541	0.144	1.03947
	59	1267.86		C3-5KO_UNT_Gal3 488_ALIX 568_R2.lif - Image010-3	19	0.549	0.029	0.0433013						59	727.791		C3-5KO_125uM LLOMe_Gal3 488_ALIX 568_R2.lif - Image009-7	43	2.516	0.059	0.345704							59	809.722		C3-5KO_125uM LLOMe_Wash_Gal3 488_ALIX 568_R2.lif - Image010-1	49	1.836	0.037	0.226744
				C2-5KO_UNT_Gal3 488_ALIX 568_R2.lif - Image010-3	12	0.318	0.027	0.0250816									C2-5KO_125uM LLOMe_Gal3 488_ALIX 568_R2.lif - Image009-7	18	1.186	0.066	0.162959										C2-5KO_125uM LLOMe_Wash_Gal3 488_ALIX 568_R2.lif - Image010-1	67	10.975	0.164	1.3554
	60	1261.62		C3-5KO_UNT_Gal3 488_ALIX 568_R2.lif - Image010-2	20	0.636	0.032	0.0504116						60	1173.73		C3-5KO_125uM LLOMe_Gal3 488_ALIX 568_R2.lif - Image009-6	62	4.945	0.08	0.421308							60	943.738		C3-5KO_125uM LLOMe_Wash_Gal3 488_ALIX 568_R2.lif - Image011-7	45	1.533	0.034	0.162439
				C2-5KO_UNT_Gal3 488_ALIX 568_R2.lif - Image010-2	24	0.578	0.024	0.0458143									C2-5KO_125uM LLOMe_Gal3 488_ALIX 568_R2.lif - Image009-6	25	1.851	0.074	0.157703										C2-5KO_125uM LLOMe_Wash_Gal3 488_ALIX 568_R2.lif - Image011-7	52	14.691	0.283	1.55668

## Sheet: 5KO - R3
C3 = ALIX, C2 = GAL3
	5KO_VEH_R3_2024.11.21													5KO_LLOMe_R3_2024.11.21														5KO_LLOMe_WASH_R3_2024.11.21
	CELL	AREA		IMAGE	COUNT	AREA	AVG SIZE	% AREA		ALIX	Gal3			CELL	AREA		IMAGE	COUNT	AREA	AVG SIZE	% AREA		ALIX	Gal3				CELL	AREA		IMAGE	COUNT	AREA	AVG SIZE	% AREA		ALIX	Gal3
	1	1122.48		C3-5KO_UNT_Gal3 488_ALIX 568_R3.lif - Image001-6	18	0.405	0.022	0.0360808		0.0360808	0.0695781			1	971.068		C3-5KO_125uM LLOMe_Gal3 488_ALIX 568_R3.lif - Image001-7	34	1.995	0.059	0.205444		0.205444	0.263524				1	1202.21		C3-5KO_125uM LLOMe_Wash_Gal3 488_ALIX 568_R3.lif - Image001-6	4	2.241	0.56	0.186406		0.186406	0.39211
				C2-5KO_UNT_Gal3 488_ALIX 568_R3.lif - Image001-6	28	0.781	0.028	0.0695781		0.0527827	0.0754188						C2-5KO_125uM LLOMe_Gal3 488_ALIX 568_R3.lif - Image001-7	39	2.559	0.066	0.263524		0.775915	0.0411745							C2-5KO_125uM LLOMe_Wash_Gal3 488_ALIX 568_R3.lif - Image001-6	48	4.714	0.098	0.39211		0.155707	1.06522
	2	958.647		C3-5KO_UNT_Gal3 488_ALIX 568_R3.lif - Image001-5	19	0.506	0.027	0.0527827		0.127378	0.106149			2	1265.35		C3-5KO_125uM LLOMe_Gal3 488_ALIX 568_R3.lif - Image001-6	85	9.818	0.116	0.775915		0.330274	0.0497244				2	1003.17		C3-5KO_125uM LLOMe_Wash_Gal3 488_ALIX 568_R3.lif - Image001-5	23	1.562	0.068	0.155707		0.0739831	1.19831
				C2-5KO_UNT_Gal3 488_ALIX 568_R3.lif - Image001-5	25	0.723	0.029	0.0754188		0.0485654	0.0846536						C2-5KO_125uM LLOMe_Gal3 488_ALIX 568_R3.lif - Image001-6	19	0.521	0.027	0.0411745		0.437366	0.037482							C2-5KO_125uM LLOMe_Wash_Gal3 488_ALIX 568_R3.lif - Image001-5	57	10.686	0.187	1.06522		0.123415	0.441387
	3	885.551		C3-5KO_UNT_Gal3 488_ALIX 568_R3.lif - Image001-4	3	1.128	0.376	0.127378		0.0666162	0.0842106			3	1309.22		C3-5KO_125uM LLOMe_Gal3 488_ALIX 568_R3.lif - Image001-5	54	4.324	0.08	0.330274		0.402156	0.120534				3	1035.37		C3-5KO_125uM LLOMe_Wash_Gal3 488_ALIX 568_R3.lif - Image001-4	23	0.766	0.033	0.0739831		0.23894	1.42887
				C2-5KO_UNT_Gal3 488_ALIX 568_R3.lif - Image001-4	35	0.94	0.027	0.106149		0.0674299	0.0454231						C2-5KO_125uM LLOMe_Gal3 488_ALIX 568_R3.lif - Image001-5	27	0.651	0.024	0.0497244		0.381495	0.0479953							C2-5KO_125uM LLOMe_Wash_Gal3 488_ALIX 568_R3.lif - Image001-4	73	12.407	0.17	1.19831		0.183324	0.456243
	4	1041.89		C3-5KO_UNT_Gal3 488_ALIX 568_R3.lif - Image001-3	17	0.506	0.03	0.0485654		0.0346924	0.059287			4	1312.63		C3-5KO_125uM LLOMe_Gal3 488_ALIX 568_R3.lif - Image001-4	65	5.741	0.088	0.437366		0.410276	0.048723				4	832.15		C3-5KO_125uM LLOMe_Wash_Gal3 488_ALIX 568_R3.lif - Image001-3	23	1.027	0.045	0.123415		0.200874	1.8291
				C2-5KO_UNT_Gal3 488_ALIX 568_R3.lif - Image001-3	29	0.882	0.03	0.0846536		0.089881	0.0276336						C2-5KO_125uM LLOMe_Gal3 488_ALIX 568_R3.lif - Image001-4	18	0.492	0.027	0.037482		1.75882	0.109274							C2-5KO_125uM LLOMe_Wash_Gal3 488_ALIX 568_R3.lif - Image001-3	36	3.673	0.102	0.441387		0.157059	1.16616
	5	824.124		C3-5KO_UNT_Gal3 488_ALIX 568_R3.lif - Image001-2	29	0.549	0.019	0.0666162		0.0395749	0.0869919			5	1247.78		C3-5KO_125uM LLOMe_Gal3 488_ALIX 568_R3.lif - Image001-3	59	5.018	0.085	0.402156		1.29021	0.0765432				5	1258.9		C3-5KO_125uM LLOMe_Wash_Gal3 488_ALIX 568_R3.lif - Image001-2	44	3.008	0.068	0.23894		0.0913609	0.360838
				C2-5KO_UNT_Gal3 488_ALIX 568_R3.lif - Image001-2	23	0.694	0.03	0.0842106		0.0389713	0.0744316						C2-5KO_125uM LLOMe_Gal3 488_ALIX 568_R3.lif - Image001-3	32	1.504	0.047	0.120534		0.859062	0.0865321							C2-5KO_125uM LLOMe_Wash_Gal3 488_ALIX 568_R3.lif - Image001-2	111	17.988	0.162	1.42887		0.341833	1.07838
	6	922.439		C3-5KO_UNT_Gal3 488_ALIX 568_R3.lif - Image001-1	30	0.622	0.021	0.0674299		0.0673241	0.0751129			6	1175.11		C3-5KO_125uM LLOMe_Gal3 488_ALIX 568_R3.lif - Image001-2	34	4.483	0.132	0.381495		0.379242	0.0244416				6	1404.08		C3-5KO_125uM LLOMe_Wash_Gal3 488_ALIX 568_R3.lif - Image001-1	31	2.574	0.083	0.183324		0.252299	0.828968
				C2-5KO_UNT_Gal3 488_ALIX 568_R3.lif - Image001-1	15	0.419	0.028	0.0454231		0.0570044	0.0284475						C2-5KO_125uM LLOMe_Gal3 488_ALIX 568_R3.lif - Image001-2	10	0.564	0.056	0.0479953		0.413906	0.0499281							C2-5KO_125uM LLOMe_Wash_Gal3 488_ALIX 568_R3.lif - Image001-1	47	6.406	0.136	0.456243		0.236856	0.779348
	7	1000.22		C3-5KO_UNT_Gal3 488_ALIX 568_R3.lif - Image002-6	8	0.347	0.043	0.0346924		0.107638	0.106059			7	1395.64		C3-5KO_125uM LLOMe_Gal3 488_ALIX 568_R3.lif - Image001-1	53	5.726	0.108	0.410276		0.727875	0.209476				7	871.192		C3-5KO_125uM LLOMe_Wash_Gal3 488_ALIX 568_R3.lif - Image002-7	41	1.75	0.043	0.200874		0.18383	2.21305
				C2-5KO_UNT_Gal3 488_ALIX 568_R3.lif - Image002-6	31	0.593	0.019	0.059287		0.0293717	0.0992261						C2-5KO_125uM LLOMe_Gal3 488_ALIX 568_R3.lif - Image001-1	18	0.68	0.038	0.048723		0.740124	0.0785664							C2-5KO_125uM LLOMe_Wash_Gal3 488_ALIX 568_R3.lif - Image002-7	68	15.935	0.234	1.8291		0.332794	0.924632
	8	1045.83		C3-5KO_UNT_Gal3 488_ALIX 568_R3.lif - Image002-5	4	0.94	0.235	0.089881		0.091463	0.107011			8	833.682		C3-5KO_125uM LLOMe_Gal3 488_ALIX 568_R3.lif - Image002-5	161	14.663	0.091	1.75882		0.522819	0.0411134				8	1086.21		C3-5KO_125uM LLOMe_Wash_Gal3 488_ALIX 568_R3.lif - Image002-6	35	1.706	0.049	0.157059		0.178517	1.95758
				C2-5KO_UNT_Gal3 488_ALIX 568_R3.lif - Image002-5	11	0.289	0.026	0.0276336		0.0320559	0.0696967						C2-5KO_125uM LLOMe_Gal3 488_ALIX 568_R3.lif - Image002-5	17	0.911	0.054	0.109274		0.799277	0.02662							C2-5KO_125uM LLOMe_Wash_Gal3 488_ALIX 568_R3.lif - Image002-6	84	12.667	0.151	1.16616		0.176569	1.32344
	9	1096.65		C3-5KO_UNT_Gal3 488_ALIX 568_R3.lif - Image002-4	16	0.434	0.027	0.0395749		0.0146783	0.0878671			9	906.677		C3-5KO_125uM LLOMe_Gal3 488_ALIX 568_R3.lif - Image002-4	124	11.698	0.094	1.29021		1.01235	0.0957935				9	933.66		C3-5KO_125uM LLOMe_Wash_Gal3 488_ALIX 568_R3.lif - Image002-5	17	0.853	0.05	0.0913609		0.0713351	0.595707
				C2-5KO_UNT_Gal3 488_ALIX 568_R3.lif - Image002-4	42	0.954	0.023	0.0869919		0.040643	0.0835989						C2-5KO_125uM LLOMe_Gal3 488_ALIX 568_R3.lif - Image002-4	28	0.694	0.025	0.0765432		0.417281	0.0582731							C2-5KO_125uM LLOMe_Wash_Gal3 488_ALIX 568_R3.lif - Image002-5	30	3.369	0.112	0.360838		0.31742	0.957339
	10	854.476		C3-5KO_UNT_Gal3 488_ALIX 568_R3.lif - Image002-3	15	0.333	0.022	0.0389713		0.0425983	0.0298483			10	1102.48		C3-5KO_125uM LLOMe_Gal3 488_ALIX 568_R3.lif - Image002-3	94	9.471	0.101	0.859062		0.175489	0.0361354				10	875.573		C3-5KO_125uM LLOMe_Wash_Gal3 488_ALIX 568_R3.lif - Image002-4	45	2.993	0.067	0.341833		0.18709	0.107145
				C2-5KO_UNT_Gal3 488_ALIX 568_R3.lif - Image002-3	28	0.636	0.023	0.0744316		0.202057	0.0689423						C2-5KO_125uM LLOMe_Gal3 488_ALIX 568_R3.lif - Image002-3	7	0.954	0.136	0.0865321		0.55292	0.0590986							C2-5KO_125uM LLOMe_Wash_Gal3 488_ALIX 568_R3.lif - Image002-4	56	9.442	0.169	1.07838		0.141518	1.25883
	11	1116.98		C3-5KO_UNT_Gal3 488_ALIX 568_R3.lif - Image002-2	13	0.752	0.058	0.0673241		0.17045	0.0276118			11	1006.48		C3-5KO_125uM LLOMe_Gal3 488_ALIX 568_R3.lif - Image002-2	51	3.817	0.075	0.379242		0.386973	0.0530831				11	922.713		C3-5KO_125uM LLOMe_Wash_Gal3 488_ALIX 568_R3.lif - Image002-3	42	2.328	0.055	0.252299		0.209658	2.40293
				C2-5KO_UNT_Gal3 488_ALIX 568_R3.lif - Image002-2	35	0.839	0.024	0.0751129		0.0527072	0.024062						C2-5KO_125uM LLOMe_Gal3 488_ALIX 568_R3.lif - Image002-2	9	0.246	0.027	0.0244416		0.722479	0.318619							C2-5KO_125uM LLOMe_Wash_Gal3 488_ALIX 568_R3.lif - Image002-3	49	7.649	0.156	0.828968		0.120846	0.750483
	12	913.965		C3-5KO_UNT_Gal3 488_ALIX 568_R3.lif - Image002-1	6	0.521	0.087	0.0570044		0.0465768	0.0760898			12	1187.71		C3-5KO_125uM LLOMe_Gal3 488_ALIX 568_R3.lif - Image002-1	75	4.916	0.066	0.413906		0.319267	0.122011				12	671.715		C3-5KO_125uM LLOMe_Wash_Gal3 488_ALIX 568_R3.lif - Image002-2	27	1.591	0.059	0.236856		0.165673	1.06491
				C2-5KO_UNT_Gal3 488_ALIX 568_R3.lif - Image002-1	6	0.26	0.043	0.0284475		0.0249896	0.0374844						C2-5KO_125uM LLOMe_Gal3 488_ALIX 568_R3.lif - Image002-1	11	0.593	0.054	0.0499281		0.299952	0.128711							C2-5KO_125uM LLOMe_Wash_Gal3 488_ALIX 568_R3.lif - Image002-2	38	5.235	0.138	0.779348		0.175812	1.07809
	13	886.303		C3-5KO_UNT_Gal3 488_ALIX 568_R3.lif - Image003-7	38	0.954	0.025	0.107638		0.0350986	0.0457441			13	973.381		C3-5KO_125uM LLOMe_Gal3 488_ALIX 568_R3.lif - Image003-7	85	7.085	0.083	0.727875		0.605976	0.242355				13	1156.5		C3-5KO_125uM LLOMe_Wash_Gal3 488_ALIX 568_R3.lif - Image002-1	38	2.126	0.056	0.18383		0.182013	1.90783
				C2-5KO_UNT_Gal3 488_ALIX 568_R3.lif - Image003-7	43	0.94	0.022	0.106059		0.0681329	0.0275431						C2-5KO_125uM LLOMe_Gal3 488_ALIX 568_R3.lif - Image003-7	33	2.039	0.062	0.209476		0.754983	0.261064							C2-5KO_125uM LLOMe_Wash_Gal3 488_ALIX 568_R3.lif - Image002-1	136	25.594	0.188	2.21305		0.207965	2.13702
	14	1035.01		C3-5KO_UNT_Gal3 488_ALIX 568_R3.lif - Image003-6	4	0.304	0.076	0.0293717		0.0786544	0.0234583			14	974.972		C3-5KO_125uM LLOMe_Gal3 488_ALIX 568_R3.lif - Image003-6	98	7.216	0.074	0.740124		0.450166	0.0555404				14	764.737		C3-5KO_125uM LLOMe_Wash_Gal3 488_ALIX 568_R3.lif - Image003-5	35	2.545	0.073	0.332794		0.184745	1.55
				C2-5KO_UNT_Gal3 488_ALIX 568_R3.lif - Image003-6	47	1.027	0.022	0.0992261		0.0545602	0.0634326						C2-5KO_125uM LLOMe_Gal3 488_ALIX 568_R3.lif - Image003-6	23	0.766	0.033	0.0785664		0.434238	0.0735298							C2-5KO_125uM LLOMe_Wash_Gal3 488_ALIX 568_R3.lif - Image003-5	41	7.071	0.172	0.924632		0.208232	0.524757
	15	932.618		C3-5KO_UNT_Gal3 488_ALIX 568_R3.lif - Image003-5	4	0.853	0.213	0.091463		0.0567869	0.0678147			15	1089.67		C3-5KO_125uM LLOMe_Gal3 488_ALIX 568_R3.lif - Image003-5	75	5.697	0.076	0.522819		0.165738	0.0965901				15	753.429		C3-5KO_125uM LLOMe_Wash_Gal3 488_ALIX 568_R3.lif - Image003-4	21	1.345	0.064	0.178517		0.115225	0.829685
				C2-5KO_UNT_Gal3 488_ALIX 568_R3.lif - Image003-5	36	0.998	0.028	0.107011		0.145882	0.080346						C2-5KO_125uM LLOMe_Gal3 488_ALIX 568_R3.lif - Image003-5	11	0.448	0.041	0.0411134		0.392698	0.0698869							C2-5KO_125uM LLOMe_Wash_Gal3 488_ALIX 568_R3.lif - Image003-4	55	14.749	0.268	1.95758		0.1446	0.493665
	16	1307.09		C3-5KO_UNT_Gal3 488_ALIX 568_R3.lif - Image003-4	15	0.419	0.028	0.0320559		0.102577	0.0568485			16	1033.06		C3-5KO_125uM LLOMe_Gal3 488_ALIX 568_R3.lif - Image003-4	97	8.257	0.085	0.799277		0.379959	0.0438955				16	663.198		C3-5KO_125uM LLOMe_Wash_Gal3 488_ALIX 568_R3.lif - Image003-3	12	1.171	0.098	0.176569		0.256048	0.644709
				C2-5KO_UNT_Gal3 488_ALIX 568_R3.lif - Image003-4	39	0.911	0.023	0.0696967		0.0368813	0.038071						C2-5KO_125uM LLOMe_Gal3 488_ALIX 568_R3.lif - Image003-4	9	0.275	0.031	0.02662		0.690592	0.0848682							C2-5KO_125uM LLOMe_Wash_Gal3 488_ALIX 568_R3.lif - Image003-3	39	8.777	0.225	1.32344		0.0972564	0.382527
	17	987.856		C3-5KO_UNT_Gal3 488_ALIX 568_R3.lif - Image003-3	3	0.145	0.048	0.0146783		0.0276184	0.0448898			17	981.277		C3-5KO_125uM LLOMe_Gal3 488_ALIX 568_R3.lif - Image003-3	99	9.934	0.1	1.01235		0.379434	0.0560038				17	587.369		C3-5KO_125uM LLOMe_Wash_Gal3 488_ALIX 568_R3.lif - Image003-2	12	0.419	0.035	0.0713351		0.138092	0.642546
				C2-5KO_UNT_Gal3 488_ALIX 568_R3.lif - Image003-3	35	0.868	0.025	0.0878671		0.132443	0.0675234						C2-5KO_125uM LLOMe_Gal3 488_ALIX 568_R3.lif - Image003-3	18	0.94	0.052	0.0957935		0.438567	0.0633962							C2-5KO_125uM LLOMe_Wash_Gal3 488_ALIX 568_R3.lif - Image003-2	19	3.499	0.184	0.595707		0.231905	0.9189
	18	1210.54		C3-5KO_UNT_Gal3 488_ALIX 568_R3.lif - Image003-2	14	0.492	0.035	0.040643		0.0119642	0.0370212			18	1067.39		C3-5KO_125uM LLOMe_Gal3 488_ALIX 568_R3.lif - Image003-2	46	4.454	0.097	0.417281		0.312504	0.0846621				18	551.32		C3-5KO_125uM LLOMe_Wash_Gal3 488_ALIX 568_R3.lif - Image003-1	21	1.75	0.083	0.31742		0.229665	1.19904
				C2-5KO_UNT_Gal3 488_ALIX 568_R3.lif - Image003-2	38	1.012	0.027	0.0835989		0.0518872	0.0676601						C2-5KO_125uM LLOMe_Gal3 488_ALIX 568_R3.lif - Image003-2	19	0.622	0.033	0.0582731		0.912424	0.0492961							C2-5KO_125uM LLOMe_Wash_Gal3 488_ALIX 568_R3.lif - Image003-1	32	5.278	0.165	0.957339		0.150484	0.799399
	19	1356.86		C3-5KO_UNT_Gal3 488_ALIX 568_R3.lif - Image003-1	18	0.578	0.032	0.0425983		0.0347768	0.0387539			19	1079.27		C3-5KO_125uM LLOMe_Gal3 488_ALIX 568_R3.lif - Image003-1	38	1.894	0.05	0.175489		0.422757	0.125745				19	904.378		C3-5KO_125uM LLOMe_Wash_Gal3 488_ALIX 568_R3.lif - Image004-4	28	1.692	0.06	0.18709		0.155207	0.895332
				C2-5KO_UNT_Gal3 488_ALIX 568_R3.lif - Image003-1	16	0.405	0.025	0.0298483		0.0330771	0.0432818						C2-5KO_125uM LLOMe_Gal3 488_ALIX 568_R3.lif - Image003-1	12	0.39	0.033	0.0361354		0.29836	0.0360267							C2-5KO_125uM LLOMe_Wash_Gal3 488_ALIX 568_R3.lif - Image004-4	10	0.969	0.097	0.107145		0.109255	0.980844
	20	880.446		C3-5KO_UNT_Gal3 488_ALIX 568_R3.lif - Image004-6	17	1.779	0.105	0.202057		0.0182194	0.0206543			20	1150.62		C3-5KO_125uM LLOMe_Gal3 488_ALIX 568_R3.lif - Image004-7	81	6.362	0.079	0.55292		0.269898	0.112056				20	653.625		C3-5KO_125uM LLOMe_Wash_Gal3 488_ALIX 568_R3.lif - Image004-3	19	0.925	0.049	0.141518		0.214577	1.80775
				C2-5KO_UNT_Gal3 488_ALIX 568_R3.lif - Image004-6	21	0.607	0.029	0.0689423		0.0331294	0.0503407						C2-5KO_125uM LLOMe_Gal3 488_ALIX 568_R3.lif - Image004-7	15	0.68	0.045	0.0590986		0.153066	0.0399352							C2-5KO_125uM LLOMe_Wash_Gal3 488_ALIX 568_R3.lif - Image004-3	45	8.228	0.183	1.25883		0.199893	0.626971
	21	941.627		C3-5KO_UNT_Gal3 488_ALIX 568_R3.lif - Image004-5	5	1.605	0.321	0.17045		0.0465565	0.0514455			21	1143.49		C3-5KO_125uM LLOMe_Gal3 488_ALIX 568_R3.lif - Image004-6	70	4.425	0.063	0.386973		0.895317	0.0491212				21	669.184		C3-5KO_125uM LLOMe_Wash_Gal3 488_ALIX 568_R3.lif - Image004-2	21	1.403	0.067	0.209658		0.147188	0.893305
				C2-5KO_UNT_Gal3 488_ALIX 568_R3.lif - Image004-5	6	0.26	0.043	0.0276118		0.0881525	0.0557372						C2-5KO_125uM LLOMe_Gal3 488_ALIX 568_R3.lif - Image004-6	20	0.607	0.03	0.0530831		0.441807	0.0395128							C2-5KO_125uM LLOMe_Wash_Gal3 488_ALIX 568_R3.lif - Image004-2	64	16.08	0.251	2.40293		0.140227	1.22586
	22	960.02		C3-5KO_UNT_Gal3 488_ALIX 568_R3.lif - Image004-4	15	0.506	0.034	0.0527072		0.061271	0.0345464			22	966.672		C3-5KO_125uM LLOMe_Gal3 488_ALIX 568_R3.lif - Image004-5	84	6.984	0.083	0.722479		0.600623	0.191272				22	921.007		C3-5KO_125uM LLOMe_Wash_Gal3 488_ALIX 568_R3.lif - Image004-1	20	1.113	0.056	0.120846		0.148757	1.28167
				C2-5KO_UNT_Gal3 488_ALIX 568_R3.lif - Image004-4	11	0.231	0.021	0.024062		0.143382	0.0424917						C2-5KO_125uM LLOMe_Gal3 488_ALIX 568_R3.lif - Image004-5	35	3.08	0.088	0.318619		0.621636	0.109346							C2-5KO_125uM LLOMe_Wash_Gal3 488_ALIX 568_R3.lif - Image004-1	51	6.912	0.136	0.750483		0.352151	1.30649
	23	931.794		C3-5KO_UNT_Gal3 488_ALIX 568_R3.lif - Image004-3	21	0.434	0.021	0.0465768		0.0754782	0.0312504			23	1422.01		C3-5KO_125uM LLOMe_Gal3 488_ALIX 568_R3.lif - Image004-4	76	4.54	0.06	0.319267		0.607594	0.195354				23	794.337		C3-5KO_125uM LLOMe_Wash_Gal3 488_ALIX 568_R3.lif - Image005-7	31	1.316	0.042	0.165673		0.125563	0.725476
				C2-5KO_UNT_Gal3 488_ALIX 568_R3.lif - Image004-3	24	0.709	0.03	0.0760898		0.0482806	0.025279						C2-5KO_125uM LLOMe_Gal3 488_ALIX 568_R3.lif - Image004-4	32	1.735	0.054	0.122011		0.633824	0.139167							C2-5KO_125uM LLOMe_Wash_Gal3 488_ALIX 568_R3.lif - Image005-7	50	8.459	0.169	1.06491		0.157341	0.397434
	24	1040.43		C3-5KO_UNT_Gal3 488_ALIX 568_R3.lif - Image004-2	10	0.26	0.026	0.0249896		0.0165102	0.0645869			24	1156.85		C3-5KO_125uM LLOMe_Gal3 488_ALIX 568_R3.lif - Image004-3	52	3.47	0.067	0.299952		0.260131	0.0682278				24	633.063		C3-5KO_125uM LLOMe_Wash_Gal3 488_ALIX 568_R3.lif - Image005-6	25	1.113	0.045	0.175812		0.0729815	0.883849
				C2-5KO_UNT_Gal3 488_ALIX 568_R3.lif - Image004-2	16	0.39	0.024	0.0374844		0.0305029	0.0517987						C2-5KO_125uM LLOMe_Gal3 488_ALIX 568_R3.lif - Image004-3	29	1.489	0.051	0.128711		0.615586	0.132018							C2-5KO_125uM LLOMe_Wash_Gal3 488_ALIX 568_R3.lif - Image005-6	28	6.825	0.244	1.07809		0.109322	0.307419
	25	948.756		C3-5KO_UNT_Gal3 488_ALIX 568_R3.lif - Image004-1	13	0.333	0.026	0.0350986		0.0503159	0.0425544			25	1121.5		C3-5KO_125uM LLOMe_Gal3 488_ALIX 568_R3.lif - Image004-2	85	6.796	0.08	0.605976		0.570834	0.0317451				25	770.824		C3-5KO_125uM LLOMe_Wash_Gal3 488_ALIX 568_R3.lif - Image005-5	30	1.403	0.047	0.182013		0.29544	1.27185
				C2-5KO_UNT_Gal3 488_ALIX 568_R3.lif - Image004-1	17	0.434	0.026	0.0457441		0.0552033	0.0665572						C2-5KO_125uM LLOMe_Gal3 488_ALIX 568_R3.lif - Image004-2	34	2.718	0.08	0.242355		0.890017	0.0658148							C2-5KO_125uM LLOMe_Wash_Gal3 488_ALIX 568_R3.lif - Image005-5	60	14.706	0.245	1.90783		0.229371	0.958436
	26	1103.72		C3-5KO_UNT_Gal3 488_ALIX 568_R3.lif - Image005-6	27	0.752	0.028	0.0681329		0.136212	0.0163942			26	974.856		C3-5KO_125uM LLOMe_Gal3 488_ALIX 568_R3.lif - Image004-1	94	7.36	0.078	0.754983		0.520168	0.0571582				26	604.909		C3-5KO_125uM LLOMe_Wash_Gal3 488_ALIX 568_R3.lif - Image005-4	24	1.258	0.052	0.207965		0.272039	0.703109
				C2-5KO_UNT_Gal3 488_ALIX 568_R3.lif - Image005-6	12	0.304	0.025	0.0275431		0.0989826	0.0918949						C2-5KO_125uM LLOMe_Gal3 488_ALIX 568_R3.lif - Image004-1	33	2.545	0.077	0.261064		0.426336	0.0578926							C2-5KO_125uM LLOMe_Wash_Gal3 488_ALIX 568_R3.lif - Image005-4	50	12.927	0.259	2.13702		0.145885	0.293412
	27	1231.97		C3-5KO_UNT_Gal3 488_ALIX 568_R3.lif - Image005-5	3	0.969	0.323	0.0786544		0.118442	0.0229829			27	1249.54		C3-5KO_125uM LLOMe_Gal3 488_ALIX 568_R3.lif - Image005-8	72	5.625	0.078	0.450166		0.989952	0.19801				27	688.518		C3-5KO_125uM LLOMe_Wash_Gal3 488_ALIX 568_R3.lif - Image005-3	13	1.272	0.098	0.184745		0.333692	0.52866
				C2-5KO_UNT_Gal3 488_ALIX 568_R3.lif - Image005-5	9	0.289	0.032	0.0234583		0.0174358	0.0724486						C2-5KO_125uM LLOMe_Gal3 488_ALIX 568_R3.lif - Image005-8	16	0.694	0.043	0.0555404		0.552309	0.0747396							C2-5KO_125uM LLOMe_Wash_Gal3 488_ALIX 568_R3.lif - Image005-3	39	10.672	0.274	1.55		0.178279	1.03064
	28	980.568		C3-5KO_UNT_Gal3 488_ALIX 568_R3.lif - Image005-4	3	0.535	0.178	0.0545602		0.0426557	0.0426557			28	1455.19		C3-5KO_125uM LLOMe_Gal3 488_ALIX 568_R3.lif - Image005-7	84	6.319	0.075	0.434238		0.512301	0.0432559				28	694.417		C3-5KO_125uM LLOMe_Wash_Gal3 488_ALIX 568_R3.lif - Image005-2	17	1.446	0.085	0.208232		0.168899	0.543618
				C2-5KO_UNT_Gal3 488_ALIX 568_R3.lif - Image005-4	17	0.622	0.037	0.0634326		0.0348055	0.076838						C2-5KO_125uM LLOMe_Gal3 488_ALIX 568_R3.lif - Image005-7	21	1.07	0.051	0.0735298		0.779285	0.0561279							C2-5KO_125uM LLOMe_Wash_Gal3 488_ALIX 568_R3.lif - Image005-2	16	3.644	0.228	0.524757		0.118608	0.380318
	29	788.914		C3-5KO_UNT_Gal3 488_ALIX 568_R3.lif - Image005-3	17	0.448	0.026	0.0567869		0.0780936	0.0532903			29	1107.77		C3-5KO_125uM LLOMe_Gal3 488_ALIX 568_R3.lif - Image005-6	28	1.836	0.066	0.165738		0.455302	0.0947041				29	627.467		C3-5KO_125uM LLOMe_Wash_Gal3 488_ALIX 568_R3.lif - Image005-1	16	0.723	0.045	0.115225		0.0735823	0.805241
				C2-5KO_UNT_Gal3 488_ALIX 568_R3.lif - Image005-3	20	0.535	0.027	0.0678147		0.158941	0.0607746						C2-5KO_125uM LLOMe_Gal3 488_ALIX 568_R3.lif - Image005-6	19	1.07	0.056	0.0965901		0.386623	0.0710908							C2-5KO_125uM LLOMe_Wash_Gal3 488_ALIX 568_R3.lif - Image005-1	20	5.206	0.26	0.829685		0.0858513	0.432767
	30	1080.33		C3-5KO_UNT_Gal3 488_ALIX 568_R3.lif - Image005-2	2	1.576	0.788	0.145882		0.0911013	0.108083			30	931.505		C3-5KO_125uM LLOMe_Gal3 488_ALIX 568_R3.lif - Image005-5	49	3.658	0.075	0.392698		0.184506	0.0371581				30	820.191		C3-5KO_125uM LLOMe_Wash_Gal3 488_ALIX 568_R3.lif - Image006-6	20	1.186	0.059	0.1446		0.168083	0.884678
				C2-5KO_UNT_Gal3 488_ALIX 568_R3.lif - Image005-2	29	0.868	0.03	0.080346		0.0174575	0.0577583						C2-5KO_125uM LLOMe_Gal3 488_ALIX 568_R3.lif - Image005-5	10	0.651	0.065	0.0698869		0.8348	0.0554055							C2-5KO_125uM LLOMe_Wash_Gal3 488_ALIX 568_R3.lif - Image006-6	35	4.049	0.116	0.493665		0.228394	0.957696
	31	1043.12		C3-5KO_UNT_Gal3 488_ALIX 568_R3.lif - Image005-1	47	1.07	0.023	0.102577						31	1350.93		C3-5KO_125uM LLOMe_Gal3 488_ALIX 568_R3.lif - Image005-4	75	5.133	0.068	0.379959							31	610.043		C3-5KO_125uM LLOMe_Wash_Gal3 488_ALIX 568_R3.lif - Image006-5	25	1.562	0.062	0.256048
				C2-5KO_UNT_Gal3 488_ALIX 568_R3.lif - Image005-1	15	0.593	0.04	0.0568485									C2-5KO_125uM LLOMe_Gal3 488_ALIX 568_R3.lif - Image005-4	21	0.593	0.028	0.0438955										C2-5KO_125uM LLOMe_Wash_Gal3 488_ALIX 568_R3.lif - Image006-5	28	3.933	0.14	0.644709
	32	1176.75		C3-5KO_UNT_Gal3 488_ALIX 568_R3.lif - Image006-7	21	0.434	0.021	0.0368813		0.0652166	0.0579597	AVG		32	1107.6		C3-5KO_125uM LLOMe_Gal3 488_ALIX 568_R3.lif - Image005-3	92	7.649	0.083	0.690592		0.552688	0.0907558	AVG			32	877.063		C3-5KO_125uM LLOMe_Wash_Gal3 488_ALIX 568_R3.lif - Image006-4	20	0.853	0.043	0.0972564		0.181332	0.963533	AVG
				C2-5KO_UNT_Gal3 488_ALIX 568_R3.lif - Image006-7	16	0.448	0.028	0.038071		0.0429085	0.0246795	StDev					C2-5KO_125uM LLOMe_Gal3 488_ALIX 568_R3.lif - Image005-3	19	0.94	0.049	0.0848682		0.28608	0.0655009	StDev						C2-5KO_125uM LLOMe_Wash_Gal3 488_ALIX 568_R3.lif - Image006-4	34	3.355	0.099	0.382527		0.0695734	0.510523	StDev
	33	1256.41		C3-5KO_UNT_Gal3 488_ALIX 568_R3.lif - Image006-6	19	0.347	0.018	0.0276184						33	1135.64		C3-5KO_125uM LLOMe_Gal3 488_ALIX 568_R3.lif - Image005-2	57	4.309	0.076	0.379434							33	690.846		C3-5KO_125uM LLOMe_Wash_Gal3 488_ALIX 568_R3.lif - Image006-3	18	0.954	0.053	0.138092
				C2-5KO_UNT_Gal3 488_ALIX 568_R3.lif - Image006-6	24	0.564	0.023	0.0448898									C2-5KO_125uM LLOMe_Gal3 488_ALIX 568_R3.lif - Image005-2	22	0.636	0.029	0.0560038										C2-5KO_125uM LLOMe_Wash_Gal3 488_ALIX 568_R3.lif - Image006-3	30	4.439	0.148	0.642546
	34	1113.69		C3-5KO_UNT_Gal3 488_ALIX 568_R3.lif - Image006-5	14	1.475	0.105	0.132443						34	1094.7		C3-5KO_125uM LLOMe_Gal3 488_ALIX 568_R3.lif - Image005-1	60	4.801	0.08	0.438567							34	642.072		C3-5KO_125uM LLOMe_Wash_Gal3 488_ALIX 568_R3.lif - Image006-2	6	1.489	0.248	0.231905
				C2-5KO_UNT_Gal3 488_ALIX 568_R3.lif - Image006-5	32	0.752	0.023	0.0675234									C2-5KO_125uM LLOMe_Gal3 488_ALIX 568_R3.lif - Image005-1	25	0.694	0.028	0.0633962										C2-5KO_125uM LLOMe_Wash_Gal3 488_ALIX 568_R3.lif - Image006-2	37	5.9	0.159	0.9189
	35	1328.97		C3-5KO_UNT_Gal3 488_ALIX 568_R3.lif - Image006-4	5	0.159	0.032	0.0119642						35	1059.51		C3-5KO_125uM LLOMe_Gal3 488_ALIX 568_R3.lif - Image006-5	55	3.311	0.06	0.312504							35	686.218		C3-5KO_125uM LLOMe_Wash_Gal3 488_ALIX 568_R3.lif - Image006-1	29	1.576	0.054	0.229665
				C2-5KO_UNT_Gal3 488_ALIX 568_R3.lif - Image006-4	19	0.492	0.026	0.0370212									C2-5KO_125uM LLOMe_Gal3 488_ALIX 568_R3.lif - Image006-5	22	0.897	0.041	0.0846621										C2-5KO_125uM LLOMe_Wash_Gal3 488_ALIX 568_R3.lif - Image006-1	56	8.228	0.147	1.19904
	36	919.301		C3-5KO_UNT_Gal3 488_ALIX 568_R3.lif - Image006-3	7	0.477	0.068	0.0518872						36	1231.34		C3-5KO_125uM LLOMe_Gal3 488_ALIX 568_R3.lif - Image006-4	120	11.235	0.094	0.912424							36	1047.29		C3-5KO_125uM LLOMe_Wash_Gal3 488_ALIX 568_R3.lif - Image007-5	21	1.576	0.075	0.150484
				C2-5KO_UNT_Gal3 488_ALIX 568_R3.lif - Image006-3	21	0.622	0.03	0.0676601									C2-5KO_125uM LLOMe_Gal3 488_ALIX 568_R3.lif - Image006-4	14	0.607	0.043	0.0492961										C2-5KO_125uM LLOMe_Wash_Gal3 488_ALIX 568_R3.lif - Image007-5	67	8.372	0.125	0.799399
	37	1081.18		C3-5KO_UNT_Gal3 488_ALIX 568_R3.lif - Image006-2	8	0.376	0.047	0.0347768						37	1080.76		C3-5KO_125uM LLOMe_Gal3 488_ALIX 568_R3.lif - Image006-3	73	4.569	0.063	0.422757							37	838.237		C3-5KO_125uM LLOMe_Wash_Gal3 488_ALIX 568_R3.lif - Image007-4	24	1.301	0.054	0.155207
				C2-5KO_UNT_Gal3 488_ALIX 568_R3.lif - Image006-2	19	0.419	0.022	0.0387539									C2-5KO_125uM LLOMe_Gal3 488_ALIX 568_R3.lif - Image006-3	25	1.359	0.054	0.125745										C2-5KO_125uM LLOMe_Wash_Gal3 488_ALIX 568_R3.lif - Image007-4	51	7.505	0.147	0.895332
	38	1136.74		C3-5KO_UNT_Gal3 488_ALIX 568_R3.lif - Image006-1	5	0.376	0.075	0.0330771						38	1163.03		C3-5KO_125uM LLOMe_Gal3 488_ALIX 568_R3.lif - Image006-2	62	3.47	0.056	0.29836							38	1018.71		C3-5KO_125uM LLOMe_Wash_Gal3 488_ALIX 568_R3.lif - Image007-3	25	1.113	0.045	0.109255
				C2-5KO_UNT_Gal3 488_ALIX 568_R3.lif - Image006-1	15	0.492	0.033	0.0432818									C2-5KO_125uM LLOMe_Gal3 488_ALIX 568_R3.lif - Image006-2	15	0.419	0.028	0.0360267										C2-5KO_125uM LLOMe_Wash_Gal3 488_ALIX 568_R3.lif - Image007-3	54	9.992	0.185	0.980844
	39	1191.04		C3-5KO_UNT_Gal3 488_ALIX 568_R3.lif - Image007-6	15	0.217	0.014	0.0182194						39	1264.55		C3-5KO_125uM LLOMe_Gal3 488_ALIX 568_R3.lif - Image006-1	65	3.413	0.053	0.269898							39	761.498		C3-5KO_125uM LLOMe_Wash_Gal3 488_ALIX 568_R3.lif - Image007-2	15	1.634	0.109	0.214577
				C2-5KO_UNT_Gal3 488_ALIX 568_R3.lif - Image007-6	8	0.246	0.031	0.0206543									C2-5KO_125uM LLOMe_Gal3 488_ALIX 568_R3.lif - Image006-1	24	1.417	0.059	0.112056										C2-5KO_125uM LLOMe_Wash_Gal3 488_ALIX 568_R3.lif - Image007-2	48	13.766	0.287	1.80775
	40	1005.15		C3-5KO_UNT_Gal3 488_ALIX 568_R3.lif - Image007-5	9	0.333	0.037	0.0331294						40	868.907		C3-5KO_125uM LLOMe_Gal3 488_ALIX 568_R3.lif - Image007-7	25	1.33	0.053	0.153066							40	846.451		C3-5KO_125uM LLOMe_Wash_Gal3 488_ALIX 568_R3.lif - Image007-1	39	1.692	0.043	0.199893
				C2-5KO_UNT_Gal3 488_ALIX 568_R3.lif - Image007-5	20	0.506	0.025	0.0503407									C2-5KO_125uM LLOMe_Gal3 488_ALIX 568_R3.lif - Image007-7	10	0.347	0.035	0.0399352										C2-5KO_125uM LLOMe_Wash_Gal3 488_ALIX 568_R3.lif - Image007-1	45	5.307	0.118	0.626971
	41	899.982		C3-5KO_UNT_Gal3 488_ALIX 568_R3.lif - Image007-4	20	0.419	0.021	0.0465565						41	1266.26		C3-5KO_125uM LLOMe_Gal3 488_ALIX 568_R3.lif - Image007-6	115	11.337	0.099	0.895317							41	972.904		C3-5KO_125uM LLOMe_Wash_Gal3 488_ALIX 568_R3.lif - Image008-7	36	1.432	0.04	0.147188
				C2-5KO_UNT_Gal3 488_ALIX 568_R3.lif - Image007-4	18	0.463	0.026	0.0514455									C2-5KO_125uM LLOMe_Gal3 488_ALIX 568_R3.lif - Image007-6	11	0.622	0.057	0.0491212										C2-5KO_125uM LLOMe_Wash_Gal3 488_ALIX 568_R3.lif - Image008-7	57	8.691	0.152	0.893305
	42	934.744		C3-5KO_UNT_Gal3 488_ALIX 568_R3.lif - Image007-3	34	0.824	0.024	0.0881525						42	1060.42		C3-5KO_125uM LLOMe_Gal3 488_ALIX 568_R3.lif - Image007-5	67	4.685	0.07	0.441807							42	845.771		C3-5KO_125uM LLOMe_Wash_Gal3 488_ALIX 568_R3.lif - Image008-6	21	1.186	0.056	0.140227
				C2-5KO_UNT_Gal3 488_ALIX 568_R3.lif - Image007-3	27	0.521	0.019	0.0557372									C2-5KO_125uM LLOMe_Gal3 488_ALIX 568_R3.lif - Image007-5	14	0.419	0.03	0.0395128										C2-5KO_125uM LLOMe_Wash_Gal3 488_ALIX 568_R3.lif - Image008-6	67	10.368	0.155	1.22586
	43	920.501		C3-5KO_UNT_Gal3 488_ALIX 568_R3.lif - Image007-2	21	0.564	0.027	0.061271						43	1133.99		C3-5KO_125uM LLOMe_Gal3 488_ALIX 568_R3.lif - Image007-4	107	6.811	0.064	0.600623							43	806.685		C3-5KO_125uM LLOMe_Wash_Gal3 488_ALIX 568_R3.lif - Image008-5	20	1.2	0.06	0.148757
				C2-5KO_UNT_Gal3 488_ALIX 568_R3.lif - Image007-2	18	0.318	0.018	0.0345464									C2-5KO_125uM LLOMe_Gal3 488_ALIX 568_R3.lif - Image007-4	29	2.169	0.075	0.191272										C2-5KO_125uM LLOMe_Wash_Gal3 488_ALIX 568_R3.lif - Image008-5	44	10.339	0.235	1.28167
	44	917.826		C3-5KO_UNT_Gal3 488_ALIX 568_R3.lif - Image007-1	3	1.316	0.439	0.143382						44	1309.61		C3-5KO_125uM LLOMe_Gal3 488_ALIX 568_R3.lif - Image007-3	107	8.141	0.076	0.621636							44	722.701		C3-5KO_125uM LLOMe_Wash_Gal3 488_ALIX 568_R3.lif - Image008-4	42	2.545	0.061	0.352151
				C2-5KO_UNT_Gal3 488_ALIX 568_R3.lif - Image007-1	13	0.39	0.03	0.0424917									C2-5KO_125uM LLOMe_Gal3 488_ALIX 568_R3.lif - Image007-3	22	1.432	0.065	0.109346										C2-5KO_125uM LLOMe_Wash_Gal3 488_ALIX 568_R3.lif - Image008-4	51	9.442	0.185	1.30649
	45	1340.78		C3-5KO_UNT_Gal3 488_ALIX 568_R3.lif - Image008-7	11	1.012	0.092	0.0754782						45	1147.15		C3-5KO_125uM LLOMe_Gal3 488_ALIX 568_R3.lif - Image007-2	92	6.97	0.076	0.607594							45	1082.32		C3-5KO_125uM LLOMe_Wash_Gal3 488_ALIX 568_R3.lif - Image008-3	32	1.359	0.042	0.125563
				C2-5KO_UNT_Gal3 488_ALIX 568_R3.lif - Image008-7	20	0.419	0.021	0.0312504									C2-5KO_125uM LLOMe_Gal3 488_ALIX 568_R3.lif - Image007-2	49	2.241	0.046	0.195354										C2-5KO_125uM LLOMe_Wash_Gal3 488_ALIX 568_R3.lif - Image008-3	58	7.852	0.135	0.725476
	46	1317.3		C3-5KO_UNT_Gal3 488_ALIX 568_R3.lif - Image008-6	35	0.636	0.018	0.0482806						46	1122.39		C3-5KO_125uM LLOMe_Gal3 488_ALIX 568_R3.lif - Image007-1	99	7.114	0.072	0.633824							46	698.481		C3-5KO_125uM LLOMe_Wash_Gal3 488_ALIX 568_R3.lif - Image008-2	19	1.099	0.058	0.157341
				C2-5KO_UNT_Gal3 488_ALIX 568_R3.lif - Image008-6	13	0.333	0.026	0.025279									C2-5KO_125uM LLOMe_Gal3 488_ALIX 568_R3.lif - Image007-1	34	1.562	0.046	0.139167										C2-5KO_125uM LLOMe_Wash_Gal3 488_ALIX 568_R3.lif - Image008-2	24	2.776	0.116	0.397434
	47	963.043		C3-5KO_UNT_Gal3 488_ALIX 568_R3.lif - Image008-5	8	0.159	0.02	0.0165102						47	1017.18		C3-5KO_125uM LLOMe_Gal3 488_ALIX 568_R3.lif - Image008-7	43	2.646	0.062	0.260131							47	1189.34		C3-5KO_125uM LLOMe_Wash_Gal3 488_ALIX 568_R3.lif - Image008-1	19	0.868	0.046	0.0729815
				C2-5KO_UNT_Gal3 488_ALIX 568_R3.lif - Image008-5	18	0.622	0.035	0.0645869									C2-5KO_125uM LLOMe_Gal3 488_ALIX 568_R3.lif - Image008-7	17	0.694	0.041	0.0682278										C2-5KO_125uM LLOMe_Wash_Gal3 488_ALIX 568_R3.lif - Image008-1	60	10.512	0.175	0.883849
	48	1422.82		C3-5KO_UNT_Gal3 488_ALIX 568_R3.lif - Image008-4	20	0.434	0.022	0.0305029						48	1139.24		C3-5KO_125uM LLOMe_Gal3 488_ALIX 568_R3.lif - Image008-6	76	7.013	0.092	0.615586							48	1124.2		C3-5KO_125uM LLOMe_Wash_Gal3 488_ALIX 568_R3.lif - Image009-7	29	1.229	0.042	0.109322
				C2-5KO_UNT_Gal3 488_ALIX 568_R3.lif - Image008-4	25	0.737	0.029	0.0517987									C2-5KO_125uM LLOMe_Gal3 488_ALIX 568_R3.lif - Image008-6	17	1.504	0.088	0.132018										C2-5KO_125uM LLOMe_Wash_Gal3 488_ALIX 568_R3.lif - Image009-7	40	3.456	0.086	0.307419
	49	1120.92		C3-5KO_UNT_Gal3 488_ALIX 568_R3.lif - Image008-3	32	0.564	0.018	0.0503159						49	866.276		C3-5KO_125uM LLOMe_Gal3 488_ALIX 568_R3.lif - Image008-5	71	4.945	0.07	0.570834							49	1076.7		C3-5KO_125uM LLOMe_Wash_Gal3 488_ALIX 568_R3.lif - Image009-6	50	3.181	0.064	0.29544
				C2-5KO_UNT_Gal3 488_ALIX 568_R3.lif - Image008-3	15	0.477	0.032	0.0425544									C2-5KO_125uM LLOMe_Gal3 488_ALIX 568_R3.lif - Image008-5	7	0.275	0.039	0.0317451										C2-5KO_125uM LLOMe_Wash_Gal3 488_ALIX 568_R3.lif - Image009-6	61	13.694	0.224	1.27185
	50	1021.68		C3-5KO_UNT_Gal3 488_ALIX 568_R3.lif - Image008-2	19	0.564	0.03	0.0552033						50	1054.47		C3-5KO_125uM LLOMe_Gal3 488_ALIX 568_R3.lif - Image008-4	142	9.385	0.066	0.890017							50	844.918		C3-5KO_125uM LLOMe_Wash_Gal3 488_ALIX 568_R3.lif - Image009-5	38	1.938	0.051	0.229371
				C2-5KO_UNT_Gal3 488_ALIX 568_R3.lif - Image008-2	26	0.68	0.026	0.0665572									C2-5KO_125uM LLOMe_Gal3 488_ALIX 568_R3.lif - Image008-4	14	0.694	0.05	0.0658148										C2-5KO_125uM LLOMe_Wash_Gal3 488_ALIX 568_R3.lif - Image009-5	54	8.098	0.15	0.958436
	51	1146.74		C3-5KO_UNT_Gal3 488_ALIX 568_R3.lif - Image008-1	1	1.562	1.562	0.136212						51	1061.96		C3-5KO_125uM LLOMe_Gal3 488_ALIX 568_R3.lif - Image008-3	62	5.524	0.089	0.520168							51	882.225		C3-5KO_125uM LLOMe_Wash_Gal3 488_ALIX 568_R3.lif - Image009-4	41	2.4	0.059	0.272039
				C2-5KO_UNT_Gal3 488_ALIX 568_R3.lif - Image008-1	10	0.188	0.019	0.0163942									C2-5KO_125uM LLOMe_Gal3 488_ALIX 568_R3.lif - Image008-3	18	0.607	0.034	0.0571582										C2-5KO_125uM LLOMe_Wash_Gal3 488_ALIX 568_R3.lif - Image009-4	52	6.203	0.119	0.703109
	52	818.326		C3-5KO_UNT_Gal3 488_ALIX 568_R3.lif - Image009-8	7	0.81	0.116	0.0989826						52	1024.31		C3-5KO_125uM LLOMe_Gal3 488_ALIX 568_R3.lif - Image008-2	59	4.367	0.074	0.426336							52	852.726		C3-5KO_125uM LLOMe_Wash_Gal3 488_ALIX 568_R3.lif - Image009-3	22	1.244	0.057	0.145885
				C2-5KO_UNT_Gal3 488_ALIX 568_R3.lif - Image009-8	29	0.752	0.026	0.0918949									C2-5KO_125uM LLOMe_Gal3 488_ALIX 568_R3.lif - Image008-2	20	0.593	0.03	0.0578926										C2-5KO_125uM LLOMe_Wash_Gal3 488_ALIX 568_R3.lif - Image009-3	23	2.502	0.109	0.293412
	53	878.914		C3-5KO_UNT_Gal3 488_ALIX 568_R3.lif - Image009-7	4	1.041	0.26	0.118442						53	1029.75		C3-5KO_125uM LLOMe_Gal3 488_ALIX 568_R3.lif - Image008-1	142	10.194	0.072	0.989952							53	823.213		C3-5KO_125uM LLOMe_Wash_Gal3 488_ALIX 568_R3.lif - Image009-2	27	2.747	0.102	0.333692
				C2-5KO_UNT_Gal3 488_ALIX 568_R3.lif - Image009-7	12	0.202	0.017	0.0229829									C2-5KO_125uM LLOMe_Gal3 488_ALIX 568_R3.lif - Image008-1	28	2.039	0.073	0.19801										C2-5KO_125uM LLOMe_Wash_Gal3 488_ALIX 568_R3.lif - Image009-2	21	4.352	0.207	0.52866
	54	997.949		C3-5KO_UNT_Gal3 488_ALIX 568_R3.lif - Image009-6	10	0.174	0.017	0.0174358						54	1335.3		C3-5KO_125uM LLOMe_Gal3 488_ALIX 568_R3.lif - Image009-6	101	7.375	0.073	0.552309							54	1029.85		C3-5KO_125uM LLOMe_Wash_Gal3 488_ALIX 568_R3.lif - Image009-1	26	1.836	0.071	0.178279
				C2-5KO_UNT_Gal3 488_ALIX 568_R3.lif - Image009-6	28	0.723	0.026	0.0724486									C2-5KO_125uM LLOMe_Gal3 488_ALIX 568_R3.lif - Image009-6	26	0.998	0.038	0.0747396										C2-5KO_125uM LLOMe_Wash_Gal3 488_ALIX 568_R3.lif - Image009-1	43	10.614	0.247	1.03064
	55	1118.26		C3-5KO_UNT_Gal3 488_ALIX 568_R3.lif - Image009-5	14	0.477	0.034	0.0426557						55	1137.42		C3-5KO_125uM LLOMe_Gal3 488_ALIX 568_R3.lif - Image009-5	70	5.827	0.083	0.512301							55	744.825		C3-5KO_125uM LLOMe_Wash_Gal3 488_ALIX 568_R3.lif - Image010-7	33	1.258	0.038	0.168899
				C2-5KO_UNT_Gal3 488_ALIX 568_R3.lif - Image009-5	16	0.477	0.03	0.0426557									C2-5KO_125uM LLOMe_Gal3 488_ALIX 568_R3.lif - Image009-5	9	0.492	0.055	0.0432559										C2-5KO_125uM LLOMe_Wash_Gal3 488_ALIX 568_R3.lif - Image010-7	35	4.049	0.116	0.543618
	56	1203.83		C3-5KO_UNT_Gal3 488_ALIX 568_R3.lif - Image009-4	21	0.419	0.02	0.0348055						56	1029.79		C3-5KO_125uM LLOMe_Gal3 488_ALIX 568_R3.lif - Image009-4	89	8.025	0.09	0.779285							56	828.781		C3-5KO_125uM LLOMe_Wash_Gal3 488_ALIX 568_R3.lif - Image010-6	7	0.983	0.14	0.118608
				C2-5KO_UNT_Gal3 488_ALIX 568_R3.lif - Image009-4	31	0.925	0.03	0.076838									C2-5KO_125uM LLOMe_Gal3 488_ALIX 568_R3.lif - Image009-4	15	0.578	0.039	0.0561279										C2-5KO_125uM LLOMe_Wash_Gal3 488_ALIX 568_R3.lif - Image010-6	18	3.152	0.175	0.380318
	57	814.407		C3-5KO_UNT_Gal3 488_ALIX 568_R3.lif - Image009-3	28	0.636	0.023	0.0780936						57	1191.08		C3-5KO_125uM LLOMe_Gal3 488_ALIX 568_R3.lif - Image009-3	81	5.423	0.067	0.455302							57	1296.51		C3-5KO_125uM LLOMe_Wash_Gal3 488_ALIX 568_R3.lif - Image010-5	22	0.954	0.043	0.0735823
				C2-5KO_UNT_Gal3 488_ALIX 568_R3.lif - Image009-3	17	0.434	0.026	0.0532903									C2-5KO_125uM LLOMe_Gal3 488_ALIX 568_R3.lif - Image009-3	22	1.128	0.051	0.0947041										C2-5KO_125uM LLOMe_Wash_Gal3 488_ALIX 568_R3.lif - Image010-5	67	10.44	0.156	0.805241
	58	928.02		C3-5KO_UNT_Gal3 488_ALIX 568_R3.lif - Image009-2	12	1.475	0.123	0.158941						58	834.145		C3-5KO_125uM LLOMe_Gal3 488_ALIX 568_R3.lif - Image009-2	35	3.225	0.092	0.386623							58	1196.26		C3-5KO_125uM LLOMe_Wash_Gal3 488_ALIX 568_R3.lif - Image010-4	17	1.027	0.06	0.0858513
				C2-5KO_UNT_Gal3 488_ALIX 568_R3.lif - Image009-2	24	0.564	0.023	0.0607746									C2-5KO_125uM LLOMe_Gal3 488_ALIX 568_R3.lif - Image009-2	18	0.593	0.033	0.0710908										C2-5KO_125uM LLOMe_Wash_Gal3 488_ALIX 568_R3.lif - Image010-4	43	5.177	0.12	0.432767
	59	936.32		C3-5KO_UNT_Gal3 488_ALIX 568_R3.lif - Image009-1	15	0.853	0.057	0.0911013						59	1246.03		C3-5KO_125uM LLOMe_Gal3 488_ALIX 568_R3.lif - Image009-1	43	2.299	0.053	0.184506							59	1170.26		C3-5KO_125uM LLOMe_Wash_Gal3 488_ALIX 568_R3.lif - Image010-3	37	1.967	0.053	0.168083
				C2-5KO_UNT_Gal3 488_ALIX 568_R3.lif - Image009-1	35	1.012	0.029	0.108083									C2-5KO_125uM LLOMe_Gal3 488_ALIX 568_R3.lif - Image009-1	9	0.463	0.051	0.0371581										C2-5KO_125uM LLOMe_Wash_Gal3 488_ALIX 568_R3.lif - Image010-3	61	10.353	0.17	0.884678
	60	1076.9		C3-5KO_UNT_Gal3 488_ALIX 568_R3.lif - Image010-7	6	0.188	0.031	0.0174575						60	860.925		C3-5KO_125uM LLOMe_Gal3 488_ALIX 568_R3.lif - Image010-8	115	7.187	0.062	0.8348							60	1013.16		C3-5KO_125uM LLOMe_Wash_Gal3 488_ALIX 568_R3.lif - Image010-2	48	2.314	0.048	0.228394
				C2-5KO_UNT_Gal3 488_ALIX 568_R3.lif - Image010-7	26	0.622	0.024	0.0577583									C2-5KO_125uM LLOMe_Gal3 488_ALIX 568_R3.lif - Image010-8	11	0.477	0.043	0.0554055										C2-5KO_125uM LLOMe_Wash_Gal3 488_ALIX 568_R3.lif - Image010-2	54	9.703	0.18	0.957696

## Sheet: 8KO - R1
C3 = ALIX, C2 = GAL3
	8KO_VEH_R1_2024.11.25													8KO_LLOMe_R1_2024.11.25														8KO_LLOMe_WASH_R1_2024.11.25
	CELL	AREA		IMAGE	COUNT	AREA	AVG SIZE	% AREA		ALIX	Gal3			CELL	AREA		IMAGE	COUNT	AREA	AVG SIZE	% AREA		ALIX	Gal3				CELL	AREA		IMAGE	COUNT	AREA	AVG SIZE	% AREA		ALIX	Gal3
	1	893.576		C3-8KO_UNT_Gal3 488_ALIX 568_R3.lif - Image001-7	20	0.362	0.018	0.0405114		0.0405114	0.0210391			1	1026.55		C3-8KO_125uM LLOMe_Gal3 488_ALIX 568_R3.lif - Image001-6	93	20.244	0.218	1.97204		1.97204	0.00418878				1	1043.31		C3-8KO_125uM LLOMe_Wash_Gal3 488_ALIX 568_R3.lif - Image001-7	69	9.038	0.131	0.866281		0.866281	0.0928774
				C2-8KO_UNT_Gal3 488_ALIX 568_R3.lif - Image001-7	10	0.188	0.019	0.0210391		0.0426694	0.0327394						C2-8KO_125uM LLOMe_Gal3 488_ALIX 568_R3.lif - Image001-6	3	0.043	0.014	0.00418878		0.957414	0.0430539							C2-8KO_125uM LLOMe_Wash_Gal3 488_ALIX 568_R3.lif - Image001-7	8	0.969	0.121	0.0928774		0.722852	0.0338866
	2	1017.12		C3-8KO_UNT_Gal3 488_ALIX 568_R3.lif - Image001-6	13	0.434	0.033	0.0426694		0.0952975	0.0758079			2	1075.4		C3-8KO_125uM LLOMe_Gal3 488_ALIX 568_R3.lif - Image001-5	104	10.296	0.099	0.957414		1.82671	0.0448537				2	1068.27		C3-8KO_125uM LLOMe_Wash_Gal3 488_ALIX 568_R3.lif - Image001-6	58	7.722	0.133	0.722852		0.371024	0.0290036
				C2-8KO_UNT_Gal3 488_ALIX 568_R3.lif - Image001-6	12	0.333	0.028	0.0327394		0.155935	0.120893						C2-8KO_125uM LLOMe_Gal3 488_ALIX 568_R3.lif - Image001-5	23	0.463	0.02	0.0430539		2.60019	0.0537991							C2-8KO_125uM LLOMe_Wash_Gal3 488_ALIX 568_R3.lif - Image001-6	4	0.362	0.09	0.0338866		0.767536	0.0284501
	3	743.986		C3-8KO_UNT_Gal3 488_ALIX 568_R3.lif - Image001-5	33	0.709	0.021	0.0952975		0.0505023	0.0318553			3	838.281		C3-8KO_125uM LLOMe_Gal3 488_ALIX 568_R3.lif - Image001-4	63	15.313	0.243	1.82671		1.13865	0.0659131				3	896.439		C3-8KO_125uM LLOMe_Wash_Gal3 488_ALIX 568_R3.lif - Image001-5	48	3.326	0.069	0.371024		1.03436	0.0229266
				C2-8KO_UNT_Gal3 488_ALIX 568_R3.lif - Image001-5	18	0.564	0.031	0.0758079		0.040223	0.0367201						C2-8KO_125uM LLOMe_Gal3 488_ALIX 568_R3.lif - Image001-4	13	0.376	0.029	0.0448537		1.23918	0.0350864							C2-8KO_125uM LLOMe_Wash_Gal3 488_ALIX 568_R3.lif - Image001-5	9	0.26	0.029	0.0290036		1.52674	0.0417009
	4	741.977		C3-8KO_UNT_Gal3 488_ALIX 568_R3.lif - Image001-4	65	1.157	0.018	0.155935		0.0341501	0.0216077			4	1020.46		C3-8KO_125uM LLOMe_Gal3 488_ALIX 568_R3.lif - Image001-3	96	26.534	0.276	2.60019		1.12891	0.0244863				4	811.949		C3-8KO_125uM LLOMe_Wash_Gal3 488_ALIX 568_R3.lif - Image001-4	47	6.232	0.133	0.767536		0.876558	0.00295446
				C2-8KO_UNT_Gal3 488_ALIX 568_R3.lif - Image001-4	37	0.897	0.024	0.120893		0.0859896	0.00784182						C2-8KO_125uM LLOMe_Gal3 488_ALIX 568_R3.lif - Image001-3	15	0.549	0.037	0.0537991		2.17328	0.0343307							C2-8KO_125uM LLOMe_Wash_Gal3 488_ALIX 568_R3.lif - Image001-4	5	0.231	0.046	0.0284501		0.623907	0.0133117
	5	772.242		C3-8KO_UNT_Gal3 488_ALIX 568_R3.lif - Image001-3	21	0.39	0.019	0.0505023		0.0218316	0.0291368			5	1075.66		C3-8KO_125uM LLOMe_Gal3 488_ALIX 568_R3.lif - Image001-2	68	12.248	0.18	1.13865		1.16809	0.0394658				5	1199.48		C3-8KO_125uM LLOMe_Wash_Gal3 488_ALIX 568_R3.lif - Image001-3	89	12.407	0.139	1.03436		0.800654	0.0225099
				C2-8KO_UNT_Gal3 488_ALIX 568_R3.lif - Image001-3	8	0.246	0.031	0.0318553		0.0381855	0.0197762						C2-8KO_125uM LLOMe_Gal3 488_ALIX 568_R3.lif - Image001-2	27	0.709	0.026	0.0659131		1.38287	0.0621653							C2-8KO_125uM LLOMe_Wash_Gal3 488_ALIX 568_R3.lif - Image001-3	12	0.275	0.023	0.0229266		0.420239	0.0380996
	6	827.884		C3-8KO_UNT_Gal3 488_ALIX 568_R3.lif - Image001-2	20	0.333	0.017	0.040223		0.0244416	0.0290165			6	1236.95		C3-8KO_125uM LLOMe_Gal3 488_ALIX 568_R3.lif - Image001-1	118	15.328	0.13	1.23918		1.76818	0.0737544				6	901.659		C3-8KO_125uM LLOMe_Wash_Gal3 488_ALIX 568_R3.lif - Image001-2	77	13.766	0.179	1.52674		0.366885	0.0245722
				C2-8KO_UNT_Gal3 488_ALIX 568_R3.lif - Image001-2	16	0.304	0.019	0.0367201		0.0225043	0.0247625						C2-8KO_125uM LLOMe_Gal3 488_ALIX 568_R3.lif - Image001-1	14	0.434	0.031	0.0350864		1.91612	0.0727979							C2-8KO_125uM LLOMe_Wash_Gal3 488_ALIX 568_R3.lif - Image001-2	11	0.376	0.034	0.0417009		0.177615	0.0671728
	7	805.268		C3-8KO_UNT_Gal3 488_ALIX 568_R3.lif - Image001-1	17	0.275	0.016	0.0341501		0.172256	0.048163			7	1061.82		C3-8KO_125uM LLOMe_Gal3 488_ALIX 568_R3.lif - Image002-7	73	11.987	0.164	1.12891		1.90689	0.03289				7	981.566		C3-8KO_125uM LLOMe_Wash_Gal3 488_ALIX 568_R3.lif - Image001-1	60	8.604	0.143	0.876558		1.60358	0.129365
				C2-8KO_UNT_Gal3 488_ALIX 568_R3.lif - Image001-1	12	0.174	0.014	0.0216077		0.0312609	0.0239859						C2-8KO_125uM LLOMe_Gal3 488_ALIX 568_R3.lif - Image002-7	16	0.26	0.016	0.0244863		1.33488	0.077902							C2-8KO_125uM LLOMe_Wash_Gal3 488_ALIX 568_R3.lif - Image001-1	1	0.029	0.029	0.00295446		1.37365	0.174848
	8	1109.44		C3-8KO_UNT_Gal3 488_ALIX 568_R3.lif - Image002-6	1	0.954	0.954	0.0859896		0.130264	0.0202254			8	1264.17		C3-8KO_125uM LLOMe_Gal3 488_ALIX 568_R3.lif - Image002-6	109	27.474	0.252	2.17328		1.26714	0.0791891				8	1089.27		C3-8KO_125uM LLOMe_Wash_Gal3 488_ALIX 568_R3.lif - Image002-7	52	6.796	0.131	0.623907		0.509498	0.0166954
				C2-8KO_UNT_Gal3 488_ALIX 568_R3.lif - Image002-6	5	0.087	0.017	0.00784182		0.0306305	0.0179923						C2-8KO_125uM LLOMe_Gal3 488_ALIX 568_R3.lif - Image002-6	15	0.434	0.029	0.0343307		1.46312	0.0444778							C2-8KO_125uM LLOMe_Wash_Gal3 488_ALIX 568_R3.lif - Image002-7	7	0.145	0.021	0.0133117		0.565968	0.0330174
	9	1190.93		C3-8KO_UNT_Gal3 488_ALIX 568_R3.lif - Image002-5	15	0.26	0.017	0.0218316		0.0162378	0.0335232			9	1026.2		C3-8KO_125uM LLOMe_Gal3 488_ALIX 568_R3.lif - Image002-5	78	11.987	0.154	1.16809		1.48626	0.0200994				9	772.993		C3-8KO_125uM LLOMe_Wash_Gal3 488_ALIX 568_R3.lif - Image002-6	35	6.189	0.177	0.800654		0.56897	0.0237328
				C2-8KO_UNT_Gal3 488_ALIX 568_R3.lif - Image002-5	13	0.347	0.027	0.0291368		0.0753216	0.0116708						C2-8KO_125uM LLOMe_Gal3 488_ALIX 568_R3.lif - Image002-5	23	0.405	0.018	0.0394658		1.16461	0.0728513							C2-8KO_125uM LLOMe_Wash_Gal3 488_ALIX 568_R3.lif - Image002-6	5	0.174	0.035	0.0225099		0.229894	0.0414837
	10	1097.28		C3-8KO_UNT_Gal3 488_ALIX 568_R3.lif - Image002-4	26	0.419	0.016	0.0381855		0.0386556	0.0343936			10	1069.73		C3-8KO_125uM LLOMe_Gal3 488_ALIX 568_R3.lif - Image002-4	128	14.793	0.116	1.38287		0.896386	0.0332991				10	874.026		C3-8KO_125uM LLOMe_Wash_Gal3 488_ALIX 568_R3.lif - Image002-5	26	3.673	0.141	0.420239		0.196536	0.0654743
				C2-8KO_UNT_Gal3 488_ALIX 568_R3.lif - Image002-4	11	0.217	0.02	0.0197762		0.077998	0.0242021						C2-8KO_125uM LLOMe_Gal3 488_ALIX 568_R3.lif - Image002-4	23	0.665	0.029	0.0621653		1.48991	0.0536571							C2-8KO_125uM LLOMe_Wash_Gal3 488_ALIX 568_R3.lif - Image002-5	7	0.333	0.048	0.0380996		0.159391	0.0315796
	11	1595.64		C3-8KO_UNT_Gal3 488_ALIX 568_R3.lif - Image002-3	21	0.39	0.019	0.0244416		0.180844	0.0576525			11	1038.58		C3-8KO_125uM LLOMe_Gal3 488_ALIX 568_R3.lif - Image002-3	116	18.364	0.158	1.76818		1.14151	0.0342942				11	1001.13		C3-8KO_125uM LLOMe_Wash_Gal3 488_ALIX 568_R3.lif - Image002-4	31	3.673	0.118	0.366885		1.06089	0.0839345
				C2-8KO_UNT_Gal3 488_ALIX 568_R3.lif - Image002-3	17	0.463	0.027	0.0290165		0.0583786	0.0609792						C2-8KO_125uM LLOMe_Gal3 488_ALIX 568_R3.lif - Image002-3	29	0.766	0.026	0.0737544		1.0935	0.08991							C2-8KO_125uM LLOMe_Wash_Gal3 488_ALIX 568_R3.lif - Image002-4	12	0.246	0.02	0.0245722		1.22382	0.355693
	12	1284.2		C3-8KO_UNT_Gal3 488_ALIX 568_R3.lif - Image002-2	11	0.289	0.026	0.0225043		0.0618609	0.0257605			12	894.256		C3-8KO_125uM LLOMe_Gal3 488_ALIX 568_R3.lif - Image002-2	84	17.135	0.204	1.91612		0.925477	0.0523901				12	903.64		C3-8KO_125uM LLOMe_Wash_Gal3 488_ALIX 568_R3.lif - Image002-3	16	1.605	0.1	0.177615		0.635594	0.0279556
				C2-8KO_UNT_Gal3 488_ALIX 568_R3.lif - Image002-2	7	0.318	0.045	0.0247625		0.05265	0.0335547						C2-8KO_125uM LLOMe_Gal3 488_ALIX 568_R3.lif - Image002-2	28	0.651	0.023	0.0727979		0.970904	0.0390058							C2-8KO_125uM LLOMe_Wash_Gal3 488_ALIX 568_R3.lif - Image002-3	23	0.607	0.026	0.0671728		0.307984	0.0451605
	13	990.387		C3-8KO_UNT_Gal3 488_ALIX 568_R3.lif - Image002-1	4	1.706	0.427	0.172256		0.143801	0.0751792			13	966.86		C3-8KO_125uM LLOMe_Gal3 488_ALIX 568_R3.lif - Image002-1	80	18.437	0.23	1.90689		1.61528	0.0236511				13	882.775		C3-8KO_125uM LLOMe_Wash_Gal3 488_ALIX 568_R3.lif - Image002-2	76	14.156	0.186	1.60358		0.768347	0.205772
				C2-8KO_UNT_Gal3 488_ALIX 568_R3.lif - Image002-1	24	0.477	0.02	0.048163		0.0777012	0.0246173						C2-8KO_125uM LLOMe_Gal3 488_ALIX 568_R3.lif - Image002-1	15	0.318	0.021	0.03289		1.23665	0.0779591							C2-8KO_125uM LLOMe_Wash_Gal3 488_ALIX 568_R3.lif - Image002-2	16	1.142	0.071	0.129365		0.487832	0.120362
	14	1388.31		C3-8KO_UNT_Gal3 488_ALIX 568_R3.lif - Image003-5	23	0.434	0.019	0.0312609		0.160535	0.0128824			14	853.637		C3-8KO_125uM LLOMe_Gal3 488_ALIX 568_R3.lif - Image003-7	91	11.395	0.125	1.33488		0.882885	0.0453091				14	851.599		C3-8KO_125uM LLOMe_Wash_Gal3 488_ALIX 568_R3.lif - Image002-1	60	11.698	0.195	1.37365		1.33561	0.0412914
				C2-8KO_UNT_Gal3 488_ALIX 568_R3.lif - Image003-5	17	0.333	0.02	0.0239859		0.0872284	0.0251561						C2-8KO_125uM LLOMe_Gal3 488_ALIX 568_R3.lif - Image003-7	14	0.665	0.048	0.077902		1.22393	0.116643							C2-8KO_125uM LLOMe_Wash_Gal3 488_ALIX 568_R3.lif - Image002-1	11	1.489	0.135	0.174848		0.976483	0.0688644
	15	998.744		C3-8KO_UNT_Gal3 488_ALIX 568_R3.lif - Image003-4	5	1.301	0.26	0.130264		0.046132	0.0216595			15	876.383		C3-8KO_125uM LLOMe_Gal3 488_ALIX 568_R3.lif - Image003-6	67	11.105	0.166	1.26714		1.45904	0.069521				15	868.502		C3-8KO_125uM LLOMe_Wash_Gal3 488_ALIX 568_R3.lif - Image003-6	39	4.425	0.113	0.509498		0.841289	0.0562325
				C2-8KO_UNT_Gal3 488_ALIX 568_R3.lif - Image003-4	12	0.202	0.017	0.0202254		0.0507876	0.0612333						C2-8KO_125uM LLOMe_Gal3 488_ALIX 568_R3.lif - Image003-6	12	0.694	0.058	0.0791891		1.00174	0.0326105							C2-8KO_125uM LLOMe_Wash_Gal3 488_ALIX 568_R3.lif - Image003-6	5	0.145	0.029	0.0166954		1.16391	0.271871
	16	1606.24		C3-8KO_UNT_Gal3 488_ALIX 568_R3.lif - Image003-3	16	0.492	0.031	0.0306305		0.0253836	0.0676117			16	1333.25		C3-8KO_125uM LLOMe_Gal3 488_ALIX 568_R3.lif - Image003-5	134	19.507	0.146	1.46312		1.19555	0.172173				16	963.129		C3-8KO_125uM LLOMe_Wash_Gal3 488_ALIX 568_R3.lif - Image003-5	63	5.451	0.087	0.565968		0.718617	0.578365
				C2-8KO_UNT_Gal3 488_ALIX 568_R3.lif - Image003-3	10	0.289	0.029	0.0179923		0.16963	0.0444087						C2-8KO_125uM LLOMe_Gal3 488_ALIX 568_R3.lif - Image003-5	18	0.593	0.033	0.0444778		1.2299	0.216945							C2-8KO_125uM LLOMe_Wash_Gal3 488_ALIX 568_R3.lif - Image003-5	8	0.318	0.04	0.0330174		1.04215	0.186786
	17	1336.39		C3-8KO_UNT_Gal3 488_ALIX 568_R3.lif - Image003-2	7	0.217	0.031	0.0162378		0.146012	0.0427228			17	1005.01		C3-8KO_125uM LLOMe_Gal3 488_ALIX 568_R3.lif - Image003-4	80	14.937	0.187	1.48626		1.7362	0.0703703				17	973.338		C3-8KO_125uM LLOMe_Wash_Gal3 488_ALIX 568_R3.lif - Image003-4	56	5.538	0.099	0.56897		0.254046	0.017567
				C2-8KO_UNT_Gal3 488_ALIX 568_R3.lif - Image003-2	18	0.448	0.025	0.0335232		0.0480369	0.0334453						C2-8KO_125uM LLOMe_Gal3 488_ALIX 568_R3.lif - Image003-4	6	0.202	0.034	0.0200994		1.54229	0.0513375							C2-8KO_125uM LLOMe_Wash_Gal3 488_ALIX 568_R3.lif - Image003-4	13	0.231	0.018	0.0237328		0.780163	0.0292057
	18	1113.89		C3-8KO_UNT_Gal3 488_ALIX 568_R3.lif - Image003-1	36	0.839	0.023	0.0753216		0.0548265	0.049861			18	793.397		C3-8KO_125uM LLOMe_Gal3 488_ALIX 568_R3.lif - Image003-3	47	9.24	0.197	1.16461		1.60419	0.0517845				18	836.473		C3-8KO_125uM LLOMe_Wash_Gal3 488_ALIX 568_R3.lif - Image003-3	14	1.923	0.137	0.229894		0.407577	0.0517849
				C2-8KO_UNT_Gal3 488_ALIX 568_R3.lif - Image003-1	9	0.13	0.014	0.0116708		0.0843498	0.0270888						C2-8KO_125uM LLOMe_Gal3 488_ALIX 568_R3.lif - Image003-3	26	0.578	0.022	0.0728513		1.90484	0.0402934							C2-8KO_125uM LLOMe_Wash_Gal3 488_ALIX 568_R3.lif - Image003-3	21	0.347	0.017	0.0414837		0.944845	0.0469651
	19	1008.91		C3-8KO_UNT_Gal3 488_ALIX 568_R3.lif - Image004-8	24	0.39	0.016	0.0386556		0.0511245	0.045867			19	780.802		C3-8KO_125uM LLOMe_Gal3 488_ALIX 568_R3.lif - Image003-2	40	6.999	0.175	0.896386		1.11114	0.0935221				19	882.789		C3-8KO_125uM LLOMe_Wash_Gal3 488_ALIX 568_R3.lif - Image003-2	30	1.735	0.058	0.196536		1.32314	0.0222255
				C2-8KO_UNT_Gal3 488_ALIX 568_R3.lif - Image004-8	14	0.347	0.025	0.0343936		0.077793	0.0755638						C2-8KO_125uM LLOMe_Gal3 488_ALIX 568_R3.lif - Image003-2	13	0.26	0.02	0.0332991		1.39761	0.0909006							C2-8KO_125uM LLOMe_Wash_Gal3 488_ALIX 568_R3.lif - Image003-2	21	0.578	0.028	0.0654743		0.918046	0.149982
	20	834.637		C3-8KO_UNT_Gal3 488_ALIX 568_R3.lif - Image004-7	12	0.651	0.054	0.077998		0.0364743	0.0300246			20	888.978		C3-8KO_125uM LLOMe_Gal3 488_ALIX 568_R3.lif - Image003-1	76	13.245	0.174	1.48991		1.24074	0.122915				20	870.816		C3-8KO_125uM LLOMe_Wash_Gal3 488_ALIX 568_R3.lif - Image003-1	2	1.388	0.694	0.159391		0.549295	0.0270613
				C2-8KO_UNT_Gal3 488_ALIX 568_R3.lif - Image004-7	14	0.202	0.014	0.0242021		0.0887875	0.039472						C2-8KO_125uM LLOMe_Gal3 488_ALIX 568_R3.lif - Image003-1	17	0.477	0.028	0.0536571		1.59721	0.0801218							C2-8KO_125uM LLOMe_Wash_Gal3 488_ALIX 568_R3.lif - Image003-1	11	0.275	0.025	0.0315796		0.452512	0.0457253
	21	1103.16		C3-8KO_UNT_Gal3 488_ALIX 568_R3.lif - Image004-6	19	1.995	0.105	0.180844		0.029543	0.0463553			21	1265.52		C3-8KO_125uM LLOMe_Gal3 488_ALIX 568_R3.lif - Image004-6	83	14.446	0.174	1.14151		1.04307	0.0436086				21	965.038		C3-8KO_125uM LLOMe_Wash_Gal3 488_ALIX 568_R3.lif - Image004-6	57	10.238	0.18	1.06089		0.204486	0.0323515
				C2-8KO_UNT_Gal3 488_ALIX 568_R3.lif - Image004-6	35	0.636	0.018	0.0576525		0.0362563	0.0881909						C2-8KO_125uM LLOMe_Gal3 488_ALIX 568_R3.lif - Image004-6	24	0.434	0.018	0.0342942		1.21141	0.0539849							C2-8KO_125uM LLOMe_Wash_Gal3 488_ALIX 568_R3.lif - Image004-6	11	0.81	0.074	0.0839345		0.14717	0.032694
	22	1115.13		C3-8KO_UNT_Gal3 488_ALIX 568_R3.lif - Image004-5	20	0.651	0.033	0.0583786		0.0773439	0.065836			22	1028.81		C3-8KO_125uM LLOMe_Gal3 488_ALIX 568_R3.lif - Image004-5	107	11.25	0.105	1.0935		1.72576	0.185736				22	886.158		C3-8KO_125uM LLOMe_Wash_Gal3 488_ALIX 568_R3.lif - Image004-5	70	10.845	0.155	1.22382		0.386475	0.0237867
				C2-8KO_UNT_Gal3 488_ALIX 568_R3.lif - Image004-5	35	0.68	0.019	0.0609792		0.0676336	0.0460014						C2-8KO_125uM LLOMe_Gal3 488_ALIX 568_R3.lif - Image004-5	47	0.925	0.02	0.08991		0.889846	0.0900488							C2-8KO_125uM LLOMe_Wash_Gal3 488_ALIX 568_R3.lif - Image004-5	23	3.152	0.137	0.355693		0.909549	0.151866
	23	1121.87		C3-8KO_UNT_Gal3 488_ALIX 568_R3.lif - Image004-4	33	0.694	0.021	0.0618609		0.171221	0.0600432			23	1213.97		C3-8KO_125uM LLOMe_Gal3 488_ALIX 568_R3.lif - Image004-4	83	11.235	0.135	0.925477		1.59665	0.0396296				23	1137.52		C3-8KO_125uM LLOMe_Wash_Gal3 488_ALIX 568_R3.lif - Image004-4	22	7.23	0.329	0.635594		0.0761065	0.0593694
				C2-8KO_UNT_Gal3 488_ALIX 568_R3.lif - Image004-4	12	0.289	0.024	0.0257605		0.134853	0.034791						C2-8KO_125uM LLOMe_Gal3 488_ALIX 568_R3.lif - Image004-4	24	0.636	0.027	0.0523901		1.85892	0.052302							C2-8KO_125uM LLOMe_Wash_Gal3 488_ALIX 568_R3.lif - Image004-4	12	0.318	0.027	0.0279556		0.609819	0.0840219
	24	905.983		C3-8KO_UNT_Gal3 488_ALIX 568_R3.lif - Image004-3	12	0.477	0.04	0.05265		0.305546	0.0403247			24	1297.24		C3-8KO_125uM LLOMe_Gal3 488_ALIX 568_R3.lif - Image004-3	100	12.595	0.126	0.970904		1.21701	0.0241592				24	896.801		C3-8KO_125uM LLOMe_Wash_Gal3 488_ALIX 568_R3.lif - Image004-3	38	2.762	0.073	0.307984		0.78769	0.135348
				C2-8KO_UNT_Gal3 488_ALIX 568_R3.lif - Image004-3	18	0.304	0.017	0.0335547		0.0480018	0.0399862						C2-8KO_125uM LLOMe_Gal3 488_ALIX 568_R3.lif - Image004-3	20	0.506	0.025	0.0390058		1.10463	0.0390966							C2-8KO_125uM LLOMe_Wash_Gal3 488_ALIX 568_R3.lif - Image004-3	11	0.405	0.037	0.0451605		0.198599	0.0476035
	25	884.553		C3-8KO_UNT_Gal3 488_ALIX 568_R3.lif - Image004-2	2	1.272	0.636	0.143801		0.0563836	0.0508233			25	1099.31		C3-8KO_125uM LLOMe_Gal3 488_ALIX 568_R3.lif - Image004-2	66	17.757	0.269	1.61528		1.03956	0.049483				25	871.351		C3-8KO_125uM LLOMe_Wash_Gal3 488_ALIX 568_R3.lif - Image004-2	38	6.695	0.176	0.768347		0.139982	0.0506779
				C2-8KO_UNT_Gal3 488_ALIX 568_R3.lif - Image004-2	36	0.665	0.018	0.0751792		0.0590616	0.0590616						C2-8KO_125uM LLOMe_Gal3 488_ALIX 568_R3.lif - Image004-2	13	0.26	0.02	0.0236511		1.85217	0.0509031							C2-8KO_125uM LLOMe_Wash_Gal3 488_ALIX 568_R3.lif - Image004-2	12	1.793	0.149	0.205772		0.733294	0.561697
	26	1117.1		C3-8KO_UNT_Gal3 488_ALIX 568_R3.lif - Image004-1	30	0.868	0.029	0.0777012		0.0364687	0.0380019			26	1150.6		C3-8KO_125uM LLOMe_Gal3 488_ALIX 568_R3.lif - Image004-1	48	14.229	0.296	1.23665		0.963495	0.0111819				26	877.352		C3-8KO_125uM LLOMe_Wash_Gal3 488_ALIX 568_R3.lif - Image004-1	32	4.28	0.134	0.487832		0.398653	0.0993151
				C2-8KO_UNT_Gal3 488_ALIX 568_R3.lif - Image004-1	7	0.275	0.039	0.0246173		0.0689959	0.0366901						C2-8KO_125uM LLOMe_Gal3 488_ALIX 568_R3.lif - Image004-1	49	0.897	0.018	0.0779591		1.86668	0.0384128							C2-8KO_125uM LLOMe_Wash_Gal3 488_ALIX 568_R3.lif - Image004-1	12	1.056	0.088	0.120362		0.636712	0.0369841
	27	1009.13		C3-8KO_UNT_Gal3 488_ALIX 568_R3.lif - Image005-7	3	1.62	0.54	0.160535		0.0618748	0.0365664			27	1244.78		C3-8KO_125uM LLOMe_Gal3 488_ALIX 568_R3.lif - Image005-6	55	10.99	0.2	0.882885		1.07802	0.0680449				27	1155.2		C3-8KO_125uM LLOMe_Wash_Gal3 488_ALIX 568_R3.lif - Image005-6	98	15.429	0.157	1.33561		0.592455	0.0530301
				C2-8KO_UNT_Gal3 488_ALIX 568_R3.lif - Image005-7	7	0.13	0.019	0.0128824		0.0444846	0.0500572						C2-8KO_125uM LLOMe_Gal3 488_ALIX 568_R3.lif - Image005-6	28	0.564	0.02	0.0453091		1.53228	0.0330159							C2-8KO_125uM LLOMe_Wash_Gal3 488_ALIX 568_R3.lif - Image005-6	5	0.477	0.095	0.0412914		0.390878	0.036521
	28	977.893		C3-8KO_UNT_Gal3 488_ALIX 568_R3.lif - Image005-6	44	0.853	0.019	0.0872284		0.0417014	0.111164			28	1153.09		C3-8KO_125uM LLOMe_Gal3 488_ALIX 568_R3.lif - Image005-5	86	14.113	0.164	1.22393		0.854658	0.0341114				28	1049.89		C3-8KO_125uM LLOMe_Wash_Gal3 488_ALIX 568_R3.lif - Image005-5	74	10.252	0.139	0.976483		0.690588	0.0463045
				C2-8KO_UNT_Gal3 488_ALIX 568_R3.lif - Image005-6	10	0.246	0.025	0.0251561		0.0297845	0.065749						C2-8KO_125uM LLOMe_Gal3 488_ALIX 568_R3.lif - Image005-5	19	1.345	0.071	0.116643		1.14504	0.0316561							C2-8KO_125uM LLOMe_Wash_Gal3 488_ALIX 568_R3.lif - Image005-5	30	0.723	0.024	0.0688644		0.156528	0.0198452
	29	1066.51		C3-8KO_UNT_Gal3 488_ALIX 568_R3.lif - Image005-5	8	0.492	0.061	0.046132		0.0538509	0.0319444			29	1226.97		C3-8KO_125uM LLOMe_Gal3 488_ALIX 568_R3.lif - Image005-4	90	17.902	0.199	1.45904		1.72785	0.0302531				29	1182.59		C3-8KO_125uM LLOMe_Wash_Gal3 488_ALIX 568_R3.lif - Image005-4	48	9.949	0.207	0.841289		1.3729	0.0466072
				C2-8KO_UNT_Gal3 488_ALIX 568_R3.lif - Image005-5	6	0.231	0.039	0.0216595		0.198869	0.0407681						C2-8KO_125uM LLOMe_Gal3 488_ALIX 568_R3.lif - Image005-4	18	0.853	0.047	0.069521		1.29168	0.0245659							C2-8KO_125uM LLOMe_Wash_Gal3 488_ALIX 568_R3.lif - Image005-4	6	0.665	0.111	0.0562325		0.0722367	0.0232885
	30	1110.51		C3-8KO_UNT_Gal3 488_ALIX 568_R3.lif - Image005-4	24	0.564	0.023	0.0507876		0.094325	0.0557645			30	1110.07		C3-8KO_125uM LLOMe_Gal3 488_ALIX 568_R3.lif - Image005-3	50	11.12	0.222	1.00174		1.17749	0.0665888				30	983.923		C3-8KO_125uM LLOMe_Wash_Gal3 488_ALIX 568_R3.lif - Image005-3	84	11.452	0.136	1.16391		0.0345027	0.0636831
				C2-8KO_UNT_Gal3 488_ALIX 568_R3.lif - Image005-4	30	0.68	0.023	0.0612333		0.212562	0.0489463						C2-8KO_125uM LLOMe_Gal3 488_ALIX 568_R3.lif - Image005-3	18	0.362	0.02	0.0326105		1.20649	0.0667865							C2-8KO_125uM LLOMe_Wash_Gal3 488_ALIX 568_R3.lif - Image005-3	20	2.675	0.134	0.271871		0.131335	0.0429953
	31	854.881		C3-8KO_UNT_Gal3 488_ALIX 568_R3.lif - Image005-3	6	0.217	0.036	0.0253836						31	1158.72		C3-8KO_125uM LLOMe_Gal3 488_ALIX 568_R3.lif - Image005-2	85	13.853	0.163	1.19555							31	927.615		C3-8KO_125uM LLOMe_Wash_Gal3 488_ALIX 568_R3.lif - Image005-2	46	6.666	0.145	0.718617
				C2-8KO_UNT_Gal3 488_ALIX 568_R3.lif - Image005-3	26	0.578	0.022	0.0676117									C2-8KO_125uM LLOMe_Gal3 488_ALIX 568_R3.lif - Image005-2	15	1.995	0.133	0.172173										C2-8KO_125uM LLOMe_Wash_Gal3 488_ALIX 568_R3.lif - Image005-2	28	5.365	0.192	0.578365
	32	911.984		C3-8KO_UNT_Gal3 488_ALIX 568_R3.lif - Image005-2	72	1.547	0.021	0.16963		0.079266	0.042786	AVG		32	1046.35		C3-8KO_125uM LLOMe_Gal3 488_ALIX 568_R3.lif - Image005-1	83	12.869	0.155	1.2299		1.37957	0.0595581	AVG			32	1308.45		C3-8KO_125uM LLOMe_Wash_Gal3 488_ALIX 568_R3.lif - Image005-1	81	13.636	0.168	1.04215		0.643737	0.0835743	AVG
				C2-8KO_UNT_Gal3 488_ALIX 568_R3.lif - Image005-2	16	0.405	0.025	0.0444087		0.0582077	0.0223072	StDev					C2-8KO_125uM LLOMe_Gal3 488_ALIX 568_R3.lif - Image005-1	28	2.27	0.081	0.216945		0.368995	0.0390996	StDev						C2-8KO_125uM LLOMe_Wash_Gal3 488_ALIX 568_R3.lif - Image005-1	27	2.444	0.091	0.186786		0.400313	0.111813	StDev
	33	980.742		C3-8KO_UNT_Gal3 488_ALIX 568_R3.lif - Image005-1	4	1.432	0.358	0.146012						33	1088.53		C3-8KO_125uM LLOMe_Gal3 488_ALIX 568_R3.lif - Image006-6	76	18.899	0.249	1.7362							33	740.024		C3-8KO_125uM LLOMe_Wash_Gal3 488_ALIX 568_R3.lif - Image006-6	21	1.88	0.09	0.254046
				C2-8KO_UNT_Gal3 488_ALIX 568_R3.lif - Image005-1	15	0.419	0.028	0.0427228									C2-8KO_125uM LLOMe_Gal3 488_ALIX 568_R3.lif - Image006-6	42	0.766	0.018	0.0703703										C2-8KO_125uM LLOMe_Wash_Gal3 488_ALIX 568_R3.lif - Image006-6	4	0.13	0.033	0.017567
	34	1384.35		C3-8KO_UNT_Gal3 488_ALIX 568_R3.lif - Image006-7	17	0.665	0.039	0.0480369						34	1155.1		C3-8KO_125uM LLOMe_Gal3 488_ALIX 568_R3.lif - Image006-5	82	17.815	0.217	1.54229							34	941.598		C3-8KO_125uM LLOMe_Wash_Gal3 488_ALIX 568_R3.lif - Image006-5	59	7.346	0.125	0.780163
				C2-8KO_UNT_Gal3 488_ALIX 568_R3.lif - Image006-7	22	0.463	0.021	0.0334453									C2-8KO_125uM LLOMe_Gal3 488_ALIX 568_R3.lif - Image006-5	16	0.593	0.037	0.0513375										C2-8KO_125uM LLOMe_Wash_Gal3 488_ALIX 568_R3.lif - Image006-5	11	0.275	0.025	0.0292057
	35	1450.03		C3-8KO_UNT_Gal3 488_ALIX 568_R3.lif - Image006-6	37	0.795	0.021	0.0548265						35	977.127		C3-8KO_125uM LLOMe_Gal3 488_ALIX 568_R3.lif - Image006-4	62	15.675	0.253	1.60419							35	1089.12		C3-8KO_125uM LLOMe_Wash_Gal3 488_ALIX 568_R3.lif - Image006-4	42	4.439	0.106	0.407577
				C2-8KO_UNT_Gal3 488_ALIX 568_R3.lif - Image006-6	37	0.723	0.02	0.049861									C2-8KO_125uM LLOMe_Gal3 488_ALIX 568_R3.lif - Image006-4	28	0.506	0.018	0.0517845										C2-8KO_125uM LLOMe_Wash_Gal3 488_ALIX 568_R3.lif - Image006-4	21	0.564	0.027	0.0517849
	36	908.123		C3-8KO_UNT_Gal3 488_ALIX 568_R3.lif - Image006-5	19	0.766	0.04	0.0843498						36	967.901		C3-8KO_125uM LLOMe_Gal3 488_ALIX 568_R3.lif - Image006-3	79	18.437	0.233	1.90484							36	1262.64		C3-8KO_125uM LLOMe_Wash_Gal3 488_ALIX 568_R3.lif - Image006-3	69	11.93	0.173	0.944845
				C2-8KO_UNT_Gal3 488_ALIX 568_R3.lif - Image006-5	11	0.246	0.022	0.0270888									C2-8KO_125uM LLOMe_Gal3 488_ALIX 568_R3.lif - Image006-3	18	0.39	0.022	0.0402934										C2-8KO_125uM LLOMe_Wash_Gal3 488_ALIX 568_R3.lif - Image006-3	6	0.593	0.099	0.0469651
	37	1103.19		C3-8KO_UNT_Gal3 488_ALIX 568_R3.lif - Image006-4	26	0.564	0.022	0.0511245						37	989.071		C3-8KO_125uM LLOMe_Gal3 488_ALIX 568_R3.lif - Image006-2	71	10.99	0.155	1.11114							37	1039.35		C3-8KO_125uM LLOMe_Wash_Gal3 488_ALIX 568_R3.lif - Image006-2	100	13.752	0.138	1.32314
				C2-8KO_UNT_Gal3 488_ALIX 568_R3.lif - Image006-4	19	0.506	0.027	0.045867									C2-8KO_125uM LLOMe_Gal3 488_ALIX 568_R3.lif - Image006-2	29	0.925	0.032	0.0935221										C2-8KO_125uM LLOMe_Wash_Gal3 488_ALIX 568_R3.lif - Image006-2	11	0.231	0.021	0.0222255
	38	1300.89		C3-8KO_UNT_Gal3 488_ALIX 568_R3.lif - Image006-3	40	1.012	0.025	0.077793						38	938.388		C3-8KO_125uM LLOMe_Gal3 488_ALIX 568_R3.lif - Image006-1	62	13.115	0.212	1.39761							38	1195.47		C3-8KO_125uM LLOMe_Wash_Gal3 488_ALIX 568_R3.lif - Image006-1	93	10.975	0.118	0.918046
				C2-8KO_UNT_Gal3 488_ALIX 568_R3.lif - Image006-3	47	0.983	0.021	0.0755638									C2-8KO_125uM LLOMe_Gal3 488_ALIX 568_R3.lif - Image006-1	41	0.853	0.021	0.0909006										C2-8KO_125uM LLOMe_Wash_Gal3 488_ALIX 568_R3.lif - Image006-1	26	1.793	0.069	0.149982
	39	1348.9		C3-8KO_UNT_Gal3 488_ALIX 568_R3.lif - Image006-2	22	0.492	0.022	0.0364743						39	905.506		C3-8KO_125uM LLOMe_Gal3 488_ALIX 568_R3.lif - Image007-6	109	11.235	0.103	1.24074							39	1016.21		C3-8KO_125uM LLOMe_Wash_Gal3 488_ALIX 568_R3.lif - Image007-6	47	5.582	0.119	0.549295
				C2-8KO_UNT_Gal3 488_ALIX 568_R3.lif - Image006-2	21	0.405	0.019	0.0300246									C2-8KO_125uM LLOMe_Gal3 488_ALIX 568_R3.lif - Image007-6	44	1.113	0.025	0.122915										C2-8KO_125uM LLOMe_Wash_Gal3 488_ALIX 568_R3.lif - Image007-6	12	0.275	0.023	0.0270613
	40	1026.05		C3-8KO_UNT_Gal3 488_ALIX 568_R3.lif - Image006-1	3	0.911	0.304	0.0887875						40	956.044		C3-8KO_125uM LLOMe_Gal3 488_ALIX 568_R3.lif - Image007-5	136	15.27	0.112	1.59721							40	949.146		C3-8KO_125uM LLOMe_Wash_Gal3 488_ALIX 568_R3.lif - Image007-5	43	4.295	0.1	0.452512
				C2-8KO_UNT_Gal3 488_ALIX 568_R3.lif - Image006-1	18	0.405	0.022	0.039472									C2-8KO_125uM LLOMe_Gal3 488_ALIX 568_R3.lif - Image007-5	17	0.766	0.045	0.0801218										C2-8KO_125uM LLOMe_Wash_Gal3 488_ALIX 568_R3.lif - Image007-5	15	0.434	0.029	0.0457253
	41	1029.01		C3-8KO_UNT_Gal3 488_ALIX 568_R3.lif - Image007-8	12	0.304	0.025	0.029543						41	1160.32		C3-8KO_125uM LLOMe_Gal3 488_ALIX 568_R3.lif - Image007-4	79	12.103	0.153	1.04307							41	982.954		C3-8KO_125uM LLOMe_Wash_Gal3 488_ALIX 568_R3.lif - Image007-4	14	2.01	0.144	0.204486
				C2-8KO_UNT_Gal3 488_ALIX 568_R3.lif - Image007-8	24	0.477	0.02	0.0463553									C2-8KO_125uM LLOMe_Gal3 488_ALIX 568_R3.lif - Image007-4	4	0.506	0.127	0.0436086										C2-8KO_125uM LLOMe_Wash_Gal3 488_ALIX 568_R3.lif - Image007-4	17	0.318	0.019	0.0323515
	42	918.462		C3-8KO_UNT_Gal3 488_ALIX 568_R3.lif - Image007-7	13	0.333	0.026	0.0362563						42	1124.39		C3-8KO_125uM LLOMe_Gal3 488_ALIX 568_R3.lif - Image007-3	110	13.621	0.124	1.21141							42	1061.36		C3-8KO_125uM LLOMe_Wash_Gal3 488_ALIX 568_R3.lif - Image007-3	25	1.562	0.062	0.14717
				C2-8KO_UNT_Gal3 488_ALIX 568_R3.lif - Image007-7	43	0.81	0.019	0.0881909									C2-8KO_125uM LLOMe_Gal3 488_ALIX 568_R3.lif - Image007-3	21	0.607	0.029	0.0539849										C2-8KO_125uM LLOMe_Wash_Gal3 488_ALIX 568_R3.lif - Image007-3	9	0.347	0.039	0.032694
	43	747.312		C3-8KO_UNT_Gal3 488_ALIX 568_R3.lif - Image007-6	28	0.578	0.021	0.0773439						43	1019.73		C3-8KO_125uM LLOMe_Gal3 488_ALIX 568_R3.lif - Image007-2	144	17.598	0.122	1.72576							43	849.213		C3-8KO_125uM LLOMe_Wash_Gal3 488_ALIX 568_R3.lif - Image007-2	31	3.282	0.106	0.386475
				C2-8KO_UNT_Gal3 488_ALIX 568_R3.lif - Image007-6	24	0.492	0.02	0.065836									C2-8KO_125uM LLOMe_Gal3 488_ALIX 568_R3.lif - Image007-2	48	1.894	0.039	0.185736										C2-8KO_125uM LLOMe_Wash_Gal3 488_ALIX 568_R3.lif - Image007-2	9	0.202	0.022	0.0237867
	44	1132.57		C3-8KO_UNT_Gal3 488_ALIX 568_R3.lif - Image007-5	30	0.766	0.026	0.0676336						44	996.127		C3-8KO_125uM LLOMe_Gal3 488_ALIX 568_R3.lif - Image007-1	58	8.864	0.153	0.889846							44	790.172		C3-8KO_125uM LLOMe_Wash_Gal3 488_ALIX 568_R3.lif - Image007-1	43	7.187	0.167	0.909549
				C2-8KO_UNT_Gal3 488_ALIX 568_R3.lif - Image007-5	26	0.521	0.02	0.0460014									C2-8KO_125uM LLOMe_Gal3 488_ALIX 568_R3.lif - Image007-1	9	0.897	0.1	0.0900488										C2-8KO_125uM LLOMe_Wash_Gal3 488_ALIX 568_R3.lif - Image007-1	10	1.2	0.12	0.151866
	45	819.41		C3-8KO_UNT_Gal3 488_ALIX 568_R3.lif - Image007-4	2	1.403	0.701	0.171221						45	1168.32		C3-8KO_125uM LLOMe_Gal3 488_ALIX 568_R3.lif - Image008-6	84	18.654	0.222	1.59665							45	949.985		C3-8KO_125uM LLOMe_Wash_Gal3 488_ALIX 568_R3.lif - Image008-7	13	0.723	0.056	0.0761065
				C2-8KO_UNT_Gal3 488_ALIX 568_R3.lif - Image007-4	26	0.492	0.019	0.0600432									C2-8KO_125uM LLOMe_Gal3 488_ALIX 568_R3.lif - Image008-6	22	0.463	0.021	0.0396296										C2-8KO_125uM LLOMe_Wash_Gal3 488_ALIX 568_R3.lif - Image008-7	30	0.564	0.019	0.0593694
	46	997.385		C3-8KO_UNT_Gal3 488_ALIX 568_R3.lif - Image007-3	1	1.345	1.345	0.134853						46	1160.57		C3-8KO_125uM LLOMe_Gal3 488_ALIX 568_R3.lif - Image008-5	90	21.574	0.24	1.85892							46	946.182		C3-8KO_125uM LLOMe_Wash_Gal3 488_ALIX 568_R3.lif - Image008-6	40	5.77	0.144	0.609819
				C2-8KO_UNT_Gal3 488_ALIX 568_R3.lif - Image007-3	18	0.347	0.019	0.034791									C2-8KO_125uM LLOMe_Gal3 488_ALIX 568_R3.lif - Image008-5	25	0.607	0.024	0.052302										C2-8KO_125uM LLOMe_Wash_Gal3 488_ALIX 568_R3.lif - Image008-6	3	0.795	0.265	0.0840219
	47	932.43		C3-8KO_UNT_Gal3 488_ALIX 568_R3.lif - Image007-2	5	2.849	0.57	0.305546						47	1138.28		C3-8KO_125uM LLOMe_Gal3 488_ALIX 568_R3.lif - Image008-4	92	13.853	0.151	1.21701							47	950.882		C3-8KO_125uM LLOMe_Wash_Gal3 488_ALIX 568_R3.lif - Image008-5	67	7.49	0.112	0.78769
				C2-8KO_UNT_Gal3 488_ALIX 568_R3.lif - Image007-2	21	0.376	0.018	0.0403247									C2-8KO_125uM LLOMe_Gal3 488_ALIX 568_R3.lif - Image008-4	10	0.275	0.027	0.0241592										C2-8KO_125uM LLOMe_Wash_Gal3 488_ALIX 568_R3.lif - Image008-5	9	1.287	0.143	0.135348
	48	1085.38		C3-8KO_UNT_Gal3 488_ALIX 568_R3.lif - Image007-1	12	0.521	0.043	0.0480018						48	665.02		C3-8KO_125uM LLOMe_Gal3 488_ALIX 568_R3.lif - Image008-3	52	7.346	0.141	1.10463							48	1062.95		C3-8KO_125uM LLOMe_Wash_Gal3 488_ALIX 568_R3.lif - Image008-4	33	2.111	0.064	0.198599
				C2-8KO_UNT_Gal3 488_ALIX 568_R3.lif - Image007-1	19	0.434	0.023	0.0399862									C2-8KO_125uM LLOMe_Gal3 488_ALIX 568_R3.lif - Image008-3	13	0.26	0.02	0.0390966										C2-8KO_125uM LLOMe_Wash_Gal3 488_ALIX 568_R3.lif - Image008-4	23	0.506	0.022	0.0476035
	49	1025.12		C3-8KO_UNT_Gal3 488_ALIX 568_R3.lif - Image008-6	17	0.578	0.034	0.0563836						49	963.968		C3-8KO_125uM LLOMe_Gal3 488_ALIX 568_R3.lif - Image008-2	70	10.021	0.143	1.03956							49	970.837		C3-8KO_125uM LLOMe_Wash_Gal3 488_ALIX 568_R3.lif - Image008-3	26	1.359	0.052	0.139982
				C2-8KO_UNT_Gal3 488_ALIX 568_R3.lif - Image008-6	29	0.521	0.018	0.0508233									C2-8KO_125uM LLOMe_Gal3 488_ALIX 568_R3.lif - Image008-2	21	0.477	0.023	0.049483										C2-8KO_125uM LLOMe_Wash_Gal3 488_ALIX 568_R3.lif - Image008-3	15	0.492	0.033	0.0506779
	50	856.732		C3-8KO_UNT_Gal3 488_ALIX 568_R3.lif - Image008-5	20	0.506	0.025	0.0590616						50	966.542		C3-8KO_125uM LLOMe_Gal3 488_ALIX 568_R3.lif - Image008-1	103	17.902	0.174	1.85217							50	1104.33		C3-8KO_125uM LLOMe_Wash_Gal3 488_ALIX 568_R3.lif - Image008-2	93	8.098	0.087	0.733294
				C2-8KO_UNT_Gal3 488_ALIX 568_R3.lif - Image008-5	28	0.506	0.018	0.0590616									C2-8KO_125uM LLOMe_Gal3 488_ALIX 568_R3.lif - Image008-1	20	0.492	0.025	0.0509031										C2-8KO_125uM LLOMe_Wash_Gal3 488_ALIX 568_R3.lif - Image008-2	51	6.203	0.122	0.561697
	51	913.112		C3-8KO_UNT_Gal3 488_ALIX 568_R3.lif - Image008-4	12	0.333	0.028	0.0364687						51	1296.74		C3-8KO_125uM LLOMe_Gal3 488_ALIX 568_R3.lif - Image009-8	124	12.494	0.101	0.963495							51	1077.38		C3-8KO_125uM LLOMe_Wash_Gal3 488_ALIX 568_R3.lif - Image008-1	41	4.295	0.105	0.398653
				C2-8KO_UNT_Gal3 488_ALIX 568_R3.lif - Image008-4	19	0.347	0.018	0.0380019									C2-8KO_125uM LLOMe_Gal3 488_ALIX 568_R3.lif - Image009-8	2	0.145	0.072	0.0111819										C2-8KO_125uM LLOMe_Wash_Gal3 488_ALIX 568_R3.lif - Image008-1	10	1.07	0.107	0.0993151
	52	1300.08		C3-8KO_UNT_Gal3 488_ALIX 568_R3.lif - Image008-3	24	0.897	0.037	0.0689959						52	1241.78		C3-8KO_125uM LLOMe_Gal3 488_ALIX 568_R3.lif - Image009-7	159	23.18	0.146	1.86668							52	1603.39		C3-8KO_125uM LLOMe_Wash_Gal3 488_ALIX 568_R3.lif - Image009-7	97	10.209	0.105	0.636712
				C2-8KO_UNT_Gal3 488_ALIX 568_R3.lif - Image008-3	20	0.477	0.024	0.0366901									C2-8KO_125uM LLOMe_Gal3 488_ALIX 568_R3.lif - Image009-7	16	0.477	0.03	0.0384128										C2-8KO_125uM LLOMe_Wash_Gal3 488_ALIX 568_R3.lif - Image009-7	18	0.593	0.033	0.0369841
	53	1145.86		C3-8KO_UNT_Gal3 488_ALIX 568_R3.lif - Image008-2	31	0.709	0.023	0.0618748						53	1168.35		C3-8KO_125uM LLOMe_Gal3 488_ALIX 568_R3.lif - Image009-6	106	12.595	0.119	1.07802							53	1227.6		C3-8KO_125uM LLOMe_Wash_Gal3 488_ALIX 568_R3.lif - Image009-6	59	7.273	0.123	0.592455
				C2-8KO_UNT_Gal3 488_ALIX 568_R3.lif - Image008-2	16	0.419	0.026	0.0365664									C2-8KO_125uM LLOMe_Gal3 488_ALIX 568_R3.lif - Image009-6	41	0.795	0.019	0.0680449										C2-8KO_125uM LLOMe_Wash_Gal3 488_ALIX 568_R3.lif - Image009-6	2	0.651	0.325	0.0530301
	54	1040.81		C3-8KO_UNT_Gal3 488_ALIX 568_R3.lif - Image008-1	21	0.463	0.022	0.0444846						54	1402.36		C3-8KO_125uM LLOMe_Gal3 488_ALIX 568_R3.lif - Image009-5	163	21.488	0.132	1.53228							54	1464.91		C3-8KO_125uM LLOMe_Wash_Gal3 488_ALIX 568_R3.lif - Image009-5	48	5.726	0.119	0.390878
				C2-8KO_UNT_Gal3 488_ALIX 568_R3.lif - Image008-1	31	0.521	0.017	0.0500572									C2-8KO_125uM LLOMe_Gal3 488_ALIX 568_R3.lif - Image009-5	20	0.463	0.023	0.0330159										C2-8KO_125uM LLOMe_Wash_Gal3 488_ALIX 568_R3.lif - Image009-5	21	0.535	0.025	0.036521
	55	832.106		C3-8KO_UNT_Gal3 488_ALIX 568_R3.lif - Image009-7	19	0.347	0.018	0.0417014						55	1228.33		C3-8KO_125uM LLOMe_Gal3 488_ALIX 568_R3.lif - Image009-4	83	10.498	0.126	0.854658							55	1030.14		C3-8KO_125uM LLOMe_Wash_Gal3 488_ALIX 568_R3.lif - Image009-4	59	7.114	0.121	0.690588
				C2-8KO_UNT_Gal3 488_ALIX 568_R3.lif - Image009-7	37	0.925	0.025	0.111164									C2-8KO_125uM LLOMe_Gal3 488_ALIX 568_R3.lif - Image009-4	13	0.419	0.032	0.0341114										C2-8KO_125uM LLOMe_Wash_Gal3 488_ALIX 568_R3.lif - Image009-4	20	0.477	0.024	0.0463045
	56	1165.04		C3-8KO_UNT_Gal3 488_ALIX 568_R3.lif - Image009-6	14	0.347	0.025	0.0297845						56	1051.93		C3-8KO_125uM LLOMe_Gal3 488_ALIX 568_R3.lif - Image009-3	53	12.045	0.227	1.14504							56	1164.01		C3-8KO_125uM LLOMe_Wash_Gal3 488_ALIX 568_R3.lif - Image009-3	18	1.822	0.101	0.156528
				C2-8KO_UNT_Gal3 488_ALIX 568_R3.lif - Image009-6	36	0.766	0.021	0.065749									C2-8KO_125uM LLOMe_Gal3 488_ALIX 568_R3.lif - Image009-3	16	0.333	0.021	0.0316561										C2-8KO_125uM LLOMe_Wash_Gal3 488_ALIX 568_R3.lif - Image009-3	9	0.231	0.026	0.0198452
	57	1584		C3-8KO_UNT_Gal3 488_ALIX 568_R3.lif - Image009-5	40	0.853	0.021	0.0538509						57	1051.13		C3-8KO_125uM LLOMe_Gal3 488_ALIX 568_R3.lif - Image009-2	54	18.162	0.336	1.72785							57	868.965		C3-8KO_125uM LLOMe_Wash_Gal3 488_ALIX 568_R3.lif - Image009-2	42	11.93	0.284	1.3729
				C2-8KO_UNT_Gal3 488_ALIX 568_R3.lif - Image009-5	26	0.506	0.019	0.0319444									C2-8KO_125uM LLOMe_Gal3 488_ALIX 568_R3.lif - Image009-2	20	0.318	0.016	0.0302531										C2-8KO_125uM LLOMe_Wash_Gal3 488_ALIX 568_R3.lif - Image009-2	9	0.405	0.045	0.0466072
	58	1206.83		C3-8KO_UNT_Gal3 488_ALIX 568_R3.lif - Image009-4	35	2.4	0.069	0.198869						58	940.326		C3-8KO_125uM LLOMe_Gal3 488_ALIX 568_R3.lif - Image009-1	79	12.146	0.154	1.29168							58	1180.84		C3-8KO_125uM LLOMe_Wash_Gal3 488_ALIX 568_R3.lif - Image009-1	18	0.853	0.047	0.0722367
				C2-8KO_UNT_Gal3 488_ALIX 568_R3.lif - Image009-4	18	0.492	0.027	0.0407681									C2-8KO_125uM LLOMe_Gal3 488_ALIX 568_R3.lif - Image009-1	13	0.231	0.018	0.0245659										C2-8KO_125uM LLOMe_Wash_Gal3 488_ALIX 568_R3.lif - Image009-1	10	0.275	0.027	0.0232885
	59	1011.4		C3-8KO_UNT_Gal3 488_ALIX 568_R3.lif - Image009-3	15	0.954	0.064	0.094325						59	1563.33		C3-8KO_125uM LLOMe_Gal3 488_ALIX 568_R3.lif - Image010-7	113	18.408	0.163	1.17749							59	1089.77		C3-8KO_125uM LLOMe_Wash_Gal3 488_ALIX 568_R3.lif - Image011-6	12	0.376	0.031	0.0345027
				C2-8KO_UNT_Gal3 488_ALIX 568_R3.lif - Image009-3	19	0.564	0.03	0.0557645									C2-8KO_125uM LLOMe_Gal3 488_ALIX 568_R3.lif - Image010-7	30	1.041	0.035	0.0665888										C2-8KO_125uM LLOMe_Wash_Gal3 488_ALIX 568_R3.lif - Image011-6	44	0.694	0.016	0.0636831
	60	1299.38		C3-8KO_UNT_Gal3 488_ALIX 568_R3.lif - Image009-2	27	2.762	0.102	0.212562						60	1039.13		C3-8KO_125uM LLOMe_Gal3 488_ALIX 568_R3.lif - Image010-6	107	12.537	0.117	1.20649							60	1276.88		C3-8KO_125uM LLOMe_Wash_Gal3 488_ALIX 568_R3.lif - Image011-5	13	1.677	0.129	0.131335
				C2-8KO_UNT_Gal3 488_ALIX 568_R3.lif - Image009-2	21	0.636	0.03	0.0489463									C2-8KO_125uM LLOMe_Gal3 488_ALIX 568_R3.lif - Image010-6	11	0.694	0.063	0.0667865										C2-8KO_125uM LLOMe_Wash_Gal3 488_ALIX 568_R3.lif - Image011-5	8	0.549	0.069	0.0429953

[truncated: 2 more sheets: 8KO - R2, 8KO - R3]
