# Supplementary material for: The ATG8 E3-like ligases sense lysosomal damage and initiate ESCRT-mediated membrane repair
Source: EMBO J. 2026 Jan 3;45(3):930–52. doi: 10.1038/s44318-025-00672-1 (PMC12865045; doi:10.1038/s44318-025-00672-1)
Supplement: Supplementary file 6 — Source data Fig. 4 [file 44318_2025_672_MOESM6_ESM.zip › Figure 4/4D/HeLa KO_lysosome repair assay.xlsx]

## Sheet: WT
particle size:0.15-Infinity
	WT_UNT_R1									WT_LLOMe_R1									WT_45min REC_R1									WT_90min REC_R1
	Cell #	AREA		Count	Total Area	Avg Size	%Cell Area			Cell #	AREA		Count	Total Area	Avg Size	%Cell Area			Cell #	AREA		Count	Total Area	Avg Size	%Cell Area			Cell #	AREA		Count	Total Area	Avg Size	%Cell Area
	1	1031.15	WT_UNT.lif - Image001-7	44	21.472	0.488	2.08233			1	840.676	WT_LLOMe.lif - Image001-9	0	0	NaN	0			1	769.706	WT_45min.lif - Image002-8	17	6.77	0.398	0.879557			1	754.904	WT_90min.lif - Image002-11	12	6.604	0.55	0.874813
	2	811.173	WT_UNT.lif - Image001-6	28	16.162	0.577	1.99242			2	740.999	WT_LLOMe.lif - Image001-8	0	0	NaN	0			2	1235.19	WT_45min.lif - Image002-7	18	7.5	0.417	0.607196			2	941.863	WT_90min.lif - Image002-10	20	9.409	0.47	0.998978
	3	969.16	WT_UNT.lif - Image001-5	32	14.453	0.452	1.49129			3	767.549	WT_LLOMe.lif - Image001-7	2	0.431	0.216	0.0561528			3	1149.78	WT_45min.lif - Image002-6	21	8.23	0.392	0.715789			3	885.031	WT_90min.lif - Image002-9	22	10.802	0.491	1.22052
	4	1064.11	WT_UNT.lif - Image001-4	19	7.533	0.396	0.707917			4	880.252	WT_LLOMe.lif - Image001-6	1	0.714	0.714	0.0811131			4	1338.63	WT_45min.lif - Image002-5	28	10.603	0.379	0.792078			4	863.758	WT_90min.lif - Image002-8	26	16.262	0.625	1.8827
	5	1350.1	WT_UNT.lif - Image001-3	41	15.05	0.367	1.11474			5	902.155	WT_LLOMe.lif - Image001-5	1	0.265	0.265	0.0293741			5	798.579	WT_45min.lif - Image002-4	23	8.098	0.352	1.01405			5	988.143	WT_90min.lif - Image002-7	20	7.749	0.387	0.784198
	6	827.335	WT_UNT.lif - Image001-2	30	21.107	0.704	2.5512			6	840.311	WT_LLOMe.lif - Image001-4	0	0	NaN	0			6	766.321	WT_45min.lif - Image002-3	20	7.948	0.397	1.03716			6	997.335	WT_90min.lif - Image002-6	14	9.176	0.655	0.920052
	7	620.464	WT_UNT.lif - Image001-1	42	27.512	0.655	4.4341			7	1067.44	WT_LLOMe.lif - Image001-3	0	0	NaN	0			7	871.142	WT_45min.lif - Image002-2	18	5.492	0.305	0.630437			7	928.273	WT_90min.lif - Image002-5	24	14.47	0.603	1.55881
	8	880.301	WT_UNT.lif - Image002-9	23	15.415	0.67	1.75111			8	753.311	WT_LLOMe.lif - Image001-2	1	0.315	0.315	0.0418154			8	739.838	WT_45min.lif - Image002-1	14	5.244	0.375	0.708804			8	1028.66	WT_90min.lif - Image002-4	35	20.178	0.577	1.96157
	9	777.87	WT_UNT.lif - Image002-8	31	12.694	0.409	1.63189			9	571.181	WT_LLOMe.lif - Image001-1	0	0	NaN	0			9	896.397	WT_45min.lif - Image003-10	23	8.33	0.362	0.929276			9	614.739	WT_90min.lif - Image002-3	13	6.073	0.467	0.987899
	10	1038.04	WT_UNT.lif - Image002-7	22	10.222	0.465	0.984741			10	688.846	WT_LLOMe.lif - Image002-12	0	0	NaN	0			10	815.786	WT_45min.lif - Image003-9	12	5.26	0.438	0.644777			10	1090.64	WT_90min.lif - Image002-2	31	13.242	0.427	1.21415
	11	1092.48	WT_UNT.lif - Image002-6	53	45.217	0.853	4.13892			11	869.35	WT_LLOMe.lif - Image002-11	2	0.73	0.365	0.0839708			11	1046.59	WT_45min.lif - Image003-8	18	8.38	0.466	0.800699			11	999.26	WT_90min.lif - Image002-1	42	16.145	0.384	1.6157
	12	1121.04	WT_UNT.lif - Image002-5	33	21.323	0.646	1.90207			12	719.345	WT_LLOMe.lif - Image002-10	0	0	NaN	0			12	815.62	WT_45min.lif - Image003-7	22	7.019	0.319	0.860572			12	902.205	WT_90min.lif - Image003-7	13	9.01	0.693	0.998664
	13	892.498	WT_UNT.lif - Image002-4	29	17.672	0.609	1.98006			13	793.667	WT_LLOMe.lif - Image002-9	1	0.216	0.216	0.0272154			13	989.819	WT_45min.lif - Image003-6	22	10.022	0.456	1.01251			13	1034.42	WT_90min.lif - Image003-6	23	9.956	0.433	0.96247
	14	1044.93	WT_UNT.lif - Image002-3	27	15.332	0.568	1.46728			14	761.874	WT_LLOMe.lif - Image002-8	0	0	NaN	0			14	695.516	WT_45min.lif - Image003-5	16	5.061	0.316	0.727661			14	957.129	WT_90min.lif - Image003-5	18	7.849	0.436	0.820057
	15	898.04	WT_UNT.lif - Image002-2	25	16.892	0.676	1.88099			15	905.441	WT_LLOMe.lif - Image002-7	1	0.183	0.183	0.0202111			15	737.531	WT_45min.lif - Image003-4	17	6.754	0.397	0.915758			15	797.334	WT_90min.lif - Image003-4	24	12.412	0.517	1.55669
	16	1141.96	WT_UNT.lif - Image002-1	33	15.482	0.469	1.35573			16	758.688	WT_LLOMe.lif - Image002-6	1	0.514	0.514	0.0677485			16	783.578	WT_45min.lif - Image003-3	12	7.268	0.606	0.92754			16	977.191	WT_90min.lif - Image003-3	15	9.359	0.624	0.957745
	17	934.828	WT_UNT.lif - Image003-9	21	9.624	0.458	1.02949			17	838.602	WT_LLOMe.lif - Image002-5	0	0	NaN	0			17	597.233	WT_45min.lif - Image003-2	13	4.878	0.375	0.816767			17	1003.91	WT_90min.lif - Image003-2	32	16.876	0.527	1.68103
	18	842.651	WT_UNT.lif - Image003-8	29	20.941	0.722	2.48513			18	691.053	WT_LLOMe.lif - Image002-4	0	0	NaN	0			18	622.306	WT_45min.lif - Image003-1	12	3.767	0.314	0.605329			18	1097.78	WT_90min.lif - Image003-1	24	12.412	0.517	1.13065
	19	800.537	WT_UNT.lif - Image003-7	22	16.593	0.754	2.07273			19	809.165	WT_LLOMe.lif - Image002-3	0	0	NaN	0			19	842.369	WT_45min.lif - Image004-7	11	5.227	0.475	0.620512			19	1056.47	WT_90min.lif - Image004-9	11	6.621	0.602	0.626707
	20	984.89	WT_UNT.lif - Image003-6	13	7.583	0.583	0.769934			20	740.037	WT_LLOMe.lif - Image002-2	0	0	NaN	0			20	1066.63	WT_45min.lif - Image004-6	29	13.109	0.452	1.22901			20	902.056	WT_90min.lif - Image004-8	18	12.263	0.681	1.35945
	21	762.985	WT_UNT.lif - Image003-5	30	24.326	0.811	3.18827			21	708.658	WT_LLOMe.lif - Image002-1	1	0.183	0.183	0.0258235			21	787.046	WT_45min.lif - Image004-5	25	8.811	0.352	1.1195			21	809.945	WT_90min.lif - Image004-7	19	8.861	0.466	1.09402
	22	1264.13	WT_UNT.lif - Image003-4	59	36.804	0.624	2.91142			22	806.477	WT_LLOMe.lif - Image003-11	0	0	NaN	0			22	1014.74	WT_45min.lif - Image004-4	24	8.23	0.343	0.811044			22	748.815	WT_90min.lif - Image004-6	23	12.511	0.544	1.67077
	23	977.539	WT_UNT.lif - Image003-3	36	18.12	0.503	1.85363			23	688.398	WT_LLOMe.lif - Image003-10	0	0	NaN	0			23	614.374	WT_45min.lif - Image004-3	17	6.272	0.369	1.02088			23	692.463	WT_90min.lif - Image004-5	11	6.737	0.612	0.972904
	24	939.076	WT_UNT.lif - Image003-2	40	20.078	0.502	2.13806			24	939.275	WT_LLOMe.lif - Image003-9	1	0.282	0.282	0.0300232			24	889.544	WT_45min.lif - Image004-2	23	7.484	0.325	0.84133			24	775.248	WT_90min.lif - Image004-4	15	7.998	0.533	1.03167
	25	1221.41	WT_UNT.lif - Image003-1	58	32.905	0.567	2.69401			25	817.794	WT_LLOMe.lif - Image003-8	0	0	NaN	0			25	898.372	WT_45min.lif - Image004-1	19	8.396	0.442	0.934579			25	599.307	WT_90min.lif - Image004-3	16	7.517	0.47	1.25428
	26	821.809	WT_UNT.lif - Image004-9	26	14.055	0.541	1.71025			26	845.654	WT_LLOMe.lif - Image003-7	0	0	NaN	0			26	628.18	WT_45min.lif - Image005-7	12	5.775	0.481	0.919322			26	756.315	WT_90min.lif - Image004-2	16	8.994	0.562	1.18919
	27	711.031	WT_UNT.lif - Image004-8	28	13.275	0.474	1.86701			27	937.201	WT_LLOMe.lif - Image003-6	0	0	NaN	0			27	753.228	WT_45min.lif - Image005-6	8	2.29	0.286	0.304025			27	799.392	WT_90min.lif - Image004-1	15	9.077	0.605	1.13549
	28	953.811	WT_UNT.lif - Image004-7	21	10.089	0.48	1.05776			28	915.214	WT_LLOMe.lif - Image003-5	2	0.415	0.207	0.0453446			28	928.273	WT_45min.lif - Image005-5	13	4.314	0.332	0.464734			28	799.74	WT_90min.lif - Image005-9	28	21.223	0.758	2.65374
	29	953.28	WT_UNT.lif - Image004-6	30	13.142	0.438	1.37861			29	950.907	WT_LLOMe.lif - Image003-4	3	0.664	0.221	0.0698281			29	913.771	WT_45min.lif - Image005-4	8	2.589	0.324	0.283331			29	662.943	WT_90min.lif - Image005-8	18	10.67	0.593	1.60949
	30	776.36	WT_UNT.lif - Image004-5	18	9.873	0.549	1.2717			30	862.38	WT_LLOMe.lif - Image003-3	1	0.265	0.265	0.0307289			30	844.045	WT_45min.lif - Image005-3	7	2.506	0.358	0.296904			30	1029.18	WT_90min.lif - Image005-7	35	16.826	0.481	1.6349
	31	881.115	WT_UNT.lif - Image004-4	21	8.761	0.417	0.994308			31	920.225	WT_LLOMe.lif - Image003-2	2	0.498	0.249	0.0541172			31	674.824	WT_45min.lif - Image005-2	10	5.675	0.567	0.84096			31	1015.54	WT_90min.lif - Image005-6	28	17.655	0.631	1.73849
	32	858.664	WT_UNT.lif - Image004-3	41	22.235	0.542	2.58949			32	681.196	WT_LLOMe.lif - Image003-1	1	0.216	0.216	0.0317089			32	649.586	WT_45min.lif - Image005-1	9	2.655	0.295	0.408722			32	836.146	WT_90min.lif - Image005-5	24	16.029	0.668	1.91701
	33	689.675	WT_UNT.lif - Image004-2	35	13.922	0.398	2.01863			33	907.963	WT_LLOMe.lif - Image004-11	0	0	NaN	0			33	736.751	WT_45min.lif - Image006-11	7	1.809	0.258	0.245538			33	841.722	WT_90min.lif - Image005-4	14	9.176	0.655	1.09015
	34	1186.47	WT_UNT.lif - Image004-1	57	35.079	0.615	2.95659			34	1022.42	WT_LLOMe.lif - Image004-10	0	0	NaN	0			34	785.287	WT_45min.lif - Image006-10	11	3.8	0.345	0.4839			34	910.933	WT_90min.lif - Image005-3	34	20.974	0.617	2.30247
	35	981.903	WT_UNT.lif - Image005-8	38	18.269	0.481	1.86057			35	831.633	WT_LLOMe.lif - Image004-9	1	0.249	0.249	0.0299411			35	952.998	WT_45min.lif - Image006-9	11	4.646	0.422	0.487514			35	856.755	WT_90min.lif - Image005-2	24	15.017	0.626	1.75278
	36	1058.86	WT_UNT.lif - Image005-7	33	20.095	0.609	1.89779			36	762.123	WT_LLOMe.lif - Image004-8	1	0.299	0.299	0.0392325			36	718.797	WT_45min.lif - Image006-8	7	2.738	0.391	0.380914			36	778.185	WT_90min.lif - Image005-1	34	17.506	0.515	2.24959
	37	822.457	WT_UNT.lif - Image005-6	26	23.048	0.886	2.80233			37	716.192	WT_LLOMe.lif - Image004-7	4	1.493	0.373	0.208464			37	933.119	WT_45min.lif - Image006-7	6	1.941	0.324	0.208012			37	770.801	WT_90min.lif - Image006-10	9	5.658	0.629	0.734042
	38	962.92	WT_UNT.lif - Image005-5	20	24.044	1.202	2.49699			38	797.069	WT_LLOMe.lif - Image004-6	1	0.183	0.183	0.0229591			38	1077.45	WT_45min.lif - Image006-6	6	2.638	0.44	0.244838			38	782.881	WT_90min.lif - Image006-9	20	13.175	0.659	1.68289
	39	784.225	WT_UNT.lif - Image005-4	26	22.053	0.848	2.81208			39	1022.11	WT_LLOMe.lif - Image004-5	5	1.643	0.329	0.160746			39	1131.61	WT_45min.lif - Image006-5	13	4.679	0.36	0.413482			39	695.881	WT_90min.lif - Image006-8	20	11.898	0.595	1.70978
	40	802.412	WT_UNT.lif - Image005-3	30	10.255	0.342	1.27802			40	1045.89	WT_LLOMe.lif - Image004-4	1	0.315	0.315	0.0301179			40	1160.8	WT_45min.lif - Image006-4	11	3.368	0.306	0.290145			40	734.063	WT_90min.lif - Image006-7	30	22.584	0.753	3.07658
	41	1182.32	WT_UNT.lif - Image005-2	34	17.241	0.507	1.45823			41	1042.62	WT_LLOMe.lif - Image004-3	0	0	NaN	0			41	709.355	WT_45min.lif - Image006-3	13	6.057	0.466	0.853874			41	457.582	WT_90min.lif - Image006-6	10	4.265	0.426	0.932073
	42	1015.31	WT_UNT.lif - Image005-1	34	16.013	0.471	1.57716			42	1057.74	WT_LLOMe.lif - Image004-2	3	1.012	0.337	0.095676			42	972.213	WT_45min.lif - Image006-2	18	5.692	0.316	0.585468			42	577.055	WT_90min.lif - Image006-5	9	4.596	0.511	0.796458
	43	1069.57	WT_UNT.lif - Image006-8	18	9.276	0.515	0.867267			43	992.108	WT_LLOMe.lif - Image004-1	2	0.498	0.249	0.0501961			43	993.121	WT_45min.lif - Image006-1	15	5.127	0.342	0.516251			43	836.611	WT_90min.lif - Image006-4	21	12.18	0.58	1.45587
	44	953.777	WT_UNT.lif - Image006-7	18	9.06	0.503	0.949908			44	945.53	WT_LLOMe.lif - Image005-10	1	0.365	0.365	0.0386027			44	1035.63	WT_45min.lif - Image007-14	13	5.127	0.394	0.49506			44	955.536	WT_90min.lif - Image006-3	19	11.051	0.582	1.15652
	45	988.508	WT_UNT.lif - Image006-6	36	19.696	0.547	1.9925			45	1052.16	WT_LLOMe.lif - Image005-9	1	0.365	0.365	0.0346905			45	604.551	WT_45min.lif - Image007-13	7	3.584	0.512	0.592837			45	697.624	WT_90min.lif - Image006-2	23	13.822	0.601	1.9813
	46	1034.45	WT_UNT.lif - Image006-5	57	25.853	0.454	2.49919			46	883.156	WT_LLOMe.lif - Image005-8	0	0	NaN	0			46	738.062	WT_45min.lif - Image007-12	30	10.736	0.358	1.45462			46	857.386	WT_90min.lif - Image006-1	14	8.911	0.636	1.03932
	47	762.073	WT_UNT.lif - Image006-4	49	30.632	0.625	4.01956			47	1181.59	WT_LLOMe.lif - Image005-7	0	0	NaN	0			47	663.906	WT_45min.lif - Image007-11	8	2.721	0.34	0.409847			47	710.185	WT_90min.lif - Image007-9	19	11.167	0.588	1.57241
	48	705.672	WT_UNT.lif - Image006-3	27	8.844	0.328	1.25327			48	960.431	WT_LLOMe.lif - Image005-6	0	0	NaN	0			48	681.395	WT_45min.lif - Image007-10	4	3.203	0.801	0.470065			48	578.897	WT_90min.lif - Image007-8	14	7.5	0.536	1.29557
	49	809.613	WT_UNT.lif - Image006-2	22	10.504	0.477	1.29741			49	1065.07	WT_LLOMe.lif - Image005-5	0	0	NaN	0			49	1007.61	WT_45min.lif - Image007-9	9	3.02	0.336	0.29972			49	789.27	WT_90min.lif - Image007-7	22	17.738	0.806	2.24739
	50	728.803	WT_UNT.lif - Image006-1	27	23.032	0.853	3.16025			50	801.947	WT_LLOMe.lif - Image005-4	4	1.444	0.361	0.180062			50	555.019	WT_45min.lif - Image007-8	7	3.003	0.429	0.541063			50	835.565	WT_90min.lif - Image007-6	20	15.117	0.756	1.80919
	51	768.046	WT_UNT.lif - Image007-8	42	27.412	0.653	3.56906			51	790.829	WT_LLOMe.lif - Image005-3	0	0	NaN	0			51	952.798	WT_45min.lif - Image007-7	15	5.111	0.341	0.53642			51	915.612	WT_90min.lif - Image007-5	18	17.158	0.953	1.87394
	52	766.288	WT_UNT.lif - Image007-7	28	19.016	0.679	2.48157			52	991.113	WT_LLOMe.lif - Image005-2	0	0	NaN	0			52	759.551	WT_45min.lif - Image007-6	12	3.269	0.272	0.430386			52	947.455	WT_90min.lif - Image007-4	27	13.308	0.493	1.4046
	53	877.763	WT_UNT.lif - Image007-6	18	24.625	1.368	2.80543			53	1116.94	WT_LLOMe.lif - Image005-1	0	0	NaN	0			53	668.751	WT_45min.lif - Image007-5	9	2.821	0.313	0.421831			53	581.187	WT_90min.lif - Image007-3	15	13.225	0.882	2.27552
	54	907.034	WT_UNT.lif - Image007-5	48	21.804	0.454	2.40388			54	1032.8	WT_LLOMe.lif - Image006-16	1	0.465	0.465	0.0450234			54	553.194	WT_45min.lif - Image007-4	2	0.531	0.265	0.095988			54	623.783	WT_90min.lif - Image007-2	22	11.732	0.533	1.88078
	55	791.228	WT_UNT.lif - Image007-4	14	6.388	0.456	0.807353			55	786.565	WT_LLOMe.lif - Image006-15	1	0.365	0.365	0.0464043			55	630.138	WT_45min.lif - Image007-3	4	2.008	0.502	0.31866			55	837.64	WT_90min.lif - Image007-1	19	8.23	0.433	0.982522
	56	959.552	WT_UNT.lif - Image007-3	45	25.504	0.567	2.65791			56	697.342	WT_LLOMe.lif - Image006-14	0	0	NaN	0			56	728.753	WT_45min.lif - Image007-2	11	3.717	0.338	0.510049
	57	719.394	WT_UNT.lif - Image007-2	30	16.162	0.539	2.24661			57	728.571	WT_LLOMe.lif - Image006-13	2	0.631	0.315	0.0866079			57	673.845	WT_45min.lif - Image007-1	7	1.975	0.282	0.293094
	58	1194.77	WT_UNT.lif - Image007-1	30	8.114	0.27	0.679129			58	654.414	WT_LLOMe.lif - Image006-12	0	0	NaN	0
										59	603.472	WT_LLOMe.lif - Image006-11	1	0.348	0.348	0.0576663
										60	719.428	WT_LLOMe.lif - Image006-10	0	0	NaN	0
	AVG:	927.032		31.8448	18.2394	0.579586	2.00564			AVG:	853.709		0.833333	0.259433	0.310967	0.0303594			AVG:	835.074		13.9825	5.32067	0.384526	0.636849			AVG:	834.886		20.7636	11.9446	0.580982	1.44212
	WT_UNT_R2									WT_LLOMe_R2									WT_45min REC_R2									WT_90min REC_R2
	Cell #	AREA		Count	Total Area	Avg Size	%Cell Area			Cell #	AREA		Count	Total Area	Avg Size	%Cell Area			Cell #	AREA		Count	Total Area	Avg Size	%Cell Area			Cell #	AREA		Count	Total Area	Avg Size	%Cell Area
	1	624.892	WT_UNT_R2.lif - Image001-9	25	24.767	0.991	3.9634			1	951.123	WT_LLOMe_R2.lif - Image002-8	0	0	NaN	0			1	836.221	WT_45min_R2.lif - Image001-8	13	8.283	0.637	0.990528			1	738.217	WT_90min_R2.lif - Image001-8	14	9.246	0.66	1.25248
	2	677.662	WT_UNT_R2.lif - Image001-8	23	15.155	0.659	2.23637			2	1071.64	WT_LLOMe_R2.lif - Image002-7	0	0	NaN	0			2	823.472	WT_45min_R2.lif - Image001-7	17	6.806	0.4	0.8265			2	1066.99	WT_90min_R2.lif - Image001-7	32	33.598	1.05	3.14886
	3	558.709	WT_UNT_R2.lif - Image001-7	39	23.04	0.591	4.12379			3	779.218	WT_LLOMe_R2.lif - Image002-6	1	0.332	0.332	0.0426068			3	1016.61	WT_45min_R2.lif - Image001-6	16	7.105	0.444	0.698892			3	854.68	WT_90min_R2.lif - Image001-6	35	42.943	1.227	5.02445
	4	728.207	WT_UNT_R2.lif - Image001-6	42	17.081	0.407	2.34562			4	680.118	WT_LLOMe_R2.lif - Image002-5	1	0.282	0.282	0.0414634			4	686.277	WT_45min_R2.lif - Image001-5	9	6.059	0.673	0.88288			4	1290.57	WT_90min_R2.lif - Image001-5	53	54.878	1.035	4.25224
	5	823.987	WT_UNT_R2.lif - Image001-5	32	16.284	0.509	1.97624			5	808.051	WT_LLOMe_R2.lif - Image002-4	1	0.166	0.166	0.0205433			5	775.632	WT_45min_R2.lif - Image001-4	15	8.698	0.58	1.12141			5	806.939	WT_90min_R2.lif - Image001-4	29	22.874	0.789	2.83466
	6	1151.75	WT_UNT_R2.lif - Image001-4	33	26.642	0.807	2.31318			6	871.047	WT_LLOMe_R2.lif - Image002-3	0	0	NaN	0			6	1076.8	WT_45min_R2.lif - Image001-3	20	9.213	0.461	0.855591			6	1061.35	WT_90min_R2.lif - Image001-3	57	24.385	0.428	2.29756
	7	660.464	WT_UNT_R2.lif - Image001-3	42	17.081	0.407	2.58621			7	905.375	WT_LLOMe_R2.lif - Image002-2	1	0.166	0.166	0.0183349			7	952.783	WT_45min_R2.lif - Image001-2	16	8.117	0.507	0.851925			7	939.686	WT_90min_R2.lif - Image001-2	36	27.423	0.762	2.91832
	8	734.548	WT_UNT_R2.lif - Image001-2	41	25.397	0.619	3.4575			8	906.736	WT_LLOMe_R2.lif - Image002-1	0	0	NaN	0			8	936.067	WT_45min_R2.lif - Image001-1	18	8.914	0.495	0.952282			8	820.651	WT_90min_R2.lif - Image001-1	29	23.289	0.803	2.83787
	9	932.731	WT_UNT_R2.lif - Image002-10	59	25.746	0.436	2.76028			9	590.58	WT_LLOMe_R2.lif - Image003-8	0	0	NaN	0			9	814.177	WT_45min_R2.lif - Image002-10	11	4.233	0.385	0.519912			9	769.208	WT_90min_R2.lif - Image002-10	22	13.313	0.605	1.73074
	10	612.94	WT_UNT_R2.lif - Image002-9	32	21.148	0.661	3.45026			10	800.515	WT_LLOMe_R2.lif - Image003-7	0	0	NaN	0			10	728.556	WT_45min_R2.lif - Image002-9	9	5.66	0.629	0.776879			10	621.107	WT_90min_R2.lif - Image002-9	16	11.47	0.717	1.8467
	11	644.844	WT_UNT_R2.lif - Image002-8	28	16.102	0.575	2.49704			11	1198.76	WT_LLOMe_R2.lif - Image003-6	1	0.199	0.199	0.0166005			11	911.284	WT_45min_R2.lif - Image002-8	19	10.757	0.566	1.18042			11	888.194	WT_90min_R2.lif - Image002-8	26	17.38	0.668	1.95678
	12	1156.71	WT_UNT_R2.lif - Image002-7	56	51.492	0.919	4.45159			12	819.19	WT_LLOMe_R2.lif - Image003-5	0	0	NaN	0			12	639.781	WT_45min_R2.lif - Image002-7	14	10.723	0.766	1.67604			12	984.389	WT_90min_R2.lif - Image002-7	31	17.745	0.572	1.80264
	13	714.529	WT_UNT_R2.lif - Image002-6	50	36.32	0.726	5.08307			13	626.585	WT_LLOMe_R2.lif - Image003-4	0	0	NaN	0			13	634.138	WT_45min_R2.lif - Image002-6	10	7.354	0.735	1.15968			13	1216.07	WT_90min_R2.lif - Image002-6	31	21.281	0.686	1.74998
	14	527.153	WT_UNT_R2.lif - Image002-5	45	29.73	0.661	5.63973			14	702.694	WT_LLOMe_R2.lif - Image003-3	1	0.166	0.166	0.0236234			14	661.809	WT_45min_R2.lif - Image002-5	13	5.893	0.453	0.890438			14	750.633	WT_90min_R2.lif - Image002-5	29	14.508	0.5	1.93277
	15	1099.04	WT_UNT_R2.lif - Image002-4	55	26.576	0.483	2.41811			15	836.619	WT_LLOMe_R2.lif - Image003-2	0	0	NaN	0			15	833.299	WT_45min_R2.lif - Image002-4	8	2.639	0.33	0.316693			15	860.39	WT_90min_R2.lif - Image002-4	35	20.633	0.59	2.3981
	16	936.748	WT_UNT_R2.lif - Image002-3	33	13.23	0.401	1.41233			16	782.256	WT_LLOMe_R2.lif - Image003-1	4	1.129	0.282	0.144326			16	837.798	WT_45min_R2.lif - Image002-3	19	10.757	0.566	1.28396			16	891.896	WT_90min_R2.lif - Image002-3	25	15.985	0.639	1.79225
	17	985.634	WT_UNT_R2.lif - Image002-2	29	15.222	0.525	1.54439			17	852.655	WT_LLOMe_R2.lif - Image004-12	0	0	NaN	0			17	1076.68	WT_45min_R2.lif - Image002-2	19	8.35	0.439	0.77553			17	849.235	WT_90min_R2.lif - Image002-2	35	20.484	0.585	2.41205
	18	906.736	WT_UNT_R2.lif - Image002-1	39	19.754	0.507	2.17858			18	633.889	WT_LLOMe_R2.lif - Image004-11	1	0.332	0.332	0.0523751			18	859.095	WT_45min_R2.lif - Image002-1	15	5.727	0.382	0.666632			18	873.188	WT_90min_R2.lif - Image002-1	33	20.351	0.617	2.33066
	19	812.583	WT_UNT_R2.lif - Image003-10	58	35.905	0.619	4.41863			19	653.609	WT_LLOMe_R2.lif - Image004-10	0	0	NaN	0			19	921.891	WT_45min_R2.lif - Image003-6	9	3.386	0.376	0.367289			19	737.553	WT_90min_R2.lif - Image003-12	20	10.607	0.53	1.43813
	20	999.544	WT_UNT_R2.lif - Image003-9	21	18.509	0.881	1.85174			20	783.716	WT_LLOMe_R2.lif - Image004-9	0	0	NaN	0			20	922.29	WT_45min_R2.lif - Image003-5	14	8.698	0.621	0.943087			20	633.673	WT_90min_R2.lif - Image003-11	21	20.368	0.97	3.21428
	21	1088.34	WT_UNT_R2.lif - Image003-8	39	32.319	0.829	2.96958			21	763.332	WT_LLOMe_R2.lif - Image004-8	1	0.266	0.266	0.0348472			21	773.093	WT_45min_R2.lif - Image003-4	8	5.079	0.635	0.656971			21	759.415	WT_90min_R2.lif - Image003-10	21	16.915	0.805	2.22737
	22	1004.34	WT_UNT_R2.lif - Image003-7	69	54.878	0.795	5.46407			22	759.962	WT_LLOMe_R2.lif - Image004-7	1	0.498	0.498	0.0655296			22	695.108	WT_45min_R2.lif - Image003-3	7	3.752	0.536	0.539772			22	1419.25	WT_90min_R2.lif - Image003-9	49	32.054	0.654	2.25852
	23	1223.16	WT_UNT_R2.lif - Image003-6	51	40.055	0.785	3.27472			23	722.829	WT_LLOMe_R2.lif - Image004-6	0	0	NaN	0			23	808.466	WT_45min_R2.lif - Image003-2	27	12.616	0.467	1.56049			23	810.724	WT_90min_R2.lif - Image003-8	21	16.45	0.783	2.02905
	24	954.759	WT_UNT_R2.lif - Image003-5	54	45.383	0.84	4.75335			24	588.273	WT_LLOMe_R2.lif - Image004-5	1	0.249	0.249	0.0423273			24	974.247	WT_45min_R2.lif - Image003-1	21	11.338	0.54	1.16377			24	666.972	WT_90min_R2.lif - Image003-7	29	15.753	0.543	2.36187
	25	856.871	WT_UNT_R2.lif - Image003-4	20	12.416	0.621	1.44899			25	602.548	WT_LLOMe_R2.lif - Image004-4	1	0.266	0.266	0.0441459			25	833.299	WT_45min_R2.lif - Image004-7	12	6.175	0.515	0.741031			25	682.99	WT_90min_R2.lif - Image003-6	33	24.235	0.734	3.54837
	26	803.437	WT_UNT_R2.lif - Image003-3	30	25.049	0.835	3.11773			26	727.261	WT_LLOMe_R2.lif - Image004-3	0	0	NaN	0			26	628.958	WT_45min_R2.lif - Image004-6	10	5.312	0.531	0.844571			26	843.292	WT_90min_R2.lif - Image003-4	23	13.993	0.608	1.65933
	27	767.864	WT_UNT_R2.lif - Image003-2	26	13.678	0.526	1.78131			27	787.534	WT_LLOMe_R2.lif - Image004-2	3	1.262	0.421	0.160247			27	526.008	WT_45min_R2.lif - Image004-5	14	9.512	0.679	1.80834			27	759.265	WT_90min_R2.lif - Image003-3	20	15.819	0.791	2.08346
	28	993.568	WT_UNT_R2.lif - Image003-1	43	34.71	0.807	3.49347			28	675.022	WT_LLOMe_R2.lif - Image004-1	0	0	NaN	0			28	693.381	WT_45min_R2.lif - Image004-4	14	8.599	0.614	1.24016			28	998.366	WT_90min_R2.lif - Image003-2	25	15.471	0.619	1.54963
	29	832.586	WT_UNT_R2.lif - Image004-8	33	24.186	0.733	2.90493			29	700.337	WT_LLOMe_R2.lif - Image005-10	1	0.614	0.614	0.0876721			29	789.261	WT_45min_R2.lif - Image004-3	10	7.901	0.79	1.00106			29	997.353	WT_90min_R2.lif - Image003-1	23	10.126	0.44	1.01529
	30	929.859	WT_UNT_R2.lif - Image004-7	46	31.44	0.683	3.38116			30	878.533	WT_LLOMe_R2.lif - Image005-9	2	0.382	0.191	0.0434816			30	823.655	WT_45min_R2.lif - Image004-2	22	12.018	0.546	1.45911			30	553.364	WT_90min_R2.lif - Image004-11	17	9.561	0.562	1.7278
	31	1237.2	WT_UNT_R2.lif - Image004-6	54	33.349	0.618	2.69552			31	833.831	WT_LLOMe_R2.lif - Image005-8	1	0.332	0.332	0.0398162			31	709.566	WT_45min_R2.lif - Image004-1	21	11.968	0.57	1.68666			31	652.098	WT_90min_R2.lif - Image004-10	20	14.574	0.729	2.23494
	32	937.196	WT_UNT_R2.lif - Image004-5	24	14.641	0.61	1.56221			32	899.001	WT_LLOMe_R2.lif - Image005-7	0	0	NaN	0			32	823.97	WT_45min_R2.lif - Image005-10	21	13.08	0.623	1.58744			32	1017.54	WT_90min_R2.lif - Image004-9	23	19.372	0.842	1.90381
	33	880.21	WT_UNT_R2.lif - Image004-4	46	22.609	0.491	2.56859			33	901.341	WT_LLOMe_R2.lif - Image005-6	0	0	NaN	0			33	885.522	WT_45min_R2.lif - Image005-9	26	15.106	0.581	1.70589			33	808.234	WT_90min_R2.lif - Image004-8	28	18.791	0.671	2.32495
	34	1236.77	WT_UNT_R2.lif - Image004-3	61	30.726	0.504	2.48438			34	774.487	WT_LLOMe_R2.lif - Image005-5	0	0	NaN	0			34	905.126	WT_45min_R2.lif - Image005-8	18	7.619	0.423	0.841761			34	819.92	WT_90min_R2.lif - Image004-7	56	32.983	0.589	4.02271
	35	1379.08	WT_UNT_R2.lif - Image004-2	76	57.634	0.758	4.17917			35	667.619	WT_LLOMe_R2.lif - Image005-4	1	0.166	0.166	0.0248645			35	872.591	WT_45min_R2.lif - Image005-7	22	12.566	0.571	1.44008			35	821.58	WT_90min_R2.lif - Image004-6	21	14.01	0.667	1.70525
	36	1093.46	WT_UNT_R2.lif - Image004-1	50	47.093	0.942	4.30677			36	1187.42	WT_LLOMe_R2.lif - Image005-3	7	2.108	0.301	0.177528			36	817.596	WT_45min_R2.lif - Image005-6	17	7.818	0.46	0.956218			36	759.348	WT_90min_R2.lif - Image004-5	20	12.499	0.625	1.64602
	37	1182.8	WT_UNT_R2.lif - Image005-7	35	22.16	0.633	1.87351			37	857.8	WT_LLOMe_R2.lif - Image005-2	2	1.162	0.581	0.135463			37	689.115	WT_45min_R2.lif - Image005-5	23	10.69	0.465	1.55127			37	478.35	WT_90min_R2.lif - Image004-4	19	12.616	0.664	2.6374
	38	907.649	WT_UNT_R2.lif - Image005-6	46	29.564	0.643	3.25721			38	678.309	WT_LLOMe_R2.lif - Image005-1	1	0.315	0.315	0.046439			38	780.098	WT_45min_R2.lif - Image005-4	16	7.769	0.486	0.995901			38	748.21	WT_90min_R2.lif - Image004-3	20	19.256	0.963	2.57361
	39	626.8	WT_UNT_R2.lif - Image005-5	45	32.004	0.711	5.10593			39	1159.08	WT_LLOMe_R2.lif - Image006-11	4	0.963	0.241	0.0830829			39	548.401	WT_45min_R2.lif - Image005-3	9	6.988	0.776	1.27425			39	995.062	WT_90min_R2.lif - Image004-2	44	27.489	0.625	2.76254
	40	1108.02	WT_UNT_R2.lif - Image005-4	46	19.438	0.423	1.7543			40	942.79	WT_LLOMe_R2.lif - Image006-10	1	0.432	0.432	0.0458214			40	813.479	WT_45min_R2.lif - Image005-2	12	6.042	0.504	0.742736			40	812.5	WT_90min_R2.lif - Image004-1	32	14.541	0.454	1.78966
	41	783.467	WT_UNT_R2.lif - Image005-3	47	25.215	0.536	3.21839			41	745.936	WT_LLOMe_R2.lif - Image006-9	0	0	NaN	0			41	531.95	WT_45min_R2.lif - Image005-1	16	6.607	0.413	1.24203			41	920.281	WT_90min_R2.lif - Image005-10	28	14.01	0.5	1.52236
	42	1285.32	WT_UNT_R2.lif - Image005-2	27	13.512	0.5	1.05125			42	797.428	WT_LLOMe_R2.lif - Image006-8	0	0	NaN	0			42	836.487	WT_45min_R2.lif - Image006-9	22	8.433	0.383	1.00814			42	964.22	WT_90min_R2.lif - Image005-9	23	14.442	0.628	1.49779
	43	1329.91	WT_UNT_R2.lif - Image005-1	37	19.123	0.517	1.43792			43	1101.73	WT_LLOMe_R2.lif - Image006-7	4	2.573	0.643	0.233542			1	752.625	WT_45min_R2.lif - Image006-8	7	4.532	0.647	0.602159			43	837.599	WT_90min_R2.lif - Image005-8	14	7.304	0.522	0.872016
	44	1033.04	WT_UNT_R2.lif - Image006-9	22	19.571	0.89	1.8945			44	979.542	WT_LLOMe_R2.lif - Image006-6	1	0.216	0.216	0.0220511			2	601.138	WT_45min_R2.lif - Image006-7	15	6.142	0.409	1.02173			44	606.732	WT_90min_R2.lif - Image005-7	17	8.781	0.517	1.44726
	45	777.956	WT_UNT_R2.lif - Image006-8	11	8.682	0.789	1.116			45	832.303	WT_LLOMe_R2.lif - Image006-5	4	1.013	0.253	0.12171			3	652.679	WT_45min_R2.lif - Image006-6	13	5.71	0.439	0.874856			45	733.552	WT_90min_R2.lif - Image005-6	21	10.591	0.504	1.4438
	46	972.603	WT_UNT_R2.lif - Image006-7	35	28.302	0.809	2.90992			46	522.306	WT_LLOMe_R2.lif - Image006-4	2	0.598	0.299	0.114492			4	737.918	WT_45min_R2.lif - Image006-5	9	5.843	0.649	0.791822			46	915.384	WT_90min_R2.lif - Image005-5	27	11.736	0.435	1.28208
	47	830.145	WT_UNT_R2.lif - Image006-6	23	20.915	0.909	2.51944			47	807.006	WT_LLOMe_R2.lif - Image006-3	1	0.216	0.216	0.0267656			5	976.355	WT_45min_R2.lif - Image006-4	18	8.499	0.472	0.870483			47	937.578	WT_90min_R2.lif - Image005-4	21	12.566	0.598	1.34026
	48	826.245	WT_UNT_R2.lif - Image006-5	45	23.555	0.523	2.85085			48	739.562	WT_LLOMe_R2.lif - Image006-2	4	0.963	0.241	0.130212			6	726.464	WT_45min_R2.lif - Image006-3	11	4.581	0.416	0.630589			48	1011.66	WT_90min_R2.lif - Image005-3	35	19.471	0.556	1.92465
	49	1001.25	WT_UNT_R2.lif - Image006-4	62	31.655	0.511	3.16154			49	701.399	WT_LLOMe_R2.lif - Image006-1	5	1.461	0.292	0.208298			7	943.039	WT_45min_R2.lif - Image006-2	16	7.088	0.443	0.751613			49	1046.21	WT_90min_R2.lif - Image005-2	28	13.512	0.483	1.29152
	50	907.118	WT_UNT_R2.lif - Image006-3	36	24.053	0.668	2.65158			50	721.402	WT_LLOMe_R2.lif - Image007-13	2	0.448	0.224	0.0621013			8	696.436	WT_45min_R2.lif - Image006-1	18	9.727	0.54	1.39668			50	755.663	WT_90min_R2.lif - Image005-1	19	8.35	0.439	1.10499
	51	857.435	WT_UNT_R2.lif - Image006-2	45	26.576	0.591	3.09948			51	752.111	WT_LLOMe_R2.lif - Image007-12	0	0	NaN	0			9	838.711	WT_45min_R2.lif - Image007-12	9	4.648	0.516	0.554184			51	663.187	WT_90min_R2.lif - Image006-9	16	9.595	0.6	1.4468
	52	974.678	WT_UNT_R2.lif - Image006-1	40	31.639	0.791	3.2461			52	651.882	WT_LLOMe_R2.lif - Image007-11	0	0	NaN	0			10	847.359	WT_45min_R2.lif - Image007-11	21	8.931	0.425	1.05398			52	744.409	WT_90min_R2.lif - Image006-8	23	12.483	0.543	1.6769
	53	1124.72	WT_UNT_R2.lif - Image007-7	47	22.808	0.485	2.02788			53	783.683	WT_LLOMe_R2.lif - Image007-10	0	0	NaN	0			11	850.995	WT_45min_R2.lif - Image007-10	6	2.888	0.481	0.339367			53	1018.48	WT_90min_R2.lif - Image006-7	13	8.499	0.654	0.834476
	54	1439.47	WT_UNT_R2.lif - Image007-6	34	16.334	0.48	1.13473			54	622.833	WT_LLOMe_R2.lif - Image007-9	1	0.398	0.398	0.0639016			12	846.197	WT_45min_R2.lif - Image007-9	13	5.677	0.437	0.670884			54	475.379	WT_90min_R2.lif - Image006-6	17	7.304	0.43	1.53646
	55	1301.59	WT_UNT_R2.lif - Image007-5	38	20.185	0.531	1.5508			55	934.258	WT_LLOMe_R2.lif - Image007-8	0	0	NaN	0			13	876.226	WT_45min_R2.lif - Image007-8	11	5.976	0.543	0.682016			55	751.646	WT_90min_R2.lif - Image006-5	20	13.412	0.671	1.78435
	56	1199.15	WT_UNT_R2.lif - Image007-4	52	28.833	0.554	2.40445			56	658.722	WT_LLOMe_R2.lif - Image007-7	3	0.847	0.282	0.128582			14	687.555	WT_45min_R2.lif - Image007-7	24	13.114	0.546	1.90734			56	635.615	WT_90min_R2.lif - Image006-4	10	6.075	0.608	0.955767
	57	631.266	WT_UNT_R2.lif - Image007-3	20	11.852	0.593	1.8775			57	752.293	WT_LLOMe_R2.lif - Image007-6	0	0	NaN	0			15	932.781	WT_45min_R2.lif - Image007-6	19	9.661	0.508	1.03572			57	955.257	WT_90min_R2.lif - Image006-3	29	17.861	0.616	1.86976
	58	646.67	WT_UNT_R2.lif - Image007-2	40	18.94	0.474	2.92885			58	928.448	WT_LLOMe_R2.lif - Image007-5	1	0.415	0.415	0.0446982			16	609.886	WT_45min_R2.lif - Image007-5	18	7.254	0.403	1.1894			58	782.837	WT_90min_R2.lif - Image006-2	25	14.724	0.589	1.88085
	59	960.054	WT_UNT_R2.lif - Image007-1	42	21.314	0.507	2.22008			59	661.361	WT_LLOMe_R2.lif - Image007-4	6	1.394	0.232	0.210777			17	737.586	WT_45min_R2.lif - Image007-4	12	5.81	0.484	0.787705			59	833.947	WT_90min_R2.lif - Image006-1	19	8.15	0.429	0.97728
										60	655.767	WT_LLOMe_R2.lif - Image007-3	0	0	NaN	0			18	892.195	WT_45min_R2.lif - Image007-3	18	5.826	0.324	0.652996			60	569.499	WT_90min_R2.lif - Image007-12	15	8.682	0.579	1.5245
	AVG:	935.856		40.322	25.6199	0.641169	2.82011			AVG:	795.194		1.2	0.37215	0.309088	0.0459712			AVG:	798.503		15.1667	7.77112	0.520583	0.993296			AVG:	836.96		26.2167	17.1136	0.645033	2.02412
	WT_UNT_R3									WT_LLOMe_R3									WT_45min REC_R3									WT_90min REC_R3
	Cell #	AREA		Count	Total Area	Avg Size	%Cell Area			Cell #	AREA		Count	Total Area	Avg Size	%Cell Area			Cell #	AREA		Count	Total Area	Avg Size	%Cell Area			Cell #	AREA		Count	Total Area	Avg Size	%Cell Area
	1	1143.88	WT_UNT_R3.lif - Image001-5	76	56.123	0.738	4.90638			1	538.54	WT_LLOMe_R3.lif - Image002-6	1	0.166	0.166	0.0308241			1	724.257	WT_45min_R3.lif - Image001-7	11	6.275	0.57	0.866405			1	526.655	WT_90min_R3.lif - Image001-3	15	10.425	0.695	1.97947
	2	1050.24	WT_UNT_R3.lif - Image001-4	45	25.995	0.578	2.47515			2	802.806	WT_LLOMe_R3.lif - Image002-5	0	0	NaN	0			2	686.708	WT_45min_R3.lif - Image001-6	12	8.565	0.714	1.24726			2	658.522	WT_90min_R3.lif - Image001-2	22	11.553	0.525	1.75438
	3	1024.03	WT_UNT_R3.lif - Image001-3	59	29.58	0.501	2.88859			3	785.974	WT_LLOMe_R3.lif - Image002-4	1	0.216	0.216	0.0274818			3	734.2	WT_45min_R3.lif - Image001-5	21	11.686	0.556	1.59166			3	673.977	WT_90min_R3.lif - Image001-1	29	26.095	0.9	3.87179
	4	873.653	WT_UNT_R3.lif - Image001-2	39	22.874	0.587	2.6182			4	924.398	WT_LLOMe_R3.lif - Image002-3	2	0.398	0.199	0.043055			4	612.027	WT_45min_R3.lif - Image001-4	20	11.437	0.572	1.86871			4	953.713	WT_90min_R3.lif - Image002-10	28	18.791	0.671	1.9703
	5	903.399	WT_UNT_R3.lif - Image001-1	24	16.218	0.676	1.79522			5	889.506	WT_LLOMe_R3.lif - Image002-2	1	0.465	0.465	0.0522762			5	491.613	WT_45min_R3.lif - Image001-3	10	4.648	0.465	0.945459			5	851.642	WT_90min_R3.lif - Image002-9	18	12.931	0.718	1.51836
	6	886.202	WT_UNT_R3.lif - Image002-11	32	15.936	0.498	1.79824			6	687.422	WT_LLOMe_R3.lif - Image002-1	0	0	NaN	0			6	472.524	WT_45min_R3.lif - Image001-2	12	5.611	0.468	1.18745			6	754.186	WT_90min_R3.lif - Image002-8	23	17.181	0.747	2.27809
	7	799.818	WT_UNT_R3.lif - Image002-10	26	11.935	0.459	1.49221			7	793.444	WT_LLOMe_R3.lif - Image003-8	0	0	NaN	0			7	369.44	WT_45min_R3.lif - Image001-1	9	3.32	0.369	0.898657			7	517.608	WT_90min_R3.lif - Image002-7	19	14.11	0.743	2.726
	8	897.839	WT_UNT_R3.lif - Image002-9	52	45.416	0.873	5.05837			8	999.694	WT_LLOMe_R3.lif - Image003-7	1	0.232	0.232	0.0232071			8	794.357	WT_45min_R3.lif - Image002-12	17	11.67	0.686	1.46911			8	745.106	WT_90min_R3.lif - Image002-6	25	15.006	0.6	2.01394
	9	1066.21	WT_UNT_R3.lif - Image002-8	83	52.438	0.632	4.91818			9	873.985	WT_LLOMe_R3.lif - Image003-6	0	0	NaN	0			9	693.531	WT_45min_R3.lif - Image002-11	16	12.599	0.787	1.81665			9	659.717	WT_90min_R3.lif - Image002-5	15	11.786	0.786	1.78652
	10	842.462	WT_UNT_R3.lif - Image002-7	41	28.966	0.706	3.43826			10	769.806	WT_LLOMe_R3.lif - Image003-5	0	0	NaN	0			10	700.503	WT_45min_R3.lif - Image002-10	12	8.416	0.701	1.20142			10	640.528	WT_90min_R3.lif - Image002-4	21	16.55	0.788	2.58381
	11	748.16	WT_UNT_R3.lif - Image002-6	34	32.137	0.945	4.29547			11	954.227	WT_LLOMe_R3.lif - Image003-4	4	1.726	0.432	0.180879			11	478.301	WT_45min_R3.lif - Image002-9	8	6.673	0.834	1.39515			11	791.435	WT_90min_R3.lif - Image002-3	14	14.541	1.039	1.8373
	12	916.862	WT_UNT_R3.lif - Image002-5	55	28.186	0.512	3.07418			12	986.215	WT_LLOMe_R3.lif - Image003-3	2	0.979	0.49	0.0992684			12	701.432	WT_45min_R3.lif - Image002-8	10	6.026	0.603	0.8591			12	582.114	WT_90min_R3.lif - Image002-2	23	23.223	1.01	3.98942
	13	1078.53	WT_UNT_R3.lif - Image002-4	70	40.818	0.583	3.78461			13	996.739	WT_LLOMe_R3.lif - Image003-2	1	0.232	0.232	0.0232759			13	805.263	WT_45min_R3.lif - Image002-7	14	8.416	0.601	1.04512			13	930.307	WT_90min_R3.lif - Image002-1	20	15.471	0.774	1.663
	14	1007.23	WT_UNT_R3.lif - Image002-3	41	25.381	0.619	2.51988			14	741.985	WT_LLOMe_R3.lif - Image003-1	0	0	NaN	0			14	638.636	WT_45min_R3.lif - Image002-6	16	6.739	0.421	1.05522			14	700.204	WT_90min_R3.lif - Image003-9	15	8.599	0.573	1.22807
	15	807.155	WT_UNT_R3.lif - Image002-2	45	31.423	0.698	3.89306			15	778.969	WT_LLOMe_R3.lif - Image004-11	0	0	NaN	0			15	780.778	WT_45min_R3.lif - Image002-5	22	10.01	0.455	1.28205			15	634.32	WT_90min_R3.lif - Image003-8	20	19.139	0.957	3.01725
	16	799.453	WT_UNT_R3.lif - Image002-1	45	39.026	0.867	4.88159			16	957.033	WT_LLOMe_R3.lif - Image004-10	0	0	NaN	0			16	812.699	WT_45min_R3.lif - Image002-4	9	4.233	0.47	0.520857			16	614.035	WT_90min_R3.lif - Image003-7	34	17.828	0.524	2.90342
	17	881.239	WT_UNT_R3.lif - Image003-9	39	15.355	0.394	1.74243			17	796.133	WT_LLOMe_R3.lif - Image004-9	0	0	NaN	0			17	516.28	WT_45min_R3.lif - Image002-3	9	6.424	0.714	1.24429			17	456.323	WT_90min_R3.lif - Image003-6	24	17.197	0.717	3.7686
	18	1142.77	WT_UNT_R3.lif - Image003-8	81	52.903	0.653	4.62938			18	989.518	WT_LLOMe_R3.lif - Image004-8	0	0	NaN	0			18	643.998	WT_45min_R3.lif - Image002-2	13	5.909	0.455	0.917549			18	877.205	WT_90min_R3.lif - Image003-5	26	15.056	0.579	1.71636
	19	839.192	WT_UNT_R3.lif - Image003-7	37	20.899	0.565	2.49037			19	815.156	WT_LLOMe_R3.lif - Image004-7	0	0	NaN	0			19	707.657	WT_45min_R3.lif - Image002-1	16	10.408	0.65	1.47077			19	628.66	WT_90min_R3.lif - Image003-4	19	15.554	0.819	2.47415
	20	733.254	WT_UNT_R3.lif - Image003-6	50	30.46	0.609	4.15409			20	984.439	WT_LLOMe_R3.lif - Image004-6	0	0	NaN	0			20	1113.17	WT_45min_R3.lif - Image003-8	12	6.009	0.501	0.539811			20	583.177	WT_90min_R3.lif - Image003-3	12	7.138	0.595	1.22399
	21	896.461	WT_UNT_R3.lif - Image003-5	73	51.641	0.707	5.76054			21	675.022	WT_LLOMe_R3.lif - Image004-5	1	0.282	0.282	0.0417764			21	869.702	WT_45min_R3.lif - Image003-7	11	7.071	0.643	0.813037			21	723.178	WT_90min_R3.lif - Image003-2	19	15.139	0.797	2.0934
	22	805.18	WT_UNT_R3.lif - Image003-4	34	17.181	0.505	2.13381			22	853.518	WT_LLOMe_R3.lif - Image004-4	0	0	NaN	0			22	957.68	WT_45min_R3.lif - Image003-6	15	10.059	0.671	1.05035			22	658.605	WT_90min_R3.lif - Image003-1	18	14.906	0.828	2.26327
	23	771.566	WT_UNT_R3.lif - Image003-3	39	24.02	0.616	3.11315			23	690.56	WT_LLOMe_R3.lif - Image004-3	0	0	NaN	0			23	743.778	WT_45min_R3.lif - Image003-5	18	8.051	0.447	1.08245			23	581.865	WT_90min_R3.lif - Image004-10	24	19.87	0.828	3.41488
	24	842.678	WT_UNT_R3.lif - Image003-2	52	42.91	0.825	5.0921			24	895.315	WT_LLOMe_R3.lif - Image004-2	0	0	NaN	0			24	676.151	WT_45min_R3.lif - Image003-4	13	6.358	0.489	0.940323			24	658.439	WT_90min_R3.lif - Image004-9	20	16.218	0.811	2.4631
	25	918.389	WT_UNT_R3.lif - Image003-1	49	47.408	0.968	5.16208			25	685.364	WT_LLOMe_R3.lif - Image004-1	3	0.764	0.255	0.111474			25	541.479	WT_45min_R3.lif - Image003-3	17	9.296	0.547	1.71678			25	603.362	WT_90min_R3.lif - Image004-8	15	18.475	1.232	3.06201
	26	820.418	WT_UNT_R3.lif - Image004-9	40	17.114	0.428	2.08601			26	731.644	WT_LLOMe_R3.lif - Image005-11	1	0.249	0.249	0.0340329			26	666.739	WT_45min_R3.lif - Image003-2	12	5.378	0.448	0.806612			26	748.044	WT_90min_R3.lif - Image004-7	15	14.508	0.967	1.93946
	27	1031.46	WT_UNT_R3.lif - Image004-8	60	28.203	0.47	2.73427			27	648.729	WT_LLOMe_R3.lif - Image005-10	0	0	NaN	0			27	822.593	WT_45min_R3.lif - Image003-1	21	9.943	0.473	1.20874			27	566.544	WT_90min_R3.lif - Image004-6	23	16.367	0.712	2.88892
	28	864.291	WT_UNT_R3.lif - Image004-7	42	26.875	0.64	3.10949			28	683.073	WT_LLOMe_R3.lif - Image005-9	0	0	NaN	0			28	629.124	WT_45min_R3.lif - Image004-10	14	7.254	0.518	1.15303			28	618.202	WT_90min_R3.lif - Image004-5	13	11.371	0.875	1.83937
	29	758.751	WT_UNT_R3.lif - Image004-6	37	26.676	0.721	3.51578			29	691.24	WT_LLOMe_R3.lif - Image005-8	1	0.166	0.166	0.0240148			29	810.724	WT_45min_R3.lif - Image004-9	22	9.927	0.451	1.22446			29	635.316	WT_90min_R3.lif - Image004-4	16	10.292	0.643	1.61998
	30	728.257	WT_UNT_R3.lif - Image004-5	33	21.032	0.637	2.88799			30	656.298	WT_LLOMe_R3.lif - Image005-7	2	0.332	0.166	0.0505868			30	600.955	WT_45min_R3.lif - Image004-8	13	7.652	0.589	1.27331			30	441.632	WT_90min_R3.lif - Image004-3	12	7.652	0.638	1.73266
	31	678.508	WT_UNT_R3.lif - Image004-4	49	34.926	0.713	5.14747			31	589.949	WT_LLOMe_R3.lif - Image005-6	0	0	NaN	0			31	596.622	WT_45min_R3.lif - Image004-7	17	7.188	0.423	1.20478			31	566.677	WT_90min_R3.lif - Image004-2	12	7.636	0.636	1.3475
	32	728.805	WT_UNT_R3.lif - Image004-3	46	24.302	0.528	3.3345			32	630.967	WT_LLOMe_R3.lif - Image005-5	0	0	NaN	0			32	508.86	WT_45min_R3.lif - Image004-6	9	5.079	0.564	0.998113			32	464.623	WT_90min_R3.lif - Image004-1	10	8.582	0.858	1.84709
	33	838.312	WT_UNT_R3.lif - Image004-2	40	19.936	0.498	2.37811			33	867.943	WT_LLOMe_R3.lif - Image005-4	1	0.515	0.515	0.0593357			33	595.294	WT_45min_R3.lif - Image004-5	13	6.839	0.526	1.14884			33	505.673	WT_90min_R3.lif - Image005-11	15	8.433	0.562	1.66768
	34	694.892	WT_UNT_R3.lif - Image004-1	58	28.236	0.487	4.06337			34	912.629	WT_LLOMe_R3.lif - Image005-3	0	0	NaN	0			34	541.08	WT_45min_R3.lif - Image004-4	13	6.557	0.504	1.21184			34	512.014	WT_90min_R3.lif - Image005-10	17	11.039	0.649	2.156
	35	834.76	WT_UNT_R3.lif - Image005-10	62	43.159	0.696	5.17023			35	739.196	WT_LLOMe_R3.lif - Image005-2	0	0	NaN	0			35	703.009	WT_45min_R3.lif - Image004-3	17	8.582	0.505	1.22075			35	630.618	WT_90min_R3.lif - Image005-9	22	14.691	0.668	2.32962
	36	1013.21	WT_UNT_R3.lif - Image005-9	47	26.344	0.561	2.60006			36	617.256	WT_LLOMe_R3.lif - Image005-1	0	0	NaN	0			36	599.046	WT_45min_R3.lif - Image004-2	14	5.328	0.381	0.889414			36	626.303	WT_90min_R3.lif - Image005-8	16	18.143	1.134	2.89684
	37	945.662	WT_UNT_R3.lif - Image005-8	60	28.75	0.479	3.0402			37	915.766	WT_LLOMe_R3.lif - Image006-13	0	0	NaN	0			37	493.489	WT_45min_R3.lif - Image004-1	16	5.86	0.366	1.18746			37	444.072	WT_90min_R3.lif - Image005-7	13	10.192	0.784	2.29512
	38	696.867	WT_UNT_R3.lif - Image005-7	33	13.479	0.408	1.93423			38	830.461	WT_LLOMe_R3.lif - Image006-12	0	0	NaN	0			38	958.178	WT_45min_R3.lif - Image005-7	17	7.071	0.416	0.737963			38	801.528	WT_90min_R3.lif - Image005-6	17	10.823	0.637	1.3503
	39	690.128	WT_UNT_R3.lif - Image005-6	34	27.937	0.822	4.04809			39	762.27	WT_LLOMe_R3.lif - Image006-11	0	0	NaN	0			39	917.376	WT_45min_R3.lif - Image005-6	19	8.748	0.46	0.953589			39	778.305	WT_90min_R3.lif - Image005-5	11	8.947	0.813	1.14955
	40	718.746	WT_UNT_R3.lif - Image005-5	39	26.842	0.688	3.73456			40	1050.62	WT_LLOMe_R3.lif - Image006-10	0	0	NaN	0			40	787.9	WT_45min_R3.lif - Image005-5	16	8.864	0.554	1.12502			40	629.357	WT_90min_R3.lif - Image005-4	26	17.745	0.682	2.81954
	41	619.48	WT_UNT_R3.lif - Image005-2	31	12.45	0.402	2.00975			41	687.704	WT_LLOMe_R3.lif - Image006-9	0	0	NaN	0			41	598.332	WT_45min_R3.lif - Image005-4	11	3.884	0.353	0.649138			41	614.699	WT_90min_R3.lif - Image005-3	24	14.276	0.595	2.32244
	42	761.855	WT_UNT_R3.lif - Image005-1	45	28.601	0.636	3.75413			42	602.548	WT_LLOMe_R3.lif - Image006-8	2	0.448	0.224	0.0743509			42	585.833	WT_45min_R3.lif - Image005-3	16	6.69	0.418	1.14196			42	532.697	WT_90min_R3.lif - Image005-2	15	9.628	0.642	1.80741
	43	650.405	WT_UNT_R3.lif - Image006-11	35	34.843	0.996	5.35712			43	769.441	WT_LLOMe_R3.lif - Image006-7	0	0	NaN	0			43	660.68	WT_45min_R3.lif - Image005-2	20	11.968	0.598	1.81147			43	560.502	WT_90min_R3.lif - Image005-1	16	8.98	0.561	1.60214
	44	965.748	WT_UNT_R3.lif - Image006-10	18	7.818	0.434	0.809528			44	648.264	WT_LLOMe_R3.lif - Image006-6	3	1.361	0.454	0.209945			44	418.608	WT_45min_R3.lif - Image005-1	12	8.001	0.667	1.91133			44	741.869	WT_90min_R3.lif - Image006-9	19	13.844	0.729	1.8661
	45	1045.92	WT_UNT_R3.lif - Image006-9	65	45.084	0.694	4.31045			45	732.938	WT_LLOMe_R3.lif - Image006-5	1	0.315	0.315	0.0429777			45	600.988	WT_45min_R3.lif - Image006-8	17	5.362	0.315	0.892198			45	548.135	WT_90min_R3.lif - Image006-8	16	15.836	0.99	2.88907
	46	611.678	WT_UNT_R3.lif - Image006-8	21	12.715	0.605	2.07871			46	778.222	WT_LLOMe_R3.lif - Image006-4	0	0	NaN	0			46	581.55	WT_45min_R3.lif - Image006-7	19	8.449	0.445	1.45284			46	569.847	WT_90min_R3.lif - Image006-7	11	3.503	0.318	0.614726
	47	670.906	WT_UNT_R3.lif - Image006-7	21	8.084	0.385	1.20494			47	662.423	WT_LLOMe_R3.lif - Image006-3	0	0	NaN	0			47	605.238	WT_45min_R3.lif - Image006-6	15	9.213	0.614	1.52221			47	653.924	WT_90min_R3.lif - Image006-6	14	12.499	0.893	1.91138
	48	836.321	WT_UNT_R3.lif - Image006-6	43	16.268	0.378	1.94519			48	916.58	WT_LLOMe_R3.lif - Image006-2	0	0	NaN	0			48	678.06	WT_45min_R3.lif - Image006-5	18	9.047	0.503	1.33425			48	836.819	WT_90min_R3.lif - Image006-5	25	14.873	0.595	1.77733
	49	846.081	WT_UNT_R3.lif - Image006-5	34	15.122	0.445	1.7873			49	414.459	WT_LLOMe_R3.lif - Image006-1	3	1.311	0.437	0.316316			49	664.581	WT_45min_R3.lif - Image006-4	15	6.623	0.442	0.996568			49	1005.04	WT_90min_R3.lif - Image006-4	30	20.65	0.688	2.05465
	50	955.804	WT_UNT_R3.lif - Image006-4	57	20.749	0.364	2.17084			50	607.047	WT_LLOMe_R3.lif - Image007-13	5	3.237	0.647	0.533237			50	619.845	WT_45min_R3.lif - Image006-3	11	4.681	0.426	0.755189			50	1004.29	WT_90min_R3.lif - Image006-3	32	24.75	0.773	2.46442
	51	937.296	WT_UNT_R3.lif - Image006-3	46	18.343	0.399	1.95701			51	1005.5	WT_LLOMe_R3.lif - Image007-12	4	1.627	0.407	0.161809			51	621.937	WT_45min_R3.lif - Image006-2	16	6.125	0.383	0.984826			51	751.663	WT_90min_R3.lif - Image006-2	25	20.119	0.805	2.6766
	52	637.773	WT_UNT_R3.lif - Image006-2	33	11.636	0.353	1.82447			52	640.296	WT_LLOMe_R3.lif - Image007-11	0	0	NaN	0			52	724.987	WT_45min_R3.lif - Image006-1	23	8.499	0.37	1.1723			52	716.023	WT_90min_R3.lif - Image006-1	13	9.844	0.757	1.37482
	53	548.035	WT_UNT_R3.lif - Image006-1	24	14.359	0.598	2.62009			53	1190.81	WT_LLOMe_R3.lif - Image007-10	4	1.544	0.386	0.12966			53	900.943	WT_45min_R3.lif - Image007-10	14	7.486	0.535	0.830907			53	638.171	WT_90min_R3.lif - Image007-10	16	12.914	0.807	2.0236
	54	932.963	WT_UNT_R3.lif - Image007-10	46	28.136	0.612	3.01577			54	804.665	WT_LLOMe_R3.lif - Image007-9	1	0.199	0.199	0.0247308			54	987.593	WT_45min_R3.lif - Image007-9	17	7.121	0.419	0.721046			54	523.07	WT_90min_R3.lif - Image007-9	32	15.072	0.471	2.88145
	55	783.202	WT_UNT_R3.lif - Image007-9	33	22.808	0.691	2.91215			55	949.032	WT_LLOMe_R3.lif - Image007-8	0	0	NaN	0			55	681.114	WT_45min_R3.lif - Image007-8	8	5.428	0.679	0.79693			55	457.717	WT_90min_R3.lif - Image007-8	19	11.753	0.619	2.56774
	56	1134.71	WT_UNT_R3.lif - Image007-8	41	20.998	0.512	1.85051			56	620.227	WT_LLOMe_R3.lif - Image007-7	0	0	NaN	0			56	514.637	WT_45min_R3.lif - Image007-7	11	5.727	0.521	1.11282			56	659.02	WT_90min_R3.lif - Image007-7	19	9.412	0.495	1.42818
	57	916.912	WT_UNT_R3.lif - Image007-7	41	24.518	0.598	2.67398			57	639.516	WT_LLOMe_R3.lif - Image007-6	0	0	NaN	0			57	738.4	WT_45min_R3.lif - Image007-6	13	5.893	0.453	0.798077			57	680.052	WT_90min_R3.lif - Image007-6	27	17.546	0.65	2.5801
	58	879.596	WT_UNT_R3.lif - Image007-6	58	28.203	0.486	3.20636			58	771.831	WT_LLOMe_R3.lif - Image007-5	0	0	NaN	0			58	724.589	WT_45min_R3.lif - Image007-5	13	4.83	0.372	0.666585			58	941.396	WT_90min_R3.lif - Image007-5	28	17.164	0.613	1.82325
	59	1214.48	WT_UNT_R3.lif - Image007-5	49	27.871	0.569	2.2949			59	804.881	WT_LLOMe_R3.lif - Image007-4	2	0.581	0.29	0.0721846			59	690.676	WT_45min_R3.lif - Image007-4	10	4.714	0.471	0.68252			59	737.437	WT_90min_R3.lif - Image007-4	24	15.023	0.626	2.03719
	60	912.048	WT_UNT_R3.lif - Image007-4	27	18.243	0.676	2.00022			60	969.101	WT_LLOMe_R3.lif - Image007-3	1	0.515	0.515	0.053142			60	619.082	WT_45min_R3.lif - Image007-3	15	5.295	0.353	0.855299			60	723.526	WT_90min_R3.lif - Image007-3	17	11.371	0.669	1.57161
	AVG:	859.669		44.4833	26.9315	0.598717	3.12805			AVG:	790.155		0.8	0.297667	0.330792	0.0403307			AVG:	678.58		14.5	7.35358	0.515067	1.10763			AVG:	664.495		19.6333	14.1377	0.730167	2.16258

## Sheet: DKO
particle size:0.15-Infinity
	DKO2_UNT_R1									DKO2_LLOMe_R1									DKO2_45min REC_R1									DKO2_90min REC_R1
	Cell #	AREA		Count	Total Area	Avg Size	%Cell Area			Cell #	AREA		Count	Total Area	Avg Size	%Cell Area			Cell #	AREA		Count	Total Area	Avg Size	%Cell Area			Cell #	AREA		Count	Total Area	Avg Size	%Cell Area
	1	939.175	DKO_UNT.lif - Image001-3	67	40.472	0.604	4.30931			1	606.973	DKO_LLOMe.lif - Image002-12	0	0	NaN	0			1	1012.68	DKO_45min.lif - Image001-2	6	1.543	0.257	0.152367			1	585.269	DKO_90min.lif - Image001-9	10	4.762	0.476	0.813643
	2	1013.93	DKO_UNT.lif - Image001-2	43	15.996	0.372	1.57763			2	779.181	DKO_LLOMe.lif - Image002-11	0	0	NaN	0			2	1060.51	DKO_45min.lif - Image001-1	11	2.705	0.246	0.255067			2	878.36	DKO_90min.lif - Image001-8	12	5.227	0.436	0.595086
	3	1180.83	DKO_UNT.lif - Image001-1	48	15.631	0.326	1.32373			3	897.476	DKO_LLOMe.lif - Image002-10	0	0	NaN	0			3	1119.3	DKO_45min.lif - Image002-10	8	3.236	0.404	0.28911			3	729.964	DKO_90min.lif - Image001-7	10	4.198	0.42	0.575097
	4	711.512	DKO_UNT.lif - Image002-13	33	11.317	0.343	1.59056			4	861.07	DKO_LLOMe.lif - Image002-9	0	0	NaN	0			4	972.362	DKO_45min.lif - Image002-9	12	3.966	0.33	0.407873			4	692.845	DKO_90min.lif - Image001-6	8	3.85	0.481	0.55568
	5	916.492	DKO_UNT.lif - Image002-12	44	17.772	0.404	1.93913			5	809.829	DKO_LLOMe.lif - Image002-8	1	0.183	0.183	0.0225974			5	685.842	DKO_45min.lif - Image002-8	7	2.472	0.353	0.360433			5	789.07	DKO_90min.lif - Image001-5	15	6.09	0.406	0.771795
	6	697.557	DKO_UNT.lif - Image002-11	22	6.87	0.312	0.984866			6	745.38	DKO_LLOMe.lif - Image002-7	0	0	NaN	0			6	796.206	DKO_45min.lif - Image002-7	8	2.157	0.27	0.27091			6	1121.21	DKO_90min.lif - Image001-4	17	9.342	0.55	0.83321
	7	692.264	DKO_UNT.lif - Image002-10	31	23.629	0.762	3.41329			7	760.513	DKO_LLOMe.lif - Image002-6	0	0	NaN	0			7	724.671	DKO_45min.lif - Image002-6	13	4.248	0.327	0.586197			7	715.76	DKO_90min.lif - Image001-3	14	7.069	0.505	0.987622
	8	770.038	DKO_UNT.lif - Image002-9	27	10.769	0.399	1.3985			8	702.867	DKO_LLOMe.lif - Image002-5	0	0	NaN	0			8	1086.94	DKO_45min.lif - Image002-5	11	3.534	0.321	0.325133			8	696.08	DKO_90min.lif - Image001-2	11	5.061	0.46	0.727072
	9	652.108	DKO_UNT.lif - Image002-8	21	8.214	0.391	1.25961			9	832.014	DKO_LLOMe.lif - Image002-4	0	0	NaN	0			9	1134.93	DKO_45min.lif - Image002-4	7	2.257	0.322	0.198867			9	873.565	DKO_90min.lif - Image001-1	17	6.588	0.388	0.754151
	10	647.627	DKO_UNT.lif - Image002-7	14	5.061	0.362	0.781468			10	776.111	DKO_LLOMe.lif - Image002-3	0	0	NaN	0			10	854.88	DKO_45min.lif - Image002-3	13	3.949	0.304	0.461936			10	685.793	DKO_90min.lif - Image002-6	11	4.563	0.415	0.665361
	11	797.301	DKO_UNT.lif - Image002-6	31	8.894	0.287	1.11551			11	713.985	DKO_LLOMe.lif - Image002-2	1	0.232	0.232	0.0324937			11	931.957	DKO_45min.lif - Image002-2	13	4.182	0.322	0.448733			11	839.266	DKO_90min.lif - Image002-5	15	6.82	0.455	0.812615
	12	957.395	DKO_UNT.lif - Image002-5	39	11.715	0.3	1.22363			12	705.406	DKO_LLOMe.lif - Image002-1	0	0	NaN	0			12	968.479	DKO_45min.lif - Image002-1	9	3.103	0.345	0.320399			12	771.448	DKO_90min.lif - Image002-4	18	8.496	0.472	1.10131
	13	638.153	DKO_UNT.lif - Image002-4	26	8.463	0.325	1.32617			13	806.825	DKO_LLOMe.lif - Image003-10	0	0	NaN	0			13	939.872	DKO_45min.lif - Image003-9	7	2.174	0.311	0.231308			13	821.71	DKO_90min.lif - Image002-3	20	7.865	0.393	0.95715
	14	476.93	DKO_UNT.lif - Image002-3	20	7.268	0.363	1.52391			14	924.855	DKO_LLOMe.lif - Image003-9	0	0	NaN	0			14	704.527	DKO_45min.lif - Image003-8	6	3.933	0.655	0.558247			14	1040	DKO_90min.lif - Image002-2	16	5.559	0.347	0.534521
	15	712.077	DKO_UNT.lif - Image002-2	22	8.745	0.397	1.2281			15	1087.85	DKO_LLOMe.lif - Image003-8	0	0	NaN	0			15	828.148	DKO_45min.lif - Image003-7	11	5.957	0.542	0.719316			15	1097.3	DKO_90min.lif - Image002-1	11	5.509	0.501	0.502053
	16	858.697	DKO_UNT.lif - Image002-1	40	17.058	0.426	1.9865			16	849.056	DKO_LLOMe.lif - Image003-7	0	0	NaN	0			16	825.427	DKO_45min.lif - Image003-6	9	3.767	0.419	0.45637			16	999.194	DKO_90min.lif - Image003-10	18	7.301	0.406	0.730689
	17	856.224	DKO_UNT.lif - Image003-15	19	10.553	0.555	1.2325			17	694.305	DKO_LLOMe.lif - Image003-6	0	0	NaN	0			17	949.48	DKO_45min.lif - Image003-5	7	2.423	0.346	0.255192			17	772.991	DKO_90min.lif - Image003-9	9	4.945	0.549	0.639723
	18	831.301	DKO_UNT.lif - Image003-14	15	7.567	0.504	0.91026			18	731.591	DKO_LLOMe.lif - Image003-5	0	0	NaN	0			18	1180.48	DKO_45min.lif - Image003-4	12	4.132	0.344	0.350028			18	731.939	DKO_90min.lif - Image003-8	11	4.63	0.421	0.632566
	19	974.436	DKO_UNT.lif - Image003-13	57	22.716	0.399	2.33119			19	606.94	DKO_LLOMe.lif - Image003-4	0	0	NaN	0			19	923.262	DKO_45min.lif - Image003-3	12	5.409	0.451	0.585858			19	694.521	DKO_90min.lif - Image003-7	14	5.36	0.383	0.771755
	20	812.882	DKO_UNT.lif - Image003-12	24	8.645	0.36	1.0635			20	775.464	DKO_LLOMe.lif - Image003-3	0	0	NaN	0			20	872.121	DKO_45min.lif - Image003-2	15	6.604	0.44	0.757234			20	868.57	DKO_90min.lif - Image003-6	17	7.135	0.42	0.821465
	21	868.089	DKO_UNT.lif - Image003-11	37	17.855	0.483	2.05682			21	656.837	DKO_LLOMe.lif - Image003-2	0	0	NaN	0			21	1012.82	DKO_45min.lif - Image003-1	18	6.09	0.338	0.601293			21	827.667	DKO_90min.lif - Image003-5	16	7.052	0.441	0.852033
	22	803.772	DKO_UNT.lif - Image003-10	47	17.49	0.372	2.17599			22	848.309	DKO_LLOMe.lif - Image003-1	1	0.183	0.183	0.0215723			22	716.723	DKO_45min.lif - Image004-9	3	1.195	0.398	0.166731			22	925.071	DKO_90min.lif - Image003-4	14	5.244	0.375	0.566875
	23	703.747	DKO_UNT.lif - Image003-9	24	7.434	0.31	1.05635			23	876.452	DKO_LLOMe.lif - Image004-10	1	0.332	0.332	0.03788			23	868.802	DKO_45min.lif - Image004-8	3	1.742	0.581	0.200506			23	755.369	DKO_90min.lif - Image003-3	14	5.741	0.41	0.760026
	24	639.679	DKO_UNT.lif - Image003-8	29	10.321	0.356	1.61347			24	922.15	DKO_LLOMe.lif - Image004-9	2	0.498	0.249	0.0540042			24	986.317	DKO_45min.lif - Image004-7	7	2.157	0.308	0.218692			24	891.701	DKO_90min.lif - Image003-2	11	4.497	0.409	0.504317
	25	725.999	DKO_UNT.lif - Image003-7	55	23.961	0.436	3.30042			25	848.21	DKO_LLOMe.lif - Image004-8	0	0	NaN	0			25	1225.55	DKO_45min.lif - Image004-6	7	1.958	0.28	0.159766			25	821.793	DKO_90min.lif - Image003-1	19	7.45	0.392	0.906554
	26	736.104	DKO_UNT.lif - Image003-6	38	19.132	0.503	2.59909			26	745.579	DKO_LLOMe.lif - Image004-7	0	0	NaN	0			26	1075.08	DKO_45min.lif - Image004-5	15	4.447	0.296	0.413645			26	761.525	DKO_90min.lif - Image004-8	10	3.767	0.377	0.494665
	27	761.392	DKO_UNT.lif - Image003-5	21	7.915	0.377	1.03954			27	874.892	DKO_LLOMe.lif - Image004-6	1	0.166	0.166	0.0189738			27	731.574	DKO_45min.lif - Image004-4	9	3.734	0.415	0.510406			27	792.157	DKO_90min.lif - Image004-7	3	3.982	1.327	0.502678
	28	729.433	DKO_UNT.lif - Image003-4	32	12.047	0.376	1.65156			28	939.524	DKO_LLOMe.lif - Image004-5	0	0	NaN	0			28	1002.36	DKO_45min.lif - Image004-3	10	3.153	0.315	0.314557			28	635.332	DKO_90min.lif - Image004-6	7	2.92	0.417	0.459602
	29	638.783	DKO_UNT.lif - Image003-3	12	4.165	0.347	0.652021			29	804.237	DKO_LLOMe.lif - Image004-4	1	0.265	0.265	0.0329505			29	709.272	DKO_45min.lif - Image004-2	5	1.792	0.358	0.252653			29	769.872	DKO_90min.lif - Image004-5	11	5.343	0.486	0.694011
	30	712.79	DKO_UNT.lif - Image003-2	17	4.746	0.279	0.665834			30	669.547	DKO_LLOMe.lif - Image004-3	0	0	NaN	0			30	803.274	DKO_45min.lif - Image004-1	12	3.236	0.27	0.402851			30	757.593	DKO_90min.lif - Image004-4	21	7.981	0.38	1.05347
	31	784.076	DKO_UNT.lif - Image003-1	36	19.796	0.55	2.52476			31	920.391	DKO_LLOMe.lif - Image004-2	0	0	NaN	0			31	727.874	DKO_45min.lif - Image005-11	9	2.506	0.278	0.34429			31	696.562	DKO_90min.lif - Image004-3	18	5.725	0.318	0.821894
	32	885.23	DKO_UNT.lif - Image004-10	26	17.407	0.669	1.96638			32	772.311	DKO_LLOMe.lif - Image004-1	7	2.423	0.346	0.313734			32	733.814	DKO_45min.lif - Image005-10	2	0.664	0.332	0.0904861			32	710.766	DKO_90min.lif - Image004-2	6	3.169	0.528	0.445857
	33	638.551	DKO_UNT.lif - Image004-9	25	9.309	0.372	1.45783			33	661.068	DKO_LLOMe.lif - Image005-12	0	0	NaN	0			33	808.435	DKO_45min.lif - Image005-9	5	2.107	0.421	0.260627			33	737.166	DKO_90min.lif - Image004-1	11	4.995	0.454	0.677595
	34	787.013	DKO_UNT.lif - Image004-8	11	5.625	0.511	0.714728			34	797.002	DKO_LLOMe.lif - Image005-11	2	0.68	0.34	0.0853197			34	901.242	DKO_45min.lif - Image005-8	9	3.136	0.348	0.347964			34	894.14	DKO_90min.lif - Image005-9	10	4.995	0.499	0.558637
	35	1368	DKO_UNT.lif - Image004-7	54	34.929	0.647	2.55329			35	644.359	DKO_LLOMe.lif - Image005-10	0	0	NaN	0			35	857.801	DKO_45min.lif - Image005-7	12	2.871	0.239	0.334693			35	1002.07	DKO_90min.lif - Image005-8	16	8.911	0.557	0.889264
	36	1106.36	DKO_UNT.lif - Image004-6	58	33.867	0.584	3.06113			36	783.877	DKO_LLOMe.lif - Image005-9	0	0	NaN	0			36	1013.22	DKO_45min.lif - Image005-6	11	3.584	0.326	0.353726			36	914.55	DKO_90min.lif - Image005-7	11	6.173	0.561	0.674977
	37	904.793	DKO_UNT.lif - Image004-5	51	24.824	0.487	2.74361			37	797.268	DKO_LLOMe.lif - Image005-8	1	0.415	0.415	0.0520528			37	817.96	DKO_45min.lif - Image005-5	11	2.954	0.269	0.361142			37	700.511	DKO_90min.lif - Image005-6	8	3.534	0.442	0.504489
	38	632.295	DKO_UNT.lif - Image004-4	36	27.313	0.759	4.31966			38	732.188	DKO_LLOMe.lif - Image005-7	0	0	NaN	0			38	775.198	DKO_45min.lif - Image005-4	8	2.506	0.313	0.323272			38	950.907	DKO_90min.lif - Image005-5	6	3.883	0.647	0.408347
	39	571.911	DKO_UNT.lif - Image004-3	30	29.238	0.975	5.11233			39	1000.11	DKO_LLOMe.lif - Image005-6	0	0	NaN	0			39	763.782	DKO_45min.lif - Image005-3	11	3.435	0.312	0.449736			39	754.871	DKO_90min.lif - Image005-4	15	6.77	0.451	0.896842
	40	1020.7	DKO_UNT.lif - Image004-2	68	41.434	0.609	4.05937			40	809.232	DKO_LLOMe.lif - Image005-5	0	0	NaN	0			40	783.81	DKO_45min.lif - Image005-2	5	1.41	0.282	0.179891			40	664.669	DKO_90min.lif - Image005-3	13	5.127	0.394	0.771361
	41	669.066	DKO_UNT.lif - Image006-13	21	16.842	0.802	2.51724			41	514.183	DKO_LLOMe.lif - Image005-4	0	0	NaN	0			41	916.11	DKO_45min.lif - Image005-1	8	2.837	0.355	0.309679			41	799.74	DKO_90min.lif - Image005-2	14	5.443	0.389	0.680596
	42	761.592	DKO_UNT.lif - Image006-12	14	7.616	0.544	1.00001			42	946.476	DKO_LLOMe.lif - Image005-3	0	0	NaN	0			42	723.393	DKO_45min.lif - Image006-11	5	1.61	0.322	0.222562			42	957.893	DKO_90min.lif - Image005-1	13	5.028	0.387	0.524902
	43	876.07	DKO_UNT.lif - Image006-11	21	11.317	0.539	1.29179			43	549.278	DKO_LLOMe.lif - Image005-2	0	0	NaN	0			43	818.424	DKO_45min.lif - Image006-10	1	0.996	0.996	0.121697			43	778.334	DKO_90min.lif - Image006-11	11	5.476	0.498	0.703554
	44	740.451	DKO_UNT.lif - Image006-10	36	19.68	0.547	2.65784			44	697.491	DKO_LLOMe.lif - Image005-1	1	0.249	0.249	0.0356994			44	965.459	DKO_45min.lif - Image006-9	9	3.236	0.36	0.335177			44	639.961	DKO_90min.lif - Image006-10	11	5.808	0.528	0.907555
	45	710.202	DKO_UNT.lif - Image006-9	26	20.36	0.783	2.86679			45	686.141	DKO_LLOMe.lif - Image006-12	0	0	NaN	0			45	1017.88	DKO_45min.lif - Image006-8	10	2.887	0.289	0.283629			45	723.792	DKO_90min.lif - Image006-9	10	4.414	0.441	0.609844
	46	725.916	DKO_UNT.lif - Image006-8	48	31.876	0.664	4.39114			46	809.879	DKO_LLOMe.lif - Image006-11	1	0.249	0.249	0.0307453			46	679.271	DKO_45min.lif - Image006-7	10	3.966	0.397	0.583861			46	550.489	DKO_90min.lif - Image006-8	4	3.817	0.954	0.693384
	47	866.662	DKO_UNT.lif - Image006-7	40	20.045	0.501	2.3129			47	722.083	DKO_LLOMe.lif - Image006-10	0	0	NaN	0			47	978.352	DKO_45min.lif - Image006-6	11	4.198	0.382	0.429089			47	668.784	DKO_90min.lif - Image006-7	15	5.443	0.363	0.813865
	48	1001.47	DKO_UNT.lif - Image006-6	51	19.165	0.376	1.91369			48	714.3	DKO_LLOMe.lif - Image006-9	0	0	NaN	0			48	762.471	DKO_45min.lif - Image006-5	7	2.506	0.358	0.328668			48	577.42	DKO_90min.lif - Image006-6	10	5.94	0.594	1.02871
	49	689.36	DKO_UNT.lif - Image006-5	31	15.498	0.5	2.24817			49	557.807	DKO_LLOMe.lif - Image006-8	1	0.216	0.216	0.0387231			49	818.623	DKO_45min.lif - Image006-4	7	2.555	0.365	0.312109			49	596.984	DKO_90min.lif - Image006-5	8	3.899	0.487	0.653116
	50	1006.31	DKO_UNT.lif - Image006-4	63	31.096	0.494	3.0901			50	835.018	DKO_LLOMe.lif - Image006-7	0	0	NaN	0			50	895.053	DKO_45min.lif - Image006-3	11	3.551	0.323	0.396736			50	773.373	DKO_90min.lif - Image006-4	18	8.612	0.478	1.11356
	51	774.949	DKO_UNT.lif - Image006-2	32	17.722	0.554	2.28686			51	903.383	DKO_LLOMe.lif - Image006-6	2	0.332	0.166	0.0367507			51	965.111	DKO_45min.lif - Image006-2	10	3.883	0.388	0.402337			51	677.778	DKO_90min.lif - Image006-3	14	6.787	0.485	1.00136
	52	826.638	DKO_UNT.lif - Image006-1	54	37.485	0.694	4.53463			52	738.659	DKO_LLOMe.lif - Image006-5	0	0	NaN	0			52	754.573	DKO_45min.lif - Image006-1	6	1.361	0.227	0.180367			52	715.014	DKO_90min.lif - Image006-2	5	1.576	0.315	0.220415
	53	568.344	DKO_UNT.lif - Image007-9	27	11.35	0.42	1.99703			53	890.473	DKO_LLOMe.lif - Image006-4	0	0	NaN	0			53	742.526	DKO_45min.lif - Image007-12	3	0.879	0.293	0.11838			53	819.918	DKO_90min.lif - Image006-1	5	1.792	0.358	0.218558
	54	770.17	DKO_UNT.lif - Image007-8	39	17.506	0.449	2.273			54	870.478	DKO_LLOMe.lif - Image006-3	2	0.332	0.166	0.03814			54	718.316	DKO_45min.lif - Image007-11	4	1.029	0.257	0.143252			54	1024.5	DKO_90min.lif - Image007-9	8	3.85	0.481	0.375793
	55	750.706	DKO_UNT.lif - Image007-7	33	16.992	0.515	2.26347			55	658.247	DKO_LLOMe.lif - Image006-2	0	0	NaN	0			55	894.157	DKO_45min.lif - Image007-10	8	2.373	0.297	0.26539			55	1045.72	DKO_90min.lif - Image007-8	14	6.339	0.453	0.606184
	56	751.071	DKO_UNT.lif - Image007-6	15	5.227	0.348	0.69594			56	674.542	DKO_LLOMe.lif - Image006-1	0	0	NaN	0			56	828.53	DKO_45min.lif - Image007-9	9	2.406	0.267	0.290394			56	755.021	DKO_90min.lif - Image007-7	13	5.061	0.389	0.670312
	57	751.287	DKO_UNT.lif - Image007-5	43	17.589	0.409	2.34118			57	922.051	DKO_LLOMe.lif - Image007-12	0	0	NaN	0			57	790.166	DKO_45min.lif - Image007-8	5	1.245	0.249	0.157562			57	871.241	DKO_90min.lif - Image007-6	12	5.492	0.458	0.630365
	58	1057.97	DKO_UNT.lif - Image007-4	36	15.863	0.441	1.49938			58	535.555	DKO_LLOMe.lif - Image007-11	0	0	NaN	0			58	631.316	DKO_45min.lif - Image007-7	8	2.141	0.268	0.339133			58	689.924	DKO_90min.lif - Image007-5	9	4.961	0.551	0.719065
	59	1173.01	DKO_UNT.lif - Image007-3	35	12.677	0.362	1.08072			59	717.984	DKO_LLOMe.lif - Image007-10	0	0	NaN	0			59	1036.43	DKO_45min.lif - Image007-6	4	0.979	0.245	0.0944589			59	1045.72	DKO_90min.lif - Image007-4	14	5.36	0.383	0.512565
	60	635.647	DKO_UNT.lif - Image007-2	36	23.413	0.65	3.68333			60	546.026	DKO_LLOMe.lif - Image007-9	0	0	NaN	0			60	769.208	DKO_45min.lif - Image007-5	8	2.306	0.288	0.299789			60	629.939	DKO_90min.lif - Image007-2	8	3.85	0.481	0.61117
	AVG:	804.375		34.1833	16.758	0.47975	2.07981			AVG:	771.021		0.416667	0.112583	0.250467	0.0141939			AVG:	876.539		8.55	2.88953	0.348567	0.33153			AVG:	795.178		12.1667	5.44295	0.470367	0.692016
	DKO2_UNT_R2									DKO2_LLOMe_R2									DKO2_45min REC_R2									DKO2_90min REC_R2
	Cell #	AREA		Count	Total Area	Avg Size	%Cell Area			Cell #	AREA		Count	Total Area	Avg Size	%Cell Area			Cell #	AREA		Count	Total Area	Avg Size	%Cell Area			Cell #	AREA		Count	Total Area	Avg Size	%Cell Area
	1	690.311	DKO_UNT_R2.lif - Image002-6	26	20.119	0.774	2.91448			1	855.642	DKO_LLOMe_R2.lif - Image002-8	0	0	NaN	0			1	619.414	DKO_45min_R2.lif - Image001-7	8	3.137	0.392	0.506446			1	759.498	DKO_90min_R2.lif - Image001-12	7	4.283	0.612	0.563925
	2	774.769	DKO_UNT_R2.lif - Image002-5	22	12.167	0.553	1.5704			2	921.792	DKO_LLOMe_R2.lif - Image002-7	0	0	NaN	0			2	1309.08	DKO_45min_R2.lif - Image001-6	7	2.058	0.294	0.15721			2	689.796	DKO_90min_R2.lif - Image001-11	11	5.229	0.475	0.75805
	3	809.579	DKO_UNT_R2.lif - Image002-4	18	5.528	0.307	0.682824			3	735.926	DKO_LLOMe_R2.lif - Image002-6	0	0	NaN	0			3	813.015	DKO_45min_R2.lif - Image001-5	1	0.232	0.232	0.0285358			3	623.846	DKO_90min_R2.lif - Image001-10	12	5.03	0.419	0.806289
	4	599.478	DKO_UNT_R2.lif - Image002-3	25	8.117	0.325	1.35401			4	833.382	DKO_LLOMe_R2.lif - Image002-3	0	0	NaN	0			4	647.948	DKO_45min_R2.lif - Image001-4	12	2.855	0.238	0.440622			4	641.724	DKO_90min_R2.lif - Image001-9	15	5.694	0.38	0.887297
	5	1099.62	DKO_UNT_R2.lif - Image002-2	35	11.404	0.326	1.03708			5	619.43	DKO_LLOMe_R2.lif - Image002-2	0	0	NaN	0			5	1059.07	DKO_45min_R2.lif - Image001-3	8	2.241	0.28	0.211601			5	639.383	DKO_90min_R2.lif - Image001-8	4	1.926	0.481	0.301228
	6	1281.51	DKO_UNT_R2.lif - Image002-1	30	11.487	0.383	0.896368			6	801.329	DKO_LLOMe_R2.lif - Image002-1	0	0	NaN	0			6	1112.01	DKO_45min_R2.lif - Image001-2	9	2.075	0.231	0.1866			6	550.376	DKO_90min_R2.lif - Image001-7	4	1.56	0.39	0.283443
	7	771.632	DKO_UNT_R2.lif - Image003-7	27	7.719	0.286	1.00035			7	1086.51	DKO_LLOMe_R2.lif - Image003-7	0	0	NaN	0			7	747.28	DKO_45min_R2.lif - Image001-1	8	2.606	0.326	0.348731			7	651.783	DKO_90min_R2.lif - Image001-6	9	3.27	0.363	0.501701
	8	856.024	DKO_UNT_R2.lif - Image003-6	40	25.646	0.641	2.99594			8	605.437	DKO_LLOMe_R2.lif - Image003-6	0	0	NaN	0			8	868.358	DKO_45min_R2.lif - Image002-7	4	1.378	0.344	0.15869			8	547.936	DKO_90min_R2.lif - Image001-5	8	3.486	0.436	0.636206
	9	680.517	DKO_UNT_R2.lif - Image003-5	29	18.127	0.625	2.66371			9	774.155	DKO_LLOMe_R2.lif - Image003-5	1	0.266	0.266	0.03436			9	733.353	DKO_45min_R2.lif - Image002-6	4	1.594	0.398	0.217358			9	523.9	DKO_90min_R2.lif - Image001-4	7	3.021	0.432	0.576637
	10	751.48	DKO_UNT_R2.lif - Image003-4	27	12.134	0.449	1.61468			10	787.451	DKO_LLOMe_R2.lif - Image003-4	0	0	NaN	0			10	870.565	DKO_45min_R2.lif - Image002-5	3	1.079	0.36	0.123942			10	733.918	DKO_90min_R2.lif - Image001-3	11	3.187	0.29	0.434245
	11	666.274	DKO_UNT_R2.lif - Image003-3	41	27.356	0.667	4.10582			11	635.98	DKO_LLOMe_R2.lif - Image003-3	0	0	NaN	0			11	584.223	DKO_45min_R2.lif - Image002-4	3	0.797	0.266	0.136421			11	461.585	DKO_90min_R2.lif - Image001-2	4	1.162	0.29	0.251741
	12	878.981	DKO_UNT_R2.lif - Image003-2	39	21.364	0.548	2.43054			12	657.609	DKO_LLOMe_R2.lif - Image003-2	0	0	NaN	0			12	1010.48	DKO_45min_R2.lif - Image002-3	9	2.556	0.284	0.252948			12	455.377	DKO_90min_R2.lif - Image001-1	6	1.577	0.263	0.346306
	13	996.955	DKO_UNT_R2.lif - Image003-1	45	30.394	0.675	3.04868			13	693.166	DKO_LLOMe_R2.lif - Image003-1	1	0.299	0.299	0.0431354			13	553.696	DKO_45min_R2.lif - Image002-2	0	0	NaN	0			13	639.234	DKO_90min_R2.lif - Image002-8	11	5.461	0.496	0.854304
	14	948.484	DKO_UNT_R2.lif - Image004-11	18	6.524	0.362	0.687834			14	798.141	DKO_LLOMe_R2.lif - Image004-7	0	0	NaN	0			14	1260.94	DKO_45min_R2.lif - Image002-1	7	1.71	0.244	0.135613			14	610.002	DKO_90min_R2.lif - Image002-7	7	3.602	0.515	0.59049
	15	992.871	DKO_UNT_R2.lif - Image004-10	34	16.782	0.494	1.69025			15	711.309	DKO_LLOMe_R2.lif - Image004-6	0	0	NaN	0			15	1162.07	DKO_45min_R2.lif - Image003-6	19	7.702	0.405	0.662782			15	525.028	DKO_90min_R2.lif - Image002-6	4	1.096	0.274	0.208751
	16	905.126	DKO_UNT_R2.lif - Image004-9	31	19.505	0.629	2.15495			16	930.523	DKO_LLOMe_R2.lif - Image004-5	0	0	NaN	0			16	1209.91	DKO_45min_R2.lif - Image003-5	9	4.299	0.478	0.355315			16	527.734	DKO_90min_R2.lif - Image002-5	1	0.415	0.415	0.0786381
	17	740.557	DKO_UNT_R2.lif - Image004-8	26	16.467	0.633	2.2236			17	806.109	DKO_LLOMe_R2.lif - Image004-4	0	0	NaN	0			17	651.716	DKO_45min_R2.lif - Image003-4	5	1.096	0.219	0.168171			17	1295.12	DKO_90min_R2.lif - Image002-4	17	8.117	0.477	0.626739
	18	772.777	DKO_UNT_R2.lif - Image004-7	18	8.582	0.477	1.11054			18	891.016	DKO_LLOMe_R2.lif - Image004-3	0	0	NaN	0			18	517.542	DKO_45min_R2.lif - Image003-3	5	1.826	0.365	0.352822			18	1256.42	DKO_90min_R2.lif - Image002-3	17	5.461	0.321	0.434647
	19	1157.77	DKO_UNT_R2.lif - Image004-6	39	16.981	0.435	1.4667			19	772.711	DKO_LLOMe_R2.lif - Image004-2	0	0	NaN	0			19	696.768	DKO_45min_R2.lif - Image003-2	10	2.756	0.276	0.395541			19	1005.69	DKO_90min_R2.lif - Image002-2	23	8.167	0.355	0.812082
	20	914.056	DKO_UNT_R2.lif - Image004-5	37	11.437	0.309	1.25124			20	634.685	DKO_LLOMe_R2.lif - Image004-1	0	0	NaN	0			20	728.539	DKO_45min_R2.lif - Image003-1	9	3.038	0.338	0.416999			20	637.225	DKO_90min_R2.lif - Image002-1	6	2.224	0.371	0.349013
	21	883.961	DKO_UNT_R2.lif - Image004-4	36	11.022	0.306	1.24689			21	802.308	DKO_LLOMe_R2.lif - Image005-9	0	0	NaN	0			21	857.087	DKO_45min_R2.lif - Image004-10	4	1.046	0.261	0.122041			21	743.96	DKO_90min_R2.lif - Image003-11	7	2.922	0.417	0.392763
	22	795.004	DKO_UNT_R2.lif - Image004-3	47	23.555	0.501	2.96288			22	728.224	DKO_LLOMe_R2.lif - Image005-8	1	0.232	0.232	0.0318583			22	764.726	DKO_45min_R2.lif - Image004-9	8	2.722	0.34	0.355944			22	954.692	DKO_90min_R2.lif - Image003-10	7	4.067	0.581	0.426001
	23	997.835	DKO_UNT_R2.lif - Image004-2	52	21.596	0.415	2.16429			23	901.424	DKO_LLOMe_R2.lif - Image005-7	0	0	NaN	0			23	795.253	DKO_45min_R2.lif - Image004-8	9	2.241	0.249	0.281797			23	866.216	DKO_90min_R2.lif - Image003-9	13	4.797	0.369	0.553788
	24	1005.59	DKO_UNT_R2.lif - Image004-1	47	18.791	0.4	1.86866			24	787.418	DKO_LLOMe_R2.lif - Image005-6	1	0.232	0.232	0.0294634			24	827.788	DKO_45min_R2.lif - Image004-7	7	1.643	0.235	0.198481			24	431.722	DKO_90min_R2.lif - Image003-8	2	1.428	0.714	0.330768
	25	707.657	DKO_UNT_R2.lif - Image005-9	11	4.249	0.386	0.600432			25	607.545	DKO_LLOMe_R2.lif - Image005-5	2	1.096	0.548	0.180398			25	907.201	DKO_45min_R2.lif - Image004-6	5	2.573	0.515	0.28362			25	583.011	DKO_90min_R2.lif - Image003-7	11	4.515	0.41	0.774428
	26	570.362	DKO_UNT_R2.lif - Image005-8	10	5.013	0.501	0.878915			26	933.777	DKO_LLOMe_R2.lif - Image005-4	0	0	NaN	0			26	738.2	DKO_45min_R2.lif - Image004-5	4	1.228	0.307	0.166351			26	688.119	DKO_90min_R2.lif - Image003-6	7	3.005	0.429	0.436698
	27	601.851	DKO_UNT_R2.lif - Image005-7	18	9.18	0.51	1.52529			27	629.041	DKO_LLOMe_R2.lif - Image005-3	1	0.266	0.266	0.0422866			27	548.816	DKO_45min_R2.lif - Image004-4	4	1.328	0.332	0.241975			27	805.346	DKO_90min_R2.lif - Image003-5	12	5.793	0.483	0.719318
	28	916.048	DKO_UNT_R2.lif - Image005-6	43	25.248	0.587	2.75619			28	697.797	DKO_LLOMe_R2.lif - Image005-2	2	0.415	0.207	0.0594729			28	712.322	DKO_45min_R2.lif - Image004-3	10	2.606	0.261	0.365846			28	1170.92	DKO_90min_R2.lif - Image003-4	15	7.453	0.497	0.636509
	29	598.183	DKO_UNT_R2.lif - Image005-5	15	9.661	0.644	1.61506			29	659.502	DKO_LLOMe_R2.lif - Image005-1	0	0	NaN	0			29	996.457	DKO_45min_R2.lif - Image004-2	6	1.627	0.271	0.163278			29	709.749	DKO_90min_R2.lif - Image003-3	7	2.092	0.299	0.294752
	30	625.771	DKO_UNT_R2.lif - Image005-4	13	10.342	0.796	1.65268			30	563.373	DKO_LLOMe_R2.lif - Image006-9	0	0	NaN	0			30	1090.71	DKO_45min_R2.lif - Image004-1	6	1.793	0.299	0.164388			30	834.959	DKO_90min_R2.lif - Image003-2	16	6.64	0.415	0.795249
	31	763.365	DKO_UNT_R2.lif - Image005-3	14	5.378	0.384	0.704512			31	737.022	DKO_LLOMe_R2.lif - Image006-8	0	0	NaN	0			31	1002.43	DKO_45min_R2.lif - Image005-7	9	2.59	0.288	0.258371			31	942.375	DKO_90min_R2.lif - Image003-1	13	5.196	0.4	0.551373
	32	864.623	DKO_UNT_R2.lif - Image005-2	23	7.702	0.335	0.890793			32	689.398	DKO_LLOMe_R2.lif - Image006-7	2	0.697	0.349	0.101103			32	840.902	DKO_45min_R2.lif - Image005-6	4	2.108	0.527	0.250683			32	813.463	DKO_90min_R2.lif - Image004-9	10	3.752	0.375	0.461238
	33	960.801	DKO_UNT_R2.lif - Image005-1	27	9.827	0.364	1.02279			33	730.78	DKO_LLOMe_R2.lif - Image006-6	0	0	NaN	0			33	582.065	DKO_45min_R2.lif - Image005-5	5	1.494	0.299	0.256672			33	911.035	DKO_90min_R2.lif - Image004-8	10	3.718	0.372	0.408107
	34	824.219	DKO_UNT_R2.lif - Image006-7	34	11.238	0.331	1.36347			34	805.097	DKO_LLOMe_R2.lif - Image006-5	5	1.345	0.269	0.167061			34	469.818	DKO_45min_R2.lif - Image005-4	5	1.096	0.219	0.233282			34	701.034	DKO_90min_R2.lif - Image004-7	15	4.847	0.323	0.691407
	35	755.613	DKO_UNT_R2.lif - Image006-6	43	22.99	0.535	3.04256			35	907.284	DKO_LLOMe_R2.lif - Image006-4	0	0	NaN	0			35	858.365	DKO_45min_R2.lif - Image005-3	5	1.809	0.362	0.21075			35	590.962	DKO_90min_R2.lif - Image004-6	8	4.532	0.566	0.766885
	36	921.41	DKO_UNT_R2.lif - Image006-5	13	14.525	1.117	1.57639			36	735.179	DKO_LLOMe_R2.lif - Image006-3	1	0.232	0.232	0.0315569			36	554.194	DKO_45min_R2.lif - Image005-2	2	0.647	0.324	0.116746			36	596.008	DKO_90min_R2.lif - Image004-5	6	2.689	0.448	0.451168
	37	722.73	DKO_UNT_R2.lif - Image006-4	42	24.219	0.577	3.35104			37	815.372	DKO_LLOMe_R2.lif - Image006-2	1	0.598	0.598	0.0733408			37	919.368	DKO_45min_R2.lif - Image005-1	3	0.764	0.255	0.0831006			37	839.142	DKO_90min_R2.lif - Image004-4	15	5.71	0.381	0.680457
	38	799.436	DKO_UNT_R2.lif - Image006-3	33	29.149	0.883	3.6462			38	739.993	DKO_LLOMe_R2.lif - Image006-1	0	0	NaN	0			38	756.111	DKO_45min_R2.lif - Image006-10	3	0.581	0.194	0.0768406			38	760.726	DKO_90min_R2.lif - Image004-3	4	1.643	0.411	0.215978
	39	1180.03	DKO_UNT_R2.lif - Image006-2	46	30.709	0.668	2.60239			39	538.341	DKO_LLOMe_R2.lif - Image007-11	0	0	NaN	0			39	809.064	DKO_45min_R2.lif - Image006-9	9	2.025	0.225	0.250289			39	777.84	DKO_90min_R2.lif - Image004-2	7	2.44	0.349	0.313689
	40	814.874	DKO_UNT_R2.lif - Image006-1	36	16.4	0.456	2.01258			40	606.449	DKO_LLOMe_R2.lif - Image007-10	0	0	NaN	0			40	564.701	DKO_45min_R2.lif - Image006-8	5	1.511	0.302	0.267575			40	722.663	DKO_90min_R2.lif - Image004-1	10	3.254	0.325	0.450279
	41	1175.75	DKO_UNT_R2.lif - Image007-7	27	9.213	0.341	0.783586			41	572.819	DKO_LLOMe_R2.lif - Image007-9	0	0	NaN	0			41	602.482	DKO_45min_R2.lif - Image006-7	10	3.453	0.345	0.573129			41	644.396	DKO_90min_R2.lif - Image005-9	2	0.863	0.432	0.133924
	42	928.465	DKO_UNT_R2.lif - Image007-6	57	43.342	0.76	4.66814			42	1027.43	DKO_LLOMe_R2.lif - Image007-8	3	0.863	0.288	0.0839958			42	641.956	DKO_45min_R2.lif - Image006-6	3	1.029	0.343	0.160291			42	613.222	DKO_90min_R2.lif - Image005-8	11	4.432	0.403	0.72274
	43	731.527	DKO_UNT_R2.lif - Image007-5	36	19.969	0.555	2.72977			43	1012.26	DKO_LLOMe_R2.lif - Image007-7	0	0	NaN	0			43	679.056	DKO_45min_R2.lif - Image006-5	5	2.141	0.428	0.315291			43	605.105	DKO_90min_R2.lif - Image005-7	4	1.876	0.469	0.310029
	44	797.062	DKO_UNT_R2.lif - Image007-4	41	18.874	0.46	2.36795			44	718.198	DKO_LLOMe_R2.lif - Image007-6	0	0	NaN	0			44	658.489	DKO_45min_R2.lif - Image006-4	4	1.394	0.349	0.211697			44	758.302	DKO_90min_R2.lif - Image005-6	12	4.864	0.405	0.641433
	45	790.821	DKO_UNT_R2.lif - Image007-3	28	10.375	0.371	1.31193			45	530.722	DKO_LLOMe_R2.lif - Image007-5	1	0.166	0.166	0.0312781			45	1111.36	DKO_45min_R2.lif - Image006-3	9	2.839	0.315	0.255453			45	975.591	DKO_90min_R2.lif - Image005-5	12	4.615	0.385	0.473047
	46	1031.62	DKO_UNT_R2.lif - Image007-2	38	12.25	0.322	1.18746			46	773.026	DKO_LLOMe_R2.lif - Image007-4	0	0	NaN	0			46	1009.7	DKO_45min_R2.lif - Image006-2	7	1.926	0.275	0.190749			46	908.13	DKO_90min_R2.lif - Image005-4	8	3.22	0.403	0.354575
	47	833.748	DKO_UNT_R2.lif - Image007-1	35	15.438	0.441	1.85164			47	691.091	DKO_LLOMe_R2.lif - Image007-3	1	0.166	0.166	0.02402			47	1004.41	DKO_45min_R2.lif - Image006-1	7	2.706	0.387	0.269412			47	1079.19	DKO_90min_R2.lif - Image005-3	16	5.926	0.37	0.549116
	48	1002.23	DKO_UNT_R2.lif - Image008-9	24	12.118	0.505	1.2091			48	965.764	DKO_LLOMe_R2.lif - Image007-2	0	0	NaN	0			48	951.455	DKO_45min_R2.lif - Image007-9	5	2.092	0.418	0.219874			48	1020.74	DKO_90min_R2.lif - Image005-2	11	4.266	0.388	0.417931
	49	872.308	DKO_UNT_R2.lif - Image008-8	11	4.432	0.403	0.508077			49	608.408	DKO_LLOMe_R2.lif - Image007-1	1	0.183	0.183	0.0300785			49	1216.09	DKO_45min_R2.lif - Image007-8	10	4.415	0.442	0.36305			49	683.803	DKO_90min_R2.lif - Image005-1	5	1.311	0.262	0.191722
	50	998.631	DKO_UNT_R2.lif - Image008-7	13	8.084	0.622	0.809508			50	681.646	DKO_LLOMe_R2.lif - Image008-10	0	0	NaN	0			50	553.812	DKO_45min_R2.lif - Image007-7	9	2.44	0.271	0.440583			50	1129.7	DKO_90min_R2.lif - Image006-9	13	8.267	0.636	0.731786
	51	773.242	DKO_UNT_R2.lif - Image008-6	8	3.187	0.398	0.412161			51	608.923	DKO_LLOMe_R2.lif - Image008-9	1	0.183	0.183	0.0300531			51	510.985	DKO_45min_R2.lif - Image007-6	4	1.013	0.253	0.198245			51	966.544	DKO_90min_R2.lif - Image006-8	14	5.345	0.382	0.553001
	52	760.925	DKO_UNT_R2.lif - Image008-5	19	9.063	0.477	1.19105			52	740.209	DKO_LLOMe_R2.lif - Image008-8	0	0	NaN	0			52	1193.76	DKO_45min_R2.lif - Image007-5	13	5.777	0.444	0.483934			52	710.413	DKO_90min_R2.lif - Image006-7	14	6.175	0.441	0.869213
	53	745.438	DKO_UNT_R2.lif - Image008-4	17	6.706	0.394	0.899605			53	725.95	DKO_LLOMe_R2.lif - Image008-7	0	0	NaN	0			53	1502.73	DKO_45min_R2.lif - Image007-4	11	3.984	0.362	0.265118			53	783.965	DKO_90min_R2.lif - Image006-6	12	5.461	0.455	0.696587
	54	723.311	DKO_UNT_R2.lif - Image008-3	24	12.118	0.505	1.67535			54	615.015	DKO_LLOMe_R2.lif - Image008-6	0	0	NaN	0			54	1331.73	DKO_45min_R2.lif - Image007-3	6	1.61	0.268	0.120895			54	794.805	DKO_90min_R2.lif - Image006-5	19	8.018	0.422	1.0088
	55	884.858	DKO_UNT_R2.lif - Image008-2	11	4.1	0.373	0.463351			55	474.781	DKO_LLOMe_R2.lif - Image008-5	0	0	NaN	0			55	973.383	DKO_45min_R2.lif - Image007-2	3	0.996	0.332	0.102324			55	845.633	DKO_90min_R2.lif - Image006-4	3	1.378	0.459	0.162955
	56	900.81	DKO_UNT_R2.lif - Image008-1	27	12.483	0.462	1.38575			56	420.8	DKO_LLOMe_R2.lif - Image008-4	0	0	NaN	0			56	704.155	DKO_45min_R2.lif - Image007-1	4	0.946	0.237	0.134345			56	731.046	DKO_90min_R2.lif - Image006-3	7	2.291	0.327	0.313387
	57	633.673	DKO_UNT_R2.lif - Image009-10	10	5.843	0.584	0.922084			57	762.253	DKO_LLOMe_R2.lif - Image008-3	0	0	NaN	0			57	801.03	DKO_45min_R2.lif - Image008-9	8	2.407	0.301	0.300488			57	616.293	DKO_90min_R2.lif - Image006-2	10	2.623	0.262	0.425609
	58	740.873	DKO_UNT_R2.lif - Image009-9	32	14.757	0.461	1.99184			58	794.324	DKO_LLOMe_R2.lif - Image008-2	0	0	NaN	0			58	493.788	DKO_45min_R2.lif - Image008-8	3	1.112	0.371	0.225198			58	610.566	DKO_90min_R2.lif - Image006-1	8	3.536	0.442	0.579135
	59	864.075	DKO_UNT_R2.lif - Image009-8	18	15.67	0.871	1.8135			59	861.784	DKO_LLOMe_R2.lif - Image008-1	1	0.166	0.166	0.0192624			59	423.638	DKO_45min_R2.lif - Image008-7	3	0.697	0.232	0.164527			59	866.698	DKO_90min_R2.lif - Image007-9	7	2.689	0.384	0.310258
	60	702.212	DKO_UNT_R2.lif - Image009-7	17	13.794	0.811	1.96436												60	599.411	DKO_45min_R2.lif - Image008-6	5	1.826	0.365	0.304632			60	731.809	DKO_90min_R2.lif - Image007-8	15	4.83	0.322	0.660008
	AVG:	841.495		28.3833	14.5075	0.511833	1.74217			AVG:	741.577		0.440678	0.125508	0.273529	0.0171648			AVG:	828.583		6.36667	2.0545	0.318186	0.248394			AVG:	754.924		9.7	3.94078	0.411133	0.512631
	DKO2_UNT_R3									DKO2_LLOMe_R3									DKO2_45min REC_R3									DKO2_90min REC_R3
	Cell #	AREA		Count	Total Area	Avg Size	%Cell Area			Cell #	AREA		Count	Total Area	Avg Size	%Cell Area			Cell #	AREA		Count	Total Area	Avg Size	%Cell Area			Cell #	AREA		Count	Total Area	Avg Size	%Cell Area
	1	674.873	DKO_UNT_R3.lif - Image001-4	27	8.947	0.331	1.32573			1	740.142	DKO_LLOMe_R3.lif - Image001-3	1	0.332	0.332	0.0448563			1	886.036	DKO_45min_R3.lif - Image002-8	7	2.49	0.356	0.281027			1	805.395	DKO_90min_R3.lif - Image002-9	16	8.947	0.559	1.11088
	2	608.093	DKO_UNT_R3.lif - Image001-3	22	9.163	0.416	1.50684			2	765.141	DKO_LLOMe_R3.lif - Image001-2	0	0	NaN	0			2	740.192	DKO_45min_R3.lif - Image002-7	10	4.482	0.448	0.605519			2	661.145	DKO_90min_R3.lif - Image002-8	15	6.822	0.455	1.03185
	3	783.965	DKO_UNT_R3.lif - Image001-2	42	15.238	0.363	1.94371			3	615.413	DKO_LLOMe_R3.lif - Image001-1	1	0.979	0.979	0.15908			3	750.301	DKO_45min_R3.lif - Image002-6	9	4.615	0.513	0.615086			3	1049.78	DKO_90min_R3.lif - Image002-7	15	8.366	0.558	0.796933
	4	702.495	DKO_UNT_R3.lif - Image001-1	50	20.766	0.415	2.95604			4	533.66	DKO_LLOMe_R3.lif - Image002-11	0	0	NaN	0			4	603.843	DKO_45min_R3.lif - Image002-5	5	1.776	0.355	0.294116			4	1026.87	DKO_90min_R3.lif - Image002-6	20	10.74	0.537	1.0459
	5	638.204	DKO_UNT_R3.lif - Image002-7	28	14.525	0.519	2.27592			5	598.648	DKO_LLOMe_R3.lif - Image002-10	0	0	NaN	0			5	798.407	DKO_45min_R3.lif - Image002-4	8	2.54	0.317	0.318133			5	1069.13	DKO_90min_R3.lif - Image002-5	22	8.433	0.383	0.788772
	6	631.166	DKO_UNT_R3.lif - Image002-6	44	18.857	0.429	2.98765			6	552.036	DKO_LLOMe_R3.lif - Image002-9	0	0	NaN	0			6	528.166	DKO_45min_R3.lif - Image002-3	5	1.228	0.246	0.232503			6	1135.01	DKO_90min_R3.lif - Image002-4	16	8.084	0.505	0.712238
	7	802.823	DKO_UNT_R3.lif - Image002-5	28	22.907	0.818	2.85331			7	727.128	DKO_LLOMe_R3.lif - Image002-8	0	0	NaN	0			7	567.64	DKO_45min_R3.lif - Image002-2	4	1.212	0.303	0.213516			7	649.741	DKO_90min_R3.lif - Image002-3	9	4.913	0.546	0.756147
	8	697.913	DKO_UNT_R3.lif - Image002-4	24	10.806	0.45	1.54833			8	608.093	DKO_LLOMe_R3.lif - Image002-7	1	0.166	0.166	0.0272985			8	566.179	DKO_45min_R3.lif - Image002-1	9	2.341	0.26	0.413473			8	609.703	DKO_90min_R3.lif - Image002-2	13	4.698	0.361	0.770539
	9	549.197	DKO_UNT_R3.lif - Image002-3	28	9.96	0.356	1.81356			9	585.484	DKO_LLOMe_R3.lif - Image002-6	1	0.166	0.166	0.0283526			9	532.797	DKO_45min_R3.lif - Image003-11	9	2.656	0.295	0.498501			9	575.724	DKO_90min_R3.lif - Image002-1	16	7.254	0.453	1.25998
	10	599.063	DKO_UNT_R3.lif - Image002-2	40	19.073	0.477	3.18381			10	705.416	DKO_LLOMe_R3.lif - Image002-5	1	0.813	0.813	0.115251			10	629.938	DKO_45min_R3.lif - Image003-10	3	1.145	0.382	0.181764			10	794.158	DKO_90min_R3.lif - Image003-9	13	6.258	0.481	0.788004
	11	451.658	DKO_UNT_R3.lif - Image002-1	30	9.91	0.33	2.19414			11	586.297	DKO_LLOMe_R3.lif - Image002-4	1	0.282	0.282	0.0480985			11	893.506	DKO_45min_R3.lif - Image003-9	6	1.859	0.31	0.208057			11	978.43	DKO_90min_R3.lif - Image003-8	12	5.926	0.494	0.605664
	12	886.318	DKO_UNT_R3.lif - Image003-7	44	21.148	0.481	2.38605			12	602.167	DKO_LLOMe_R3.lif - Image002-3	3	1.627	0.542	0.270191			12	595.029	DKO_45min_R3.lif - Image003-8	5	1.627	0.325	0.273432			12	865.752	DKO_90min_R3.lif - Image003-7	19	7.088	0.373	0.81871
	13	706.943	DKO_UNT_R3.lif - Image003-6	78	39.009	0.5	5.51798			13	571.424	DKO_LLOMe_R3.lif - Image002-2	0	0	NaN	0			13	759.63	DKO_45min_R3.lif - Image003-7	6	2.208	0.368	0.290668			13	863.809	DKO_90min_R3.lif - Image003-6	12	4.98	0.415	0.576516
	14	701.266	DKO_UNT_R3.lif - Image003-5	61	26.891	0.441	3.83464			14	507.665	DKO_LLOMe_R3.lif - Image002-1	1	0.415	0.415	0.0817468			14	970.462	DKO_45min_R3.lif - Image003-6	7	2.938	0.42	0.302742			14	1054.12	DKO_90min_R3.lif - Image003-5	27	9.727	0.36	0.922757
	15	707.109	DKO_UNT_R3.lif - Image003-4	50	29.398	0.588	4.15749			15	575.259	DKO_LLOMe_R3.lif - Image003-10	0	0	NaN	0			15	775.616	DKO_45min_R3.lif - Image003-5	4	1.76	0.44	0.226916			15	911.135	DKO_90min_R3.lif - Image003-4	22	10.806	0.491	1.18599
	16	721.053	DKO_UNT_R3.lif - Image003-3	31	20.749	0.669	2.8776			16	644.545	DKO_LLOMe_R3.lif - Image003-9	0	0	NaN	0			16	732.606	DKO_45min_R3.lif - Image003-4	9	2.457	0.273	0.335378			16	800.15	DKO_90min_R3.lif - Image003-3	11	5.611	0.51	0.701244
	17	964.901	DKO_UNT_R3.lif - Image003-2	67	37.067	0.553	3.84153			17	649.409	DKO_LLOMe_R3.lif - Image003-8	2	0.448	0.224	0.0689858			17	1229.93	DKO_45min_R3.lif - Image003-3	6	2.971	0.495	0.241558			17	861.187	DKO_90min_R3.lif - Image003-2	20	9.595	0.48	1.11416
	18	980.289	DKO_UNT_R3.lif - Image003-1	72	29.896	0.415	3.04971			18	894.9	DKO_LLOMe_R3.lif - Image003-7	2	0.498	0.249	0.0556487			18	990.481	DKO_45min_R3.lif - Image003-2	12	5.096	0.425	0.514498			18	870.051	DKO_90min_R3.lif - Image003-1	23	12.948	0.563	1.48819
	19	622.003	DKO_UNT_R3.lif - Image004-11	18	8.433	0.468	1.35578			19	649.841	DKO_LLOMe_R3.lif - Image003-6	1	0.232	0.232	0.035701			19	984.14	DKO_45min_R3.lif - Image003-1	16	4.382	0.274	0.445262			19	841.815	DKO_90min_R3.lif - Image004-11	19	8.765	0.461	1.0412
	20	611.877	DKO_UNT_R3.lif - Image004-10	24	11.52	0.48	1.88273			20	558.41	DKO_LLOMe_R3.lif - Image003-5	0	0	NaN	0			20	1003.23	DKO_45min_R3.lif - Image004-11	11	3.619	0.329	0.360735			20	918.771	DKO_90min_R3.lif - Image004-10	23	9.03	0.393	0.982835
	21	704.802	DKO_UNT_R3.lif - Image004-9	48	17.695	0.369	2.51063			21	667.718	DKO_LLOMe_R3.lif - Image003-4	0	0	NaN	0			21	970.346	DKO_45min_R3.lif - Image004-10	10	4.2	0.42	0.432835			21	871.063	DKO_90min_R3.lif - Image004-9	17	7.071	0.416	0.811767
	22	517.376	DKO_UNT_R3.lif - Image004-8	37	19.256	0.52	3.72186			22	784.447	DKO_LLOMe_R3.lif - Image003-3	2	0.398	0.199	0.0507364			22	817.663	DKO_45min_R3.lif - Image004-9	8	2.988	0.373	0.365432			22	1292.56	DKO_90min_R3.lif - Image004-8	19	8.765	0.461	0.678112
	23	540.798	DKO_UNT_R3.lif - Image004-7	23	11.205	0.487	2.07194			23	553.779	DKO_LLOMe_R3.lif - Image003-2	0	0	NaN	0			23	993.884	DKO_45min_R3.lif - Image004-8	12	4.764	0.397	0.479332			23	745.488	DKO_90min_R3.lif - Image004-7	9	5.694	0.633	0.763795
	24	541.728	DKO_UNT_R3.lif - Image004-6	21	7.121	0.339	1.3145			24	777.89	DKO_LLOMe_R3.lif - Image003-1	0	0	NaN	0			24	644.164	DKO_45min_R3.lif - Image004-7	9	2.241	0.249	0.347893			24	758.701	DKO_90min_R3.lif - Image004-6	15	5.976	0.398	0.787662
	25	693.979	DKO_UNT_R3.lif - Image004-5	43	18.011	0.419	2.59532			25	659.253	DKO_LLOMe_R3.lif - Image004-11	0	0	NaN	0			25	1173.29	DKO_45min_R3.lif - Image004-6	25	8.931	0.357	0.761192			25	776.147	DKO_90min_R3.lif - Image004-5	10	3.154	0.315	0.406366
	26	551.289	DKO_UNT_R3.lif - Image004-4	20	6.64	0.332	1.20445			26	710.28	DKO_LLOMe_R3.lif - Image004-10	0	0	NaN	0			26	887.547	DKO_45min_R3.lif - Image004-5	12	4.913	0.409	0.553548			26	643.417	DKO_90min_R3.lif - Image004-4	10	4.963	0.496	0.77135
	27	577.699	DKO_UNT_R3.lif - Image004-3	24	9.279	0.387	1.6062			27	583.343	DKO_LLOMe_R3.lif - Image004-9	0	0	NaN	0			27	516.646	DKO_45min_R3.lif - Image004-4	2	1.162	0.581	0.224912			27	711.11	DKO_90min_R3.lif - Image004-3	12	5.777	0.481	0.812392
	28	494.552	DKO_UNT_R3.lif - Image004-2	17	5.81	0.342	1.1748			28	649.393	DKO_LLOMe_R3.lif - Image004-8	0	0	NaN	0			28	665.511	DKO_45min_R3.lif - Image004-3	2	1.112	0.556	0.16709			28	754.966	DKO_90min_R3.lif - Image004-2	9	3.519	0.391	0.466114
	29	696.934	DKO_UNT_R3.lif - Image004-1	27	10.225	0.379	1.46714			29	739.877	DKO_LLOMe_R3.lif - Image004-7	0	0	NaN	0			29	590.597	DKO_45min_R3.lif - Image004-2	3	0.863	0.288	0.146123			29	935.287	DKO_90min_R3.lif - Image004-1	11	4.498	0.409	0.480922
	30	869.32	DKO_UNT_R3.lif - Image005-8	27	9.81	0.363	1.12847			30	602.548	DKO_LLOMe_R3.lif - Image004-6	0	0	NaN	0			30	1092.02	DKO_45min_R3.lif - Image004-1	9	2.922	0.325	0.267577			30	693.647	DKO_90min_R3.lif - Image005-10	15	7.337	0.489	1.05774
	31	610.865	DKO_UNT_R3.lif - Image005-7	25	8.316	0.333	1.36135			31	733.752	DKO_LLOMe_R3.lif - Image004-5	0	0	NaN	0			31	495.249	DKO_45min_R3.lif - Image005-11	4	1.029	0.257	0.207774			31	804.848	DKO_90min_R3.lif - Image005-9	11	4.598	0.418	0.571288
	32	649.658	DKO_UNT_R3.lif - Image005-6	23	8.283	0.36	1.27498			32	683.72	DKO_LLOMe_R3.lif - Image004-4	0	0	NaN	0			32	926.722	DKO_45min_R3.lif - Image005-10	9	3.403	0.378	0.367208			32	813.131	DKO_90min_R3.lif - Image005-8	11	4.847	0.441	0.596091
	33	578.33	DKO_UNT_R3.lif - Image005-5	14	8.416	0.601	1.45522			33	602.482	DKO_LLOMe_R3.lif - Image004-3	1	0.349	0.349	0.057927			33	698.594	DKO_45min_R3.lif - Image005-9	10	2.689	0.269	0.384916			33	866.781	DKO_90min_R3.lif - Image005-7	14	6.773	0.484	0.781397
	34	591.46	DKO_UNT_R3.lif - Image005-4	28	18.226	0.651	3.08153			34	561.348	DKO_LLOMe_R3.lif - Image004-2	0	0	NaN	0			34	564.552	DKO_45min_R3.lif - Image005-8	4	0.93	0.232	0.164732			34	1082.91	DKO_90min_R3.lif - Image005-6	11	6.706	0.61	0.619259
	35	572.42	DKO_UNT_R3.lif - Image005-3	25	12.699	0.508	2.21848			35	574.313	DKO_LLOMe_R3.lif - Image004-1	0	0	NaN	0			35	800.814	DKO_45min_R3.lif - Image005-7	9	3.818	0.424	0.476765			35	900.395	DKO_90min_R3.lif - Image005-5	18	9.81	0.545	1.08952
	36	470.316	DKO_UNT_R3.lif - Image005-2	16	4.996	0.312	1.06226			36	544.915	DKO_LLOMe_R3.lif - Image005-8	1	0.531	0.531	0.0974464			36	551.123	DKO_45min_R3.lif - Image005-6	10	3.088	0.309	0.56031			36	764.544	DKO_90min_R3.lif - Image005-4	9	5.295	0.588	0.69257
	37	649.326	DKO_UNT_R3.lif - Image005-1	18	5.345	0.297	0.823161			37	627.066	DKO_LLOMe_R3.lif - Image005-7	0	0	NaN	0			37	762.95	DKO_45min_R3.lif - Image005-5	15	5.511	0.367	0.722328			37	1013.6	DKO_90min_R3.lif - Image005-3	20	8.117	0.406	0.800806
	38	738.2	DKO_UNT_R3.lif - Image006-12	48	15.255	0.318	2.06651			38	490.169	DKO_LLOMe_R3.lif - Image005-6	0	0	NaN	0			38	472.574	DKO_45min_R3.lif - Image005-4	3	0.847	0.282	0.179231			38	847.824	DKO_90min_R3.lif - Image005-2	9	3.602	0.4	0.424852
	39	694.892	DKO_UNT_R3.lif - Image006-11	36	25.065	0.696	3.60704			39	730.946	DKO_LLOMe_R3.lif - Image005-5	0	0	NaN	0			39	657.526	DKO_45min_R3.lif - Image005-3	13	4.681	0.36	0.711911			39	620.028	DKO_90min_R3.lif - Image005-1	14	6.789	0.485	1.09495
	40	690.842	DKO_UNT_R3.lif - Image006-10	27	13.562	0.502	1.96311			40	735.959	DKO_LLOMe_R3.lif - Image005-4	0	0	NaN	0			40	644.047	DKO_45min_R3.lif - Image005-2	16	5.229	0.327	0.811897			40	962.461	DKO_90min_R3.lif - Image006-14	17	7.752	0.456	0.805435
	41	955.555	DKO_UNT_R3.lif - Image006-9	48	23.505	0.49	2.45983			41	1125.62	DKO_LLOMe_R3.lif - Image005-3	0	0	NaN	0			41	682.907	DKO_45min_R3.lif - Image005-1	7	3.353	0.479	0.490989			41	874.151	DKO_90min_R3.lif - Image006-13	9	6.673	0.741	0.763369
	42	482.533	DKO_UNT_R3.lif - Image006-8	38	12.964	0.341	2.68666			42	725.751	DKO_LLOMe_R3.lif - Image005-2	0	0	NaN	0			42	1081.2	DKO_45min_R3.lif - Image006-11	7	1.444	0.206	0.133556			42	702.694	DKO_90min_R3.lif - Image006-12	6	2.009	0.335	0.2859
	43	469.868	DKO_UNT_R3.lif - Image006-7	15	7.835	0.522	1.66749			43	656.049	DKO_LLOMe_R3.lif - Image005-1	0	0	NaN	0			43	471.711	DKO_45min_R3.lif - Image006-10	2	0.531	0.266	0.112569			43	948.667	DKO_90min_R3.lif - Image006-11	14	7.071	0.505	0.745362
	44	460.19	DKO_UNT_R3.lif - Image006-6	30	10.192	0.34	2.21474			44	511.649	DKO_LLOMe_R3.lif - Image006-10	0	0	NaN	0			44	862.398	DKO_45min_R3.lif - Image006-9	10	2.606	0.261	0.302181			44	777.027	DKO_90min_R3.lif - Image006-10	13	5.411	0.416	0.696372
	45	743.944	DKO_UNT_R3.lif - Image006-5	32	13.927	0.435	1.87205			45	760.079	DKO_LLOMe_R3.lif - Image006-9	0	0	NaN	0			45	1080.68	DKO_45min_R3.lif - Image006-8	10	3.702	0.37	0.342561			45	630.369	DKO_90min_R3.lif - Image006-9	14	6.092	0.435	0.966418
	46	701.399	DKO_UNT_R3.lif - Image006-4	14	5.544	0.396	0.79042			46	766.536	DKO_LLOMe_R3.lif - Image006-8	1	0.183	0.183	0.0238736			46	1015.91	DKO_45min_R3.lif - Image006-7	10	2.905	0.29	0.28595			46	484.509	DKO_90min_R3.lif - Image006-8	9	3.702	0.411	0.764072
	47	638.553	DKO_UNT_R3.lif - Image006-3	29	15.222	0.525	2.38383			47	534.839	DKO_LLOMe_R3.lif - Image006-7	1	0.166	0.166	0.0310374			47	695.739	DKO_45min_R3.lif - Image006-6	5	1.627	0.325	0.233852			47	677.877	DKO_90min_R3.lif - Image006-7	16	8.665	0.542	1.27826
	48	697.98	DKO_UNT_R3.lif - Image006-2	26	9.014	0.347	1.29144			48	685.264	DKO_LLOMe_R3.lif - Image006-6	0	0	NaN	0			48	629.822	DKO_45min_R3.lif - Image006-5	3	1.494	0.498	0.23721			48	868.922	DKO_90min_R3.lif - Image006-6	9	5.876	0.653	0.67624
	49	730.531	DKO_UNT_R3.lif - Image006-1	35	12.616	0.36	1.72696			49	619.912	DKO_LLOMe_R3.lif - Image006-5	0	0	NaN	0			49	757.655	DKO_45min_R3.lif - Image006-4	13	4.366	0.336	0.576252			49	700.536	DKO_90min_R3.lif - Image006-5	13	7.453	0.573	1.0639
	50	778.222	DKO_UNT_R3.lif - Image007-12	29	13.213	0.456	1.69784			50	627.348	DKO_LLOMe_R3.lif - Image006-4	3	0.747	0.249	0.119073			50	772.495	DKO_45min_R3.lif - Image006-3	5	1.328	0.266	0.17191			50	813.828	DKO_90min_R3.lif - Image006-4	12	7.553	0.629	0.928083
	51	739.86	DKO_UNT_R3.lif - Image007-11	40	20.003	0.5	2.70362			51	756.294	DKO_LLOMe_R3.lif - Image006-3	0	0	NaN	0			51	830.726	DKO_45min_R3.lif - Image006-2	15	4.781	0.319	0.575521			51	779.533	DKO_90min_R3.lif - Image006-3	15	6.391	0.426	0.81985
	52	907.002	DKO_UNT_R3.lif - Image007-10	46	20.401	0.443	2.24928			52	894.087	DKO_LLOMe_R3.lif - Image006-2	1	0.166	0.166	0.0185664			52	643.234	DKO_45min_R3.lif - Image006-1	11	4.897	0.445	0.761309			52	719.841	DKO_90min_R3.lif - Image006-2	20	8.947	0.447	1.24291
	53	533.942	DKO_UNT_R3.lif - Image007-9	25	9.246	0.37	1.73165			53	483.762	DKO_LLOMe_R3.lif - Image006-1	0	0	NaN	0			53	681.546	DKO_45min_R3.lif - Image007-10	8	3.669	0.459	0.538335			53	601.553	DKO_90min_R3.lif - Image006-1	16	8.632	0.539	1.43495
	54	589.551	DKO_UNT_R3.lif - Image007-8	27	9.263	0.343	1.5712			54	492.277	DKO_LLOMe_R3.lif - Image007-10	0	0	NaN	0			54	799.42	DKO_45min_R3.lif - Image007-9	9	4.067	0.452	0.508744			54	700.121	DKO_90min_R3.lif - Image007-9	9	5.079	0.564	0.725446
	55	693.033	DKO_UNT_R3.lif - Image007-7	31	9.744	0.314	1.40599			55	434.195	DKO_LLOMe_R3.lif - Image007-9	0	0	NaN	0			55	1020.48	DKO_45min_R3.lif - Image007-8	17	6.69	0.394	0.655576			55	735.428	DKO_90min_R3.lif - Image007-8	14	6.341	0.453	0.862219
	56	787.684	DKO_UNT_R3.lif - Image007-6	34	11.653	0.343	1.4794			56	447.84	DKO_LLOMe_R3.lif - Image007-8	0	0	NaN	0			56	730.233	DKO_45min_R3.lif - Image007-7	6	2.175	0.362	0.29785			56	776.911	DKO_90min_R3.lif - Image007-7	14	5.644	0.403	0.726467
	57	605.387	DKO_UNT_R3.lif - Image007-5	26	11.338	0.436	1.87285			57	585.534	DKO_LLOMe_R3.lif - Image007-7	0	0	NaN	0			57	771.997	DKO_45min_R3.lif - Image007-6	10	3.453	0.345	0.447282			57	805.13	DKO_90min_R3.lif - Image007-6	5	2.39	0.478	0.296846
	58	716.388	DKO_UNT_R3.lif - Image007-4	46	19.986	0.434	2.78983			58	636.661	DKO_LLOMe_R3.lif - Image007-6	0	0	NaN	0			58	883.148	DKO_45min_R3.lif - Image007-5	4	1.145	0.286	0.12965			58	1023.55	DKO_90min_R3.lif - Image007-5	21	8.715	0.415	0.851451
	59	687.854	DKO_UNT_R3.lif - Image007-3	25	8.466	0.339	1.23078			59	578.213	DKO_LLOMe_R3.lif - Image007-5	1	0.581	0.581	0.100482			59	991.56	DKO_45min_R3.lif - Image007-4	18	6.042	0.336	0.609343			59	784.048	DKO_90min_R3.lif - Image007-4	12	7.254	0.605	0.925198
	60	523.866	DKO_UNT_R3.lif - Image007-2	30	12.981	0.433	2.47792			60	594.813	DKO_LLOMe_R3.lif - Image007-4	0	0	NaN	0												60	1085.25	DKO_90min_R3.lif - Image007-3	22	10.657	0.484	0.981988
	AVG:	665.322		33.0167	14.6098	0.43635	2.15842			AVG:	643.35		0.433333	0.151317	0.359158	0.0239059			AVG:	777.404		8.57627	3.03386	0.355746	0.382992			AVG:	822.106		14.45	6.84315	0.479233	0.834103

## Sheet: ATG5KO
particle size:0.15-Infinity
	ATG5KO_UNT_R1									ATG5KO_LLOMe_R1									ATG5KO_45min REC_R1									ATG5KO_90min REC_R1
	Cell #	AREA		Count	Total Area	Avg Size	%Cell Area			Cell #	AREA		Count	Total Area	Avg Size	%Cell Area			Cell #	AREA		Count	Total Area	Avg Size	%Cell Area			Cell #	AREA		Count	Total Area	Avg Size	%Cell Area
	1	831.204	ATG5KO_UNT.lif - Image001-5	63	42.456	0.674	5.10777			1	626.06	ATG5KO_LLOMe.lif - Image001-5	1	0.182	0.182	0.0290707			1	634.203	ATG5KO_45min.lif - Image001-9	5	1.324	0.265	0.208766			1	1381.94	ATG5KO_90min.lif - Image001-9	25	11.404	0.456	0.825219
	2	802.47	ATG5KO_UNT.lif - Image001-4	57	29.86	0.524	3.72101			2	584.961	ATG5KO_LLOMe.lif - Image001-4	0	0	NaN	0			2	1037.18	ATG5KO_45min.lif - Image001-8	15	4.866	0.324	0.469159			2	933.114	ATG5KO_90min.lif - Image001-8	18	5.545	0.308	0.594247
	3	927.586	ATG5KO_UNT.lif - Image001-3	58	26.764	0.461	2.88534			3	867.503	ATG5KO_LLOMe.lif - Image001-3	1	0.265	0.265	0.0305474			3	854.476	ATG5KO_45min.lif - Image001-7	6	1.87	0.312	0.218848			3	977.06	ATG5KO_90min.lif - Image001-7	36	12.546	0.349	1.28406
	4	1062.72	ATG5KO_UNT.lif - Image001-1	68	31.862	0.469	2.99817			4	701.404	ATG5KO_LLOMe.lif - Image001-2	0	0	NaN	0			4	1054.01	ATG5KO_45min.lif - Image001-6	5	1.308	0.262	0.124098			4	1007.09	ATG5KO_90min.lif - Image001-6	16	5.346	0.334	0.530839
	5	1137.37	ATG5KO_UNT.lif - Image002-9	51	26.284	0.515	2.31096			5	881.29	ATG5KO_LLOMe.lif - Image001-1	1	0.166	0.166	0.018836			5	774.1	ATG5KO_45min.lif - Image001-5	11	2.863	0.26	0.369849			5	1055.48	ATG5KO_90min.lif - Image001-5	27	8.309	0.308	0.787223
	6	1045.75	ATG5KO_UNT.lif - Image002-8	48	25.556	0.532	2.4438			6	756.985	ATG5KO_LLOMe.lif - Image002-8	0	0	NaN	0			6	829.946	ATG5KO_45min.lif - Image001-4	8	2.086	0.261	0.251342			6	1141.8	ATG5KO_90min.lif - Image001-4	15	4.601	0.307	0.40296
	7	846.233	ATG5KO_UNT.lif - Image002-7	33	14.367	0.435	1.69776			7	783.286	ATG5KO_LLOMe.lif - Image002-7	0	0	NaN	0			7	647.213	ATG5KO_45min.lif - Image001-3	7	2.235	0.319	0.345327			7	956.469	ATG5KO_90min.lif - Image001-3	17	4.966	0.292	0.519201
	8	830.823	ATG5KO_UNT.lif - Image002-6	23	14.88	0.647	1.791			8	1030.36	ATG5KO_LLOMe.lif - Image002-6	0	0	NaN	0			8	690.96	ATG5KO_45min.lif - Image001-2	14	3.476	0.248	0.503068			8	819.088	ATG5KO_90min.lif - Image001-2	20	9.352	0.468	1.14176
	9	785.786	ATG5KO_UNT.lif - Image002-5	31	24.844	0.801	3.16168			9	759.236	ATG5KO_LLOMe.lif - Image002-5	1	0.199	0.199	0.0262106			9	666.198	ATG5KO_45min.lif - Image001-1	7	1.407	0.201	0.211198			9	868.595	ATG5KO_90min.lif - Image001-1	3	0.646	0.215	0.074373
	10	726.414	ATG5KO_UNT.lif - Image002-4	46	18.29	0.398	2.51785			10	728.98	ATG5KO_LLOMe.lif - Image002-4	0	0	NaN	0			10	803.778	ATG5KO_45min.lif - Image002-10	5	2.052	0.41	0.255294			10	638.258	ATG5KO_90min.lif - Image002-10	12	4.651	0.388	0.728702
	11	1080.24	ATG5KO_UNT.lif - Image002-3	53	37.109	0.7	3.43524			11	933.909	ATG5KO_LLOMe.lif - Image002-3	1	0.182	0.182	0.019488			11	987.487	ATG5KO_45min.lif - Image002-9	3	0.877	0.292	0.0888113			11	772.312	ATG5KO_90min.lif - Image002-9	14	8.276	0.591	1.07159
	12	1099.81	ATG5KO_UNT.lif - Image002-2	61	35.173	0.577	3.1981			12	830.36	ATG5KO_LLOMe.lif - Image002-2	3	0.612	0.204	0.073703			12	973.633	ATG5KO_45min.lif - Image002-8	12	3.989	0.332	0.409703			12	902.675	ATG5KO_90min.lif - Image002-8	23	9.815	0.427	1.08732
	13	829.251	ATG5KO_UNT.lif - Image002-1	20	9.699	0.485	1.16961			13	667.688	ATG5KO_LLOMe.lif - Image002-1	2	0.563	0.281	0.0843208			13	932.899	ATG5KO_45min.lif - Image002-7	6	1.374	0.229	0.147283			13	855.089	ATG5KO_90min.lif - Image002-7	24	9.12	0.38	1.06656
	14	1030.65	ATG5KO_UNT.lif - Image003-11	55	35.934	0.653	3.48652			14	851.431	ATG5KO_LLOMe.lif - Image003-11	1	0.232	0.232	0.0272482			14	900.772	ATG5KO_45min.lif - Image002-6	6	1.688	0.281	0.187395			14	1035.72	ATG5KO_90min.lif - Image002-6	32	10.99	0.343	1.0611
	15	992.089	ATG5KO_UNT.lif - Image003-10	46	15.741	0.342	1.58665			15	722.226	ATG5KO_LLOMe.lif - Image003-10	0	0	NaN	0			15	930.499	ATG5KO_45min.lif - Image002-5	6	1.771	0.295	0.190328			15	1233.52	ATG5KO_90min.lif - Image002-5	25	8.475	0.339	0.687061
	16	935.845	ATG5KO_UNT.lif - Image003-9	57	38.731	0.679	4.13861			16	788.037	ATG5KO_LLOMe.lif - Image003-9	0	0	NaN	0			16	868.115	ATG5KO_45min.lif - Image002-4	7	2.35	0.336	0.270701			16	916.264	ATG5KO_90min.lif - Image002-4	12	3.36	0.28	0.366707
	17	745.565	ATG5KO_UNT.lif - Image003-8	47	36.298	0.772	4.86852			17	535.074	ATG5KO_LLOMe.lif - Image003-8	6	1.87	0.312	0.349484			17	851.249	ATG5KO_45min.lif - Image002-3	14	3.426	0.245	0.402467			17	833.174	ATG5KO_90min.lif - Image002-3	15	4.121	0.275	0.494615
	18	1222.23	ATG5KO_UNT.lif - Image003-7	56	24.828	0.443	2.03137			18	701.007	ATG5KO_LLOMe.lif - Image003-7	0	0	NaN	0			18	1051.78	ATG5KO_45min.lif - Image002-2	8	2.814	0.352	0.267548			18	627.003	ATG5KO_90min.lif - Image002-2	9	3.261	0.362	0.520093
	19	885.859	ATG5KO_UNT.lif - Image003-6	39	23.057	0.591	2.60278			19	820.479	ATG5KO_LLOMe.lif - Image003-6	1	1.059	1.059	0.129071			19	1241.1	ATG5KO_45min.lif - Image002-1	11	4.121	0.375	0.332045			19	1019.7	ATG5KO_90min.lif - Image002-1	25	8.855	0.354	0.868395
	20	1177.47	ATG5KO_UNT.lif - Image003-5	66	29.479	0.447	2.50359			20	845.985	ATG5KO_LLOMe.lif - Image003-5	0	0	NaN	0			20	1184.16	ATG5KO_45min.lif - Image003-10	17	7.299	0.429	0.616388			20	925.351	ATG5KO_90min.lif - Image003-9	16	7.233	0.452	0.781649
	21	889.682	ATG5KO_UNT.lif - Image003-4	54	31.846	0.59	3.57948			21	632.498	ATG5KO_LLOMe.lif - Image003-4	1	0.166	0.166	0.0262451			21	679.142	ATG5KO_45min.lif - Image003-9	7	2.235	0.319	0.329092			21	887.15	ATG5KO_90min.lif - Image003-8	17	5.892	0.347	0.664149
	22	829.019	ATG5KO_UNT.lif - Image003-3	55	33.915	0.617	4.09098			22	719.561	ATG5KO_LLOMe.lif - Image003-3	1	0.182	0.182	0.0252932			22	827.463	ATG5KO_45min.lif - Image003-8	8	3.211	0.401	0.388054			22	928.877	ATG5KO_90min.lif - Image003-6	12	3.857	0.321	0.415233
	23	1049.21	ATG5KO_UNT.lif - Image003-2	74	36.596	0.495	3.48796			23	734.839	ATG5KO_LLOMe.lif - Image003-2	1	0.265	0.265	0.0360623			23	798.299	ATG5KO_45min.lif - Image003-7	4	0.993	0.248	0.124389			23	1304.97	ATG5KO_90min.lif - Image003-5	26	8.375	0.322	0.641777
	24	852.126	ATG5KO_UNT.lif - Image003-1	43	14.831	0.345	1.74047			24	658.435	ATG5KO_LLOMe.lif - Image003-1	2	0.463	0.232	0.0703183			24	863.249	ATG5KO_45min.lif - Image003-6	3	0.894	0.298	0.103562			24	1172.22	ATG5KO_90min.lif - Image003-4	21	8.342	0.397	0.711639
	25	788.467	ATG5KO_UNT.lif - Image004-9	20	6.869	0.343	0.871184			25	572.117	ATG5KO_LLOMe.lif - Image004-7	0	0	NaN	0			25	784.577	ATG5KO_45min.lif - Image003-5	6	2.417	0.403	0.308064			25	845.77	ATG5KO_90min.lif - Image003-3	9	3.029	0.337	0.358135
	26	1070.69	ATG5KO_UNT.lif - Image004-8	57	33.435	0.587	3.12274			26	846.581	ATG5KO_LLOMe.lif - Image004-6	0	0	NaN	0			26	913.815	ATG5KO_45min.lif - Image003-4	15	5.181	0.345	0.566964			26	957.992	ATG5KO_90min.lif - Image003-2	14	5.33	0.381	0.556372
	27	943.492	ATG5KO_UNT.lif - Image004-7	44	16.37	0.372	1.73504			27	656.383	ATG5KO_LLOMe.lif - Image004-5	1	0.199	0.199	0.0303177			27	831.502	ATG5KO_45min.lif - Image003-3	16	4.982	0.311	0.599157			27	912.838	ATG5KO_90min.lif - Image003-1	20	8.326	0.416	0.912101
	28	1321.8	ATG5KO_UNT.lif - Image004-6	60	25.821	0.43	1.95347			28	710.276	ATG5KO_LLOMe.lif - Image004-4	1	0.414	0.414	0.0582872			28	851.745	ATG5KO_45min.lif - Image003-2	6	1.721	0.287	0.202056			28	948.11	ATG5KO_90min.lif - Image004-8	16	4.635	0.29	0.488867
	29	1327.3	ATG5KO_UNT.lif - Image004-5	45	16.386	0.364	1.23454			29	675.086	ATG5KO_LLOMe.lif - Image004-3	1	0.166	0.166	0.0245895			29	849.875	ATG5KO_45min.lif - Image003-1	7	1.986	0.284	0.233681			29	893.406	ATG5KO_90min.lif - Image004-7	7	2.963	0.423	0.331652
	30	1360.2	ATG5KO_UNT.lif - Image004-4	57	34.047	0.597	2.50308			30	728.317	ATG5KO_LLOMe.lif - Image004-2	0	0	NaN	0			30	771.7	ATG5KO_45min.lif - Image004-10	9	2.814	0.313	0.364649			30	859.773	ATG5KO_90min.lif - Image004-6	14	5.065	0.362	0.589109
	31	776.517	ATG5KO_UNT.lif - Image004-3	40	15.046	0.376	1.93763			31	751.656	ATG5KO_LLOMe.lif - Image004-1	1	0.447	0.447	0.0594687			31	944.8	ATG5KO_45min.lif - Image004-9	5	2.863	0.573	0.303027			31	772.081	ATG5KO_90min.lif - Image004-5	10	5.694	0.569	0.737487
	32	764.351	ATG5KO_UNT.lif - Image004-2	44	21.418	0.487	2.80212			32	581.701	ATG5KO_LLOMe.lif - Image005-11	2	1.01	0.505	0.173629			32	952.811	ATG5KO_45min.lif - Image004-8	10	3.079	0.308	0.323149			32	1072.78	ATG5KO_90min.lif - Image004-4	18	6.058	0.337	0.564702
	33	1061.71	ATG5KO_UNT.lif - Image004-1	66	22.709	0.344	2.13892			33	583.836	ATG5KO_LLOMe.lif - Image005-10	1	0.182	0.182	0.0311731			33	942.615	ATG5KO_45min.lif - Image004-7	16	6.621	0.414	0.702408			33	949.699	ATG5KO_90min.lif - Image004-3	13	4.353	0.335	0.458356
	34	745.449	ATG5KO_UNT.lif - Image005-10	28	11.057	0.395	1.48327			34	536.994	ATG5KO_LLOMe.lif - Image005-9	0	0	NaN	0			34	1013.9	ATG5KO_45min.lif - Image004-6	16	6.637	0.415	0.654598			34	787.093	ATG5KO_90min.lif - Image004-2	13	3.658	0.281	0.464748
	35	947.846	ATG5KO_UNT.lif - Image005-9	43	19.101	0.444	2.0152			35	470.654	ATG5KO_LLOMe.lif - Image005-8	2	0.629	0.314	0.133644			35	922.471	ATG5KO_45min.lif - Image004-5	18	4.221	0.234	0.457575			35	901.864	ATG5KO_90min.lif - Image004-1	24	8.955	0.373	0.992944
	36	1236.28	ATG5KO_UNT.lif - Image005-8	52	25.126	0.483	2.03239			36	476.248	ATG5KO_LLOMe.lif - Image005-6	0	0	NaN	0			36	914.394	ATG5KO_45min.lif - Image004-4	11	3.807	0.346	0.416341			36	934.389	ATG5KO_90min.lif - Image005-10	17	6.505	0.383	0.696177
	37	1026.23	ATG5KO_UNT.lif - Image005-7	63	21.004	0.333	2.0467			37	669.84	ATG5KO_LLOMe.lif - Image005-5	3	0.877	0.292	0.130927			37	1077.33	ATG5KO_45min.lif - Image004-3	14	4.022	0.287	0.37333			37	852.291	ATG5KO_90min.lif - Image005-9	12	4.469	0.372	0.524351
	38	775.027	ATG5KO_UNT.lif - Image005-6	47	20.442	0.435	2.63759			38	728.913	ATG5KO_LLOMe.lif - Image005-4	1	0.166	0.166	0.0227736			38	1089.2	ATG5KO_45min.lif - Image004-2	15	4.618	0.308	0.423981			38	1145.61	ATG5KO_90min.lif - Image005-8	10	3.492	0.349	0.304816
	39	922.587	ATG5KO_UNT.lif - Image005-5	36	11.57	0.321	1.25408			39	682.138	ATG5KO_LLOMe.lif - Image005-3	0	0	NaN	0			39	877.5	ATG5KO_45min.lif - Image004-1	14	4.204	0.3	0.479088			39	1000.25	ATG5KO_90min.lif - Image005-7	10	4.039	0.404	0.403799
	40	1308.07	ATG5KO_UNT.lif - Image005-4	52	18.34	0.353	1.40207			40	717.36	ATG5KO_LLOMe.lif - Image005-2	1	0.265	0.265	0.036941			40	932.336	ATG5KO_45min.lif - Image005-10	16	4.949	0.309	0.530817			40	1131.94	ATG5KO_90min.lif - Image005-6	12	5.015	0.418	0.443046
	41	972.193	ATG5KO_UNT.lif - Image005-3	29	11.653	0.402	1.19863			41	943.244	ATG5KO_LLOMe.lif - Image005-1	1	0.199	0.199	0.0210974			41	947.697	ATG5KO_45min.lif - Image005-9	14	5.429	0.388	0.572862			41	1104.76	ATG5KO_90min.lif - Image005-5	14	6.207	0.443	0.561843
	42	858.051	ATG5KO_UNT.lif - Image005-2	26	8.839	0.34	1.03013			42	884.551	ATG5KO_LLOMe.lif - Image006-10	0	0	NaN	0			42	724.097	ATG5KO_45min.lif - Image005-8	2	1.109	0.554	0.153156			42	1176.08	ATG5KO_90min.lif - Image005-4	17	5.859	0.345	0.49818
	43	1025.06	ATG5KO_UNT.lif - Image005-1	36	10.759	0.299	1.0496			43	560.249	ATG5KO_LLOMe.lif - Image006-9	0	0	NaN	0			43	982.538	ATG5KO_45min.lif - Image005-7	9	2.731	0.303	0.277954			43	732.356	ATG5KO_90min.lif - Image005-3	10	3.343	0.334	0.456472
	44	1091.9	ATG5KO_UNT.lif - Image006-9	30	17.677	0.589	1.61893			44	871.988	ATG5KO_LLOMe.lif - Image006-8	1	0.232	0.232	0.0266059			44	1119.29	ATG5KO_45min.lif - Image005-6	8	2.996	0.374	0.26767			44	776.037	ATG5KO_90min.lif - Image005-2	11	4.668	0.424	0.601518
	45	1106.84	ATG5KO_UNT.lif - Image006-8	24	6.521	0.272	0.589153			45	628.327	ATG5KO_LLOMe.lif - Image006-7	0	0	NaN	0			45	1311.99	ATG5KO_45min.lif - Image005-5	8	2.334	0.292	0.177898			45	977.324	ATG5KO_90min.lif - Image005-1	19	5.148	0.271	0.526744
	46	1216.33	ATG5KO_UNT.lif - Image006-7	47	19.929	0.424	1.63845			46	549.722	ATG5KO_LLOMe.lif - Image006-6	0	0	NaN	0			46	1113.08	ATG5KO_45min.lif - Image005-4	13	3.774	0.29	0.339058			46	1093.27	ATG5KO_90min.lif - Image006-9	15	6.356	0.424	0.581375
	47	1101.71	ATG5KO_UNT.lif - Image006-6	60	24.447	0.407	2.219			47	668.284	ATG5KO_LLOMe.lif - Image006-5	1	0.463	0.463	0.0692819			47	1232.06	ATG5KO_45min.lif - Image005-3	17	3.857	0.227	0.313053			47	1476.63	ATG5KO_90min.lif - Image006-8	22	8.557	0.389	0.579495
	48	1299.81	ATG5KO_UNT.lif - Image006-5	47	16.171	0.344	1.24411			48	587.692	ATG5KO_LLOMe.lif - Image006-4	0	0	NaN	0			48	939.603	ATG5KO_45min.lif - Image005-2	11	3.112	0.283	0.331204			48	1020.24	ATG5KO_90min.lif - Image006-7	25	12.977	0.519	1.27195
	49	1166.68	ATG5KO_UNT.lif - Image006-4	77	31.3	0.406	2.68283			49	553.248	ATG5KO_LLOMe.lif - Image006-3	0	0	NaN	0			49	796.329	ATG5KO_45min.lif - Image005-1	20	7.399	0.37	0.929139			49	959.217	ATG5KO_90min.lif - Image006-6	7	2.185	0.312	0.22779
	50	1034.68	ATG5KO_UNT.lif - Image006-3	60	23.471	0.391	2.26844			50	708.29	ATG5KO_LLOMe.lif - Image006-2	1	0.497	0.497	0.070169			50	1029.76	ATG5KO_45min.lif - Image006-9	25	11.288	0.452	1.09618			50	1069.25	ATG5KO_90min.lif - Image006-5	11	6.737	0.612	0.630065
	51	1060.03	ATG5KO_UNT.lif - Image006-2	48	15.244	0.318	1.43807			51	603.913	ATG5KO_LLOMe.lif - Image006-1	0	0	NaN	0			51	1070.58	ATG5KO_45min.lif - Image006-8	13	4.419	0.34	0.412768			51	1173.88	ATG5KO_90min.lif - Image006-4	28	12.877	0.46	1.09696
	52	889.517	ATG5KO_UNT.lif - Image006-1	51	31.846	0.624	3.58015			52	609.822	ATG5KO_LLOMe.lif - Image007-13	2	0.646	0.323	0.105933			52	1041.2	ATG5KO_45min.lif - Image006-7	21	6.77	0.322	0.650213			52	1121.56	ATG5KO_90min.lif - Image006-3	19	7.995	0.421	0.712848
	53	774.712	ATG5KO_UNT.lif - Image007-8	39	19.73	0.506	2.54675			53	629.089	ATG5KO_LLOMe.lif - Image007-12	0	0	NaN	0			53	939.239	ATG5KO_45min.lif - Image006-6	11	2.913	0.265	0.310145			53	900.044	ATG5KO_90min.lif - Image006-2	28	9.617	0.343	1.0685
	54	629.982	ATG5KO_UNT.lif - Image007-7	44	21.319	0.485	3.38406			54	785.984	ATG5KO_LLOMe.lif - Image007-11	1	0.348	0.348	0.0442757			54	786.977	ATG5KO_45min.lif - Image006-5	3	1.159	0.386	0.147272			54	1002.91	ATG5KO_90min.lif - Image006-1	34	12.795	0.376	1.27578
	55	884.369	ATG5KO_UNT.lif - Image007-6	51	20.061	0.393	2.2684			55	969.015	ATG5KO_LLOMe.lif - Image007-10	0	0	NaN	0			55	771.65	ATG5KO_45min.lif - Image006-4	10	2.748	0.275	0.35612			55	835.425	ATG5KO_90min.lif - Image007-10	22	9.931	0.451	1.18874
	56	758.194	ATG5KO_UNT.lif - Image007-5	36	14.781	0.411	1.9495			56	710.309	ATG5KO_LLOMe.lif - Image007-9	1	0.182	0.182	0.0256227			56	824.616	ATG5KO_45min.lif - Image006-3	4	1.126	0.281	0.136548			56	647.743	ATG5KO_90min.lif - Image007-9	7	4.155	0.594	0.641458
	57	1087.01	ATG5KO_UNT.lif - Image007-4	31	18.191	0.587	1.67348			57	775.54	ATG5KO_LLOMe.lif - Image007-8	0	0	NaN	0			57	827.017	ATG5KO_45min.lif - Image006-2	8	2.781	0.348	0.336269			57	859.227	ATG5KO_90min.lif - Image007-8	15	7.084	0.472	0.824462
	58	1418.09	ATG5KO_UNT.lif - Image007-2	50	16.784	0.336	1.18357			58	658.088	ATG5KO_LLOMe.lif - Image007-7	0	0	NaN	0			58	822.763	ATG5KO_45min.lif - Image006-1	7	1.771	0.253	0.21525			58	1032.66	ATG5KO_90min.lif - Image007-6	14	7.101	0.507	0.687643
	59	1186.94	ATG5KO_UNT.lif - Image007-1	37	14.764	0.399	1.24387			59	825.841	ATG5KO_LLOMe.lif - Image007-6	1	0.265	0.265	0.0320885			59	572.233	ATG5KO_45min.lif - Image007-12	8	2.35	0.294	0.410672			59	886.719	ATG5KO_90min.lif - Image007-5	17	6.339	0.373	0.714883
										60	594.561	ATG5KO_LLOMe.lif - Image007-5	1	0.166	0.166	0.0279198			60	658.121	ATG5KO_45min.lif - Image007-11	4	1.357	0.339	0.206193			60	1174.72	ATG5KO_90min.lif - Image007-2	15	4.039	0.269	0.343826
	AVG:	992.432		47.1356	22.3835	0.471	2.31411			AVG:	711.124		0.783333	0.229317	0.289455	0.0345107			AVG:	904.388		10.0833	3.2679	0.322783	0.356554			AVG:	969.647		17.15	6.54823	0.383067	0.677394
	ATG5KO_UNT_R2									ATG5KO_LLOMe_R2									ATG5KO_45min REC_R2									ATG5KO_90min REC_R2
	Cell #	AREA		Count	Total Area	Avg Size	%Cell Area			Cell #	AREA		Count	Total Area	Avg Size	%Cell Area			Cell #	AREA		Count	Total Area	Avg Size	%Cell Area			Cell #	AREA		Count	Total Area	Avg Size	%Cell Area
	1	836.42	ATG5KO_UNT_R2.lif - Image001-2	69	31.705	0.459	3.79056			1	636.561	ATG5KO_LLOMe_R2.lif - Image001-2	2	0.73	0.365	0.114679			1	759.398	ATG5KO_45min_R2.lif - Image001-9	7	2.241	0.32	0.295102			1	867.428	ATG5KO_90min_R2.lif - Image001-6	19	7.403	0.39	0.853443
	2	925.494	ATG5KO_UNT_R2.lif - Image001-1	82	41.267	0.503	4.45892			2	708.255	ATG5KO_LLOMe_R2.lif - Image001-1	0	0	NaN	0			2	471.478	ATG5KO_45min_R2.lif - Image001-8	9	2.639	0.293	0.559729			2	818.393	ATG5KO_90min_R2.lif - Image001-5	17	7.52	0.442	0.918874
	3	705.499	ATG5KO_UNT_R2.lif - Image002-11	54	17.064	0.316	2.41871			3	793.178	ATG5KO_LLOMe_R2.lif - Image002-7	0	0	NaN	0			3	575.392	ATG5KO_45min_R2.lif - Image001-7	6	1.594	0.266	0.277029			3	463.859	ATG5KO_90min_R2.lif - Image001-4	11	4.698	0.427	1.01281
	4	613.255	ATG5KO_UNT_R2.lif - Image002-10	35	12.085	0.345	1.97063			4	617.488	ATG5KO_LLOMe_R2.lif - Image002-6	3	0.73	0.243	0.118221			4	662.855	ATG5KO_45min_R2.lif - Image001-6	13	3.204	0.246	0.483364			4	841.732	ATG5KO_90min_R2.lif - Image001-3	18	8.034	0.446	0.954461
	5	885.306	ATG5KO_UNT_R2.lif - Image002-9	73	34.311	0.47	3.87561			5	632.693	ATG5KO_LLOMe_R2.lif - Image002-5	3	0.996	0.332	0.157422			5	771.549	ATG5KO_45min_R2.lif - Image001-5	9	3.104	0.345	0.402308			5	918.605	ATG5KO_90min_R2.lif - Image001-2	19	6.374	0.335	0.693878
	6	526.556	ATG5KO_UNT_R2.lif - Image002-8	18	6.175	0.343	1.17271			6	550.442	ATG5KO_LLOMe_R2.lif - Image002-4	1	0.199	0.199	0.0361528			6	688.02	ATG5KO_45min_R2.lif - Image001-4	0	0	NaN	0			6	797.76	ATG5KO_90min_R2.lif - Image001-1	30	11.089	0.37	1.39002
	7	498.934	ATG5KO_UNT_R2.lif - Image002-7	28	15.886	0.567	3.18399			7	592.307	ATG5KO_LLOMe_R2.lif - Image002-3	1	0.166	0.166	0.028026			7	766.237	ATG5KO_45min_R2.lif - Image001-3	18	5.295	0.294	0.691039			7	903.101	ATG5KO_90min_R2.lif - Image002-9	26	9.893	0.381	1.09545
	8	796.199	ATG5KO_UNT_R2.lif - Image002-6	45	16.5	0.367	2.07235			8	498.784	ATG5KO_LLOMe_R2.lif - Image002-2	0	0	NaN	0			8	713.733	ATG5KO_45min_R2.lif - Image001-2	11	4.648	0.423	0.651224			8	852.157	ATG5KO_90min_R2.lif - Image002-8	9	3.801	0.422	0.446045
	9	628.909	ATG5KO_UNT_R2.lif - Image002-5	51	16.683	0.327	2.65269			9	868.773	ATG5KO_LLOMe_R2.lif - Image002-1	0	0	NaN	0			9	538.773	ATG5KO_45min_R2.lif - Image001-1	4	1.461	0.365	0.271172			9	568.37	ATG5KO_90min_R2.lif - Image002-7	3	0.896	0.299	0.157644
	10	632.727	ATG5KO_UNT_R2.lif - Image002-4	64	29.58	0.462	4.675			10	686.791	ATG5KO_LLOMe_R2.lif - Image003-10	0	0	NaN	0			10	829.614	ATG5KO_45min_R2.lif - Image002-8	10	3.702	0.37	0.446232			10	767.914	ATG5KO_90min_R2.lif - Image002-6	16	4.98	0.311	0.64851
	11	621.937	ATG5KO_UNT_R2.lif - Image002-3	48	15.803	0.329	2.54093			11	679.687	ATG5KO_LLOMe_R2.lif - Image003-9	2	0.88	0.44	0.129471			11	752.426	ATG5KO_45min_R2.lif - Image002-7	11	4.083	0.371	0.542645			11	930.025	ATG5KO_90min_R2.lif - Image002-5	23	7.254	0.315	0.779979
	12	791.17	ATG5KO_UNT_R2.lif - Image002-2	45	14.923	0.332	1.88619			12	533.644	ATG5KO_LLOMe_R2.lif - Image003-8	1	0.232	0.232	0.0434747			12	989.302	ATG5KO_45min_R2.lif - Image002-6	8	2.922	0.365	0.29536			12	884.127	ATG5KO_90min_R2.lif - Image002-4	16	5.992	0.375	0.677731
	13	967.225	ATG5KO_UNT_R2.lif - Image002-1	80	41.383	0.517	4.27853			13	622.667	ATG5KO_LLOMe_R2.lif - Image003-7	0	0	NaN	0			13	1080.73	ATG5KO_45min_R2.lif - Image002-5	15	4.067	0.271	0.376319			13	682.293	ATG5KO_90min_R2.lif - Image002-3	21	8.383	0.399	1.22865
	14	638.055	ATG5KO_UNT_R2.lif - Image003-9	30	8.881	0.296	1.39189			14	650.986	ATG5KO_LLOMe_R2.lif - Image003-6	0	0	NaN	0			14	794.788	ATG5KO_45min_R2.lif - Image002-4	13	4.664	0.359	0.586823			14	680.417	ATG5KO_90min_R2.lif - Image002-2	10	4.515	0.452	0.663564
	15	814.691	ATG5KO_UNT_R2.lif - Image003-8	33	14.973	0.454	1.83787			15	783.567	ATG5KO_LLOMe_R2.lif - Image003-5	0	0	NaN	0			15	906.354	ATG5KO_45min_R2.lif - Image002-3	7	2.092	0.299	0.230815			15	572.254	ATG5KO_90min_R2.lif - Image002-1	8	2.855	0.357	0.498904
	16	829.033	ATG5KO_UNT_R2.lif - Image003-7	48	16.815	0.35	2.02827			16	523.767	ATG5KO_LLOMe_R2.lif - Image003-4	1	0.183	0.183	0.0349392			16	634.27	ATG5KO_45min_R2.lif - Image002-2	8	2.507	0.313	0.395258			16	800.449	ATG5KO_90min_R2.lif - Image003-11	25	10.906	0.436	1.36249
	17	653.078	ATG5KO_UNT_R2.lif - Image003-6	50	20.849	0.417	3.19242			17	595.759	ATG5KO_LLOMe_R2.lif - Image003-3	1	0.216	0.216	0.0362563			17	751.032	ATG5KO_45min_R2.lif - Image002-1	18	6.059	0.337	0.806757			17	682.061	ATG5KO_90min_R2.lif - Image003-10	19	7.188	0.378	1.05386
	18	761.124	ATG5KO_UNT_R2.lif - Image003-5	43	17.546	0.408	2.30527			18	568.204	ATG5KO_LLOMe_R2.lif - Image003-2	1	0.216	0.216	0.0380145			18	1236.25	ATG5KO_45min_R2.lif - Image003-10	14	4.283	0.306	0.34645			18	741.172	ATG5KO_90min_R2.lif - Image003-9	8	2.224	0.278	0.300065
	19	681.679	ATG5KO_UNT_R2.lif - Image003-4	32	9.263	0.289	1.35885			19	432.784	ATG5KO_LLOMe_R2.lif - Image003-1	2	0.448	0.224	0.103516			19	1012.23	ATG5KO_45min_R2.lif - Image003-9	13	4.366	0.336	0.431327			19	915.285	ATG5KO_90min_R2.lif - Image003-8	19	10.342	0.544	1.12992
	20	462.581	ATG5KO_UNT_R2.lif - Image003-3	40	15.786	0.395	3.41259			20	569.864	ATG5KO_LLOMe_R2.lif - Image004-9	1	0.382	0.382	0.0670335			20	931.967	ATG5KO_45min_R2.lif - Image003-8	10	2.556	0.256	0.274259			20	807.62	ATG5KO_90min_R2.lif - Image003-7	23	8.798	0.383	1.08937
	21	630.917	ATG5KO_UNT_R2.lif - Image003-2	33	11.587	0.351	1.83653			21	464.672	ATG5KO_LLOMe_R2.lif - Image004-8	0	0	NaN	0			21	1160.05	ATG5KO_45min_R2.lif - Image003-7	10	3.237	0.324	0.279041			21	964.005	ATG5KO_90min_R2.lif - Image003-6	17	8.034	0.473	0.833398
	22	681.662	ATG5KO_UNT_R2.lif - Image003-1	28	9.927	0.355	1.45629			22	544.981	ATG5KO_LLOMe_R2.lif - Image004-7	1	0.73	0.73	0.13395			22	983.028	ATG5KO_45min_R2.lif - Image003-6	8	2.424	0.303	0.246585			22	709.35	ATG5KO_90min_R2.lif - Image003-5	18	8.665	0.481	1.22154
	23	739.578	ATG5KO_UNT_R2.lif - Image004-9	58	23.721	0.409	3.20737			23	554.493	ATG5KO_LLOMe_R2.lif - Image004-6	2	1.046	0.523	0.188641			23	919.484	ATG5KO_45min_R2.lif - Image003-5	3	0.946	0.315	0.102884			23	579.475	ATG5KO_90min_R2.lif - Image003-4	15	9.429	0.629	1.62716
	24	778.139	ATG5KO_UNT_R2.lif - Image004-8	57	25.348	0.445	3.25752			24	516.895	ATG5KO_LLOMe_R2.lif - Image004-5	0	0	NaN	0			24	946.973	ATG5KO_45min_R2.lif - Image003-4	12	3.718	0.31	0.392619			24	686.509	ATG5KO_90min_R2.lif - Image003-3	10	5.461	0.546	0.795474
	25	1068.42	ATG5KO_UNT_R2.lif - Image004-7	70	28.219	0.403	2.6412			25	571.308	ATG5KO_LLOMe_R2.lif - Image004-4	2	0.548	0.274	0.0959202			25	805.86	ATG5KO_45min_R2.lif - Image003-3	9	2.673	0.297	0.331695			25	669.412	ATG5KO_90min_R2.lif - Image003-2	15	6.573	0.438	0.981907
	26	844.537	ATG5KO_UNT_R2.lif - Image004-6	34	9.893	0.291	1.17141			26	486.766	ATG5KO_LLOMe_R2.lif - Image004-3	2	1.079	0.539	0.221667			26	716.289	ATG5KO_45min_R2.lif - Image003-2	8	3.088	0.386	0.431111			26	674.392	ATG5KO_90min_R2.lif - Image003-1	24	10.889	0.454	1.61464
	27	1034.79	ATG5KO_UNT_R2.lif - Image004-5	56	20.169	0.36	1.9491			27	744.243	ATG5KO_LLOMe_R2.lif - Image004-2	1	0.963	0.963	0.129393			27	735.495	ATG5KO_45min_R2.lif - Image003-1	9	2.258	0.251	0.307004			27	556.667	ATG5KO_90min_R2.lif - Image004-11	9	4.349	0.483	0.781257
	28	915.335	ATG5KO_UNT_R2.lif - Image004-4	55	19.023	0.346	2.07826			28	780.977	ATG5KO_LLOMe_R2.lif - Image004-1	0	0	NaN	0			28	876.824	ATG5KO_45min_R2.lif - Image004-9	7	1.992	0.285	0.227184			28	823.057	ATG5KO_90min_R2.lif - Image004-10	14	4.001	0.286	0.486115
	29	694.925	ATG5KO_UNT_R2.lif - Image004-3	45	16.832	0.374	2.42213			29	598.033	ATG5KO_LLOMe_R2.lif - Image005-12	2	0.631	0.315	0.105513			29	900.428	ATG5KO_45min_R2.lif - Image004-8	7	2.955	0.422	0.328177			29	738.798	ATG5KO_90min_R2.lif - Image004-9	8	2.922	0.365	0.395507
	30	839.275	ATG5KO_UNT_R2.lif - Image004-2	67	27.356	0.408	3.25948			30	600.042	ATG5KO_LLOMe_R2.lif - Image005-11	0	0	NaN	0			30	795.154	ATG5KO_45min_R2.lif - Image004-7	5	1.859	0.372	0.233791			30	990.066	ATG5KO_90min_R2.lif - Image004-8	14	3.934	0.281	0.397347
	31	802.922	ATG5KO_UNT_R2.lif - Image004-1	58	25.729	0.444	3.20442			31	615.629	ATG5KO_LLOMe_R2.lif - Image005-10	0	0	NaN	0			31	729.801	ATG5KO_45min_R2.lif - Image004-6	10	2.424	0.242	0.332145			31	811.72	ATG5KO_90min_R2.lif - Image004-7	16	5.146	0.322	0.633962
	32	1044.06	ATG5KO_UNT_R2.lif - Image005-11	22	9.512	0.432	0.911055			32	719.775	ATG5KO_LLOMe_R2.lif - Image005-9	1	0.282	0.282	0.0391789			32	824.535	ATG5KO_45min_R2.lif - Image004-5	5	1.959	0.392	0.237588			32	752.061	ATG5KO_90min_R2.lif - Image004-6	26	9.113	0.351	1.21174
	33	605.719	ATG5KO_UNT_R2.lif - Image005-10	43	25.115	0.584	4.14631			33	748.226	ATG5KO_LLOMe_R2.lif - Image005-8	0	0	NaN	0			33	704.005	ATG5KO_45min_R2.lif - Image004-4	14	4.233	0.302	0.601274			33	907.632	ATG5KO_90min_R2.lif - Image004-5	27	10.674	0.395	1.17603
	34	718.082	ATG5KO_UNT_R2.lif - Image005-9	46	17.579	0.382	2.44805			34	574.711	ATG5KO_LLOMe_R2.lif - Image005-7	2	0.847	0.423	0.147378			34	816.999	ATG5KO_45min_R2.lif - Image004-3	5	1.71	0.342	0.209303			34	892.909	ATG5KO_90min_R2.lif - Image004-4	10	4.449	0.445	0.498259
	35	750.6	ATG5KO_UNT_R2.lif - Image005-8	61	25.447	0.417	3.39022			35	552.019	ATG5KO_LLOMe_R2.lif - Image005-6	0	0	NaN	0			35	964.436	ATG5KO_45min_R2.lif - Image004-2	10	3.768	0.377	0.390695			35	728.871	ATG5KO_90min_R2.lif - Image004-3	8	2.39	0.299	0.327904
	36	535.32	ATG5KO_UNT_R2.lif - Image005-7	23	8.632	0.375	1.61249			36	510.637	ATG5KO_LLOMe_R2.lif - Image005-5	0	0	NaN	0			36	647.268	ATG5KO_45min_R2.lif - Image004-1	8	2.988	0.373	0.461633			36	708.271	ATG5KO_90min_R2.lif - Image004-2	13	8.698	0.669	1.22806
	37	646.82	ATG5KO_UNT_R2.lif - Image005-6	38	15.936	0.419	2.46375			37	432.668	ATG5KO_LLOMe_R2.lif - Image005-4	2	0.813	0.407	0.187904			37	684.135	ATG5KO_45min_R2.lif - Image005-12	8	2.473	0.309	0.361478			37	820.601	ATG5KO_90min_R2.lif - Image004-1	18	5.959	0.331	0.726175
	38	478.234	ATG5KO_UNT_R2.lif - Image005-5	22	8.051	0.366	1.68349			38	528.431	ATG5KO_LLOMe_R2.lif - Image005-3	2	0.548	0.274	0.103703			38	817.812	ATG5KO_45min_R2.lif - Image005-11	9	3.121	0.347	0.381628			38	813.778	ATG5KO_90min_R2.lif - Image005-8	15	3.984	0.266	0.489568
	39	558.626	ATG5KO_UNT_R2.lif - Image005-4	18	5.926	0.329	1.06082			39	450.911	ATG5KO_LLOMe_R2.lif - Image005-2	0	0	NaN	0			39	789.493	ATG5KO_45min_R2.lif - Image005-10	12	5.229	0.436	0.662324			39	735.212	ATG5KO_90min_R2.lif - Image005-7	27	10.972	0.406	1.49236
	40	716.621	ATG5KO_UNT_R2.lif - Image005-3	29	9.296	0.321	1.2972			40	431.324	ATG5KO_LLOMe_R2.lif - Image005-1	1	0.166	0.166	0.0384861			40	636.843	ATG5KO_45min_R2.lif - Image005-9	10	3.436	0.344	0.539536			40	935.105	ATG5KO_90min_R2.lif - Image005-6	10	2.623	0.262	0.280503
	41	740.723	ATG5KO_UNT_R2.lif - Image005-2	51	18.99	0.372	2.56371			41	356.393	ATG5KO_LLOMe_R2.lif - Image006-10	0	0	NaN	0			41	732.158	ATG5KO_45min_R2.lif - Image005-8	8	3.386	0.423	0.462468			41	1262.95	ATG5KO_90min_R2.lif - Image005-5	26	9.346	0.359	0.740015
	42	453.567	ATG5KO_UNT_R2.lif - Image005-1	23	10.491	0.456	2.313			42	837.366	ATG5KO_LLOMe_R2.lif - Image006-9	2	0.797	0.398	0.0951794			42	797.511	ATG5KO_45min_R2.lif - Image005-7	7	2.407	0.344	0.301814			42	969.715	ATG5KO_90min_R2.lif - Image005-4	32	12.201	0.381	1.2582
	43	1201.93	ATG5KO_UNT_R2.lif - Image006-10	74	26.327	0.356	2.1904			43	666.208	ATG5KO_LLOMe_R2.lif - Image006-8	1	0.432	0.432	0.0648446			43	540.034	ATG5KO_45min_R2.lif - Image005-6	7	1.826	0.261	0.338127			43	829.697	ATG5KO_90min_R2.lif - Image005-3	23	8.964	0.39	1.08039
	44	854.995	ATG5KO_UNT_R2.lif - Image006-9	36	11.769	0.327	1.3765			44	471.345	ATG5KO_LLOMe_R2.lif - Image006-7	0	0	NaN	0			44	619.878	ATG5KO_45min_R2.lif - Image005-5	14	6.988	0.499	1.12732			44	967.457	ATG5KO_90min_R2.lif - Image005-2	38	17.214	0.453	1.7793
	45	754.767	ATG5KO_UNT_R2.lif - Image006-8	32	10.209	0.319	1.3526			45	453.401	ATG5KO_LLOMe_R2.lif - Image006-6	0	0	NaN	0			45	757.937	ATG5KO_45min_R2.lif - Image005-4	6	3.021	0.504	0.398582			45	843.492	ATG5KO_90min_R2.lif - Image005-1	17	5.378	0.316	0.637588
	46	629.34	ATG5KO_UNT_R2.lif - Image006-7	18	6.706	0.373	1.06556			46	479.894	ATG5KO_LLOMe_R2.lif - Image006-5	1	0.183	0.183	0.0381334			46	780.513	ATG5KO_45min_R2.lif - Image005-3	9	3.818	0.424	0.489165			46	716.87	ATG5KO_90min_R2.lif - Image006-8	7	2.656	0.379	0.3705
	47	400.631	ATG5KO_UNT_R2.lif - Image006-6	16	5.162	0.323	1.28847			47	860.656	ATG5KO_LLOMe_R2.lif - Image006-4	1	0.266	0.266	0.0309067			47	906.935	ATG5KO_45min_R2.lif - Image005-2	9	2.639	0.293	0.29098			47	550.459	ATG5KO_90min_R2.lif - Image006-7	10	3.171	0.317	0.576065
	48	842.064	ATG5KO_UNT_R2.lif - Image006-4	58	26.261	0.453	3.11865			48	602.648	ATG5KO_LLOMe_R2.lif - Image006-3	1	0.183	0.183	0.030366			48	785.941	ATG5KO_45min_R2.lif - Image005-1	9	4.266	0.474	0.542789			48	606.084	ATG5KO_90min_R2.lif - Image006-6	16	5.345	0.334	0.881891
	49	668.499	ATG5KO_UNT_R2.lif - Image006-3	44	15.106	0.343	2.25969			49	428.054	ATG5KO_LLOMe_R2.lif - Image006-2	0	0	NaN	0			49	709.035	ATG5KO_45min_R2.lif - Image006-12	8	3.669	0.459	0.517464			49	820.899	ATG5KO_90min_R2.lif - Image006-5	16	5.594	0.35	0.681448
	50	451.658	ATG5KO_UNT_R2.lif - Image006-2	26	9.827	0.378	2.17576			50	560.751	ATG5KO_LLOMe_R2.lif - Image006-1	0	0	NaN	0			50	895.581	ATG5KO_45min_R2.lif - Image006-11	6	2.025	0.338	0.22611			50	830.311	ATG5KO_90min_R2.lif - Image006-4	27	10.209	0.378	1.22954
	51	529.162	ATG5KO_UNT_R2.lif - Image006-1	38	16.002	0.421	3.02403			51	539.503	ATG5KO_LLOMe_R2.lif - Image007-11	0	0	NaN	0			51	683.554	ATG5KO_45min_R2.lif - Image006-10	5	2.44	0.488	0.356958			51	632.743	ATG5KO_90min_R2.lif - Image006-3	15	6.822	0.455	1.07816
	52	1090.73	ATG5KO_UNT_R2.lif - Image007-10	40	13.296	0.332	1.219			52	643.085	ATG5KO_LLOMe_R2.lif - Image007-10	0	0	NaN	0			52	693.116	ATG5KO_45min_R2.lif - Image006-9	11	3.918	0.356	0.565273			52	804.267	ATG5KO_90min_R2.lif - Image006-2	26	10.84	0.417	1.34781
	53	910.936	ATG5KO_UNT_R2.lif - Image007-9	41	18.077	0.441	1.98444			53	734.631	ATG5KO_LLOMe_R2.lif - Image007-9	4	2.739	0.685	0.37284			53	1104.87	ATG5KO_45min_R2.lif - Image006-8	6	1.793	0.299	0.162282			53	657.394	ATG5KO_90min_R2.lif - Image006-1	20	7.038	0.352	1.07059
	54	1022.85	ATG5KO_UNT_R2.lif - Image007-8	45	28.153	0.626	2.75241			54	683.77	ATG5KO_LLOMe_R2.lif - Image007-8	1	0.216	0.216	0.0315896			54	765.656	ATG5KO_45min_R2.lif - Image006-7	6	1.909	0.318	0.249329			54	1072.52	ATG5KO_90min_R2.lif - Image007-8	26	10.425	0.401	0.972013
	55	890.9	ATG5KO_UNT_R2.lif - Image007-7	41	13.894	0.339	1.55955			55	643.964	ATG5KO_LLOMe_R2.lif - Image007-7	0	0	NaN	0			55	815.787	ATG5KO_45min_R2.lif - Image006-6	4	1.079	0.27	0.132265			55	954.609	ATG5KO_90min_R2.lif - Image007-7	17	5.843	0.344	0.612083
	56	791.95	ATG5KO_UNT_R2.lif - Image007-6	35	20.451	0.584	2.58236			56	532.067	ATG5KO_LLOMe_R2.lif - Image007-6	0	0	NaN	0			56	666.557	ATG5KO_45min_R2.lif - Image006-5	9	2.706	0.301	0.405967			56	935.32	ATG5KO_90min_R2.lif - Image007-6	10	5.245	0.525	0.560771
	57	1039.9	ATG5KO_UNT_R2.lif - Image007-5	47	26.344	0.561	2.53333			57	476.641	ATG5KO_LLOMe_R2.lif - Image007-5	0	0	NaN	0			57	798.888	ATG5KO_45min_R2.lif - Image006-4	9	2.971	0.33	0.371892			57	1012.26	ATG5KO_90min_R2.lif - Image007-5	10	4.415	0.442	0.436153
	58	1101.93	ATG5KO_UNT_R2.lif - Image007-4	60	27.921	0.465	2.53382			58	636.246	ATG5KO_LLOMe_R2.lif - Image007-4	0	0	NaN	0			58	581.699	ATG5KO_45min_R2.lif - Image006-2	4	1.926	0.481	0.331099			58	952.7	ATG5KO_90min_R2.lif - Image007-4	13	6.607	0.508	0.693503
	59	991.958	ATG5KO_UNT_R2.lif - Image007-3	56	23.638	0.422	2.38296			59	450.496	ATG5KO_LLOMe_R2.lif - Image007-3	0	0	NaN	0			59	430.925	ATG5KO_45min_R2.lif - Image006-1	3	1.029	0.343	0.238789			59	959.689	ATG5KO_90min_R2.lif - Image007-3	9	4.133	0.459	0.43066
	60	740.956	ATG5KO_UNT_R2.lif - Image007-2	34	11.719	0.345	1.58161			60	481.205	ATG5KO_LLOMe_R2.lif - Image007-2	0	0	NaN	0			60	1099.17	ATG5KO_45min_R2.lif - Image007-10	12	3.22	0.268	0.292947			60	1059.9	ATG5KO_90min_R2.lif - Image007-2	20	8.466	0.423	0.798755
	AVG:	757.731		44.1	18.0187	0.399883	2.36432			AVG:	591.854		0.8	0.29745	0.348567	0.04938			AVG:	791.451		8.75	2.98357	0.344695	0.387042			AVG:	807.204		17.2	6.85537	0.398417	0.8565
	ATG5KO_UNT_R3									ATG5KO_LLOMe_R3									ATG5KO_45min REC_R3									ATG5KO_90min REC_R3
	Cell #	AREA		Count	Total Area	Avg Size	%Cell Area			Cell #	AREA		Count	Total Area	Avg Size	%Cell Area			Cell #	AREA		Count	Total Area	Avg Size	%Cell Area			Cell #	AREA		Count	Total Area	Avg Size	%Cell Area
	1	1041.04	ATG5KO_UNT_R3.lif - Image005-8	61	48.687	0.798	4.67675			1	706.412	ATG5KO_LLOMe_R3.lif - Image001-2	1	0.232	0.232	0.032842			1	646.471	ATG5KO_45min_R3.lif - Image002-7	14	5.129	0.366	0.793384			1	1026.8	ATG5KO_90min_R3.lif - Image001-9	12	4.581	0.382	0.446143
	2	639.217	ATG5KO_UNT_R3.lif - Image005-7	32	15.653	0.489	2.44878			2	611.014	ATG5KO_LLOMe_R3.lif - Image001-1	2	0.896	0.448	0.146641			2	494.784	ATG5KO_45min_R3.lif - Image002-6	7	2.54	0.363	0.513355			2	931.635	ATG5KO_90min_R3.lif - Image001-8	11	4.166	0.379	0.447171
	3	696.867	ATG5KO_UNT_R3.lif - Image005-6	64	40.221	0.628	5.77169			3	642.919	ATG5KO_LLOMe_R3.lif - Image002-9	1	0.166	0.166	0.0258197			3	542.541	ATG5KO_45min_R3.lif - Image002-5	5	1.527	0.305	0.281453			3	840.852	ATG5KO_90min_R3.lif - Image001-7	17	5.577	0.328	0.663256
	4	737.221	ATG5KO_UNT_R3.lif - Image005-5	57	30.892	0.542	4.19033			4	792.747	ATG5KO_LLOMe_R3.lif - Image002-8	0	0	NaN	0			4	563.556	ATG5KO_45min_R3.lif - Image002-4	5	1.909	0.382	0.338742			4	859.377	ATG5KO_90min_R3.lif - Image001-6	14	6.042	0.432	0.703067
	5	505.009	ATG5KO_UNT_R3.lif - Image005-4	43	22.343	0.52	4.42428			5	626.303	ATG5KO_LLOMe_R3.lif - Image002-7	0	0	NaN	0			5	820.634	ATG5KO_45min_R3.lif - Image002-3	14	5.644	0.403	0.687761			5	1105.12	ATG5KO_90min_R3.lif - Image001-5	25	10.972	0.439	0.992835
	6	653.476	ATG5KO_UNT_R3.lif - Image005-3	58	22.891	0.395	3.50296			6	790.755	ATG5KO_LLOMe_R3.lif - Image002-6	0	0	NaN	0			6	635.183	ATG5KO_45min_R3.lif - Image002-2	8	3.137	0.392	0.493873			6	990.149	ATG5KO_90min_R3.lif - Image001-4	20	7.387	0.369	0.746049
	7	688.883	ATG5KO_UNT_R3.lif - Image005-2	34	14.89	0.438	2.16147			7	571.457	ATG5KO_LLOMe_R3.lif - Image002-5	0	0	NaN	0			7	766.237	ATG5KO_45min_R3.lif - Image002-1	14	5.03	0.359	0.656455			7	1062.21	ATG5KO_90min_R3.lif - Image001-3	16	5.594	0.35	0.526639
	8	565.598	ATG5KO_UNT_R3.lif - Image005-1	49	28.601	0.584	5.05677			8	542.259	ATG5KO_LLOMe_R3.lif - Image002-4	0	0	NaN	0			8	572.586	ATG5KO_45min_R3.lif - Image003-10	8	1.926	0.241	0.336369			8	595.361	ATG5KO_90min_R3.lif - Image001-2	11	4.83	0.439	0.811272
	9	824.319	ATG5KO_UNT_R3.lif - Image006-6	45	19.571	0.435	2.3742			9	568.337	ATG5KO_LLOMe_R3.lif - Image002-3	0	0	NaN	0			9	635.582	ATG5KO_45min_R3.lif - Image003-9	6	1.56	0.26	0.245444			9	1019.98	ATG5KO_90min_R3.lif - Image001-1	29	12.068	0.416	1.18316
	10	583.044	ATG5KO_UNT_R3.lif - Image006-5	19	10.723	0.564	1.83914			10	584.189	ATG5KO_LLOMe_R3.lif - Image002-2	0	0	NaN	0			10	701.681	ATG5KO_45min_R3.lif - Image003-8	9	2.54	0.282	0.361988			10	707.325	ATG5KO_90min_R3.lif - Image002-11	6	1.892	0.315	0.267487
	11	684.7	ATG5KO_UNT_R3.lif - Image006-4	38	14.956	0.394	2.18431			11	648.679	ATG5KO_LLOMe_R3.lif - Image002-1	3	1.046	0.349	0.161251			11	683.455	ATG5KO_45min_R3.lif - Image003-7	15	4.781	0.319	0.699534			11	1001.15	ATG5KO_90min_R3.lif - Image002-10	15	4.565	0.304	0.455974
	12	818.36	ATG5KO_UNT_R3.lif - Image006-3	44	19.554	0.444	2.38941			12	703.623	ATG5KO_LLOMe_R3.lif - Image003-11	0	0	NaN	0			12	659.834	ATG5KO_45min_R3.lif - Image003-6	16	6.291	0.393	0.953422			12	836.42	ATG5KO_90min_R3.lif - Image002-9	22	7.154	0.325	0.855312
	13	634.337	ATG5KO_UNT_R3.lif - Image006-2	38	17.413	0.458	2.74507			13	680.982	ATG5KO_LLOMe_R3.lif - Image003-10	3	0.979	0.326	0.143763			13	528.332	ATG5KO_45min_R3.lif - Image003-5	8	2.042	0.255	0.386499			13	1041.16	ATG5KO_90min_R3.lif - Image002-8	17	5.81	0.342	0.558032
	14	747.895	ATG5KO_UNT_R3.lif - Image006-1	63	39.64	0.629	5.30021			14	675.454	ATG5KO_LLOMe_R3.lif - Image003-9	0	0	NaN	0			14	569.183	ATG5KO_45min_R3.lif - Image003-4	8	2.805	0.351	0.492812			14	841.068	ATG5KO_90min_R3.lif - Image002-7	15	5.129	0.342	0.60982
	15	727.095	ATG5KO_UNT_R3.lif - Image007-9	61	29.398	0.482	4.04321			15	536.366	ATG5KO_LLOMe_R3.lif - Image003-8	2	0.382	0.191	0.07122			15	752.277	ATG5KO_45min_R3.lif - Image003-3	20	8.715	0.436	1.15848			15	700.801	ATG5KO_90min_R3.lif - Image002-6	14	6.109	0.436	0.871717
	16	480.724	ATG5KO_UNT_R3.lif - Image007-8	46	22.293	0.485	4.63738			16	624.692	ATG5KO_LLOMe_R3.lif - Image003-7	1	0.282	0.282	0.0451422			16	693.896	ATG5KO_45min_R3.lif - Image003-2	24	8.482	0.353	1.22237			16	358.335	ATG5KO_90min_R3.lif - Image002-5	5	3.22	0.644	0.8986
	17	526.124	ATG5KO_UNT_R3.lif - Image007-7	21	8.781	0.418	1.669			17	559.34	ATG5KO_LLOMe_R3.lif - Image003-6	3	2.058	0.686	0.367934			17	618.567	ATG5KO_45min_R3.lif - Image003-1	6	2.075	0.346	0.335453			17	556.086	ATG5KO_90min_R3.lif - Image002-4	7	2.54	0.363	0.456764
	18	613.986	ATG5KO_UNT_R3.lif - Image007-6	16	12.45	0.778	2.02773			18	691.871	ATG5KO_LLOMe_R3.lif - Image003-5	1	0.315	0.315	0.0455287			18	593.452	ATG5KO_45min_R3.lif - Image004-10	6	2.025	0.338	0.341224			18	635.847	ATG5KO_90min_R3.lif - Image002-3	18	6.142	0.341	0.965956
	19	452.887	ATG5KO_UNT_R3.lif - Image007-5	32	18.492	0.578	4.08314			19	557.763	ATG5KO_LLOMe_R3.lif - Image003-4	1	0.315	0.315	0.0564756			19	614.118	ATG5KO_45min_R3.lif - Image004-9	19	6.358	0.335	1.03531			19	722.149	ATG5KO_90min_R3.lif - Image002-2	13	4.565	0.351	0.632141
	20	562.178	ATG5KO_UNT_R3.lif - Image007-4	53	25.995	0.49	4.62398			20	532.465	ATG5KO_LLOMe_R3.lif - Image003-3	1	0.199	0.199	0.0373733			20	610.798	ATG5KO_45min_R3.lif - Image004-8	9	3.171	0.352	0.519157			20	955.19	ATG5KO_90min_R3.lif - Image002-1	24	8.532	0.356	0.893225
	21	756.435	ATG5KO_UNT_R3.lif - Image007-3	67	39.524	0.59	5.22504			21	612.409	ATG5KO_LLOMe_R3.lif - Image003-2	0	0	NaN	0			21	650.505	ATG5KO_45min_R3.lif - Image004-7	11	3.42	0.311	0.525745			21	954.593	ATG5KO_90min_R3.lif - Image003-11	23	7.984	0.347	0.836377
	22	476.176	ATG5KO_UNT_R3.lif - Image007-2	23	10.159	0.442	2.13345			22	729.17	ATG5KO_LLOMe_R3.lif - Image003-1	1	0.166	0.166	0.0227656			22	598.183	ATG5KO_45min_R3.lif - Image004-6	11	3.088	0.281	0.51623			22	1116.49	ATG5KO_90min_R3.lif - Image003-10	23	9.993	0.434	0.895039
	23	789.709	ATG5KO_UNT_R3.lif - Image007-1	37	30.908	0.835	3.91385			23	781.841	ATG5KO_LLOMe_R3.lif - Image004-9	0	0	NaN	0			23	631.531	ATG5KO_45min_R3.lif - Image004-5	13	4.88	0.375	0.772725			23	745.056	ATG5KO_90min_R3.lif - Image003-9	19	7.287	0.384	0.978047
	24	689.912	ATG5KO_UNT_R3.lif - Image008-10	37	17.679	0.478	2.5625			24	692.203	ATG5KO_LLOMe_R3.lif - Image004-8	2	0.448	0.224	0.0647209			24	558.427	ATG5KO_45min_R3.lif - Image004-4	12	3.37	0.281	0.603481			24	925.128	ATG5KO_90min_R3.lif - Image003-8	5	1.809	0.362	0.195541
	25	493.257	ATG5KO_UNT_R3.lif - Image008-9	36	20.268	0.563	4.10901			25	623.115	ATG5KO_LLOMe_R3.lif - Image004-7	1	0.282	0.282	0.0452565			25	579.691	ATG5KO_45min_R3.lif - Image004-3	10	3.27	0.327	0.564094			25	982.397	ATG5KO_90min_R3.lif - Image003-7	25	11.172	0.447	1.13722
	26	797.328	ATG5KO_UNT_R3.lif - Image008-8	39	34.361	0.881	4.30952			26	706.097	ATG5KO_LLOMe_R3.lif - Image004-6	0	0	NaN	0			26	502.968	ATG5KO_45min_R3.lif - Image004-2	9	5.146	0.572	1.02313			26	999.312	ATG5KO_90min_R3.lif - Image003-6	25	7.536	0.301	0.754119
	27	830.062	ATG5KO_UNT_R3.lif - Image008-7	65	35.208	0.542	4.24161			27	713.118	ATG5KO_LLOMe_R3.lif - Image004-5	1	0.166	0.166	0.0232781			27	764.793	ATG5KO_45min_R3.lif - Image004-1	6	1.743	0.29	0.227905			27	805.478	ATG5KO_90min_R3.lif - Image003-5	19	7.769	0.409	0.96452
	28	709.035	ATG5KO_UNT_R3.lif - Image008-6	54	27.788	0.515	3.91913			28	619.812	ATG5KO_LLOMe_R3.lif - Image004-4	1	0.282	0.282	0.0454977			28	528.083	ATG5KO_45min_R3.lif - Image005-10	2	0.432	0.216	0.0818053			28	805.279	ATG5KO_90min_R3.lif - Image003-4	22	6.955	0.316	0.863676
	29	570.395	ATG5KO_UNT_R3.lif - Image008-5	38	22.907	0.603	4.01599			29	518.057	ATG5KO_LLOMe_R3.lif - Image004-3	1	0.398	0.398	0.0768255			29	560.651	ATG5KO_45min_R3.lif - Image005-9	10	3.054	0.305	0.544724			29	661.145	ATG5KO_90min_R3.lif - Image003-3	16	7.785	0.487	1.1775
	30	621.671	ATG5KO_UNT_R3.lif - Image008-4	16	6.955	0.435	1.11876			30	619.596	ATG5KO_LLOMe_R3.lif - Image004-2	1	0.183	0.183	0.0295354			30	621.356	ATG5KO_45min_R3.lif - Image005-8	10	2.706	0.271	0.435499			30	856.356	ATG5KO_90min_R3.lif - Image003-2	22	11.736	0.533	1.37046
	31	622.518	ATG5KO_UNT_R3.lif - Image008-3	45	27.041	0.601	4.34381			31	533.411	ATG5KO_LLOMe_R3.lif - Image004-1	0	0	NaN	0			31	590.082	ATG5KO_45min_R3.lif - Image005-7	18	6.939	0.385	1.17594			31	660.132	ATG5KO_90min_R3.lif - Image003-1	19	7.337	0.386	1.11144
	32	734.15	ATG5KO_UNT_R3.lif - Image008-2	53	24.285	0.458	3.30791			32	594.398	ATG5KO_LLOMe_R3.lif - Image005-8	0	0	NaN	0			32	706.014	ATG5KO_45min_R3.lif - Image005-6	4	1.627	0.407	0.230449			32	1042.36	ATG5KO_90min_R3.lif - Image005-12	28	13.678	0.489	1.31222
	33	596.124	ATG5KO_UNT_R3.lif - Image008-1	44	18.774	0.427	3.14934			33	463.66	ATG5KO_LLOMe_R3.lif - Image005-7	2	0.564	0.282	0.121641			33	937.794	ATG5KO_45min_R3.lif - Image005-5	7	4.731	0.676	0.504482			33	879.031	ATG5KO_90min_R3.lif - Image005-11	21	10.939	0.521	1.24444
	34	851.293	ATG5KO_UNT_R3.lif - Image009-10	79	44.271	0.56	5.20044			34	611.579	ATG5KO_LLOMe_R3.lif - Image005-6	0	0	NaN	0			34	869.121	ATG5KO_45min_R3.lif - Image005-4	6	1.909	0.318	0.219647			34	900.378	ATG5KO_90min_R3.lif - Image005-10	19	8.964	0.472	0.995582
	35	724.472	ATG5KO_UNT_R3.lif - Image009-9	28	33.266	1.188	4.59176			35	626.651	ATG5KO_LLOMe_R3.lif - Image005-5	2	0.548	0.274	0.087449			35	809.23	ATG5KO_45min_R3.lif - Image005-3	13	4.664	0.359	0.57635			35	911.649	ATG5KO_90min_R3.lif - Image005-9	17	7.636	0.449	0.837603
	36	569.698	ATG5KO_UNT_R3.lif - Image009-8	42	19.82	0.472	3.47904			36	518.256	ATG5KO_LLOMe_R3.lif - Image005-4	1	0.249	0.249	0.0480458			36	1013.47	ATG5KO_45min_R3.lif - Image005-2	11	3.586	0.326	0.353834			36	745.952	ATG5KO_90min_R3.lif - Image005-8	23	11.089	0.482	1.48656
	37	790.887	ATG5KO_UNT_R3.lif - Image009-7	51	36.171	0.709	4.57347			37	567.772	ATG5KO_LLOMe_R3.lif - Image005-3	0	0	NaN	0			37	805.727	ATG5KO_45min_R3.lif - Image005-1	10	3.984	0.398	0.49446			37	854.397	ATG5KO_90min_R3.lif - Image005-7	19	9.528	0.501	1.11517
	38	721.086	ATG5KO_UNT_R3.lif - Image009-6	42	28.319	0.674	3.92727			38	442.379	ATG5KO_LLOMe_R3.lif - Image005-2	3	0.896	0.299	0.202541			38	578.977	ATG5KO_45min_R3.lif - Image006-11	6	1.66	0.277	0.286713			38	789.476	ATG5KO_90min_R3.lif - Image005-6	18	11.603	0.645	1.46971
	39	467.577	ATG5KO_UNT_R3.lif - Image009-5	15	7.221	0.481	1.54434			39	581.533	ATG5KO_LLOMe_R3.lif - Image005-1	2	0.847	0.423	0.14565			39	482.716	ATG5KO_45min_R3.lif - Image006-10	2	0.714	0.357	0.147913			39	690.56	ATG5KO_90min_R3.lif - Image005-5	16	10.225	0.639	1.48068
	40	749.687	ATG5KO_UNT_R3.lif - Image009-4	37	19.173	0.518	2.55747			40	717.7	ATG5KO_LLOMe_R3.lif - Image006-11	0	0	NaN	0			40	676.898	ATG5KO_45min_R3.lif - Image006-9	7	2.025	0.289	0.299159			40	720.14	ATG5KO_90min_R3.lif - Image005-4	8	2.457	0.307	0.341184
	41	658.307	ATG5KO_UNT_R3.lif - Image009-1	51	24.501	0.48	3.72182			41	629.971	ATG5KO_LLOMe_R3.lif - Image006-10	1	0.166	0.166	0.0263504			41	614.268	ATG5KO_45min_R3.lif - Image006-8	9	3.187	0.354	0.518829			41	825.381	ATG5KO_90min_R3.lif - Image005-3	27	11.487	0.425	1.39172
	42	808.981	ATG5KO_UNT_R3.lif - Image010-11	53	24.269	0.458	2.99995			42	659.502	ATG5KO_LLOMe_R3.lif - Image006-9	0	0	NaN	0			42	642.852	ATG5KO_45min_R3.lif - Image006-7	9	3.137	0.349	0.487982			42	875.429	ATG5KO_90min_R3.lif - Image005-2	34	17.347	0.51	1.98154
	43	509.989	ATG5KO_UNT_R3.lif - Image010-10	29	12.284	0.424	2.40868			43	643.798	ATG5KO_LLOMe_R3.lif - Image006-8	1	0.166	0.166	0.0257845			43	580.72	ATG5KO_45min_R3.lif - Image006-6	3	0.863	0.288	0.148609			43	771.765	ATG5KO_90min_R3.lif - Image005-1	24	11.138	0.464	1.44319
	44	1027.58	ATG5KO_UNT_R3.lif - Image010-9	56	28.999	0.518	2.82206			44	591.294	ATG5KO_LLOMe_R3.lif - Image006-7	2	0.531	0.266	0.089803			44	730.565	ATG5KO_45min_R3.lif - Image006-5	3	1.843	0.614	0.252271			44	895.564	ATG5KO_90min_R3.lif - Image006-12	20	7.785	0.389	0.869285
	45	755.165	ATG5KO_UNT_R3.lif - Image010-8	55	27.506	0.5	3.64238			45	630.17	ATG5KO_LLOMe_R3.lif - Image006-6	0	0	NaN	0			45	669.03	ATG5KO_45min_R3.lif - Image006-4	9	2.158	0.24	0.322557			45	799.005	ATG5KO_90min_R3.lif - Image006-11	10	4.283	0.428	0.536042
	46	738.566	ATG5KO_UNT_R3.lif - Image010-7	40	23.322	0.583	3.15774			46	667.569	ATG5KO_LLOMe_R3.lif - Image006-5	1	0.266	0.266	0.0398461			46	655.053	ATG5KO_45min_R3.lif - Image006-3	5	1.992	0.398	0.304098			46	732.025	ATG5KO_90min_R3.lif - Image006-10	12	4.847	0.404	0.662136
	47	643.881	ATG5KO_UNT_R3.lif - Image010-6	30	16.533	0.551	2.56771			47	493.024	ATG5KO_LLOMe_R3.lif - Image006-4	1	0.166	0.166	0.0336698			47	518.936	ATG5KO_45min_R3.lif - Image006-2	5	1.643	0.329	0.316609			47	951.654	ATG5KO_90min_R3.lif - Image006-9	24	12.035	0.501	1.26464
	48	752.144	ATG5KO_UNT_R3.lif - Image010-5	52	23.837	0.458	3.16921			48	744.425	ATG5KO_LLOMe_R3.lif - Image006-3	0	0	NaN	0			48	701.797	ATG5KO_45min_R3.lif - Image006-1	5	1.311	0.262	0.186806			48	869.287	ATG5KO_90min_R3.lif - Image006-8	22	10.391	0.472	1.19535
	49	550.243	ATG5KO_UNT_R3.lif - Image010-4	42	17.43	0.415	3.16769			49	718.563	ATG5KO_LLOMe_R3.lif - Image006-2	2	0.614	0.307	0.0854483			49	559.207	ATG5KO_45min_R3.lif - Image007-13	3	0.747	0.249	0.133582			49	659.933	ATG5KO_90min_R3.lif - Image006-7	18	7.221	0.401	1.0942
	50	821.065	ATG5KO_UNT_R3.lif - Image010-3	66	28.136	0.426	3.42677			50	669.395	ATG5KO_LLOMe_R3.lif - Image006-1	2	0.813	0.407	0.121453			50	645.724	ATG5KO_45min_R3.lif - Image007-12	1	0.266	0.266	0.0411941			50	765.523	ATG5KO_90min_R3.lif - Image006-6	23	9.976	0.434	1.30316
	51	782.969	ATG5KO_UNT_R3.lif - Image010-2	42	25.978	0.619	3.31788			51	493.257	ATG5KO_LLOMe_R3.lif - Image007-12	1	0.199	0.199	0.0403441			51	752.244	ATG5KO_45min_R3.lif - Image007-11	10	4.548	0.455	0.604591			51	796.996	ATG5KO_90min_R3.lif - Image006-5	12	3.934	0.328	0.493603
	52	452.123	ATG5KO_UNT_R3.lif - Image010-1	25	9.595	0.384	2.12221			52	626.369	ATG5KO_LLOMe_R3.lif - Image007-11	1	0.216	0.216	0.0344845			52	692.817	ATG5KO_45min_R3.lif - Image007-10	5	1.975	0.395	0.285068			52	727.211	ATG5KO_90min_R3.lif - Image006-4	8	2.407	0.301	0.330991
	53	922.821	ATG5KO_UNT_R3.lif - Image011-9	53	41.814	0.789	4.53111			53	456.14	ATG5KO_LLOMe_R3.lif - Image007-10	1	0.266	0.266	0.0583154			53	688.119	ATG5KO_45min_R3.lif - Image007-9	1	0.315	0.315	0.045777			53	779.583	ATG5KO_90min_R3.lif - Image006-3	16	7.702	0.481	0.987964
	54	696.801	ATG5KO_UNT_R3.lif - Image011-8	72	32.817	0.456	4.70967			54	542.491	ATG5KO_LLOMe_R3.lif - Image007-9	1	0.166	0.166	0.0305996			54	778.62	ATG5KO_45min_R3.lif - Image007-8	1	0.564	0.564	0.0724358			54	665.81	ATG5KO_90min_R3.lif - Image006-2	9	3.386	0.376	0.508553
	55	739.661	ATG5KO_UNT_R3.lif - Image011-7	51	28.983	0.568	3.91842			55	565.847	ATG5KO_LLOMe_R3.lif - Image007-8	3	1.195	0.398	0.211188			55	808.881	ATG5KO_45min_R3.lif - Image007-7	4	1.245	0.311	0.153916			55	487.879	ATG5KO_90min_R3.lif - Image006-1	9	3.569	0.397	0.731534
	56	659.701	ATG5KO_UNT_R3.lif - Image011-6	43	19.339	0.45	2.93148			56	682.559	ATG5KO_LLOMe_R3.lif - Image007-7	1	0.216	0.216	0.0316456			56	657.46	ATG5KO_45min_R3.lif - Image007-6	4	1.311	0.328	0.199404			56	1134.4	ATG5KO_90min_R3.lif - Image007-11	29	12.765	0.44	1.12527
	57	848.322	ATG5KO_UNT_R3.lif - Image011-5	39	18.011	0.462	2.12313			57	624.128	ATG5KO_LLOMe_R3.lif - Image007-6	0	0	NaN	0			57	593.103	ATG5KO_45min_R3.lif - Image007-5	4	1.278	0.32	0.215477			57	676.832	ATG5KO_90min_R3.lif - Image007-10	19	7.121	0.375	1.05211
	58	759.962	ATG5KO_UNT_R3.lif - Image011-4	55	29.182	0.531	3.83993			58	542.74	ATG5KO_LLOMe_R3.lif - Image007-5	0	0	NaN	0			58	627	ATG5KO_45min_R3.lif - Image007-4	2	0.714	0.357	0.113876			58	769.922	ATG5KO_90min_R3.lif - Image007-9	18	7.37	0.409	0.95724
	59	570.08	ATG5KO_UNT_R3.lif - Image011-3	55	23.123	0.42	4.0561			59	520.264	ATG5KO_LLOMe_R3.lif - Image007-4	2	0.548	0.274	0.105331			59	580.255	ATG5KO_45min_R3.lif - Image007-3	4	1.278	0.32	0.220248			59	683.936	ATG5KO_90min_R3.lif - Image007-8	17	5.179	0.305	0.757235
	60	571.922	ATG5KO_UNT_R3.lif - Image011-2	40	12.865	0.322	2.24943			60	746.235	ATG5KO_LLOMe_R3.lif - Image007-3	0	0	NaN	0			60	1005.14	ATG5KO_45min_R3.lif - Image007-2	7	1.975	0.282	0.19649			60	782.422	ATG5KO_90min_R3.lif - Image007-7	8	3.204	0.4	0.409498
	AVG:	683.579		44.5167	23.9344	0.538917	3.45428			AVG:	619.469		0.95	0.29045	0.276108	0.049691			AVG:	661.186		8.21667	2.88308	0.347467	0.43762			AVG:	824.715		17.6167	7.39173	0.4134	0.894116

## Sheet: ATG8KO
particle size:0.15-Infinity
	ATG8KO_UNT_R1									ATG8KO_LLOMe_R1									ATG8KO_45min REC_R1									ATG8KO_90min REC_R1
	Cell #	AREA		Count	Total Area	Avg Size	%Cell Area			Cell #	AREA		Count	Total Area	Avg Size	%Cell Area			Cell #	AREA		Count	Total Area	Avg Size	%Cell Area			Cell #	AREA		Count	Total Area	Avg Size	%Cell Area
	1	1008.64	ATG8KO_UNT.lif - Image001-11	58	44.988	0.776	4.46026			1	684.836	ATG8KO_LLOMe.lif - Image002-11	1	0.166	0.166	0.0242394			1	706.916	ATG8KO_45min.lif - Image001-11	0	0	NaN	0			1	753.311	ATG8KO_90min.lif - Image001-5	18	5.975	0.332	0.793165
	2	1119.8	ATG8KO_UNT.lif - Image001-10	45	33.054	0.735	2.95177			2	785.19	ATG8KO_LLOMe.lif - Image002-10	1	0.53	0.53	0.0674996			2	1075.13	ATG8KO_45min.lif - Image001-10	2	0.579	0.29	0.053854			2	759.551	ATG8KO_90min.lif - Image001-4	12	3.972	0.331	0.522941
	3	645.939	ATG8KO_UNT.lif - Image001-9	26	13.208	0.508	2.04478			3	660.719	ATG8KO_LLOMe.lif - Image002-9	2	0.348	0.174	0.0526699			3	902.808	ATG8KO_45min.lif - Image001-9	3	0.811	0.27	0.0898308			3	701.983	ATG8KO_90min.lif - Image001-3	9	2.516	0.28	0.358413
	4	872.6	ATG8KO_UNT.lif - Image001-8	44	19.912	0.453	2.28192			4	744.638	ATG8KO_LLOMe.lif - Image002-8	6	1.473	0.246	0.197814			4	835.16	ATG8KO_45min.lif - Image001-8	4	1.341	0.335	0.160568			4	1093.78	ATG8KO_90min.lif - Image001-2	16	4.684	0.293	0.428238
	5	754.138	ATG8KO_UNT.lif - Image001-7	43	30.124	0.701	3.99449			5	984.227	ATG8KO_LLOMe.lif - Image002-7	1	0.166	0.166	0.016866			5	1024.5	ATG8KO_45min.lif - Image001-7	6	1.87	0.312	0.182529			5	851.828	ATG8KO_90min.lif - Image001-1	21	7.465	0.355	0.876351
	6	944.883	ATG8KO_UNT.lif - Image001-6	38	17.793	0.468	1.88309			6	885.693	ATG8KO_LLOMe.lif - Image002-6	0	0	NaN	0			6	770.492	ATG8KO_45min.lif - Image001-6	3	1.126	0.375	0.14614			6	524.812	ATG8KO_90min.lif - Image002-11	11	2.731	0.248	0.520377
	7	1075.59	ATG8KO_UNT.lif - Image001-5	37	18.637	0.504	1.73272			7	673.961	ATG8KO_LLOMe.lif - Image002-5	2	0.513	0.257	0.0761172			7	1101.4	ATG8KO_45min.lif - Image001-5	7	2.93	0.419	0.266026			7	543.101	ATG8KO_90min.lif - Image002-10	4	1.655	0.414	0.304732
	8	934.67	ATG8KO_UNT.lif - Image001-4	39	18.108	0.464	1.93737			8	726.348	ATG8KO_LLOMe.lif - Image002-4	0	0	NaN	0			8	887.15	ATG8KO_45min.lif - Image001-4	3	0.828	0.276	0.0933326			8	630.297	ATG8KO_90min.lif - Image002-9	7	1.937	0.277	0.307315
	9	769.499	ATG8KO_UNT.lif - Image001-3	45	28.039	0.623	3.6438			9	817.615	ATG8KO_LLOMe.lif - Image002-3	0	0	NaN	0			9	930.88	ATG8KO_45min.lif - Image001-3	10	4.701	0.47	0.505006			9	705.774	ATG8KO_90min.lif - Image002-8	16	4.701	0.294	0.666077
	10	587.312	ATG8KO_UNT.lif - Image001-2	22	15.062	0.685	2.56457			10	932.303	ATG8KO_LLOMe.lif - Image002-2	1	0.199	0.199	0.021345			10	770.243	ATG8KO_45min.lif - Image001-2	12	4.601	0.383	0.597344			10	583.538	ATG8KO_90min.lif - Image002-7	9	2.648	0.294	0.453784
	11	816.142	ATG8KO_UNT.lif - Image001-1	34	13.655	0.402	1.67312			11	826.719	ATG8KO_LLOMe.lif - Image002-1	2	0.728	0.364	0.0880589			11	769.879	ATG8KO_45min.lif - Image001-1	10	3.228	0.323	0.419287			11	758.31	ATG8KO_90min.lif - Image002-6	9	2.648	0.294	0.349198
	12	741.791	ATG8KO_UNT.lif - Image002-8	40	19.68	0.492	2.65304			12	601.348	ATG8KO_LLOMe.lif - Image003-15	0	0	NaN	0			12	1103.18	ATG8KO_45min.lif - Image002-9	13	5.479	0.421	0.496653			12	559.024	ATG8KO_90min.lif - Image002-5	4	1.01	0.252	0.180672
	13	948.21	ATG8KO_UNT.lif - Image002-7	31	14.996	0.484	1.58151			13	990.036	ATG8KO_LLOMe.lif - Image003-14	1	0.166	0.166	0.0167671			13	802.437	ATG8KO_45min.lif - Image002-8	6	2.781	0.463	0.346569			13	499.106	ATG8KO_90min.lif - Image002-4	6	2.632	0.439	0.527343
	14	1093.14	ATG8KO_UNT.lif - Image002-6	60	36.149	0.602	3.3069			14	759.286	ATG8KO_LLOMe.lif - Image003-13	0	0	NaN	0			14	792.853	ATG8KO_45min.lif - Image002-7	7	2.317	0.331	0.292236			14	472.69	ATG8KO_90min.lif - Image002-3	4	1.308	0.327	0.276714
	15	803.877	ATG8KO_UNT.lif - Image002-5	46	21.501	0.467	2.67466			15	891.983	ATG8KO_LLOMe.lif - Image003-12	1	0.199	0.199	0.0223098			15	842.724	ATG8KO_45min.lif - Image002-6	3	0.612	0.204	0.0726216			15	974.759	ATG8KO_90min.lif - Image002-2	11	4.519	0.411	0.463602
	16	804.109	ATG8KO_UNT.lif - Image002-4	40	19.664	0.492	2.44544			16	992.056	ATG8KO_LLOMe.lif - Image003-11	0	0	NaN	0			16	827.497	ATG8KO_45min.lif - Image002-5	12	4.006	0.334	0.484111			16	860.336	ATG8KO_90min.lif - Image002-1	8	3.145	0.393	0.365555
	17	1102.46	ATG8KO_UNT.lif - Image002-3	64	27.344	0.427	2.48028			17	1083.32	ATG8KO_LLOMe.lif - Image003-10	2	0.662	0.331	0.0611083			17	791.777	ATG8KO_45min.lif - Image002-4	5	1.407	0.281	0.177702			17	961.865	ATG8KO_90min.lif - Image003-11	16	6.819	0.426	0.708935
	18	787.044	ATG8KO_UNT.lif - Image002-2	43	18.555	0.432	2.35756			18	690.86	ATG8KO_LLOMe.lif - Image003-9	0	0	NaN	0			18	781.846	ATG8KO_45min.lif - Image002-3	9	3.625	0.403	0.463646			18	723.484	ATG8KO_90min.lif - Image003-10	6	2.102	0.35	0.290539
	19	684.14	ATG8KO_UNT.lif - Image002-1	56	24.431	0.436	3.57105			19	650.672	ATG8KO_LLOMe.lif - Image003-8	1	0.281	0.281	0.0431861			19	766.089	ATG8KO_45min.lif - Image002-2	10	2.681	0.268	0.349959			19	546.809	ATG8KO_90min.lif - Image003-9	6	1.738	0.29	0.317844
	20	914.543	ATG8KO_UNT.lif - Image003-10	27	15.195	0.563	1.66149			20	943.145	ATG8KO_LLOMe.lif - Image003-7	3	0.546	0.182	0.0578914			20	915.652	ATG8KO_45min.lif - Image002-1	12	3.228	0.269	0.352536			20	795.253	ATG8KO_90min.lif - Image003-8	15	4.717	0.314	0.593145
	21	777.46	ATG8KO_UNT.lif - Image003-9	27	13.357	0.495	1.71803			21	727.986	ATG8KO_LLOMe.lif - Image003-6	4	0.993	0.248	0.136404			21	780.373	ATG8KO_45min.lif - Image003-13	9	3.492	0.388	0.447478			21	651.417	ATG8KO_90min.lif - Image003-7	8	2.036	0.254	0.312549
	22	775.722	ATG8KO_UNT.lif - Image003-8	32	14.053	0.439	1.8116			22	726.613	ATG8KO_LLOMe.lif - Image003-5	2	0.53	0.265	0.0729412			22	769.714	ATG8KO_45min.lif - Image003-12	8	2.665	0.333	0.346232			22	916.016	ATG8KO_90min.lif - Image003-6	14	5.76	0.411	0.62881
	23	803.38	ATG8KO_UNT.lif - Image003-7	48	20.309	0.423	2.52794			23	740.913	ATG8KO_LLOMe.lif - Image003-4	1	0.43	0.43	0.0580365			23	585.656	ATG8KO_45min.lif - Image003-11	2	0.397	0.199	0.0677872			23	479.575	ATG8KO_90min.lif - Image003-5	4	1.175	0.294	0.245009
	24	726.712	ATG8KO_UNT.lif - Image003-6	26	15.046	0.579	2.07042			24	677.321	ATG8KO_LLOMe.lif - Image003-3	0	0	NaN	0			24	632.316	ATG8KO_45min.lif - Image003-10	4	0.844	0.211	0.133478			24	660.239	ATG8KO_90min.lif - Image003-4	5	1.705	0.341	0.25824
	25	624.951	ATG8KO_UNT.lif - Image003-5	27	11.984	0.444	1.91759			25	547.19	ATG8KO_LLOMe.lif - Image003-2	1	0.182	0.182	0.0332608			25	607.207	ATG8KO_45min.lif - Image003-9	2	0.596	0.298	0.0981543			25	546.279	ATG8KO_90min.lif - Image003-3	9	3.062	0.34	0.560519
	26	674.772	ATG8KO_UNT.lif - Image003-4	18	7.862	0.437	1.16513			26	917.423	ATG8KO_LLOMe.lif - Image003-1	0	0	NaN	0			26	503.807	ATG8KO_45min.lif - Image003-8	1	0.199	0.199	0.0394993			26	939.553	ATG8KO_90min.lif - Image003-2	21	5.975	0.285	0.635941
	27	682.733	ATG8KO_UNT.lif - Image003-3	34	13.953	0.41	2.0437			27	1295.22	ATG8KO_LLOMe.lif - Image004-11	3	0.844	0.281	0.0651626			27	720.687	ATG8KO_45min.lif - Image003-7	6	1.655	0.276	0.229642			27	737.553	ATG8KO_90min.lif - Image003-1	13	4.469	0.344	0.605923
	28	540.106	ATG8KO_UNT.lif - Image003-2	24	10.858	0.452	2.01035			28	666.579	ATG8KO_LLOMe.lif - Image004-10	0	0	NaN	0			28	565.811	ATG8KO_45min.lif - Image003-6	10	4.121	0.412	0.728335			28	896.717	ATG8KO_90min.lif - Image004-13	1	0.463	0.463	0.0516328
	29	878.079	ATG8KO_UNT.lif - Image003-1	52	24.745	0.476	2.81808			29	728.433	ATG8KO_LLOMe.lif - Image004-9	0	0	NaN	0			29	841.466	ATG8KO_45min.lif - Image003-5	8	2.301	0.288	0.273451			29	507.647	ATG8KO_90min.lif - Image004-12	9	3.046	0.338	0.600023
	30	883.409	ATG8KO_UNT.lif - Image004-11	50	27.609	0.552	3.12528			30	936.524	ATG8KO_LLOMe.lif - Image004-8	1	0.397	0.397	0.0423908			30	833.687	ATG8KO_45min.lif - Image003-4	3	0.794	0.265	0.0952396			30	609.276	ATG8KO_90min.lif - Image004-11	7	2.847	0.407	0.467276
	31	852.705	ATG8KO_UNT.lif - Image004-10	27	13.44	0.498	1.57616			31	808.958	ATG8KO_LLOMe.lif - Image004-7	3	0.811	0.27	0.100252			31	828.986	ATG8KO_45min.lif - Image003-3	10	3.327	0.333	0.401334			31	914.709	ATG8KO_90min.lif - Image004-10	8	2.383	0.298	0.26052
	32	1034.3	ATG8KO_UNT.lif - Image004-9	48	20.905	0.436	2.02118			32	1043.22	ATG8KO_LLOMe.lif - Image004-6	1	0.166	0.166	0.0159123			32	751.672	ATG8KO_45min.lif - Image003-2	9	3.046	0.338	0.40523			32	751.275	ATG8KO_90min.lif - Image004-9	13	4.817	0.371	0.641177
	33	955.476	ATG8KO_UNT.lif - Image004-8	57	26.218	0.46	2.74397			33	1129.87	ATG8KO_LLOMe.lif - Image004-5	1	0.397	0.397	0.0351369			33	608.962	ATG8KO_45min.lif - Image003-1	7	2.532	0.362	0.415789			33	720.141	ATG8KO_90min.lif - Image004-8	6	2.135	0.356	0.29647
	34	634.021	ATG8KO_UNT.lif - Image004-7	32	11.404	0.356	1.79868			34	946.24	ATG8KO_LLOMe.lif - Image004-4	4	0.844	0.211	0.0891951			34	728.384	ATG8KO_45min.lif - Image004-10	4	2.301	0.575	0.315905			34	997.634	ATG8KO_90min.lif - Image004-7	12	5.512	0.459	0.552507
	35	648.653	ATG8KO_UNT.lif - Image004-6	24	6.886	0.287	1.06158			35	844.413	ATG8KO_LLOMe.lif - Image004-3	2	0.381	0.19	0.0451201			35	727.291	ATG8KO_45min.lif - Image004-9	5	2.052	0.41	0.282143			35	931.757	ATG8KO_90min.lif - Image004-6	12	4.784	0.399	0.513439
	36	751.457	ATG8KO_UNT.lif - Image004-5	30	9.153	0.305	1.21803			36	810.614	ATG8KO_LLOMe.lif - Image004-2	8	2.417	0.302	0.298169			36	835.657	ATG8KO_45min.lif - Image004-8	10	3.294	0.329	0.394181			36	1076.69	ATG8KO_90min.lif - Image004-5	7	1.738	0.248	0.161421
	37	934.488	ATG8KO_UNT.lif - Image004-4	28	10.494	0.375	1.12297			37	899.597	ATG8KO_LLOMe.lif - Image004-1	1	0.761	0.761	0.0845934			37	848.567	ATG8KO_45min.lif - Image004-7	5	1.457	0.291	0.171701			37	678.331	ATG8KO_90min.lif - Image004-4	5	2.764	0.553	0.407471
	38	1041.15	ATG8KO_UNT.lif - Image004-3	68	27.873	0.41	2.67714			38	727.208	ATG8KO_LLOMe.lif - Image005-12	0	0	NaN	0			38	709.465	ATG8KO_45min.lif - Image004-6	12	3.211	0.268	0.452595			38	652.146	ATG8KO_90min.lif - Image004-3	5	1.274	0.255	0.195355
	39	745.25	ATG8KO_UNT.lif - Image004-2	47	15.592	0.332	2.09218			39	743.363	ATG8KO_LLOMe.lif - Image005-11	0	0	NaN	0			39	959.763	ATG8KO_45min.lif - Image004-5	14	5.081	0.363	0.529402			39	608.978	ATG8KO_90min.lif - Image004-2	7	1.705	0.244	0.279977
	40	954.45	ATG8KO_UNT.lif - Image004-1	31	11.024	0.356	1.15501			40	612.189	ATG8KO_LLOMe.lif - Image005-10	0	0	NaN	0			40	692.896	ATG8KO_45min.lif - Image004-4	7	1.589	0.227	0.229327			40	594.396	ATG8KO_90min.lif - Image004-1	8	2.367	0.296	0.398219
	41	1034.08	ATG8KO_UNT.lif - Image005-9	38	16.966	0.446	1.64068			41	574.5	ATG8KO_LLOMe.lif - Image005-9	1	0.232	0.232	0.0403829			41	797.256	ATG8KO_45min.lif - Image004-3	15	5.115	0.341	0.641576			41	700.543	ATG8KO_90min.lif - Image005-10	11	4.585	0.417	0.654492
	42	866.907	ATG8KO_UNT.lif - Image005-8	21	9.219	0.439	1.06344			42	683.909	ATG8KO_LLOMe.lif - Image005-8	2	0.563	0.281	0.0823209			42	553.993	ATG8KO_45min.lif - Image004-2	4	0.927	0.232	0.167331			42	901.649	ATG8KO_90min.lif - Image005-9	9	2.814	0.313	0.312095
	43	1052.42	ATG8KO_UNT.lif - Image005-7	34	10.726	0.315	1.01917			43	754.486	ATG8KO_LLOMe.lif - Image005-7	2	0.794	0.397	0.105237			43	631.091	ATG8KO_45min.lif - Image004-1	7	2.317	0.331	0.367142			43	770.541	ATG8KO_90min.lif - Image005-8	5	1.655	0.331	0.214784
	44	812.451	ATG8KO_UNT.lif - Image005-6	23	12.381	0.538	1.52391			44	623.213	ATG8KO_LLOMe.lif - Image005-6	0	0	NaN	0			44	532.128	ATG8KO_45min.lif - Image005-11	1	0.248	0.248	0.0466053			44	948.607	ATG8KO_90min.lif - Image005-7	24	8.276	0.345	0.872437
	45	929.489	ATG8KO_UNT.lif - Image005-5	20	12.745	0.637	1.37118			45	681.062	ATG8KO_LLOMe.lif - Image005-5	2	0.695	0.348	0.102047			45	955.128	ATG8KO_45min.lif - Image005-10	13	6.372	0.49	0.667136			45	1045.92	ATG8KO_90min.lif - Image005-6	20	7.266	0.363	0.694702
	46	828.341	ATG8KO_UNT.lif - Image005-4	45	18.323	0.407	2.21201			46	838.586	ATG8KO_LLOMe.lif - Image005-4	2	0.546	0.273	0.0651096			46	740.152	ATG8KO_45min.lif - Image005-9	9	2.582	0.287	0.348847			46	717.145	ATG8KO_90min.lif - Image005-5	16	6.041	0.378	0.842368
	47	885.445	ATG8KO_UNT.lif - Image005-3	39	11.802	0.303	1.33289			47	777.03	ATG8KO_LLOMe.lif - Image005-3	3	0.794	0.265	0.102184			47	768.29	ATG8KO_45min.lif - Image005-8	16	7.068	0.442	0.919965			47	603.946	ATG8KO_90min.lif - Image005-4	9	2.996	0.333	0.496071
	48	946.72	ATG8KO_UNT.lif - Image005-2	30	13.771	0.459	1.4546			48	878.841	ATG8KO_LLOMe.lif - Image005-2	0	0	NaN	0			48	573.723	ATG8KO_45min.lif - Image005-7	6	2.268	0.378	0.395313			48	750.861	ATG8KO_90min.lif - Image005-3	15	5.115	0.341	0.681218
	49	801.295	ATG8KO_UNT.lif - Image005-1	22	9.865	0.448	1.23113			49	975.967	ATG8KO_LLOMe.lif - Image005-1	1	0.232	0.232	0.0237713			49	634.65	ATG8KO_45min.lif - Image005-6	5	2.483	0.497	0.391239			49	779.562	ATG8KO_90min.lif - Image005-2	10	4.204	0.42	0.539277
	50	763.49	ATG8KO_UNT.lif - Image006-7	31	13.093	0.422	1.71489			50	1020.13	ATG8KO_LLOMe.lif - Image006-12	2	0.348	0.174	0.0341134			50	517.678	ATG8KO_45min.lif - Image005-5	3	1.159	0.386	0.223884			50	896.121	ATG8KO_90min.lif - Image005-1	27	10.229	0.379	1.14148
	51	1162.49	ATG8KO_UNT.lif - Image006-6	27	10.295	0.381	0.885598			51	681.144	ATG8KO_LLOMe.lif - Image006-11	5	1.457	0.291	0.213905			51	792.953	ATG8KO_45min.lif - Image005-4	27	12.116	0.449	1.52796			51	680.052	ATG8KO_90min.lif - Image006-11	16	7.051	0.441	1.03683
	52	1001.09	ATG8KO_UNT.lif - Image006-5	42	16.088	0.383	1.60704			52	775.275	ATG8KO_LLOMe.lif - Image006-10	2	0.397	0.199	0.0512076			52	1231.6	ATG8KO_45min.lif - Image005-3	9	2.549	0.283	0.206967			52	1152.54	ATG8KO_90min.lif - Image006-10	16	7.713	0.482	0.669216
	53	606.876	ATG8KO_UNT.lif - Image006-4	15	7.895	0.526	1.30092			53	614.854	ATG8KO_LLOMe.lif - Image006-9	0	0	NaN	0			53	1118.58	ATG8KO_45min.lif - Image005-2	8	2.665	0.333	0.238249			53	765.956	ATG8KO_90min.lif - Image006-9	8	2.466	0.308	0.321951
	54	966.45	ATG8KO_UNT.lif - Image006-3	30	9.948	0.332	1.02933			54	592.956	ATG8KO_LLOMe.lif - Image006-8	0	0	NaN	0			54	677.453	ATG8KO_45min.lif - Image005-1	11	3.79	0.345	0.559448			54	607.902	ATG8KO_90min.lif - Image006-8	20	6.041	0.302	0.993746
	55	825.626	ATG8KO_UNT.lif - Image006-2	27	11.702	0.433	1.41735			55	1029.31	ATG8KO_LLOMe.lif - Image006-7	4	1.142	0.286	0.110948			55	760.61	ATG8KO_45min.lif - Image006-13	3	1.225	0.408	0.161055			55	837.676	ATG8KO_90min.lif - Image006-7	8	2.781	0.348	0.33199
	56	1038.52	ATG8KO_UNT.lif - Image006-1	51	17.247	0.338	1.66073			56	768.274	ATG8KO_LLOMe.lif - Image006-6	2	0.513	0.257	0.0667731			56	1015.73	ATG8KO_45min.lif - Image006-12	3	0.993	0.331	0.0977627			56	426.063	ATG8KO_90min.lif - Image006-6	12	3.211	0.268	0.753644
	57	846.068	ATG8KO_UNT.lif - Image007-9	23	11.123	0.484	1.31467			57	809.207	ATG8KO_LLOMe.lif - Image006-5	1	0.199	0.199	0.024592			57	627.102	ATG8KO_45min.lif - Image006-11	3	0.877	0.292	0.13985			57	427.155	ATG8KO_90min.lif - Image006-5	13	3.459	0.266	0.809776
	58	1026.35	ATG8KO_UNT.lif - Image007-8	20	11.322	0.566	1.10313			58	1013.27	ATG8KO_LLOMe.lif - Image006-4	2	0.48	0.24	0.0473711			58	697.316	ATG8KO_45min.lif - Image006-10	3	1.241	0.414	0.177968			58	483.697	ATG8KO_90min.lif - Image006-4	5	1.076	0.215	0.222453
	59	900.855	ATG8KO_UNT.lif - Image007-7	39	29.876	0.766	3.3164			59	533.336	ATG8KO_LLOMe.lif - Image006-3	2	0.546	0.273	0.102374			59	652.543	ATG8KO_45min.lif - Image006-9	5	1.192	0.238	0.18267			59	501.424	ATG8KO_90min.lif - Image006-3	12	4.949	0.412	0.986989
	60	918.896	ATG8KO_UNT.lif - Image007-6	44	19.432	0.442	2.11471			60	743.661	ATG8KO_LLOMe.lif - Image006-2	1	0.248	0.248	0.0333485			60	710.276	ATG8KO_45min.lif - Image006-8	6	1.837	0.306	0.258632			60	744.422	ATG8KO_90min.lif - Image006-2	7	2.152	0.307	0.289083
	AVG:	859.028		36.4833	17.278	0.471683	2.01481			AVG:	803.731		1.5	0.405267	0.275143	0.0504689			AVG:	781.987		7.16667	2.53548	0.335983	0.322108			AVG:	731.862		10.75	3.71698	0.342317	0.504034
	ATG8KO_UNT_R2									ATG8KO_LLOMe_R2									ATG8KO_45min REC_R2									ATG8KO_90min REC_R2
	Cell #	AREA		Count	Total Area	Avg Size	%Cell Area			Cell #	AREA		Count	Total Area	Avg Size	%Cell Area			Cell #	AREA		Count	Total Area	Avg Size	%Cell Area			Cell #	AREA		Count	Total Area	Avg Size	%Cell Area
	1	921.294	ATG8KO_UNT_R2.lif - Image001-6	55	28.634	0.521	3.10802			1	694.543	ATG8KO_LLOMe_R2.lif - Image001-3	5	1.544	0.309	0.222304			1	428.087	ATG8KO_45min_R2.lif - Image001-3	4	1.062	0.266	0.24808			1	528.481	ATG8KO_90min_R2.lif - Image001-7	9	3.22	0.358	0.609293
	2	902.702	ATG8KO_UNT_R2.lif - Image001-5	50	20.816	0.416	2.30597			2	615.264	ATG8KO_LLOMe_R2.lif - Image001-2	2	0.448	0.224	0.0728143			2	494.186	ATG8KO_45min_R2.lif - Image001-2	3	1.062	0.354	0.214899			2	819.389	ATG8KO_90min_R2.lif - Image001-6	23	8.217	0.357	1.00282
	3	882.716	ATG8KO_UNT_R2.lif - Image001-4	63	52.471	0.833	5.94427			3	662.49	ATG8KO_LLOMe_R2.lif - Image001-1	1	0.266	0.266	0.0401515			3	366.436	ATG8KO_45min_R2.lif - Image001-1	5	4.565	0.913	1.24578			3	397.627	ATG8KO_90min_R2.lif - Image001-5	7	3.021	0.432	0.759757
	4	877.637	ATG8KO_UNT_R2.lif - Image001-3	51	42.678	0.837	4.86283			4	584.023	ATG8KO_LLOMe_R2.lif - Image002-9	1	0.415	0.415	0.0710588			4	374.122	ATG8KO_45min_R2.lif - Image002-8	1	0.564	0.564	0.150753			4	372.727	ATG8KO_90min_R2.lif - Image001-4	9	2.49	0.277	0.668049
	5	740.989	ATG8KO_UNT_R2.lif - Image001-2	38	29.099	0.766	3.92705			5	588.24	ATG8KO_LLOMe_R2.lif - Image002-8	0	0	NaN	0			5	522.123	ATG8KO_45min_R2.lif - Image002-7	8	2.623	0.328	0.502372			5	378.471	ATG8KO_90min_R2.lif - Image001-3	9	3.951	0.439	1.04394
	6	800.299	ATG8KO_UNT_R2.lif - Image001-1	25	10.856	0.434	1.35649			6	478.931	ATG8KO_LLOMe_R2.lif - Image002-7	7	2.39	0.341	0.499028			6	525.062	ATG8KO_45min_R2.lif - Image002-6	11	3.851	0.35	0.733437			6	416.6	ATG8KO_90min_R2.lif - Image001-2	7	3.137	0.448	0.753
	7	1130.98	ATG8KO_UNT_R2.lif - Image002-8	43	31.124	0.724	2.75195			7	752.908	ATG8KO_LLOMe_R2.lif - Image002-6	3	1.328	0.443	0.176383			7	578.662	ATG8KO_45min_R2.lif - Image002-5	5	2.772	0.554	0.479036			7	407.686	ATG8KO_90min_R2.lif - Image001-1	6	2.424	0.404	0.594575
	8	1079.47	ATG8KO_UNT_R2.lif - Image002-7	56	34.228	0.611	3.17081			8	497.191	ATG8KO_LLOMe_R2.lif - Image002-5	2	0.481	0.241	0.0967435			8	687.704	ATG8KO_45min_R2.lif - Image002-4	4	0.88	0.22	0.127962			8	578.96	ATG8KO_90min_R2.lif - Image002-6	9	3.801	0.422	0.656522
	9	718.895	ATG8KO_UNT_R2.lif - Image002-6	41	23.405	0.571	3.25569			9	439.242	ATG8KO_LLOMe_R2.lif - Image002-4	2	0.681	0.34	0.15504			9	501.407	ATG8KO_45min_R2.lif - Image002-3	2	0.747	0.373	0.148981			9	999.428	ATG8KO_90min_R2.lif - Image002-5	20	9.329	0.466	0.933434
	10	561.747	ATG8KO_UNT_R2.lif - Image002-5	32	17.994	0.562	3.20322			10	471.976	ATG8KO_LLOMe_R2.lif - Image002-3	0	0	NaN	0			10	777.774	ATG8KO_45min_R2.lif - Image002-2	1	0.216	0.216	0.0277716			10	556.236	ATG8KO_90min_R2.lif - Image002-4	21	7.652	0.364	1.37568
	11	844.803	ATG8KO_UNT_R2.lif - Image002-4	53	23.721	0.448	2.80787			11	641.026	ATG8KO_LLOMe_R2.lif - Image002-2	3	2.075	0.692	0.3237			11	500.411	ATG8KO_45min_R2.lif - Image002-1	11	5.66	0.515	1.13107			11	458.398	ATG8KO_90min_R2.lif - Image002-3	10	3.42	0.342	0.746077
	12	759.298	ATG8KO_UNT_R2.lif - Image002-3	62	22.31	0.36	2.93824			12	581.251	ATG8KO_LLOMe_R2.lif - Image002-1	8	2.739	0.342	0.471225			12	600.225	ATG8KO_45min_R2.lif - Image003-7	7	3.32	0.474	0.553126			12	478.334	ATG8KO_90min_R2.lif - Image002-2	7	2.307	0.33	0.482299
	13	985.352	ATG8KO_UNT_R2.lif - Image002-2	67	29.979	0.447	3.04247			13	872.657	ATG8KO_LLOMe_R2.lif - Image003-11	6	2.191	0.365	0.251072			13	693.863	ATG8KO_45min_R2.lif - Image003-6	9	4.2	0.467	0.605307			13	429.365	ATG8KO_90min_R2.lif - Image002-1	3	0.714	0.238	0.166292
	14	772.761	ATG8KO_UNT_R2.lif - Image002-1	62	24.302	0.392	3.14483			14	504.711	ATG8KO_LLOMe_R2.lif - Image003-10	5	1.046	0.209	0.207247			14	630.037	ATG8KO_45min_R2.lif - Image003-5	3	1.494	0.498	0.237129			14	540.964	ATG8KO_90min_R2.lif - Image003-6	10	3.088	0.309	0.570833
	15	837.549	ATG8KO_UNT_R2.lif - Image003-9	43	25.995	0.605	3.1037			15	601.619	ATG8KO_LLOMe_R2.lif - Image003-9	1	0.166	0.166	0.0275922			15	664.448	ATG8KO_45min_R2.lif - Image003-4	4	0.996	0.249	0.149899			15	460.489	ATG8KO_90min_R2.lif - Image003-5	5	1.245	0.249	0.270365
	16	1082.78	ATG8KO_UNT_R2.lif - Image003-8	62	33.332	0.538	3.07839			16	731.975	ATG8KO_LLOMe_R2.lif - Image003-8	3	0.697	0.232	0.0952218			16	615.662	ATG8KO_45min_R2.lif - Image003-3	6	1.859	0.31	0.301951			16	510.105	ATG8KO_90min_R2.lif - Image003-4	13	4.93	0.379	0.966468
	17	566.312	ATG8KO_UNT_R2.lif - Image003-7	24	17.828	0.743	3.14809			17	764.262	ATG8KO_LLOMe_R2.lif - Image003-7	10	3.22	0.322	0.421321			17	719.758	ATG8KO_45min_R2.lif - Image003-2	5	2.009	0.402	0.279122			17	419.455	ATG8KO_90min_R2.lif - Image003-3	8	3.121	0.39	0.744061
	18	611.529	ATG8KO_UNT_R2.lif - Image003-6	29	18.907	0.652	3.09176			18	649.409	ATG8KO_LLOMe_R2.lif - Image003-6	0	0	NaN	0			18	648.729	ATG8KO_45min_R2.lif - Image003-1	5	1.511	0.302	0.232917			18	497.241	ATG8KO_90min_R2.lif - Image003-2	11	3.552	0.323	0.714342
	19	568.968	ATG8KO_UNT_R2.lif - Image003-5	43	17.181	0.4	3.01968			19	760.543	ATG8KO_LLOMe_R2.lif - Image003-5	0	0	NaN	0			19	483.131	ATG8KO_45min_R2.lif - Image004-7	2	1.046	0.523	0.216504			19	435.175	ATG8KO_90min_R2.lif - Image003-1	8	2.141	0.268	0.491986
	20	825.979	ATG8KO_UNT_R2.lif - Image003-4	54	24.684	0.457	2.98845			20	983.044	ATG8KO_LLOMe_R2.lif - Image003-4	9	2.473	0.275	0.251566			20	410.873	ATG8KO_45min_R2.lif - Image004-6	4	1.013	0.253	0.246548			20	476.923	ATG8KO_90min_R2.lif - Image004-11	9	3.37	0.374	0.706613
	21	592.489	ATG8KO_UNT_R2.lif - Image003-2	41	22.891	0.558	3.86353			21	698.461	ATG8KO_LLOMe_R2.lif - Image003-3	0	0	NaN	0			21	1226.14	ATG8KO_45min_R2.lif - Image004-5	9	6.507	0.723	0.530688			21	893.506	ATG8KO_90min_R2.lif - Image004-10	29	9.279	0.32	1.03849
	22	666.092	ATG8KO_UNT_R2.lif - Image003-1	48	22.891	0.477	3.43661			22	668.465	ATG8KO_LLOMe_R2.lif - Image003-2	4	1.062	0.266	0.158871			22	754.435	ATG8KO_45min_R2.lif - Image004-4	3	1.079	0.36	0.143021			22	693.182	ATG8KO_90min_R2.lif - Image004-9	20	7.271	0.364	1.04893
	23	867.827	ATG8KO_UNT_R2.lif - Image004-10	46	21.895	0.476	2.52297			23	441.632	ATG8KO_LLOMe_R2.lif - Image003-1	4	0.863	0.216	0.195412			23	663.552	ATG8KO_45min_R2.lif - Image004-3	12	4.332	0.361	0.65285			23	534.49	ATG8KO_90min_R2.lif - Image004-8	15	4.449	0.297	0.832382
	24	895.282	ATG8KO_UNT_R2.lif - Image004-9	26	14.973	0.576	1.67243			24	738.134	ATG8KO_LLOMe_R2.lif - Image004-7	2	0.398	0.199	0.0539197			24	716.322	ATG8KO_45min_R2.lif - Image004-2	11	3.204	0.291	0.447285			24	454.796	ATG8KO_90min_R2.lif - Image004-7	4	0.813	0.203	0.178761
	25	1075.65	ATG8KO_UNT_R2.lif - Image004-8	61	29.68	0.487	2.75925			25	730.017	ATG8KO_LLOMe_R2.lif - Image004-6	0	0	NaN	0			25	919.8	ATG8KO_45min_R2.lif - Image004-1	10	3.918	0.392	0.425962			25	707.856	ATG8KO_90min_R2.lif - Image004-6	17	7.968	0.469	1.12565
	26	950.609	ATG8KO_UNT_R2.lif - Image004-7	63	31.838	0.505	3.34922			26	602.366	ATG8KO_LLOMe_R2.lif - Image004-5	4	1.494	0.373	0.248022			26	702.81	ATG8KO_45min_R2.lif - Image005-8	9	2.523	0.28	0.358987			26	608.607	ATG8KO_90min_R2.lif - Image004-5	18	5.743	0.319	0.94363
	27	727.543	ATG8KO_UNT_R2.lif - Image004-6	39	19.637	0.504	2.69908			27	741.138	ATG8KO_LLOMe_R2.lif - Image004-4	8	3.237	0.405	0.436761			27	586.38	ATG8KO_45min_R2.lif - Image005-7	8	2.706	0.338	0.461475			27	638.918	ATG8KO_90min_R2.lif - Image004-4	14	3.768	0.269	0.589747
	28	614.052	ATG8KO_UNT_R2.lif - Image004-5	34	15.869	0.467	2.58431			28	500.561	ATG8KO_LLOMe_R2.lif - Image004-3	1	0.415	0.415	0.082907			28	645.392	ATG8KO_45min_R2.lif - Image005-6	12	4.233	0.353	0.65588			28	527.585	ATG8KO_90min_R2.lif - Image004-3	11	3.851	0.35	0.72993
	29	826.776	ATG8KO_UNT_R2.lif - Image004-4	34	16.118	0.474	1.9495			29	291.539	ATG8KO_LLOMe_R2.lif - Image004-2	1	0.647	0.647	0.221926			29	798.307	ATG8KO_45min_R2.lif - Image005-5	7	1.909	0.273	0.239131			29	456.256	ATG8KO_90min_R2.lif - Image004-2	4	2.656	0.664	0.582129
	30	954.609	ATG8KO_UNT_R2.lif - Image004-3	28	10.458	0.373	1.09553			30	399.934	ATG8KO_LLOMe_R2.lif - Image004-1	5	1.179	0.236	0.294799			30	945.23	ATG8KO_45min_R2.lif - Image005-4	22	8.632	0.392	0.913217			30	432.618	ATG8KO_90min_R2.lif - Image004-1	10	5.66	0.566	1.30831
	31	871.611	ATG8KO_UNT_R2.lif - Image004-2	36	30.709	0.853	3.52325			31	559.406	ATG8KO_LLOMe_R2.lif - Image005-11	1	0.232	0.232	0.0414726			31	897.905	ATG8KO_45min_R2.lif - Image005-3	5	1.527	0.305	0.170063			31	675.968	ATG8KO_90min_R2.lif - Image005-6	10	3.718	0.372	0.550026
	32	1013.14	ATG8KO_UNT_R2.lif - Image004-1	66	38.362	0.581	3.78645			32	979.06	ATG8KO_LLOMe_R2.lif - Image005-10	4	1.029	0.257	0.105101			32	899.748	ATG8KO_45min_R2.lif - Image005-2	3	0.714	0.238	0.0793556			32	490.534	ATG8KO_90min_R2.lif - Image005-5	16	5.727	0.358	1.1675
	33	1200.85	ATG8KO_UNT_R2.lif - Image005-12	73	35.141	0.481	2.92635			33	761.639	ATG8KO_LLOMe_R2.lif - Image005-9	0	0	NaN	0			33	749.206	ATG8KO_45min_R2.lif - Image005-1	11	4.598	0.418	0.613716			33	391.302	ATG8KO_90min_R2.lif - Image005-4	5	1.278	0.256	0.326602
	34	818.924	ATG8KO_UNT_R2.lif - Image005-11	50	26.676	0.534	3.25745			34	777.807	ATG8KO_LLOMe_R2.lif - Image005-8	4	0.896	0.224	0.115196			34	697.814	ATG8KO_45min_R2.lif - Image006-15	7	2.175	0.311	0.311688			34	622.7	ATG8KO_90min_R2.lif - Image005-3	16	4.98	0.311	0.799743
	35	641.823	ATG8KO_UNT_R2.lif - Image005-10	26	19.322	0.743	3.01049			35	653.576	ATG8KO_LLOMe_R2.lif - Image005-7	1	0.349	0.349	0.0533985			35	526.224	ATG8KO_45min_R2.lif - Image006-14	3	0.73	0.243	0.138724			35	796.05	ATG8KO_90min_R2.lif - Image005-2	19	5.727	0.301	0.719427
	36	967.092	ATG8KO_UNT_R2.lif - Image005-9	47	23.505	0.5	2.43048			36	481.571	ATG8KO_LLOMe_R2.lif - Image005-6	0	0	NaN	0			36	639.566	ATG8KO_45min_R2.lif - Image006-13	3	0.714	0.238	0.111638			36	619.762	ATG8KO_90min_R2.lif - Image005-1	12	5.694	0.474	0.91874
	37	577.301	ATG8KO_UNT_R2.lif - Image005-8	31	19.72	0.636	3.4159			37	615.231	ATG8KO_LLOMe_R2.lif - Image005-5	1	0.315	0.315	0.0512003			37	546.276	ATG8KO_45min_R2.lif - Image006-12	12	4.465	0.372	0.817352			37	774.819	ATG8KO_90min_R2.lif - Image006-5	27	10.159	0.376	1.31114
	38	615.065	ATG8KO_UNT_R2.lif - Image005-7	38	24.318	0.64	3.95373			38	640.728	ATG8KO_LLOMe_R2.lif - Image005-4	2	0.365	0.183	0.0569665			38	553.829	ATG8KO_45min_R2.lif - Image006-11	1	0.199	0.199	0.0359317			38	781.459	ATG8KO_90min_R2.lif - Image006-4	12	5.461	0.455	0.698821
	39	607.528	ATG8KO_UNT_R2.lif - Image005-6	31	18.592	0.6	3.06027			39	828.569	ATG8KO_LLOMe_R2.lif - Image005-3	0	0	NaN	0			39	527.153	ATG8KO_45min_R2.lif - Image006-10	5	1.112	0.222	0.210944			39	866.482	ATG8KO_90min_R2.lif - Image006-3	18	6.49	0.361	0.749006
	40	668.781	ATG8KO_UNT_R2.lif - Image005-5	57	35.025	0.614	5.23714			40	983.974	ATG8KO_LLOMe_R2.lif - Image005-2	9	4.15	0.461	0.421759			40	536.598	ATG8KO_45min_R2.lif - Image006-9	6	1.909	0.318	0.35576			40	664.681	ATG8KO_90min_R2.lif - Image006-2	9	3.503	0.389	0.52702
	41	863.926	ATG8KO_UNT_R2.lif - Image005-4	49	40.702	0.831	4.71128			41	710.446	ATG8KO_LLOMe_R2.lif - Image005-1	4	1.029	0.257	0.144839			41	602.217	ATG8KO_45min_R2.lif - Image006-8	7	2.39	0.341	0.396867			41	628.079	ATG8KO_90min_R2.lif - Image006-1	8	2.822	0.353	0.449307
	42	677.861	ATG8KO_UNT_R2.lif - Image005-3	32	20.55	0.642	3.03159			42	606.217	ATG8KO_LLOMe_R2.lif - Image006-11	2	0.432	0.216	0.0712616			42	609.471	ATG8KO_45min_R2.lif - Image006-7	12	5.295	0.441	0.868786			42	513.508	ATG8KO_90min_R2.lif - Image007-10	12	5.694	0.474	1.10884
	43	1003.5	ATG8KO_UNT_R2.lif - Image005-2	70	51.376	0.734	5.11971			43	670.142	ATG8KO_LLOMe_R2.lif - Image006-10	1	0.249	0.249	0.0371563			43	462.83	ATG8KO_45min_R2.lif - Image006-6	3	0.697	0.232	0.150595			43	480.01	ATG8KO_90min_R2.lif - Image007-9	13	4.332	0.333	0.902481
	44	877.205	ATG8KO_UNT_R2.lif - Image005-1	45	21.994	0.489	2.50728			44	363.73	ATG8KO_LLOMe_R2.lif - Image006-9	0	0	NaN	0			44	487.414	ATG8KO_45min_R2.lif - Image006-5	1	0.199	0.199	0.0408277			44	864.739	ATG8KO_90min_R2.lif - Image007-8	16	5.146	0.322	0.595093
	45	1095.32	ATG8KO_UNT_R2.lif - Image006-9	44	21.878	0.497	1.9974			45	674.026	ATG8KO_LLOMe_R2.lif - Image006-8	5	1.228	0.246	0.182189			45	474.864	ATG8KO_45min_R2.lif - Image006-4	4	2.208	0.552	0.464975			45	429.946	ATG8KO_90min_R2.lif - Image007-7	7	2.357	0.337	0.548208
	46	955.721	ATG8KO_UNT_R2.lif - Image006-8	40	27.489	0.687	2.87626			46	748.774	ATG8KO_LLOMe_R2.lif - Image006-7	4	0.963	0.241	0.12861			46	612.093	ATG8KO_45min_R2.lif - Image006-3	13	4.698	0.361	0.76753			46	534.689	ATG8KO_90min_R2.lif - Image007-6	10	4.034	0.403	0.754457
	47	1005.59	ATG8KO_UNT_R2.lif - Image006-7	42	23.356	0.556	2.32262			47	932.93	ATG8KO_LLOMe_R2.lif - Image006-6	2	0.813	0.407	0.0871448			47	426.194	ATG8KO_45min_R2.lif - Image006-2	4	1.361	0.34	0.319338			47	409.943	ATG8KO_90min_R2.lif - Image007-5	5	1.627	0.325	0.396884
	48	588.621	ATG8KO_UNT_R2.lif - Image006-6	23	9.678	0.421	1.64418			48	719.725	ATG8KO_LLOMe_R2.lif - Image006-5	10	2.971	0.297	0.412797			48	608.292	ATG8KO_45min_R2.lif - Image006-1	5	1.477	0.295	0.242811			48	337.088	ATG8KO_90min_R2.lif - Image007-4	6	2.772	0.462	0.822337
	49	990.415	ATG8KO_UNT_R2.lif - Image006-5	66	40.121	0.608	4.05093			49	604.258	ATG8KO_LLOMe_R2.lif - Image006-4	4	1.195	0.299	0.197763			49	683.256	ATG8KO_45min_R2.lif - Image007-13	7	2.324	0.332	0.340136			49	762.701	ATG8KO_90min_R2.lif - Image007-3	16	5.611	0.351	0.735675
	50	1148.99	ATG8KO_UNT_R2.lif - Image006-4	40	25.48	0.637	2.2176			50	457.833	ATG8KO_LLOMe_R2.lif - Image006-3	3	1.61	0.537	0.351657			50	577.865	ATG8KO_45min_R2.lif - Image007-12	3	1.195	0.398	0.206796			50	364.942	ATG8KO_90min_R2.lif - Image007-2	6	3.42	0.57	0.937135
	51	1015.26	ATG8KO_UNT_R2.lif - Image006-3	64	42.91	0.67	4.22649			51	433.183	ATG8KO_LLOMe_R2.lif - Image006-2	1	0.232	0.232	0.053557			51	701.117	ATG8KO_45min_R2.lif - Image007-11	8	2.706	0.338	0.385956			51	578.462	ATG8KO_90min_R2.lif - Image007-1	7	1.992	0.285	0.344361
	52	867.694	ATG8KO_UNT_R2.lif - Image006-2	36	19.09	0.53	2.20008			52	708.636	ATG8KO_LLOMe_R2.lif - Image006-1	2	0.515	0.257	0.0726748			52	445.301	ATG8KO_45min_R2.lif - Image007-10	7	2.556	0.365	0.573994			52	431.722	ATG8KO_90min_R2.lif - Image008-10	4	1.677	0.419	0.388444
	53	947.206	ATG8KO_UNT_R2.lif - Image006-1	37	14.226	0.384	1.50189			53	600.889	ATG8KO_LLOMe_R2.lif - Image007-11	2	0.448	0.224	0.0745562			53	585.8	ATG8KO_45min_R2.lif - Image007-9	2	0.398	0.199	0.0679413			53	757.24	ATG8KO_90min_R2.lif - Image008-9	7	3.137	0.448	0.414268
	54	481.405	ATG8KO_UNT_R2.lif - Image007-9	17	11.836	0.696	2.45864			54	519.8	ATG8KO_LLOMe_R2.lif - Image007-10	1	0.266	0.266	0.0511735			54	453.053	ATG8KO_45min_R2.lif - Image007-8	1	0.282	0.282	0.0622444			54	546.956	ATG8KO_90min_R2.lif - Image008-8	6	2.855	0.476	0.52198
	55	1119.39	ATG8KO_UNT_R2.lif - Image007-8	60	35.44	0.591	3.166			55	659.452	ATG8KO_LLOMe_R2.lif - Image007-9	3	0.531	0.177	0.0805214			55	508.528	ATG8KO_45min_R2.lif - Image007-7	2	0.647	0.324	0.12723			55	573.35	ATG8KO_90min_R2.lif - Image008-7	16	4.565	0.285	0.796198
	56	1055.63	ATG8KO_UNT_R2.lif - Image007-7	85	51.907	0.611	4.91714			56	728.257	ATG8KO_LLOMe_R2.lif - Image007-8	0	0	NaN	0			56	425.58	ATG8KO_45min_R2.lif - Image007-6	2	0.681	0.34	0.160017			56	524.248	ATG8KO_90min_R2.lif - Image008-6	7	2.49	0.356	0.474966
	57	859.809	ATG8KO_UNT_R2.lif - Image007-6	73	33.382	0.457	3.88249			57	608.076	ATG8KO_LLOMe_R2.lif - Image007-7	1	0.199	0.199	0.0327262			57	739.645	ATG8KO_45min_R2.lif - Image007-5	2	0.432	0.216	0.0584064			57	457.485	ATG8KO_90min_R2.lif - Image008-5	1	0.531	0.531	0.116069
	58	1145.87	ATG8KO_UNT_R2.lif - Image007-5	69	30.427	0.441	2.65536			58	731.71	ATG8KO_LLOMe_R2.lif - Image007-6	2	0.598	0.299	0.0817264			58	582.994	ATG8KO_45min_R2.lif - Image007-4	4	1.112	0.278	0.19074			58	534.872	ATG8KO_90min_R2.lif - Image008-4	9	3.154	0.35	0.589674
	59	818.31	ATG8KO_UNT_R2.lif - Image007-4	32	31.871	0.996	3.89473			59	725.402	ATG8KO_LLOMe_R2.lif - Image007-5	2	0.531	0.266	0.0732008			59	424.75	ATG8KO_45min_R2.lif - Image007-3	4	3.851	0.963	0.906651			59	546.342	ATG8KO_90min_R2.lif - Image008-3	7	1.76	0.251	0.322143
	60	734.001	ATG8KO_UNT_R2.lif - Image007-3	52	36.801	0.708	5.01375			60	713.284	ATG8KO_LLOMe_R2.lif - Image007-4	2	0.697	0.349	0.097717			60	674.309	ATG8KO_45min_R2.lif - Image007-2	4	1.112	0.278	0.16491			60	449.218	ATG8KO_90min_R2.lif - Image008-2	5	1.577	0.315	0.351054
	AVG:	847.947		46.7333	26.628	0.576367	3.15299			AVG:	648.098		2.83333	0.8883	0.305673	0.135857			AVG:	614.016		5.9	2.23762	0.363867	0.366718			AVG:	558.653		10.9667	4.01463	0.371483	0.699533
	ATG8KO_UNT_R3									ATG8KO_LLOMe_R3									ATG8KO_45min REC_R3									ATG8KO_90min REC_R3
	Cell #	AREA		Count	Total Area	Avg Size	%Cell Area			Cell #	AREA		Count	Total Area	Avg Size	%Cell Area			Cell #	AREA		Count	Total Area	Avg Size	%Cell Area			Cell #	AREA		Count	Total Area	Avg Size	%Cell Area
	1	745.471	ATG8KO_UNT_R3.lif - Image001-10	40	29.713	0.743	3.9858			1	592.39	ATG8KO_LLOMe_R3.lif - Image002-7	2	0.481	0.241	0.0811965			1	574.562	ATG8KO_45min_R3.lif - Image001-3	5	2.241	0.448	0.390036			1	799.918	ATG8KO_90min_R3.lif - Image001-5	13	6.275	0.483	0.784455
	2	663.801	ATG8KO_UNT_R3.lif - Image001-9	52	24.053	0.463	3.62353			2	651.982	ATG8KO_LLOMe_R3.lif - Image002-6	1	0.166	0.166	0.0254608			2	663.32	ATG8KO_45min_R3.lif - Image001-2	6	1.909	0.318	0.287795			2	787.02	ATG8KO_90min_R3.lif - Image001-4	10	3.536	0.354	0.44929
	3	784.58	ATG8KO_UNT_R3.lif - Image001-8	57	28.867	0.506	3.67929			3	645.674	ATG8KO_LLOMe_R3.lif - Image002-5	0	0	NaN	0			3	795.851	ATG8KO_45min_R3.lif - Image001-1	3	1.677	0.559	0.210718			3	883.165	ATG8KO_90min_R3.lif - Image001-3	15	5.528	0.369	0.625931
	4	856.522	ATG8KO_UNT_R3.lif - Image001-7	36	17.778	0.494	2.0756			4	677.064	ATG8KO_LLOMe_R3.lif - Image002-4	2	0.564	0.282	0.0833008			4	833.067	ATG8KO_45min_R3.lif - Image002-9	7	3.038	0.434	0.364677			4	808.433	ATG8KO_90min_R3.lif - Image001-2	11	4.283	0.389	0.52979
	5	644.678	ATG8KO_UNT_R3.lif - Image001-6	47	20.135	0.428	3.12326			5	643.798	ATG8KO_LLOMe_R3.lif - Image002-3	8	2.473	0.309	0.384127			5	754.518	ATG8KO_45min_R3.lif - Image002-8	12	4.947	0.412	0.65565			5	847.376	ATG8KO_90min_R3.lif - Image001-1	9	3.884	0.432	0.458356
	6	736.109	ATG8KO_UNT_R3.lif - Image001-5	52	29.165	0.561	3.96205			6	542.242	ATG8KO_LLOMe_R3.lif - Image002-2	2	0.548	0.274	0.101062			6	871.844	ATG8KO_45min_R3.lif - Image002-7	18	5.909	0.328	0.677759			6	853.933	ATG8KO_90min_R3.lif - Image002-11	16	5.544	0.347	0.649231
	7	578.048	ATG8KO_UNT_R3.lif - Image001-4	33	19.289	0.585	3.33692			7	717.783	ATG8KO_LLOMe_R3.lif - Image002-1	1	0.531	0.531	0.0739778			7	719.891	ATG8KO_45min_R3.lif - Image002-6	13	4.996	0.384	0.693994			7	954.725	ATG8KO_90min_R3.lif - Image002-10	15	5.212	0.347	0.545916
	8	642.587	ATG8KO_UNT_R3.lif - Image001-3	22	11.122	0.506	1.73082			8	652.563	ATG8KO_LLOMe_R3.lif - Image003-7	7	1.71	0.244	0.262044			8	845.135	ATG8KO_45min_R3.lif - Image002-5	10	3.254	0.325	0.385027			8	684.102	ATG8KO_90min_R3.lif - Image002-9	16	4.83	0.302	0.706035
	9	686.742	ATG8KO_UNT_R3.lif - Image001-2	47	22.692	0.483	3.3043			9	612.027	ATG8KO_LLOMe_R3.lif - Image003-6	14	4.316	0.308	0.705198			9	846.894	ATG8KO_45min_R3.lif - Image002-4	14	4.017	0.287	0.474321			9	754.252	ATG8KO_90min_R3.lif - Image002-8	19	6.557	0.345	0.869338
	10	578.213	ATG8KO_UNT_R3.lif - Image001-1	37	14.541	0.393	2.51482			10	707.69	ATG8KO_LLOMe_R3.lif - Image003-5	3	0.664	0.221	0.0938264			10	760.062	ATG8KO_45min_R3.lif - Image002-3	11	3.984	0.362	0.524168			10	1108.11	ATG8KO_90min_R3.lif - Image002-7	13	3.835	0.295	0.346086
	11	808.5	ATG8KO_UNT_R3.lif - Image002-8	35	14.491	0.414	1.79233			11	578.678	ATG8KO_LLOMe_R3.lif - Image003-4	4	0.996	0.249	0.172116			11	844.405	ATG8KO_45min_R3.lif - Image002-2	9	2.556	0.284	0.302698			11	769.872	ATG8KO_90min_R3.lif - Image002-6	10	3.287	0.329	0.426954
	12	890.385	ATG8KO_UNT_R3.lif - Image002-7	56	26.227	0.468	2.94558			12	630.137	ATG8KO_LLOMe_R3.lif - Image003-3	1	0.714	0.714	0.113309			12	902.968	ATG8KO_45min_R3.lif - Image002-1	3	0.979	0.326	0.10842			12	839.242	ATG8KO_90min_R3.lif - Image002-5	16	6.988	0.437	0.832656
	13	719.443	ATG8KO_UNT_R3.lif - Image002-6	46	16.301	0.354	2.26578			13	556.352	ATG8KO_LLOMe_R3.lif - Image003-2	3	1.345	0.448	0.241753			13	654.937	ATG8KO_45min_R3.lif - Image003-7	17	7.553	0.444	1.15324			13	633.374	ATG8KO_90min_R3.lif - Image002-4	8	2.955	0.369	0.466549
	14	692.834	ATG8KO_UNT_R3.lif - Image002-5	43	18.957	0.441	2.73615			14	955.987	ATG8KO_LLOMe_R3.lif - Image003-1	5	1.909	0.382	0.199689			14	723.261	ATG8KO_45min_R3.lif - Image003-6	6	1.328	0.221	0.183613			14	645.807	ATG8KO_90min_R3.lif - Image002-3	12	3.353	0.279	0.519195
	15	616.857	ATG8KO_UNT_R3.lif - Image002-4	23	13.578	0.59	2.20116			15	604.242	ATG8KO_LLOMe_R3.lif - Image004-9	2	0.581	0.29	0.0961535			15	485.156	ATG8KO_45min_R3.lif - Image003-5	2	0.83	0.415	0.171079			15	597.353	ATG8KO_90min_R3.lif - Image002-2	11	4.283	0.389	0.716996
	16	493.439	ATG8KO_UNT_R3.lif - Image002-3	29	17.745	0.612	3.59619			16	483.065	ATG8KO_LLOMe_R3.lif - Image004-8	2	0.581	0.29	0.120274			16	470.233	ATG8KO_45min_R3.lif - Image003-4	4	1.112	0.278	0.236479			16	740.458	ATG8KO_90min_R3.lif - Image002-1	11	3.038	0.276	0.410287
	17	941.047	ATG8KO_UNT_R3.lif - Image002-2	48	16.749	0.349	1.77983			17	678.608	ATG8KO_LLOMe_R3.lif - Image004-7	13	3.951	0.304	0.582221			17	813.712	ATG8KO_45min_R3.lif - Image003-3	7	2.971	0.424	0.365117			17	635.515	ATG8KO_90min_R3.lif - Image003-9	3	0.647	0.216	0.101807
	18	861.469	ATG8KO_UNT_R3.lif - Image002-1	48	18.741	0.39	2.17547			18	656.68	ATG8KO_LLOMe_R3.lif - Image004-6	4	1.677	0.419	0.255376			18	932.748	ATG8KO_45min_R3.lif - Image003-2	12	4.233	0.353	0.45382			18	605.138	ATG8KO_90min_R3.lif - Image003-8	10	3.154	0.315	0.521203
	19	898.552	ATG8KO_UNT_R3.lif - Image003-9	40	35.424	0.886	3.94234			19	768.528	ATG8KO_LLOMe_R3.lif - Image004-5	0	0	NaN	0			19	784.414	ATG8KO_45min_R3.lif - Image003-1	10	2.639	0.264	0.336429			19	653.708	ATG8KO_90min_R3.lif - Image003-7	6	1.859	0.31	0.284378
	20	1060.76	ATG8KO_UNT_R3.lif - Image003-8	39	16.284	0.418	1.53512			20	609.57	ATG8KO_LLOMe_R3.lif - Image004-4	2	0.697	0.349	0.114343			20	765.075	ATG8KO_45min_R3.lif - Image004-11	10	3.237	0.324	0.423096			20	719.111	ATG8KO_90min_R3.lif - Image003-6	8	3.021	0.378	0.420102
	21	762.768	ATG8KO_UNT_R3.lif - Image003-7	43	14.242	0.331	1.86715			21	579.027	ATG8KO_LLOMe_R3.lif - Image004-3	1	0.183	0.183	0.0316047			21	835.64	ATG8KO_45min_R3.lif - Image004-10	12	3.735	0.311	0.446963			21	687.339	ATG8KO_90min_R3.lif - Image003-5	5	2.59	0.518	0.376816
	22	915.467	ATG8KO_UNT_R3.lif - Image003-6	59	26.792	0.454	2.92659			22	618.517	ATG8KO_LLOMe_R3.lif - Image004-2	3	0.697	0.232	0.112689			22	740.989	ATG8KO_45min_R3.lif - Image004-9	6	2.739	0.456	0.369641			22	607.977	ATG8KO_90min_R3.lif - Image003-4	9	2.839	0.315	0.466958
	23	835.391	ATG8KO_UNT_R3.lif - Image003-5	62	26.958	0.435	3.22699			23	781.973	ATG8KO_LLOMe_R3.lif - Image004-1	3	1.195	0.398	0.152819			23	520.646	ATG8KO_45min_R3.lif - Image004-8	6	1.809	0.302	0.347453			23	767.15	ATG8KO_90min_R3.lif - Image003-3	18	7.204	0.4	0.93906
	24	838.478	ATG8KO_UNT_R3.lif - Image003-4	54	23.322	0.432	2.78147			24	662.722	ATG8KO_LLOMe_R3.lif - Image005-12	1	0.332	0.332	0.0500964			24	515.45	ATG8KO_45min_R3.lif - Image004-7	2	0.681	0.34	0.132118			24	839.491	ATG8KO_90min_R3.lif - Image003-2	4	1.461	0.365	0.174034
	25	743.164	ATG8KO_UNT_R3.lif - Image003-3	47	24.136	0.514	3.24774			25	496.245	ATG8KO_LLOMe_R3.lif - Image005-11	1	0.249	0.249	0.0501768			25	668.814	ATG8KO_45min_R3.lif - Image004-6	10	3.503	0.35	0.523763			25	867.644	ATG8KO_90min_R3.lif - Image003-1	17	5.312	0.312	0.612233
	26	888.941	ATG8KO_UNT_R3.lif - Image003-2	50	21.928	0.439	2.46676			26	647.251	ATG8KO_LLOMe_R3.lif - Image005-10	3	1.162	0.387	0.179528			26	758.966	ATG8KO_45min_R3.lif - Image004-5	15	5.544	0.37	0.730468			26	1123.54	ATG8KO_90min_R3.lif - Image004-7	25	9.761	0.39	0.86877
	27	554.742	ATG8KO_UNT_R3.lif - Image003-1	23	17.181	0.747	3.09712			27	458.132	ATG8KO_LLOMe_R3.lif - Image005-9	2	0.498	0.249	0.108702			27	704.022	ATG8KO_45min_R3.lif - Image004-4	6	2.639	0.44	0.374846			27	811.006	ATG8KO_90min_R3.lif - Image004-6	11	2.955	0.269	0.364362
	28	560.884	ATG8KO_UNT_R3.lif - Image004-8	31	9.429	0.304	1.6811			28	566.063	ATG8KO_LLOMe_R3.lif - Image005-8	2	0.681	0.34	0.120305			28	546.276	ATG8KO_45min_R3.lif - Image004-3	5	1.926	0.385	0.352569			28	746.318	ATG8KO_90min_R3.lif - Image004-5	8	2.706	0.338	0.36258
	29	599.66	ATG8KO_UNT_R3.lif - Image004-7	31	14.624	0.472	2.43872			29	557.862	ATG8KO_LLOMe_R3.lif - Image005-7	1	0.282	0.282	0.0505501			29	552.766	ATG8KO_45min_R3.lif - Image004-2	3	1.096	0.365	0.198276			29	704.47	ATG8KO_90min_R3.lif - Image004-4	21	7.337	0.349	1.04149
	30	518.256	ATG8KO_UNT_R3.lif - Image004-6	22	10.64	0.484	2.05304			30	409.313	ATG8KO_LLOMe_R3.lif - Image005-6	1	0.282	0.282	0.0688959			30	1011.81	ATG8KO_45min_R3.lif - Image004-1	10	3.254	0.325	0.321602			30	966.528	ATG8KO_90min_R3.lif - Image004-3	25	9.279	0.371	0.960034
	31	790.124	ATG8KO_UNT_R3.lif - Image004-5	39	16.948	0.435	2.14498			31	535.586	ATG8KO_LLOMe_R3.lif - Image005-5	7	1.743	0.249	0.325438			31	692.203	ATG8KO_45min_R3.lif - Image005-10	10	3.121	0.312	0.450879			31	863.859	ATG8KO_90min_R3.lif - Image004-2	23	7.569	0.329	0.876185
	32	721.053	ATG8KO_UNT_R3.lif - Image004-4	41	33.963	0.828	4.71019			32	477.869	ATG8KO_LLOMe_R3.lif - Image005-4	2	0.598	0.299	0.125139			32	664.465	ATG8KO_45min_R3.lif - Image005-9	11	4.648	0.423	0.69951			32	847.376	ATG8KO_90min_R3.lif - Image004-1	14	3.453	0.247	0.407493
	33	605.686	ATG8KO_UNT_R3.lif - Image004-3	25	19.339	0.774	3.19291			33	601.885	ATG8KO_LLOMe_R3.lif - Image005-3	1	0.349	0.349	0.0579845			33	633.938	ATG8KO_45min_R3.lif - Image005-8	26	9.528	0.366	1.50299			33	949.629	ATG8KO_90min_R3.lif - Image005-12	34	11.719	0.345	1.23406
	34	665.395	ATG8KO_UNT_R3.lif - Image004-2	35	19.488	0.557	2.92879			34	469.851	ATG8KO_LLOMe_R3.lif - Image005-2	1	0.199	0.199	0.0423539			34	846.496	ATG8KO_45min_R3.lif - Image005-7	8	2.606	0.326	0.307857			34	1093.68	ATG8KO_90min_R3.lif - Image005-11	12	3.403	0.284	0.311151
	35	815.355	ATG8KO_UNT_R3.lif - Image004-1	48	30.045	0.626	3.6849			35	619.513	ATG8KO_LLOMe_R3.lif - Image005-1	2	0.432	0.216	0.0697322			35	508.661	ATG8KO_45min_R3.lif - Image005-6	6	3.536	0.589	0.695158			35	1023.23	ATG8KO_90min_R3.lif - Image005-10	30	12.865	0.429	1.25729
	36	823.439	ATG8KO_UNT_R3.lif - Image005-9	61	27.572	0.452	3.3484			36	331.942	ATG8KO_LLOMe_R3.lif - Image006-11	2	0.415	0.207	0.125022			36	703.557	ATG8KO_45min_R3.lif - Image005-5	9	2.955	0.328	0.420009			36	858.83	ATG8KO_90min_R3.lif - Image005-9	10	4.299	0.43	0.500565
	37	642.056	ATG8KO_UNT_R3.lif - Image005-8	62	28.634	0.462	4.45974			37	534.175	ATG8KO_LLOMe_R3.lif - Image006-10	3	0.681	0.227	0.127486			37	599.76	ATG8KO_45min_R3.lif - Image005-4	9	2.822	0.314	0.470522			37	1280.06	ATG8KO_90min_R3.lif - Image005-8	28	9.097	0.325	0.710669
	38	699.009	ATG8KO_UNT_R3.lif - Image005-7	27	10.342	0.383	1.47952			38	647.749	ATG8KO_LLOMe_R3.lif - Image006-9	6	1.743	0.29	0.269086			38	536.051	ATG8KO_45min_R3.lif - Image005-3	6	2.175	0.362	0.405745			38	843.79	ATG8KO_90min_R3.lif - Image005-7	21	7.719	0.368	0.914801
	39	719.758	ATG8KO_UNT_R3.lif - Image005-6	30	25.613	0.854	3.55856			39	615.397	ATG8KO_LLOMe_R3.lif - Image006-8	3	1.444	0.481	0.234645			39	737.819	ATG8KO_45min_R3.lif - Image005-2	15	6.789	0.453	0.920144			39	710.711	ATG8KO_90min_R3.lif - Image005-6	12	3.851	0.321	0.541852
	40	830.511	ATG8KO_UNT_R3.lif - Image005-5	56	40.586	0.725	4.88687			40	504.511	ATG8KO_LLOMe_R3.lif - Image006-7	1	0.216	0.216	0.0428137			40	668.748	ATG8KO_45min_R3.lif - Image005-1	14	4.913	0.351	0.734656			40	894.236	ATG8KO_90min_R3.lif - Image005-5	19	8.2	0.432	0.916984
	41	632.328	ATG8KO_UNT_R3.lif - Image005-4	30	12.101	0.403	1.91372			41	539.636	ATG8KO_LLOMe_R3.lif - Image006-6	4	1.743	0.436	0.322996			41	653.692	ATG8KO_45min_R3.lif - Image006-11	16	5.943	0.371	0.909144			41	544.649	ATG8KO_90min_R3.lif - Image005-4	15	4.847	0.323	0.889931
	42	565.565	ATG8KO_UNT_R3.lif - Image005-3	47	26.958	0.574	4.76656			42	514.82	ATG8KO_LLOMe_R3.lif - Image006-5	2	0.614	0.307	0.119265			42	649.791	ATG8KO_45min_R3.lif - Image006-10	4	1.179	0.295	0.181443			42	690.941	ATG8KO_90min_R3.lif - Image005-3	20	6.905	0.345	0.999362
	43	628.245	ATG8KO_UNT_R3.lif - Image005-2	52	26.974	0.519	4.29355			43	532.863	ATG8KO_LLOMe_R3.lif - Image006-4	4	1.328	0.332	0.24922			43	702.777	ATG8KO_45min_R3.lif - Image006-9	4	1.096	0.274	0.155953			43	612.425	ATG8KO_90min_R3.lif - Image005-2	7	2.075	0.296	0.338817
	44	702.793	ATG8KO_UNT_R3.lif - Image005-1	45	20.866	0.464	2.96901			44	585.086	ATG8KO_LLOMe_R3.lif - Image006-3	4	0.963	0.241	0.164591			44	1005.05	ATG8KO_45min_R3.lif - Image006-8	8	2.39	0.299	0.237798			44	730.266	ATG8KO_90min_R3.lif - Image005-1	14	4.482	0.32	0.613749
	45	758.286	ATG8KO_UNT_R3.lif - Image006-9	34	16.55	0.487	2.18255			45	684.119	ATG8KO_LLOMe_R3.lif - Image006-2	4	1.394	0.349	0.203766			45	667.818	ATG8KO_45min_R3.lif - Image006-7	10	2.407	0.241	0.360428			45	869.852	ATG8KO_90min_R3.lif - Image006-7	22	11.039	0.502	1.26907
	46	667.005	ATG8KO_UNT_R3.lif - Image006-8	36	19.554	0.543	2.93161			46	433.631	ATG8KO_LLOMe_R3.lif - Image006-1	3	0.797	0.266	0.183797			46	670.723	ATG8KO_45min_R3.lif - Image006-6	10	2.855	0.286	0.42566			46	1010.57	ATG8KO_90min_R3.lif - Image006-6	15	6.457	0.43	0.638949
	47	590.514	ATG8KO_UNT_R3.lif - Image006-7	32	13.861	0.433	2.34728			47	508.147	ATG8KO_LLOMe_R3.lif - Image007-15	5	2.025	0.405	0.398507			47	420.368	ATG8KO_45min_R3.lif - Image006-5	4	1.262	0.315	0.300213			47	1063.82	ATG8KO_90min_R3.lif - Image006-5	25	10.176	0.407	0.956555
	48	872.441	ATG8KO_UNT_R3.lif - Image006-6	54	29.564	0.547	3.38865			48	552.451	ATG8KO_LLOMe_R3.lif - Image007-14	4	0.996	0.249	0.180287			48	578.413	ATG8KO_45min_R3.lif - Image006-4	4	1.959	0.49	0.338685			48	1410.12	ATG8KO_90min_R3.lif - Image006-4	15	6.341	0.423	0.449678
	49	779.318	ATG8KO_UNT_R3.lif - Image006-5	44	19.637	0.446	2.51977			49	443.242	ATG8KO_LLOMe_R3.lif - Image007-13	7	2.789	0.398	0.629227			49	934.358	ATG8KO_45min_R3.lif - Image006-3	3	0.946	0.315	0.101246			49	775.898	ATG8KO_90min_R3.lif - Image006-3	7	3.37	0.481	0.434335
	50	707.143	ATG8KO_UNT_R3.lif - Image006-4	31	21.463	0.692	3.03517			50	785.376	ATG8KO_LLOMe_R3.lif - Image007-12	11	3.337	0.303	0.424892			50	718.513	ATG8KO_45min_R3.lif - Image006-2	6	1.826	0.304	0.254136			50	723.543	ATG8KO_90min_R3.lif - Image006-2	15	6.158	0.411	0.85109
	51	624.858	ATG8KO_UNT_R3.lif - Image006-3	27	19.156	0.709	3.06566			51	544.865	ATG8KO_LLOMe_R3.lif - Image007-11	10	5.428	0.543	0.99621			51	792.033	ATG8KO_45min_R3.lif - Image006-1	11	3.386	0.308	0.427507			51	998.216	ATG8KO_90min_R3.lif - Image006-1	26	10.059	0.387	1.0077
	52	623.929	ATG8KO_UNT_R3.lif - Image006-2	26	17.413	0.67	2.79086			52	503.167	ATG8KO_LLOMe_R3.lif - Image007-10	12	5.528	0.461	1.09864			52	582.081	ATG8KO_45min_R3.lif - Image007-11	9	3.652	0.406	0.627404			52	668.034	ATG8KO_90min_R3.lif - Image007-11	7	1.992	0.285	0.298188
	53	693.481	ATG8KO_UNT_R3.lif - Image006-1	51	26.725	0.524	3.85375			53	566.378	ATG8KO_LLOMe_R3.lif - Image007-9	2	0.432	0.216	0.0762741			53	922.771	ATG8KO_45min_R3.lif - Image007-10	11	2.789	0.254	0.302242			53	749.87	ATG8KO_90min_R3.lif - Image007-10	12	3.635	0.303	0.484751
	54	752.028	ATG8KO_UNT_R3.lif - Image007-10	41	16.334	0.398	2.17199			54	766.835	ATG8KO_LLOMe_R3.lif - Image007-8	3	0.946	0.315	0.123364			54	695.49	ATG8KO_45min_R3.lif - Image007-9	5	1.544	0.309	0.222002			54	969.765	ATG8KO_90min_R3.lif - Image007-9	8	2.573	0.322	0.265322
	55	600.772	ATG8KO_UNT_R3.lif - Image007-9	18	11.736	0.652	1.95349			55	727.709	ATG8KO_LLOMe_R3.lif - Image007-7	8	2.357	0.295	0.323893			55	1110.11	ATG8KO_45min_R3.lif - Image007-8	8	3.586	0.448	0.32303			55	460.738	ATG8KO_90min_R3.lif - Image007-8	3	1.975	0.658	0.42866
	56	666.523	ATG8KO_UNT_R3.lif - Image007-8	31	11.802	0.381	1.77068			56	573.599	ATG8KO_LLOMe_R3.lif - Image007-6	5	1.577	0.315	0.274931			56	972.421	ATG8KO_45min_R3.lif - Image007-7	8	2.739	0.342	0.281668			56	555.356	ATG8KO_90min_R3.lif - Image007-7	8	2.258	0.282	0.406586
	57	900.461	ATG8KO_UNT_R3.lif - Image007-7	47	24.966	0.531	2.77258			57	423.622	ATG8KO_LLOMe_R3.lif - Image007-5	3	0.747	0.249	0.176336			57	914.687	ATG8KO_45min_R3.lif - Image007-6	25	8.731	0.349	0.954534			57	542.109	ATG8KO_90min_R3.lif - Image007-6	1	0.216	0.216	0.0398444
	58	846.695	ATG8KO_UNT_R3.lif - Image007-6	48	20.749	0.432	2.45059			58	630.469	ATG8KO_LLOMe_R3.lif - Image007-4	3	0.88	0.293	0.139579			58	875.645	ATG8KO_45min_R3.lif - Image007-5	8	2.473	0.309	0.28242			58	457.269	ATG8KO_90min_R3.lif - Image007-5	7	2.905	0.415	0.635293
	59	596.041	ATG8KO_UNT_R3.lif - Image007-5	39	12.997	0.333	2.18055			59	507.748	ATG8KO_LLOMe_R3.lif - Image007-3	2	0.448	0.224	0.0882327			59	662.888	ATG8KO_45min_R3.lif - Image007-4	4	1.096	0.274	0.165337			59	687.738	ATG8KO_90min_R3.lif - Image007-4	8	3.287	0.411	0.477944
	60	666.341	ATG8KO_UNT_R3.lif - Image007-4	21	9.661	0.46	1.44986			60	484.409	ATG8KO_LLOMe_R3.lif - Image007-2	5	1.361	0.272	0.280961			60	787.435	ATG8KO_45min_R3.lif - Image007-3	0	1.61	0.403	0.204461			60	774.288	ATG8KO_90min_R3.lif - Image007-3	15	4.864	0.324	0.62819
	AVG:	721.749		40.5	20.545	0.5165	2.85493			AVG:	589.814		3.71667	1.21625	0.313052	0.208424			AVG:	730.103		8.83333	3.11497	0.354167	0.430977			AVG:	801.716		13.8	5.0217	0.36065	0.610266
