# Supplementary material for: The ATG8 E3-like ligases sense lysosomal damage and initiate ESCRT-mediated membrane repair
Source: EMBO J. 2026 Jan 3;45(3):930–52. doi: 10.1038/s44318-025-00672-1 (PMC12865045; doi:10.1038/s44318-025-00672-1)
Supplement: Supplementary file 7 — Source data Fig. 5 [file 44318_2025_672_MOESM7_ESM.zip]

Archive with 94 entries (90 files):
- Figure 5/5A/
- Figure 5/5A/16KO_ALG2.tif
- Figure 5/5A/16KO_ALG2_zoom.tif
- Figure 5/5A/16KO_LAMP.tif
- Figure 5/5A/16KO_LAMP_zoom.tif
- Figure 5/5A/16KO_merge.tif
- Figure 5/5A/16KO_merge_zoom.tif
- Figure 5/5A/16KO_scale.tif
- Figure 5/5A/16KO_scale_zoom.tif
- Figure 5/5A/5KO_ALG2.tif
- Figure 5/5A/5KO_ALG2_zoom.tif
- Figure 5/5A/5KO_DAPI.tif
- Figure 5/5A/5KO_DAPI_zoom.tif
- Figure 5/5A/5KO_LAMP.tif
- Figure 5/5A/5KO_LAMP_zoom.tif
- Figure 5/5A/5KO_merge.tif
- Figure 5/5A/5KO_merge_zoom.tif
- Figure 5/5A/5KO_scale.tif
- Figure 5/5A/5KO_scale_zoom.tif
- Figure 5/5A/8KO_ALG2.tif
- Figure 5/5A/8KO_ALG2_zoom.tif
- Figure 5/5A/8KO_dapi.tif
- Figure 5/5A/8KO_dapi_zoom.tif
- Figure 5/5A/8KO_LAMP.tif
- Figure 5/5A/8KO_LAMP_zoom.tif
- Figure 5/5A/8KO_merge.tif
- Figure 5/5A/8KO_merge_zoom.tif
- Figure 5/5A/8KO_scale.tif
- Figure 5/5A/8KO_scale_zoom.tif
- Figure 5/5A/ALG2_LAMP_Linescans.xlsx
- Figure 5/5A/DKO_ALG2.tif
- Figure 5/5A/DKO_ALG2_zoom.tif
- Figure 5/5A/DKO_DAPI.tif
- Figure 5/5A/DKO_DAPI_zoom.tif
- Figure 5/5A/DKO_LAMP.tif
- Figure 5/5A/DKO_LAMP_zoom.tif
- Figure 5/5A/DKO_merge.tif
- Figure 5/5A/DKO_merge_zoom.tif
- Figure 5/5A/DKO_scale.tif
- Figure 5/5A/DKO_scale_zoom.tif
- Figure 5/5A/TECKO_ALG2.tif
- Figure 5/5A/TECKO_ALG2_zoom.tif
- Figure 5/5A/TECKO_LAMP.tif
- Figure 5/5A/TECKO_LAMP_zoom.tif
- Figure 5/5A/TECKO_merge.tif
- Figure 5/5A/TECKO_merge_zoom.tif
- Figure 5/5A/TECKO_scale.tif
- Figure 5/5A/TECKO_scale_zoom.tif
- Figure 5/5A/WT_ALG2.tif
- Figure 5/5A/WT_ALG2_zoom.tif
- Figure 5/5A/WT_DAPI.tif
- Figure 5/5A/WT_DAPI_zoom.tif
- Figure 5/5A/WT_LAMP.tif
- Figure 5/5A/WT_LAMP_zoom.tif
- Figure 5/5A/WT_merge.tif
- Figure 5/5A/WT_merge_zoom.tif
- Figure 5/5A/WT_scale.tif
- Figure 5/5A/WT_scale_zoom.tif
- Figure 5/5B/
- Figure 5/5B/PCC_HeLa KO_LAMP1-ALG2_ALG2seg.xlsx
- Figure 5/5C/
- Figure 5/5C/ATG5KO_ATG5 addback_ALG2 QUANT.xlsx
- Figure 5/5C/K130R_LLOMe_ALG2.tif
- Figure 5/5C/K130R_LLOMe_DAPI.tif
- Figure 5/5C/K130R_LLOMe_merge.tif
- Figure 5/5C/K130R_LLOMe_scale.tif
- Figure 5/5C/K130R_VEH_ALG2.tif
- Figure 5/5C/K130R_VEH_DAPI.tif
- Figure 5/5C/K130R_VEH_merge.tif
- Figure 5/5C/K130R_VEH_scale.tif
- Figure 5/5C/WT_LLOMe_ALG2.tif
- Figure 5/5C/WT_LLOMe_DAPI.tif
- Figure 5/5C/WT_LLOMe_merge.tif
- Figure 5/5C/WT_LLOMe_scale.tif
- Figure 5/5C/WT_VEH_ALG2.tif
- Figure 5/5C/WT_VEH_DAPI.tif
- Figure 5/5C/WT_VEH_merge.tif
- Figure 5/5C/WT_VEH_scale.tif
- Figure 5/5D/
- Figure 5/5D/Linescans.prism
- Figure 5/5D/WT_LLOMe_ALG2.tif
- Figure 5/5D/WT_LLOMe_ALG2_zoom.tif
- Figure 5/5D/WT_LLOMe_DAPI.tif
- Figure 5/5D/WT_LLOMe_HA.tif
- Figure 5/5D/WT_LLOMe_HA_zoom.tif
- Figure 5/5D/WT_LLOMe_merge.tif
- Figure 5/5D/WT_LLOMe_merge_zoom.tif
- Figure 5/5D/WT_LLOMe_scale.tif
- Figure 5/5D/WT_LLOMe_scale_zoom.tif
- Figure 5/5D/WT_VEH_ALG2.tif
- Figure 5/5D/WT_VEH_DAPI.tif
- Figure 5/5D/WT_VEH_HA.tif
- Figure 5/5D/WT_VEH_merge.tif
- Figure 5/5D/WT_VEH_scale.tif
