# Supplementary material for: The ATG8 E3-like ligases sense lysosomal damage and initiate ESCRT-mediated membrane repair
Source: EMBO J. 2026 Jan 3;45(3):930–52. doi: 10.1038/s44318-025-00672-1 (PMC12865045; doi:10.1038/s44318-025-00672-1)
Supplement: Supplementary file 7 — Source data Fig. 5 [file 44318_2025_672_MOESM7_ESM.zip › Figure 5/5A/ALG2_LAMP_Linescans.xlsx]

## Sheet: Sheet1
		WT					ATG5 KO					DKO					16KO					TECPR1KO					8KO
		LAMP	ALG2				LAMP	ALG2				LAMP	ALG2				LAMP	ALG2				LAMP	ALG2				LAMP	ALG2
	0	12	22			0	16	33			0	0	10.3333			0	0	3			0	0	17			0	0	11
	0.03534	7.524	13.873			0.03797	14.981	42.2744			0.03794	2.194	13.2834			0.04205	0	2.5			0.03686	0	4.028			0.03449	0	15.193
	0.07068	16.655	13.602			0.07593	11.598	31.4717			0.07588	5.483	14.0532			0.0841	0	7.356			0.07371	0	0			0.06898	0	16.975
	0.10601	13.503	15.547			0.1139	8.735	28.5306			0.11382	5.274	13.4045			0.12615	2.468	2.489			0.11057	0	0			0.10347	0	20.378
	0.14135	15.109	14.054			0.15187	7.637	25.8473			0.15176	2.142	5.9846			0.16821	2.279	11.269			0.14742	0	0.588			0.13795	0	36.301
	0.17669	11.339	9.847			0.18983	11.389	25.941			0.1897	1.953	4.7411			0.21026	0	4.337			0.18428	0	0.765			0.17244	0	44.123
	0.21203	11.18	11.247			0.2278	14.204	25.2653			0.22764	3.25	2.3333			0.25231	0	1.557			0.22113	0.208	0.048			0.20693	0	41.044
	0.24737	16.04	13.005			0.26577	9.333	21.8519			0.26558	2	6.2693			0.29436	0	5.037			0.25799	0	0.343			0.24142	0	63.647
	0.2827	24.63	8.634			0.30374	2.467	15.6931			0.30352	2.617	12.1111			0.33641	0	3.733			0.29484	0	0			0.27591	0	65.894
	0.31804	25.476	8.175			0.3417	3.837	14.8163			0.34145	2.25	16.2188			0.37846	0	2.467			0.3317	0	0			0.3104	0	59.8
	0.35338	24.389	12.496			0.37967	3.317	16.4112			0.37939	3.392	12.6929			0.42051	0	2.778			0.36855	0	2.242			0.34489	0.42	59
	0.38872	26.012	10.996			0.41764	7.921	18.9811			0.41733	3.751	11.4142			0.46256	0	1.07			0.40541	0	2.522			0.37938	0.933	59.02
	0.42406	25.173	13.705			0.4556	6.571	29.1293			0.45527	3.667	12			0.50462	0	0.136			0.44227	0	1.394			0.41386	2.533	54.222
	0.45939	20.496	15.022			0.49357	13.619	24.9887			0.49321	1.944	8.8069			0.54667	0	0.216			0.47912	0	2.228			0.44835	1.753	48.696
	0.49473	17.243	18.465			0.53154	22.593	40.9259			0.53115	2.216	6.8889			0.58872	0	0.03			0.51598	0.052	4.564			0.48284	0.138	39.743
	0.53007	12.138	10.947			0.5695	23.469	48.517			0.56909	3.26	12.1302			0.63077	0	0			0.55283	0	16.74			0.51733	0.444	30
	0.56541	9.501	10.296			0.60747	22.299	57.8413			0.60703	2.568	5.5432			0.67282	0	0.439			0.58969	1.889	32.336			0.55182	1.965	31.889
	0.60075	6.658	9.646			0.64544	29.619	59.2706			0.64497	3.796	10.2687			0.71487	0	0.179			0.62654	13	34			0.58631	0.336	32.032
	0.63608	2.19	14.365			0.6834	28.122	81.7347			0.68291	4.917	11.6042			0.75692	0	0.8			0.6634	8.865	31.671			0.6208	0	27.4
	0.67142	0.111	16.78			0.72137	21.477	90.0378			0.72085	5.769	13.255			0.79898	2.174	2.03			0.70025	15.329	47.304			0.65529	0	22.827
	0.70676	1.569	18.38			0.75934	27.016	74.0061			0.75879	5.222	14.4753			0.84103	3.202	5.333			0.73711	27.723	65.63			0.68977	0	27.728
	0.7421	1.963	21.432			0.79731	32	64.3333			0.79673	2.181	15.724			0.88308	10.237	6.815			0.77396	32.965	80.619			0.72426	0	24.356
	0.77744	3.216	19.628			0.83527	29.173	56.3333			0.83467	6.582	15.4252			0.92513	12.705	11.313			0.81082	42.654	94.381			0.75875	0	21.738
	0.81277	2.651	18.313			0.87324	41.232	52.0454			0.87261	6.038	7.9628			0.96718	15.368	14.593			0.84768	65.837	116.619			0.79324	0	23.58
	0.84811	0.233	13.616			0.91121	40.898	43.3333			0.91055	4.667	8.3333			1.00923	25.473	14.696			0.88453	77.187	125.789			0.82773	0	28.133
	0.88345	1.556	15.297			0.94917	26.828	51.9849			0.94849	4.75	10.4059			1.05128	29.572	20.412			0.92139	84.426	129.215			0.86222	0	33.16
	0.91879	3.213	20.6			0.98714	21.731	47.8216			0.98642	9.924	4.669			1.09334	39.427	27.64			0.95824	112.837	137.038			0.89671	0	61.965
	0.95413	8.527e-13	16			1.02511	20.694	35.5102			1.02436	10.385	5.6562			1.13539	48.32	34.92			0.9951	137.713	148.235			0.93119	0	76.8
	0.98946	1.029	19.797			1.06307	20.296	24.8148			1.0623	9.994	13.1667			1.17744	51.854	46.799			1.03195	155.197	153.374			0.96568	0	91.175
	1.0248	0.012	12.811			1.10104	22.343	23.743			1.10024	15.527	18.1111			1.21949	47.581	55.16			1.06881	160.595	150.734			1.00017	2.099	112.007
	1.06014	2.497	10.778			1.13901	17.497	25.1497			1.13818	22.618	22.6667			1.26154	61.259	62.593			1.10566	174.024	162.491			1.03466	16.222	110.111
	1.09548	0.206	13.572			1.17697	13.551	27.2434			1.17612	42.155	26.7938			1.30359	73.547	65.182			1.14252	191.464	183.426			1.06915	53.632	106.304
	1.13082	0	20.736			1.21494	8.874	28.1844			1.21406	70.173	25.8272			1.34564	86.589	61.142			1.17937	190.917	164.962			1.10364	73.326	118.812
	1.16615	4.074	16.004			1.25291	9.741	23.5102			1.252	104.719	24.1406			1.38769	109.705	71.544			1.21623	186.035	131.969			1.13813	127.2	134.689
	1.20149	1.43	13.482			1.29088	17.543	20.6984			1.28994	136.913	37.9545			1.42975	147.489	83.588			1.25309	177	112			1.17262	156.504	119.405
	1.23683	1.844	8.734			1.32884	26.148	23.4074			1.32788	135.728	39.5073			1.4718	181.523	92.56			1.28994	123.163	94.408			1.2071	172.37	102.025
	1.27217	3.524	12.587			1.36681	47.469	31.6531			1.36582	164.5	32.75			1.51385	181.427	128.027			1.3268	80.526	63.945			1.24159	179.467	82.267
	1.30751	2.738	12.683			1.40478	74.782	36.9758			1.40376	202.037	38.5145			1.5559	173.822	194.547			1.36365	43.512	43.588			1.27608	185.778	63.435
	1.34284	4.159	13.528			1.44274	120.364	35.1255			1.4417	202.059	41.7029			1.59795	179.142	245.246			1.40051	31.578	27.938			1.31057	216.726	55.509
	1.37818	5.048	15.328			1.48071	181.605	37.0612			1.47964	202.085	36.1632			1.64	146.276	252.89			1.43736	10.249	20.958			1.34506	230	55.311
	1.41352	4.299	10.859			1.51868	237.049	30.3439			1.51758	201.42	29.6173			1.68205	139.947	243.909			1.47422	2.176	15.747			1.37955	221.605	61.049
	1.44886	7.567	7.454			1.55664	249.183	25.9849			1.55552	206.952	23.6973			1.72411	81.379	190.857			1.51107	1.588	18.917			1.41404	225.778	64.914
	1.4842	8.963	11.79			1.59461	238.333	22			1.59345	203.854	13.1667			1.76616	57.027	147.601			1.54793	2.336	23.436			1.44853	240.711	71.422
	1.51953	6.009	10.187			1.63258	213.419	19.4437			1.63139	165.789	9.0102			1.80821	32.691	92.873			1.58478	0.159	20.554			1.48301	250.168	75.43
	1.55487	5.158	9.084			1.67054	196.286	14.1134			1.66933	128.975	5.2901			1.85026	7.141	52.415			1.62164	0.913	21.308			1.5175	253.264	76.881
	1.59021	4	7.794			1.70851	188.49	14.6939			1.70727	129.422	1.2917			1.89231	2.667	41.333			1.6585	4.08	17.242			1.55199	255	87.667
	1.62555	8.071	12.258			1.74648	141.686	16.3779			1.74521	90.529	3.7747			1.93436	1.126	16.512			1.69535	6.45	20.007			1.58648	255	99.588
	1.66089	8.574	10.423			1.78445	84.635	14.1391			1.78315	63.431	4.2785			1.97641	10.075	21.004			1.73221	7.035	21.301			1.62097	255	103.896
	1.69622	6.243	7.815			1.82241	62.122	14.4626			1.82109	37.111	2.7778			2.01846	15.161	33.764			1.76906	12.997	29.505			1.65546	254.956	118.533
	1.73156	3.28	7.071			1.86038	53.222	15.6296			1.85903	23.598	4.4171			2.06052	13.233	18.835			1.80592	9.775	19.422			1.68995	254.988	110.365
	1.7669	7.048	10.237			1.89835	59.906	23.6085			1.89697	26.187	6.0031			2.10257	8.889	18.436			1.84277	6.934	20.82			1.72443	254.123	109.827
	1.80224	9.164	18.485			1.93631	37.551	23.3333			1.93491	31.469	6.5208			2.14462	3.803	7.516			1.87963	1	29			1.75892	247.844	104.956
	1.83758	9.897	24.111			1.97428	35.769	20.8224			1.97285	36.54	11.9012			2.18667	0.234	5.181			1.91648	1.045	28.685			1.79341	236.501	101.202
	1.87291	8.33	27.196			2.01225	28.921	21.1277			2.01079	55.487	24.9105			2.22872	3.265	1.725			1.95334	0	20.111			1.8279	218.909	80.012
	1.90825	6	40			2.05021	24.367	21.8776			2.04873	64.042	23.0208			2.27077	0.72	0.2			1.99019	0	7.99			1.86239	180.4	61.8
	1.94359	4.069	57.45			2.08818	29.438	31.7914			2.08667	69.898	26.0129			2.31282	0	0			2.02705	0	8.664			1.89688	170.395	47.568
	1.97893	2.551	57.178			2.12615	29.037	33.5556			2.12461	87.432	27.5309			2.35488	0	0			2.06391	0	5.782			1.93137	174.669	33.788
	2.01427	6.212	71.035			2.16411	29.061	42.3265			2.16255	121.427	26.7865			2.39693	0	1.043			2.10076	0	8.502			1.96586	150.133	38.4
	2.0496	7.571	86.897			2.20208	32.302	51.5374			2.20049	132.348	23.3549			2.43898	0	0.009			2.13762	0	7.349			2.00034	94.837	41.272
	2.08494	8.851	104.361			2.24005	35.235	50.6062			2.23842	163.799	23.1605			2.48103	0	6.817			2.17447	0	9.927			2.03483	55.652	37.232
	2.12028	10.952	105.556			2.27802	35.361	47.4898			2.27636	180.25	25.0833			2.52308	0	9.778			2.21133	0	5.81			2.06932	37.778	38.556
	2.15562	16.418	83.157			2.31598	46.304	44.1852			2.3143	187.824	22.8634			2.56513	3.59	28.269			2.24818	0.304	4.509			2.10381	26.706	26.259
	2.19096	18.879	64.572			2.35395	72.807	53.5465			2.35224	196.1	20.1929			2.60718	1.201	34.728			2.28504	0.519	3.087			2.1383	14.291	23.526
	2.22629	25.778	60			2.39192	115	54			2.39018	199.068	22.4167			2.64924	1.28	36.627			2.32189	0.125	5.972			2.17279	4.8	20.933
	2.26163	34.001	61.026			2.42988	119.892	75.0159			2.42812	155.185	16.7407			2.69129	3.023	31.5			2.35875	1.163	6.965			2.20728	3.084	19.383
	2.29697	53.281	62.744			2.46785	126.359	81.7702			2.46606	126.301	19.9441			2.73334	7.535	19.621			2.3956	6.27	4.612			2.24177	1.617	22.84
	2.33231	73.693	72.746			2.50582	135.306	75.1905			2.504	131.583	15.0556			2.77539	14.588	8.806			2.43246	6.104	9.99			2.27625	1.178	15.644
	2.36765	89.456	98.806			2.54378	149.813	77.9161			2.54194	115.839	10.2087			2.81744	18.576	5.145			2.46932	13.073	20.09			2.31074	4.017	11.185
	2.40299	105.302	124.199			2.58175	161.063	72.4392			2.57988	75.991	11.9938			2.85949	11.998	3.313			2.50617	24	30			2.34523	3.183	17.269
	2.43832	145.69	135.277			2.61972	161.673	66.4558			2.61782	59.286	11.6823			2.90154	3.547	2.437			2.54303	22.91	34.488			2.37972	1.578	22.756
	2.47366	171.881	131.137			2.65769	176.963	54.9259			2.65576	45.414	10.7577			2.94359	1.852	1.963			2.57988	33.886	42.837			2.41421	1.321	24.296
	2.509	190.371	140.518			2.69565	202.703	44.1141			2.6937	47.245	10.2259			2.98565	3.618	1.201			2.61674	46.768	44.066			2.4487	0.042	21.338
	2.54434	201.27	125.302			2.73362	211.102	38.6327			2.73164	45.667	19			3.0277	3.973	0.64			2.65359	77.529	50.114			2.48319	0.333	23.333
	2.57968	183.668	112.542			2.77159	227.166	36.3159			2.76958	34.215	30.7517			3.06975	0.175	0			2.69045	99.806	83.758			2.51768	2.264	28.123
	2.61501	216.69	108.929			2.80955	234.735	46.6002			2.80752	35.602	29.983			3.1118	0	1.53			2.7273	109.391	79.519			2.55216	3.237	37.667
	2.65035	214.367	136.797			2.84752	245.054	42			2.84546	43.363	35.9809			3.15385	0	3.037			2.76416	118.938	63.398			2.58665	5.444	41.889
	2.68569	214.904	154.663			2.88549	216.516	30			2.88339	46.596	45.1821			3.1959	0	1.939			2.80101	133.36	67.81			2.62114	17.333	49.983
	2.72103	229.829	154.771			2.92345	207.667	34.9259			2.92133	49.98	41.4117			3.23795	2.523	7.395			2.83787	141.83	61.927			2.65563	24.356	47.706
	2.75637	240.619	124.388			2.96142	167.782	39.6122			2.95927	38.396	42.0625			3.28001	10.025	17.004			2.87473	137.017	53.024			2.69012	31.356	52.422
	2.7917	245.186	103.415			2.99939	130.172	44.2396			2.99721	47.376	43.9263			3.32206	26.575	18.616			2.91158	120.979	59.304			2.72461	47.953	69.114
	2.82704	234.773	93.58			3.03735	110.197	55.6999			3.03515	50.963	28.1235			3.36411	50.391	34.765			2.94844	106.83	69.581			2.7591	58.704	84.049
	2.86238	209	87			3.07532	90.918	59.1633			3.07309	42.635	22.3646			3.40616	48.48	66.36			2.98529	101.782	69.782			2.79358	82.6	98
	2.89772	178.431	67.442			3.11329	60.9	66.7604			3.11103	36.605	13.9738			3.44821	79.685	97.732			3.02215	80.135	63.972			2.82807	104.442	100.523
	2.93306	160.475	50.233			3.15126	38.991	76.452			3.14897	41.445	12.152			3.49026	107.311	113.716			3.059	51.713	69.817			2.86256	110.519	94.948
	2.96839	144.222	48.642			3.18922	28	69.6667			3.18691	36.639	18.0278			3.53231	132.274	173.422			3.09586	36.242	62.367			2.89705	136.089	73.6
	3.00373	112.451	46.312			3.22719	31.979	77.2978			3.22485	26.625	14			3.57436	153.202	192.173			3.13271	27	42			2.93154	142.679	91
	3.03907	104.027	44.602			3.26516	33.905	89.4747			3.26279	34.373	13.9691			3.61642	156.99	180.915			3.16957	12.72	37.277			2.96603	161.479	94.477
	3.07441	122.497	45.564			3.30312	30.653	72.9252			3.30073	19.151	11.3177			3.65847	179.615	154.453			3.20642	5.273	32.031			3.00052	165.533	73.956
	3.10975	133.113	42.953			3.34109	25.95	71.802			3.33867	13.679	9.0988			3.70052	179.907	156.347			3.24328	0.125	28.668			3.03501	182.625	67.926
	3.14508	158.441	46.402			3.37906	20.916	72.6727			3.37661	10.582	7.2041			3.74257	180.808	181.599			3.28014	0	22.253			3.06949	187.091	65.067
	3.18042	126.143	40.524			3.41702	25.469	52			3.41455	14.833	7.25			3.78462	247.667	169.667			3.31699	0	9.886			3.10398	207.333	66
	3.21576	107.143	38.136			3.45499	21.852	37.1481			3.45249	15.323	6.1833			3.82667	254.786	196.288			3.35385	0	10.128			3.13847	221.82	72.76
	3.2511	101.557	43.236			3.49296	17.512	34.2797			3.49043	10.574	6.1605			3.86872	251.715	190.852			3.3907	0	4.73			3.17296	240.97	86.691
	3.28644	84.788	32.616			3.53092	25.497	46.1973			3.52836	3.333	5.6042			3.91078	239.631	200.716			3.42756	0	1.215			3.20745	247.6	91.2
	3.32177	67.589	23.312			3.56889	31.589	61.8692			3.5663	2.06	9.8935			3.95283	245.383	207.413			3.46441	0	1.038			3.24194	246.928	98.551
	3.35711	52.447	23.797			3.60686	36.381	72.4361			3.60424	2.934	6.0721			3.99488	229.551	236.091			3.50127	0	0.187			3.27643	239.765	114.407
	3.39245	48.295	28.131			3.64483	37.333	74.1973			3.64218	4.667	9			4.03693	218.536	252.822			3.53812	0	0.145			3.31092	241.622	114.244
	3.42779	40.407	29.834			3.68279	39.644	69.232								4.07898	167.799	241.865			3.57498	0	2.024			3.3454	245.716	104.696
	3.46313	45.748	37.669			3.72076	44.444	55.8519								4.12103	190.782	200.744			3.61183	0	1.82			3.37989	252.333	97.625
	3.49846	43.873	41.508			3.75873	49.837	60.3878								4.16308	166.653	146.667			3.64869	0	2.824			3.41438	246.867	78.333
	3.5338	31.338	39.259			3.79669	56.721	32.0461								4.20513	153.379	126.239			3.68555	0	0.467			3.44887	234.21	64.827
	3.56914	31.497	42.289			3.83466	53.551	33.2162								4.24719	135.698	80.416			3.7224	0	0			3.48336	201.874	54.215
	3.60448	32.614	27.582			3.87263	34.98	31.1769								4.28924	111.596	45.919			3.75926	0	0			3.51785	144.222	42.8
	3.63982	23.924	29.933			3.91059	35.163	24.1308								4.33129	83.808	21.367								3.55234	89.022	37.644
	3.67515	18.04	19.499			3.94856	49.224	22.3144								4.37334	45.478	11.822								3.58682	70.79	42.894
	3.71049	11	15.123			3.98653	50	23.3333								4.41539	21.333	13.037								3.62131	52.111	33.222
	3.74583	10.329	18.154			4.02449	50.878	21.616								4.45744	4.962	18.427								3.6558	25.642	25.178
	3.78117	13.987	14.86			4.06246	42.775	33.3137								4.49949	0.146	18.407								3.69029	26.044	16.148
	3.81651	12.857	8.429			4.10043	41.959	40.551								4.54155	0	26.28								3.72478	18.8	16.8
	3.85184	9.006	6.005			4.1384	43.524	35.0499								4.5836	0.907	37.453								3.75927	23.899	20.721
	3.88718	7.655	6.582			4.17636	42.059	28.2517								4.62565	0.329	41.14								3.79376	7.679	12
	3.92252	3	8.506			4.21433	36.871	30.415								4.6677	0	24.556								3.82825	0.889	11.244
	3.95786	4.745	15.968			4.2523	28.222	15.9259								4.70975	0.235	9.66								3.86273	0.247	20.4
	3.9932	15.097	20.584			4.29026	16.404	21.6856								4.7518	0.447	3.96								3.89722	0	15.97
	4.02853	35.621	26.173			4.32823	19.932	17.2925								4.79385	0	0								3.93171	0	14.356
	4.06387	52.534	46.755			4.3662	24.573	19.5404								4.83591	0	0.329								3.9662	0	14.741
	4.09921	75.783	72.63			4.40416	14.94	18.3885								4.87796	0	0								4.00069	0	10.358
	4.13455	123.73	82.032			4.44213	14.449	23.2245								4.92001	0	0								4.03518	0	7.333
	4.16989	161.536	77.364			4.4801	18.721	31.3122								4.96206	0	0								4.06967	0	8.526
	4.20522	214.31	88.226			4.51806	17.778	34.3333								5.00411	0	0								4.10416	0	10.309
	4.24056	242.76	102.236			4.55603	14.558	29.7891								5.04616	0	0								4.13864	0	8.222
	4.2759	252.633	102.897			4.594	11.554	31.4097								5.08821	0	0.066								4.17313	0	6.296
	4.31124	250.289	114.526			4.63197	10.145	34.9501								5.13026	0	0								4.20762	0	7.309
	4.34658	250.397	127.931			4.66993	12.68	38.9388								5.17232	0	0								4.24211	0	10.933
	4.38191	255	159.72			4.7079	20.627	43.4694								5.21437	0	0.069								4.2766	0	15.141
	4.41725	249.673	184.564			4.74587	23.578	33.9017								5.25642	0	1.086								4.31109	0	14.988
	4.45259	245.667	198.778			4.78383	22	50								5.29847	0	4.493								4.34558	0	11.667
	4.48793	241.006	194.796													5.34052	0	5.401								4.38006	0	13.04
	4.52327	236.774	172.011													5.38257	0	16.526								4.41455	0	13.696
	4.5586	216.275	160.688													5.42462	0	18.439								4.44904	0	14.422
	4.59394	199.039	148.654													5.46668	0	19.811								4.48353	0	16.062
	4.62928	156.126	115.723													5.50873	0	14.818								4.51802	0	18.98
	4.66462	133.085	93.305													5.55078	0	9.36								4.55251	0	20.489
	4.69996	111.058	69.321													5.59283	0	4.844								4.587	0	16.449
	4.73529	70.516	59.815													5.63488	0	7.425								4.62149	0	21.123
	4.77063	60.143	46.429													5.67693	0	12								4.65597	0	21
	4.80597	54.121	32.752
	4.84131	46.42	25.574
	4.87665	35.332	23.453
	4.91198	26.013	23.122
	4.94732	18.872	19.682
	4.98266	17.296	18.917
	5.018	15.665	29.332
	5.05334	12.948	35.023
	5.08867	17.905	29.81
	5.12401	15.842	28.326
	5.15935	15.022	41.739
	5.19469	12.63	33.173
	5.23003	6.284	36.65
	5.26536	11.648	35.283
	5.3007	6.132	26.956
	5.33604	4.927	19.532
	5.37138	5.596	18.969
	5.40672	5.524	20.73
	5.44205	4.868	20.739
	5.47739	5.633	18.608
	5.51273	5.37	14.861
	5.54807	3.514	17.278
	5.58341	4.253	13.671
	5.61874	3.021	19.102
	5.65408	2.996	12.592
	5.68942	1.251	11.76
	5.72476	2.571	13
	5.7601	2.765	12.668
	5.79543	6.198	8.37
	5.83077	8.767	11.272
	5.86611	5.508	17.038
	5.90145	4.083	19.973
	5.93679	4	24.938
	5.97212	1.569	22.01
	6.00746	0.077	19.178
	6.0428	1.476	14.937
	6.07814	5.769	7.756
	6.11348	2.898	5.506
	6.14881	0	7.25
	6.18415	0	7.31
	6.21949	6.359	9.49
	6.25483	6.857	6.27
	6.29017	6.454	4.014
	6.3255	5.389	2.407
	6.36084	3.381	1.667
	6.39618	1.299	2.141
	6.43152	0	2.174
	6.46686	0.963	1.511
	6.50219	1.968	3.109
	6.53753	0.397	5.413
	6.57287	0.815	8.7
	6.60821	2.024	9.941
	6.64355	1.759	8.966
	6.67888	0	13
