# Supplementary material for: The ATG8 E3-like ligases sense lysosomal damage and initiate ESCRT-mediated membrane repair
Source: EMBO J. 2026 Jan 3;45(3):930–52. doi: 10.1038/s44318-025-00672-1 (PMC12865045; doi:10.1038/s44318-025-00672-1)
Supplement: Supplementary file 7 — Source data Fig. 5 [file 44318_2025_672_MOESM7_ESM.zip › Figure 5/5B/PCC_HeLa KO_LAMP1-ALG2_ALG2seg.xlsx]

## Sheet: R1_WT
ImageNumber	ObjectNumber	Correlation_Correlation_ALG2_LAMP	Correlation_Costes_ALG2_LAMP	Correlation_Costes_LAMP_ALG2	Correlation_K_ALG2_LAMP	Correlation_K_LAMP_ALG2	Correlation_Manders_ALG2_LAMP	Correlation_Manders_LAMP_ALG2	Correlation_Overlap_ALG2_LAMP	Correlation_RWC_ALG2_LAMP	Correlation_RWC_LAMP_ALG2	Location_Center_X	Location_Center_Y	Number_Object_Number	Parent_CellsSec	Parent_Nuclei
1	1	0.576034	0.847568	0.94595	0.907347	0.781444	0.340595	0.888583	0.842045	0.275798	0.693481	284.732	292.994	1	1	1
1	2	0.647749	0.85558	0.94882	0.969726	0.754399	0.434445	0.911243	0.855313	0.348523	0.696011	586.205	234.358	2	2	2
1	3	0.632204	0.916989	0.949449	0.790923	0.951741	0.38151	0.905186	0.867614	0.309575	0.740788	915.043	354.336	3	3	3
1	4	0.659908	0.870438	0.945671	1.08572	0.69881	0.479328	0.87331	0.871041	0.386944	0.658912	374.35	613.701	4	4	4
1	5	0.627387	0.87437	0.923112	0.730552	1.0115	0.342816	0.892835	0.859623	0.274836	0.734604	712.51	679.931	5	5	5
1	6	0.587044	0.83209	0.913134	1.01513	0.757935	0.384142	0.790132	0.877157	0.326195	0.643342	188.224	762.043	6	6	6
2	1	0.600593	0.862706	0.969798	0.675241	1.05428	0.267444	0.944702	0.843739	0.204357	0.752424	686	245.244	1	1	2
2	2	0.612528	0.842161	0.957313	0.659832	1.14204	0.300795	0.909927	0.868076	0.238776	0.761205	399.746	445.704	2	2	3
2	3	0.645421	0.893232	0.97585	0.780735	0.970803	0.338734	0.933069	0.870598	0.271875	0.756384	765.455	510.133	3	3	4
2	4	0.574952	0.842073	0.938038	0.658766	1.14725	0.302728	0.856467	0.869348	0.249602	0.740092	413.532	798.838	4	4	7
3	1	0.573331	0.813041	0.942549	0.999631	0.713194	0.322045	0.886309	0.844352	0.262657	0.6775	635.649	329.3	1	1	2
3	2	0.580694	0.766639	0.924829	0.802779	0.925325	0.303127	0.847507	0.861877	0.250045	0.708836	300.525	315.911	2	2	3
3	3	0.574153	0.804055	0.923866	0.822971	0.837627	0.294166	0.874731	0.830266	0.236118	0.690884	489.465	594.76	3	3	5
3	4	0.492992	0.768122	0.920038	1.01208	0.730956	0.269868	0.764788	0.860108	0.231278	0.629243	189.703	574.876	4	4	6
3	5	0.591275	0.831274	0.924706	1.05912	0.701365	0.382821	0.847944	0.861876	0.316828	0.664957	622.602	828.422	5	5	7
3	6	0.640856	0.856384	0.893377	0.963401	0.78573	0.459821	0.819385	0.870042	0.383992	0.663161	862.077	790.722	6	6	8
4	1	0.545459	0.851476	0.957707	0.765271	0.944567	0.21685	0.891758	0.850206	0.178118	0.735975	283.806	190.613	1	1	2
4	2	0.661954	0.893414	0.97711	1.00887	0.753864	0.46456	0.927333	0.872096	0.377517	0.722791	620.882	258.591	2	2	3
4	3	0.583496	0.882444	0.966942	0.733973	1.05108	0.282719	0.887421	0.878331	0.235875	0.75856	237.864	489.607	3	3	4
4	4	0.594835	0.899026	0.972535	1.0325	0.680397	0.473917	0.882691	0.83816	0.379421	0.657171	695.657	542.452	4	4	5
4	5	0.54669	0.891297	0.955531	0.886064	0.806737	0.344607	0.817623	0.845471	0.279084	0.644376	882.829	702.705	5	5	6
4	6	0.579979	0.872943	0.949749	0.915026	0.779598	0.462179	0.822944	0.844602	0.387078	0.667934	499.636	823.211	6	6	7
5	1	0.597872	0.843173	0.942568	0.808779	0.883138	0.393147	0.883883	0.845141	0.316048	0.71202	517.699	193.763	1	1	1
5	2	0.644847	0.888671	0.953908	0.721278	1.06568	0.338427	0.927274	0.876727	0.274113	0.774438	824.184	256.483	2	2	2
5	3	0.516961	0.818905	0.917425	0.871005	0.808371	0.302342	0.799244	0.839104	0.25204	0.651431	262.435	362.503	3	3	3
5	4	0.624218	0.884336	0.95095	0.807621	0.925573	0.355808	0.887049	0.864588	0.289396	0.72486	647.188	510.041	4	4	4
5	5	0.550116	0.838788	0.953464	0.999865	0.731136	0.288925	0.891534	0.855007	0.240382	0.707573	241.718	622.396	5	5	5
5	6	0.596057	0.889244	0.95395	1.04952	0.708739	0.404148	0.845447	0.862461	0.333391	0.657564	530.045	816.046	6	6	6
5	7	0.607738	0.891948	0.961367	1.08113	0.675381	0.373149	0.894185	0.854502	0.296414	0.654899	742.315	833.05	7	7	7
6	1	0.657866	0.761528	0.932727	0.80289	0.927057	0.375237	0.936526	0.862742	0.298531	0.740108	310.581	180.354	1	1	3
6	2	0.632414	0.760796	0.929945	0.863882	0.881576	0.253253	0.961857	0.872684	0.201777	0.751728	650.15	197.115	2	2	4
6	3	0.595155	0.839025	0.94734	0.958513	0.752447	0.471668	0.883569	0.849253	0.379615	0.682183	376.868	440.544	3	3	5
6	4	0.674338	0.891129	0.91199	1.06022	0.687119	0.633157	0.871163	0.853521	0.483628	0.62292	692.654	448.078	4	4	6
6	5	0.524084	0.759236	0.894738	1.24487	0.573439	0.400809	0.778088	0.844899	0.319568	0.553496	143.343	520.14	5	5	7
6	6	0.634935	0.899248	0.920635	1.093	0.665465	0.575725	0.886309	0.852849	0.456869	0.650732	921.988	626.724	6	6	8
6	7	0.570255	0.820992	0.909615	0.999512	0.709118	0.472357	0.827818	0.841886	0.383762	0.637577	362.039	704.504	7	7	9
6	8	0.643869	0.840466	0.935459	0.984354	0.766568	0.495422	0.907878	0.868662	0.410504	0.722224	595.989	806.168	8	8	10
7	1	0.561872	0.694838	0.862362	0.965656	0.760053	0.358527	0.792455	0.856709	0.294525	0.629152	201.457	356.141	1	1	5
7	2	0.485595	0.689047	0.95878	0.883271	0.805013	0.203344	0.894875	0.843235	0.165693	0.716027	732.887	362.387	2	2	6
7	3	0.525623	0.709692	0.946532	0.867915	0.813539	0.254606	0.881024	0.840287	0.204814	0.697831	478.811	407.375	3	3	7
7	4	0.588106	0.807116	0.913152	1.04906	0.700436	0.477332	0.826568	0.857203	0.392038	0.64279	799.4	639.448	4	4	8
7	5	0.530754	0.659556	0.861982	0.885649	0.803921	0.29202	0.797409	0.843796	0.241311	0.64006	198.386	634.835	5	5	9
7	6	0.590924	0.709036	0.884045	0.939016	0.800424	0.411091	0.825198	0.866955	0.342558	0.673703	532.552	779.949	6	6	10
8	1	0.573731	0.810402	0.92931	1.03983	0.657245	0.453827	0.854605	0.826695	0.357973	0.623451	568.242	208.702	1	1	1
8	2	0.645791	0.882726	0.949642	0.989895	0.763841	0.436956	0.899031	0.869553	0.355219	0.698907	851.097	360.879	2	2	2
8	3	0.564734	0.760987	0.909903	0.906103	0.802446	0.393236	0.801488	0.852701	0.32365	0.644907	257.856	347.429	3	3	3
8	4	0.591575	0.801198	0.935598	0.809596	0.894956	0.369634	0.890309	0.851207	0.299952	0.720142	590.831	455.88	4	4	4
8	5	0.587763	0.821912	0.943324	0.998567	0.744028	0.419407	0.890776	0.861952	0.343436	0.704341	588.542	664.751	5	5	5
8	6	0.503674	0.795971	0.877255	0.984178	0.742615	0.326872	0.775676	0.854906	0.277503	0.633107	244.746	632.399	6	6	6
8	7	0.502841	0.83485	0.898155	0.946838	0.698232	0.482729	0.726865	0.813088	0.381691	0.544073	910.426	800.286	7	7	7
8	8	0.398332	0.687987	0.955574	1.02141	0.635359	0.205088	0.816916	0.805581	0.168978	0.613753	305.734	858.06	8	8	8
9	1	0.643846	0.883251	0.965398	0.811957	0.925193	0.361681	0.944	0.866728	0.29399	0.771465	752.885	210.076	1	1	3
9	2	0.675225	0.868312	0.942882	0.816317	0.927875	0.432744	0.933347	0.87031	0.348039	0.754813	403.351	285.18	2	2	4
9	3	0.612019	0.881951	0.96843	0.842887	0.86689	0.366196	0.913686	0.854804	0.293821	0.718788	710.806	400.955	3	3	5
9	4	0.616132	0.874665	0.957827	0.798885	0.922219	0.385382	0.939313	0.85834	0.302808	0.742713	709.148	596.308	4	4	6
9	5	0.58906	0.913378	0.943067	0.914607	0.771452	0.47871	0.814273	0.839985	0.392048	0.642697	360.55	579.625	5	5	7
9	6	0.5311	0.850473	0.933262	1.00055	0.690011	0.314546	0.877329	0.830899	0.26371	0.687519	284.778	796.838	6	6	9
10	1	0.610211	0.752152	0.941722	0.531248	1.43188	0.239761	0.935184	0.872172	0.173697	0.744996	669.568	256.107	1	1	2
10	2	0.617543	0.766866	0.933758	0.981767	0.747617	0.428561	0.86541	0.85673	0.346372	0.668336	230.406	360.481	2	2	3
10	3	0.551342	0.784857	0.972896	0.799104	0.893243	0.302487	0.90927	0.844863	0.241551	0.725553	813.798	460.61	3	3	4
10	4	0.522443	0.747321	0.891395	1.03976	0.695391	0.43119	0.737068	0.850319	0.359932	0.582378	261.631	656.434	4	4	5
10	5	0.577094	0.801503	0.914728	0.90842	0.785534	0.440052	0.841928	0.844745	0.359826	0.664017	560.941	694.973	5	5	6
10	6	0.58766	0.72351	0.964917	0.674014	1.0813	0.269925	0.934358	0.853705	0.206634	0.74904	837.769	787.504	6	6	7
		Mean
		0.587067

## Sheet: R1_5KO
ImageNumber	ObjectNumber	Correlation_Correlation_ALG2_LAMP	Correlation_Costes_ALG2_LAMP	Correlation_Costes_LAMP_ALG2	Correlation_K_ALG2_LAMP	Correlation_K_LAMP_ALG2	Correlation_Manders_ALG2_LAMP	Correlation_Manders_LAMP_ALG2	Correlation_Overlap_ALG2_LAMP	Correlation_RWC_ALG2_LAMP	Correlation_RWC_LAMP_ALG2	Location_Center_X	Location_Center_Y	Number_Object_Number	Parent_CellsSec	Parent_Nuclei
1	1	0.407578	0.997953	0.989441	1.88608	0.394866	0.150419	0.892996	0.862988	0.124078	0.667588	456.319	281.901	1	1	1
1	2	0.404959	0.996669	0.983996	1.8236	0.401127	0.127095	0.903025	0.855275	0.105044	0.672539	784.388	363.127	2	2	2
1	3	0.38799	0.997233	0.98879	2.18735	0.328185	0.1601	0.923526	0.847263	0.12285	0.608857	251.11	387.959	3	3	3
1	4	0.426124	0.99675	0.985538	1.91513	0.390271	0.171956	0.807398	0.864533	0.139995	0.589647	701.838	676.345	4	4	4
1	5	0.402845	0.996733	0.983066	2.11535	0.344903	0.156763	0.829325	0.854162	0.12764	0.605719	360.965	753.509	5	5	5
2	1	0.305496	0.999527	0.99792	2.05029	0.342585	0.163013	0.877289	0.838093	0.126086	0.576995	436.933	204.426	1	1	1
2	2	0.337187	0.999695	0.997893	2.20039	0.330839	0.21273	0.792419	0.853215	0.165927	0.544864	807.754	277.674	2	2	3
2	3	0.414939	0.999536	0.998081	1.73419	0.432462	0.173749	0.954801	0.866008	0.145257	0.728874	438.296	518.685	3	3	5
2	4	0.310269	0.997457	0.986516	1.70706	0.407291	0.0874026	0.880482	0.833827	0.0728812	0.655572	247.604	688.687	4	4	6
2	5	0.320665	0.999301	0.995862	1.9359	0.366339	0.0913302	0.930474	0.842139	0.0756702	0.68477	867.356	803.155	5	5	7
2	6	0.393946	0.999154	0.996918	2.05184	0.37232	0.156979	0.941287	0.874037	0.129586	0.711912	502.06	862.687	6	6	8
3	1	0.424856	0.998783	0.994641	1.7775	0.396494	0.20695	0.859978	0.839504	0.172285	0.641806	373.045	198.973	1	1	1
3	2	0.382286	0.997922	0.990482	1.91571	0.360436	0.147397	0.849575	0.830958	0.120241	0.603552	634.632	238.907	2	2	2
3	3	0.398185	0.997717	0.991945	1.88182	0.388341	0.185652	0.882789	0.854861	0.151203	0.636568	849.954	407.369	3	3	3
3	4	0.38906	0.998621	0.992815	1.84351	0.407942	0.128859	0.845096	0.867205	0.110385	0.669932	241.495	495.606	4	4	4
3	5	0.47826	0.998667	0.993849	2.04208	0.369519	0.244976	0.854614	0.868671	0.197631	0.621652	556.677	524.521	5	5	5
3	6	0.346638	0.997415	0.988232	1.98161	0.380256	0.119682	0.881155	0.868055	0.100783	0.684194	376.357	747.007	6	6	6
3	7	0.345303	0.998655	0.993712	2.16621	0.313002	0.136786	0.915417	0.823424	0.110109	0.635204	612.001	798.446	7	7	7
4	1	0.247013	0.9976	0.987983	2.32721	0.301522	0.102693	0.74619	0.837678	0.0800321	0.502319	194.412	241.962	1	1	1
4	2	0.284553	0.998159	0.989492	2.04385	0.337555	0.100497	0.858743	0.830609	0.078477	0.572764	462.767	204.489	2	2	2
4	3	0.329831	0.998196	0.99036	1.83612	0.3935	0.0962252	0.929926	0.850009	0.0795024	0.687287	827.191	248.136	3	3	3
4	4	0.352067	0.998015	0.990903	1.96217	0.379156	0.166391	0.665192	0.862537	0.137463	0.489827	695.23	442.964	4	4	4
4	5	0.282686	0.997873	0.991259	2.3901	0.299328	0.127617	0.913831	0.845827	0.102237	0.651388	312.978	525.699	5	5	5
4	6	0.415478	0.995937	0.981398	1.73944	0.417832	0.130875	0.871151	0.852521	0.110116	0.661343	891.958	732.86	6	6	6
4	7	0.314	0.997785	0.989835	2.32317	0.317325	0.175787	0.675674	0.858604	0.142628	0.493569	264.796	762.716	7	7	7
5	1	0.345849	0.999718	0.998127	1.91553	0.372821	0.126108	0.893459	0.845074	0.101565	0.638168	569.456	209.347	1	1	2
5	2	0.34865	0.999343	0.99675	2.17964	0.335828	0.190216	0.766207	0.855561	0.149091	0.524772	363.95	316.113	2	2	4
5	3	0.323083	0.998856	0.995849	1.88247	0.36905	0.175208	0.923553	0.833502	0.141165	0.633225	814.48	454.24	3	3	5
5	4	0.407621	0.999124	0.996243	1.88322	0.387206	0.227166	0.770049	0.853929	0.181999	0.540645	599.642	529.004	4	4	6
5	5	0.278378	0.999039	0.995609	1.95979	0.376468	0.176688	0.437656	0.858952	0.143271	0.312281	207.677	718.284	5	5	7
5	6	0.348683	0.99962	0.99796	1.79446	0.418797	0.138045	0.968302	0.866899	0.114842	0.72945	648.988	826.318	6	6	8
6	1	0.41819	0.999285	0.995869	1.86589	0.389738	0.21196	0.786941	0.852766	0.174674	0.581133	357.749	201.803	1	1	2
6	2	0.405537	0.999602	0.997856	1.84449	0.412149	0.186304	0.801909	0.871896	0.156266	0.613435	768.8	362.093	2	2	3
6	3	0.405854	0.999531	0.99734	1.66668	0.448563	0.189609	0.874233	0.864645	0.16176	0.682319	545.728	378.847	3	3	4
6	4	0.474236	0.999276	0.995292	1.88077	0.401555	0.22969	0.818187	0.869042	0.190065	0.619631	153.943	450.851	4	4	5
6	5	0.339353	0.9986	0.994081	1.30775	0.553238	0.211976	0.387601	0.850586	0.182637	0.314163	314.358	648.279	5	5	6
6	6	0.446002	0.999439	0.996645	1.77243	0.421236	0.227269	0.804427	0.864066	0.189105	0.607682	512.094	786.74	6	6	8
7	1	0.332526	0.999231	0.996405	1.9241	0.383354	0.158626	0.834641	0.858843	0.129333	0.60753	343.051	284.732	1	1	2
7	2	0.385021	0.998608	0.994967	1.78288	0.419305	0.161351	0.817547	0.864622	0.133572	0.611335	619.062	346.221	2	2	3
7	3	0.367582	0.999369	0.99673	1.86415	0.390728	0.143046	0.918073	0.853448	0.118786	0.686283	193.15	496.849	3	3	4
7	4	0.398967	0.999003	0.996745	1.89789	0.398533	0.245185	0.835077	0.869697	0.198724	0.608906	834.608	536.576	4	4	5
7	5	0.369548	0.999442	0.996294	1.64152	0.428291	0.0766318	0.887926	0.838481	0.0655784	0.679878	542.958	658.453	5	5	6
7	6	0.376324	0.998559	0.994774	2.23113	0.344738	0.16175	0.911491	0.877014	0.127268	0.642156	747.867	799.639	6	6	7
7	7	0.32775	0.99796	0.990146	1.88097	0.381002	0.0762142	0.932283	0.846554	0.0635733	0.692953	291.153	788.532	7	7	8
8	1	0.401878	0.998505	0.993205	2.14134	0.33146	0.163233	0.889648	0.842479	0.129523	0.617628	454.651	198.421	1	1	1
8	2	0.363075	0.997662	0.989745	2.24719	0.315153	0.153379	0.837208	0.841552	0.11899	0.564019	259.783	478.5	2	2	4
8	3	0.451265	0.998157	0.993067	2.14748	0.342443	0.250337	0.822945	0.857549	0.19525	0.564633	528.911	525.784	3	3	5
8	4	0.393301	0.997975	0.992348	2.38059	0.311624	0.22709	0.801006	0.861307	0.173991	0.539589	672.644	756.433	4	4	7
8	5	0.373954	0.99757	0.98649	2.15032	0.332056	0.159423	0.782184	0.845001	0.129502	0.568996	300.646	814.863	5	5	8
9	1	0.318888	0.99782	0.988836	1.54734	0.50329	0.185335	0.3339	0.882474	0.15709	0.258804	735.89	577.698	1	1	4
9	2	0.218637	0.998522	0.99107	2.04186	0.361027	0.103802	0.465519	0.858585	0.0833534	0.334137	427.618	651.42	2	2	5
9	3	0.345024	0.995317	0.974679	2.037	0.340982	0.0729296	0.899027	0.833415	0.059575	0.648651	241.072	789.484	3	3	6
9	4	0.352165	0.998046	0.988681	1.79768	0.404904	0.142288	0.749649	0.853163	0.118755	0.566943	658.66	813.425	4	4	7
10	1	0.409709	0.998207	0.992947	2.03535	0.36737	0.304345	0.520277	0.864711	0.23614	0.352066	755.865	212.722	1	1	1
10	2	0.368631	0.999147	0.994972	1.61643	0.473182	0.0971676	0.930921	0.874566	0.0846442	0.7586	331.691	185.152	2	2	2
10	3	0.365566	0.998782	0.994461	1.78437	0.413138	0.142423	0.915258	0.858598	0.121113	0.710788	586.21	361.758	3	3	3
10	4	0.249993	0.999677	0.997862	1.38709	0.548615	0.0713773	0.799688	0.872342	0.0644694	0.686459	271.19	430.038	4	4	5
10	5	0.363717	0.999035	0.996626	2.05253	0.355921	0.209806	0.841606	0.854715	0.167793	0.594172	421.598	560.377	5	5	6
10	6	0.353979	0.998833	0.995137	2.02217	0.352211	0.127697	0.918626	0.843938	0.104635	0.667644	649.083	647.074	6	6	7
10	7	0.369959	0.997549	0.984383	1.6883	0.446754	0.0703026	0.972355	0.868479	0.0601284	0.76728	240.963	663.403	7	7	8
10	8	0.36194	0.999027	0.995416	1.86722	0.396871	0.138444	0.856991	0.86084	0.116867	0.658122	498.075	801.296	8	8	9
		Mean
		0.364968

## Sheet: R1_8KO
ImageNumber	ObjectNumber	Correlation_Correlation_ALG2_LAMP	Correlation_Costes_ALG2_LAMP	Correlation_Costes_LAMP_ALG2	Correlation_K_ALG2_LAMP	Correlation_K_LAMP_ALG2	Correlation_Manders_ALG2_LAMP	Correlation_Manders_LAMP_ALG2	Correlation_Overlap_ALG2_LAMP	Correlation_RWC_ALG2_LAMP	Correlation_RWC_LAMP_ALG2	Location_Center_X	Location_Center_Y	Number_Object_Number	Parent_CellsSec	Parent_Nuclei
1	1	0.294526	0.999686	0.998011	1.7591	0.391553	0.159136	0.850782	0.829927	0.125864	0.571429	768.42	289.562	1	1	4
1	2	0.340995	0.999776	0.998473	1.24158	0.604037	0.207091	0.697191	0.866004	0.178511	0.560716	317.845	275.344	2	2	5
1	3	0.32734	0.999659	0.998299	1.78542	0.387315	0.159568	0.937279	0.831577	0.122991	0.604555	673.379	499.98	3	3	7
1	4	0.374108	0.999772	0.998611	1.77346	0.402161	0.258999	0.812017	0.844522	0.202621	0.547918	443.463	564.819	4	4	8
1	5	0.434299	0.999424	0.996503	1.17761	0.61182	0.201581	0.93402	0.848813	0.173167	0.74891	257.496	510.932	5	5	9
1	6	0.338983	0.999744	0.998924	2.13238	0.330641	0.207643	0.905247	0.839674	0.152775	0.5501	712.725	713.085	6	6	10
1	7	0.31102	0.999428	0.997222	1.5997	0.427411	0.165261	0.84931	0.826879	0.137107	0.621195	899.797	744.804	7	7	11
1	8	0.339123	0.998756	0.993361	1.6114	0.456241	0.142141	0.929614	0.85743	0.12049	0.720375	154.503	750.465	8	8	12
1	9	0.372907	0.999631	0.99769	1.68656	0.431433	0.318902	0.691158	0.853018	0.255479	0.484853	578.807	839.146	9	9	13
2	1	0.416175	0.999612	0.998523	2.49649	0.294286	0.220468	0.875554	0.857137	0.145362	0.463966	580.032	193.402	1	1	2
2	2	0.418734	0.999614	0.998311	1.55624	0.450001	0.196706	0.900996	0.836844	0.162715	0.653781	163.881	262.169	2	2	3
2	3	0.371683	0.999711	0.998556	1.56323	0.445572	0.15935	0.859694	0.834585	0.130154	0.613335	690.761	384.504	3	3	4
2	4	0.482145	0.999488	0.997528	1.65903	0.422743	0.229705	0.949811	0.837463	0.183064	0.65853	274.689	505.66	4	4	5
2	5	0.41678	0.999769	0.99807	1.37988	0.524917	0.184023	0.848495	0.85107	0.160315	0.681372	677.307	573.636	5	5	6
2	6	0.486617	0.998783	0.994969	1.60753	0.466561	0.215545	0.919483	0.866032	0.175674	0.669021	231.431	753.348	6	6	7
2	7	0.495446	0.999687	0.998047	1.63468	0.464014	0.324862	0.799746	0.870927	0.267698	0.595218	470.843	774.974	7	7	8
2	8	0.406577	0.999607	0.997366	1.7013	0.438817	0.13734	0.945858	0.864037	0.115217	0.723328	797.469	823.003	8	8	9
3	1	0.424272	0.878659	0.991215	1.1846	0.635077	0.185652	0.911913	0.867359	0.161046	0.751147	497.808	181.092	1	1	1
3	2	0.394907	0.86902	0.990022	1.26286	0.589221	0.175324	0.829329	0.862614	0.150258	0.663515	238.213	163.036	2	2	2
3	3	0.399575	0.874828	0.985808	1.56341	0.462336	0.15798	0.907492	0.850189	0.130781	0.671751	206.442	338.999	3	3	4
3	4	0.408277	0.829773	0.990662	1.18857	0.585728	0.106199	0.968527	0.834373	0.0913133	0.767437	593.419	418.963	4	4	5
3	5	0.344168	0.883059	0.98379	1.6138	0.437689	0.163613	0.83132	0.840442	0.134887	0.606964	270.317	533.105	5	5	6
3	6	0.396035	0.851257	0.985715	1.38841	0.530868	0.160588	0.812458	0.858522	0.135863	0.627674	874.229	508.013	6	6	7
3	7	0.452408	0.836674	0.977141	1.83475	0.39815	0.279596	0.832144	0.854697	0.221053	0.577944	659.649	718.616	7	7	8
3	8	0.368777	0.814375	0.981436	1.80741	0.386019	0.162954	0.874357	0.835282	0.130135	0.605941	375.742	768.043	8	8	9
4	1	0.481735	0.877246	0.972512	1.04015	0.698199	0.263969	0.832876	0.852193	0.225001	0.678795	552.358	462.857	1	1	2
4	2	0.496518	0.866532	0.970391	2.11665	0.361392	0.429209	0.623158	0.874609	0.284361	0.341138	264.238	591.837	2	2	3
4	3	0.464168	0.852512	0.97337	1.23662	0.593055	0.24623	0.854589	0.856378	0.209314	0.680028	838.083	675.233	3	3	4
4	4	0.498277	0.86389	0.973557	1.24237	0.597245	0.333201	0.770306	0.861393	0.281323	0.606737	593.383	758.015	4	4	5
5	1	0.411847	0.87371	0.965711	1.38944	0.527222	0.197929	0.856148	0.855889	0.169805	0.679929	556.387	314.361	1	1	3
5	2	0.325247	0.836353	0.965684	1.75671	0.388224	0.176962	0.776695	0.82583	0.136374	0.506861	270.387	455.851	2	2	4
5	3	0.376134	0.881888	0.94526	1.34588	0.55322	0.149444	0.834652	0.862883	0.130195	0.679256	695.786	555.299	3	3	5
5	4	0.413282	0.848653	0.951184	1.40743	0.522309	0.180849	0.857331	0.857389	0.154704	0.677743	374.296	755.634	4	4	6
5	5	0.367747	0.804315	0.960296	1.24401	0.604151	0.118391	0.801764	0.866931	0.103184	0.652428	582.059	801.124	5	5	7
6	1	0.285354	0.999358	0.997106	1.88945	0.359842	0.192662	0.46749	0.824562	0.141124	0.280837	382.99	269.357	1	1	1
6	2	0.361587	0.999127	0.992327	1.39624	0.538483	0.241594	0.367744	0.867094	0.208541	0.292828	790.309	335.396	2	2	2
6	3	0.370003	0.998491	0.992256	1.60992	0.413549	0.194373	0.686678	0.815953	0.160121	0.490423	572.172	383.028	3	3	3
6	4	0.25131	0.999043	0.995981	2.07812	0.336958	0.165308	0.714551	0.836804	0.125864	0.45286	533.798	603.277	4	4	4
6	5	0.300728	0.998281	0.993898	1.85181	0.382197	0.21756	0.449897	0.841282	0.167254	0.295246	217.52	580.934	5	5	5
7	1	0.494083	0.938155	0.978669	1.64084	0.444841	0.299971	0.865818	0.85435	0.24132	0.625497	550.013	293.735	1	1	1
7	2	0.471399	0.944572	0.976009	1.74228	0.434712	0.285464	0.829699	0.870281	0.229995	0.602795	316.504	283.307	2	2	2
7	3	0.447864	0.938406	0.969676	1.14015	0.647699	0.196619	0.789813	0.859347	0.168857	0.643568	810.491	325.541	3	3	3
7	4	0.409188	0.94592	0.971581	2.00921	0.365592	0.230835	0.858781	0.85706	0.184822	0.611753	254.404	537.894	4	4	4
7	5	0.459404	0.926176	0.963549	1.98761	0.378501	0.250285	0.873598	0.867359	0.201585	0.639251	608.1	619.923	5	5	5
7	6	0.41989	0.937322	0.975617	1.31849	0.576584	0.184054	0.79194	0.871906	0.161105	0.653587	819.12	686.009	6	6	6
8	1	0.344295	0.872901	0.977557	2.02702	0.342545	0.204423	0.832291	0.833274	0.144704	0.469951	597.629	138.536	1	1	2
8	2	0.336445	0.877296	0.964165	1.94394	0.362542	0.212353	0.828208	0.839501	0.16153	0.543561	504.956	444.731	2	2	4
8	3	0.329587	0.895056	0.979482	1.75616	0.412572	0.162963	0.909399	0.8512	0.12847	0.639069	705.445	530.181	3	3	5
8	4	0.305744	0.856047	0.96479	1.52916	0.493167	0.101213	0.917091	0.868406	0.087236	0.73521	220.326	624.55	4	4	6
8	5	0.331072	0.814026	0.966952	1.38015	0.527158	0.0864994	0.906505	0.852971	0.0740027	0.711997	699.884	756.763	5	5	7
8	6	0.330677	0.828555	0.971995	1.24329	0.606139	0.080775	0.951227	0.868105	0.0713492	0.794164	436.496	767.758	6	6	8
9	1	0.377763	0.907745	0.968802	1.3279	0.528048	0.175263	0.882543	0.837374	0.147673	0.668682	397.289	207.694	1	1	1
9	2	0.497033	0.889218	0.960856	1.41336	0.546237	0.288902	0.863318	0.878652	0.240744	0.66496	629.34	153.502	2	2	2
9	3	0.401823	0.87201	0.95029	1.50472	0.484255	0.218417	0.753341	0.853621	0.175828	0.538332	251.159	323.846	3	3	4
9	4	0.440887	0.892358	0.96189	1.76644	0.389785	0.31665	0.883487	0.829779	0.252032	0.600775	794.228	523.764	4	4	6
9	5	0.273064	0.851443	0.966762	1.54174	0.480689	0.0580195	0.930955	0.86087	0.0476006	0.682481	806.73	747.141	5	5	7
9	6	0.428361	0.87474	0.949315	1.24014	0.595391	0.199447	0.886439	0.859284	0.173272	0.727863	484.432	756.62	6	6	8
9	7	0.360309	0.85921	0.941194	1.52626	0.46464	0.185936	0.788567	0.842117	0.156029	0.594143	292.478	704.898	7	7	9
10	1	0.361095	0.99988	0.999008	1.67231	0.427786	0.281449	0.6916	0.845809	0.226911	0.49158	658.383	281.418	1	1	2
10	2	0.279004	0.999854	0.999143	2.30043	0.277733	0.163265	0.921764	0.799314	0.121346	0.544094	249.083	373.521	2	2	3
10	3	0.343337	0.999727	0.998786	1.82149	0.386554	0.188057	0.902895	0.839109	0.145237	0.589991	365.484	529.112	3	3	4
10	4	0.425288	0.999855	0.99876	1.72984	0.418925	0.365733	0.671399	0.851277	0.292307	0.470269	720.002	625.789	4	4	6
10	5	0.325554	0.999939	0.999596	1.80137	0.378241	0.157736	0.908004	0.82544	0.124177	0.605404	462.397	766.079	5	5	7
10	6	0.34741	0.999771	0.998252	1.54196	0.481639	0.140261	0.840074	0.861781	0.11783	0.643068	872.248	865.772	6	6	8
		Mean
		0.386881

## Sheet: R1_16KO
ImageNumber	ObjectNumber	Correlation_Correlation_ALG2_LAMP	Correlation_Costes_ALG2_LAMP	Correlation_Costes_LAMP_ALG2	Correlation_K_ALG2_LAMP	Correlation_K_LAMP_ALG2	Correlation_Manders_ALG2_LAMP	Correlation_Manders_LAMP_ALG2	Correlation_Overlap_ALG2_LAMP	Correlation_RWC_ALG2_LAMP	Correlation_RWC_LAMP_ALG2	Location_Center_X	Location_Center_Y	Number_Object_Number	Parent_CellsSec	Parent_Nuclei
1	1	0.577131	0.999159	0.996793	1.72289	0.440071	0.362219	0.903065	0.870743	0.289268	0.651305	413.187	176.057	1	1	2
1	2	0.552181	0.998182	0.991272	1.23398	0.611321	0.231198	0.938307	0.868538	0.194268	0.733666	331.33	532.776	2	2	3
1	3	0.67723	0.999053	0.995361	1.25979	0.585697	0.51545	0.889869	0.858986	0.423299	0.665331	664.098	585.847	3	3	4
1	4	0.627687	0.997302	0.991655	1.84533	0.383928	0.510124	0.876477	0.84171	0.382564	0.556197	294.199	795.084	4	4	5
1	5	0.635538	0.99867	0.993878	1.19401	0.656382	0.46621	0.764049	0.885283	0.402154	0.624681	551.236	846.792	5	5	6
2	1	0.546878	0.999906	0.999237	1.56687	0.476854	0.211615	0.937955	0.864387	0.16718	0.654784	155.602	145.576	1	1	2
2	2	0.561582	0.999919	0.999322	1.00002	0.756529	0.306644	0.827501	0.869797	0.2667	0.700529	525.036	243.501	2	2	3
2	3	0.642046	0.999928	0.999498	1.25939	0.628785	0.391495	0.893042	0.88988	0.327588	0.703906	245.904	305.886	3	3	4
2	4	0.510681	0.999902	0.999482	1.89819	0.403252	0.290772	0.921812	0.874899	0.229332	0.647766	743.266	419.437	4	4	5
2	5	0.530832	0.999506	0.997542	1.30074	0.571135	0.247561	0.904607	0.861916	0.212872	0.724816	456.126	526.175	5	5	6
2	6	0.420816	0.999772	0.998872	1.67249	0.431388	0.245758	0.842644	0.849407	0.204587	0.633685	224.189	804.546	6	6	8
3	1	0.626006	0.999574	0.997699	1.71553	0.434988	0.431074	0.853956	0.86385	0.326293	0.55301	483.199	280.179	1	1	3
3	2	0.646314	0.999171	0.995916	1.16337	0.64578	0.457962	0.821596	0.866765	0.383355	0.638384	609.295	448.975	2	2	5
3	3	0.681513	0.996024	0.973369	0.774692	1.05323	0.153393	0.984339	0.903288	0.13019	0.862922	129.919	550.763	3	3	6
3	4	0.66607	0.999075	0.995165	1.22032	0.629535	0.43502	0.854911	0.87649	0.366756	0.673754	735.921	611.296	4	4	7
3	5	0.590105	0.996085	0.984086	1.23087	0.610596	0.232995	0.994225	0.866927	0.197167	0.769186	137.771	754.752	5	5	8
3	6	0.599732	0.999017	0.994875	1.44579	0.544138	0.438261	0.757986	0.886968	0.376399	0.611989	740.641	853.484	6	6	10
4	1	0.433022	0.998546	0.993333	1.50401	0.465511	0.229772	0.813659	0.83674	0.192931	0.607708	628.571	264.823	1	1	2
4	2	0.465812	0.998213	0.991045	1.5177	0.455976	0.224898	0.893465	0.831885	0.180473	0.631532	557.985	553.561	2	2	3
4	3	0.369434	0.99852	0.995244	1.88011	0.389811	0.402418	0.376163	0.856089	0.303539	0.24164	342.841	652.163	3	3	4
4	4	0.575991	0.998593	0.99197	1.22441	0.622357	0.40883	0.722637	0.872937	0.355829	0.592202	688.406	744.183	4	4	5
5	1	0.574995	0.998327	0.990969	1.36128	0.549714	0.307438	0.855161	0.865052	0.257936	0.663257	194.658	387.042	1	1	2
5	2	0.598588	0.998012	0.991361	1.45582	0.538273	0.359198	0.86903	0.885227	0.296857	0.659277	553.563	363.562	2	2	3
5	3	0.552118	0.998798	0.995497	1.97148	0.386951	0.290225	0.912016	0.873422	0.220842	0.612157	363.395	461.616	3	3	4
5	4	0.569497	0.998325	0.992551	1.25059	0.607403	0.287321	0.905148	0.871558	0.246959	0.72834	790.405	490.663	4	4	5
5	5	0.590214	0.999026	0.994893	1.64988	0.461519	0.479067	0.753338	0.872613	0.387092	0.552104	520.388	672.767	5	5	6
5	6	0.690553	0.99922	0.995138	0.995073	0.810198	0.533843	0.851414	0.89789	0.462386	0.724534	760.746	818.473	6	6	8
6	1	0.629575	0.940025	0.953254	0.872105	0.958305	0.209239	0.978483	0.91419	0.184767	0.863553	246.65	144.525	1	1	4
6	2	0.547212	0.93502	0.962652	1.28509	0.601605	0.330074	0.875482	0.879272	0.288706	0.724961	411.718	250.188	2	2	6
6	3	0.582191	0.916659	0.946437	1.23525	0.629326	0.400378	0.816039	0.881689	0.352938	0.682905	354.051	408.689	3	3	7
6	4	0.59289	0.907686	0.956662	1.26014	0.59503	0.306125	0.855527	0.865923	0.25054	0.643077	799.696	432.083	4	4	8
6	5	0.55257	0.884814	0.947424	1.10809	0.702586	0.221662	0.798154	0.882342	0.186732	0.639823	623.898	551.041	5	5	9
6	6	0.450127	0.890493	0.885691	1.17633	0.664044	0.308685	0.647457	0.883817	0.278796	0.567604	234.362	599.719	6	6	10
6	7	0.49345	0.898758	0.977199	1.40711	0.517165	0.247171	0.857481	0.85306	0.205538	0.64773	768.745	786.451	7	7	11
6	8	0.349225	0.908791	0.920505	1.33567	0.58036	0.16692	0.817406	0.880435	0.15132	0.709315	454.165	780.437	8	8	12
7	1	0.533137	0.99948	0.996726	1.25923	0.617945	0.237252	0.852252	0.88212	0.208102	0.709957	703.483	236.973	1	1	2
7	2	0.543238	0.999352	0.996053	1.33901	0.578878	0.189685	0.941973	0.880412	0.160977	0.736626	189.77	411.624	2	2	3
7	3	0.471715	0.998998	0.994545	1.83503	0.40319	0.195908	0.865129	0.860155	0.154365	0.598841	708.275	582.435	3	3	4
7	4	0.60085	0.999407	0.996025	1.31019	0.587251	0.310677	0.836653	0.877159	0.26227	0.651894	274.865	630.438	4	4	5
7	5	0.505171	0.99927	0.995707	1.83316	0.357534	0.383399	0.809024	0.809579	0.279881	0.477012	789.859	813.52	5	5	6
8	1	0.541567	0.995556	0.979889	1.20987	0.618795	0.203684	0.96898	0.865251	0.172169	0.766034	825.403	211.318	1	1	1
8	2	0.598672	0.998804	0.99201	0.993161	0.786038	0.270331	0.867035	0.883551	0.24206	0.763245	393.227	279.364	2	2	2
8	3	0.523753	0.998294	0.992903	1.55928	0.48106	0.34229	0.709925	0.866087	0.288222	0.55027	633.734	350.642	3	3	3
8	4	0.60712	0.99923	0.996666	1.80807	0.421927	0.376466	0.895672	0.873427	0.277375	0.574415	529.026	628.875	4	4	4
8	5	0.522071	0.998582	0.993043	2.12143	0.353209	0.30349	0.78018	0.865627	0.230378	0.514064	228.973	767.258	5	5	5
8	6	0.53235	0.99808	0.991183	1.84041	0.400542	0.311306	0.819707	0.858581	0.245903	0.571209	711.762	771.042	6	6	6
9	1	0.616454	0.999378	0.997771	2.51148	0.303459	0.523473	0.86231	0.873001	0.352747	0.491	456.753	225.516	1	1	1
9	2	0.559507	0.999674	0.997781	1.15239	0.639247	0.245747	0.879391	0.85829	0.213429	0.718465	781.803	355.526	2	2	2
9	3	0.615104	0.99852	0.993111	1.29335	0.58904	0.417614	0.874787	0.872831	0.358728	0.706859	299.487	457.166	3	3	3
9	4	0.543612	0.998867	0.994552	1.32	0.561935	0.207227	0.940597	0.861252	0.18028	0.749742	639.04	712.015	4	4	5
9	5	0.501155	0.999309	0.996041	1.42859	0.525294	0.206466	0.888448	0.866272	0.175566	0.689561	218.234	701.553	5	5	6
9	6	0.530818	0.997584	0.99069	2.00011	0.371103	0.615005	0.476211	0.861538	0.474963	0.324878	332.821	884.665	6	6	7
10	1	0.47285	0.999442	0.997475	1.28326	0.596268	0.453195	0.569557	0.874738	0.384396	0.456431	772.493	227.177	1	1	2
10	2	0.425762	0.999577	0.996671	1.158	0.621288	0.236289	0.705579	0.848205	0.200472	0.562278	463.028	319.882	2	2	3
10	3	0.481949	0.999184	0.993789	0.926951	0.837416	0.210419	0.835542	0.881047	0.188331	0.742415	741.06	409.612	3	3	4
10	4	0.495122	0.999206	0.993677	1.26045	0.603244	0.248249	0.728619	0.871984	0.211359	0.584538	234.723	447.008	4	4	5
10	5	0.507702	0.999676	0.997888	1.37678	0.570766	0.221519	0.89159	0.886464	0.192465	0.73454	612.389	572.8	5	5	6
10	6	0.504328	0.999236	0.995256	1.61332	0.469818	0.249767	0.848497	0.870612	0.20795	0.646966	444.788	779.253	6	6	7
10	7	0.356874	0.998363	0.991118	1.94183	0.356381	0.120505	0.870482	0.831885	0.0899149	0.533418	820.639	844.014	7	7	8
		Mean
		0.547469

## Sheet: R1_E3-DKO
ImageNumber	ObjectNumber	Correlation_Correlation_ALG2_LAMP	Correlation_Costes_ALG2_LAMP	Correlation_Costes_LAMP_ALG2	Correlation_K_ALG2_LAMP	Correlation_K_LAMP_ALG2	Correlation_Manders_ALG2_LAMP	Correlation_Manders_LAMP_ALG2	Correlation_Overlap_ALG2_LAMP	Correlation_RWC_ALG2_LAMP	Correlation_RWC_LAMP_ALG2	Location_Center_X	Location_Center_Y	Number_Object_Number	Parent_CellsSec	Parent_Nuclei
1	1	0.406387	0.908026	0.956209	1.46574	0.507841	0.175625	0.874861	0.862766	0.150043	0.68921	180.598	189.545	1	1	1
1	2	0.444599	0.889282	0.946256	1.48383	0.513674	0.164165	0.900133	0.873044	0.138821	0.699029	491.865	202.168	2	2	3
1	3	0.412054	0.897364	0.957211	1.41483	0.53383	0.123616	0.947035	0.869068	0.10714	0.759808	221.468	478.476	3	3	5
1	4	0.428678	0.877831	0.941492	1.88997	0.370529	0.197534	0.911366	0.836834	0.154663	0.609511	767.386	503.518	4	4	6
1	5	0.457509	0.904138	0.970526	1.35584	0.562622	0.179274	0.935251	0.8734	0.155724	0.755916	504.594	493.807	5	5	7
1	6	0.430758	0.865163	0.915054	1.5642	0.454702	0.15629	0.90471	0.843354	0.132345	0.686949	506.841	803.113	6	6	9
2	1	0.460248	0.894125	0.964245	1.46971	0.480958	0.191187	0.953183	0.840754	0.155884	0.683967	672.587	228.187	1	1	2
2	2	0.485467	0.896367	0.973383	1.68484	0.430408	0.264772	0.954997	0.85157	0.207809	0.647755	421.487	288.535	2	2	3
2	3	0.448645	0.894115	0.961537	1.54163	0.46449	0.206489	0.889537	0.846211	0.171618	0.654813	185.438	327.785	3	3	4
2	4	0.45624	0.923386	0.971695	1.28153	0.534562	0.169971	0.993329	0.827682	0.138869	0.718146	623.631	488.458	4	4	5
2	5	0.474426	0.882289	0.946298	1.35628	0.545815	0.121061	0.959834	0.860392	0.102048	0.73915	443.333	677.392	5	5	6
2	6	0.506494	0.857747	0.921283	1.39274	0.538321	0.235165	0.849294	0.865875	0.200485	0.669854	784.203	840.129	6	6	7
3	1	0.412618	0.9994	0.995031	1.66041	0.450063	0.192605	0.797477	0.864459	0.161614	0.611005	218.278	253.596	1	1	1
3	2	0.330628	0.99929	0.995333	1.59528	0.454692	0.139376	0.853447	0.85168	0.117506	0.645219	799.325	210.796	2	2	2
3	3	0.361576	0.997875	0.986495	1.81633	0.386701	0.142513	0.890242	0.838079	0.114701	0.621914	480.757	374.477	3	3	3
3	4	0.442668	0.997739	0.980763	0.970337	0.639865	0.1853	0.961524	0.787963	0.157576	0.743572	811.122	407.57	4	4	4
3	5	0.32985	0.998532	0.990851	2.0091	0.346272	0.114629	0.907016	0.834083	0.0905029	0.612355	378.223	538.158	5	5	5
3	6	0.36929	0.999513	0.997464	2.47947	0.280458	0.220179	0.855427	0.833899	0.16026	0.505847	839.819	607.927	6	6	6
3	7	0.292722	0.998469	0.988951	1.90626	0.372975	0.099027	0.851965	0.843201	0.0804938	0.60017	289.978	766.407	7	7	7
4	1	0.398352	0.995927	0.979854	2.28287	0.292485	0.213155	0.957925	0.817132	0.141676	0.476754	828.176	125.945	1	1	2
4	2	0.322499	0.998627	0.989439	1.67641	0.413949	0.103369	0.921183	0.833035	0.0853458	0.667735	384.123	170.963	2	2	3
4	3	0.350628	0.999109	0.994486	1.68767	0.406558	0.156081	0.860183	0.828333	0.126317	0.595832	770.08	339.379	3	3	4
4	4	0.357127	0.998689	0.991181	1.55233	0.457439	0.162886	0.969251	0.842673	0.136943	0.730038	216.605	353.312	4	4	5
4	5	0.294381	0.999604	0.997411	1.87549	0.372714	0.218956	0.698929	0.836076	0.172705	0.470276	458.026	448.211	5	5	6
4	6	0.36415	0.998958	0.99368	1.53137	0.466065	0.140106	0.882012	0.844818	0.119744	0.688722	656.389	608.83	6	6	8
4	7	0.361874	0.99865	0.988492	1.42376	0.492736	0.124915	0.889193	0.837577	0.104291	0.655691	872.113	700.212	7	7	10
4	8	0.368243	0.998127	0.982597	1.20561	0.631875	0.0763937	0.929395	0.872807	0.0692668	0.812709	435.821	801.663	8	8	11
5	1	0.231451	0.998968	0.992991	1.81354	0.379369	0.130912	0.876319	0.829459	0.10742	0.62677	522.536	211.526	1	1	2
5	2	0.270019	0.998601	0.989238	1.62875	0.402859	0.12632	0.836393	0.810034	0.103992	0.594494	748.086	214.002	2	2	3
5	3	0.307416	0.999778	0.998846	1.75839	0.403627	0.189405	0.876786	0.842457	0.1547	0.624847	704.315	414.96	3	3	4
5	4	0.35253	0.997072	0.979871	1.62481	0.413115	0.111782	0.89526	0.819289	0.0919803	0.629318	221.789	404.128	4	4	5
5	5	0.33183	0.998621	0.98956	1.66506	0.425999	0.107375	0.927472	0.842208	0.0882475	0.675191	392.021	451.304	5	5	6
5	6	0.384372	0.997979	0.987699	1.71479	0.430821	0.1392	0.916	0.859515	0.113151	0.662887	868.355	500.191	6	6	7
5	7	0.360389	0.998878	0.992996	1.41513	0.522275	0.160385	0.677606	0.859702	0.137168	0.532056	571.638	571.281	7	7	8
5	8	0.382978	0.996538	0.976098	1.71895	0.407684	0.121471	0.951327	0.837131	0.0980593	0.660912	136.952	572.738	8	8	9
5	9	0.290094	0.998514	0.990755	1.91656	0.358382	0.130868	0.769608	0.82877	0.105411	0.534182	688.798	764.225	9	9	10
5	10	0.333424	0.998773	0.990403	1.58822	0.438361	0.115838	0.922785	0.834394	0.0966073	0.681299	431.221	707.372	10	10	11
5	11	0.456756	0.993579	0.95942	1.49953	0.431048	0.189267	0.966837	0.803972	0.146913	0.645316	277.484	749.943	11	11	12
5	12	0.326371	0.997719	0.985914	1.71462	0.390318	0.144693	0.940514	0.818076	0.118965	0.66618	865.98	872.461	12	12	13
6	1	0.427084	0.895122	0.915546	2.03979	0.355642	0.280285	0.760889	0.851724	0.221072	0.518618	535.849	233.029	1	1	2
6	2	0.313565	0.88293	0.939999	1.86925	0.402345	0.132093	0.79871	0.867228	0.110324	0.604342	215.104	443.217	2	2	3
6	3	0.382298	0.914308	0.945965	1.86622	0.390597	0.200767	0.853391	0.85378	0.163718	0.616328	387.375	493.66	3	3	4
6	4	0.342655	0.867305	0.88491	2.0454	0.338056	0.133027	0.694504	0.831541	0.100446	0.434856	849.08	510.058	4	4	5
6	5	0.453288	0.896932	0.932888	2.0488	0.35207	0.281747	0.845214	0.849306	0.220292	0.568418	584.611	580.488	5	5	6
6	6	0.342747	0.871462	0.895767	2.00831	0.353833	0.168892	0.77055	0.842974	0.136347	0.545054	393.424	806.758	6	6	7
7	1	0.374055	0.997045	0.980178	1.76457	0.387231	0.124001	0.933556	0.826617	0.101354	0.652391	465.023	242.736	1	1	3
7	2	0.322883	0.999408	0.995957	1.68423	0.435079	0.157008	0.758481	0.856021	0.133999	0.591516	839.968	260.658	2	2	4
7	3	0.296866	0.999694	0.997252	1.57467	0.457698	0.0993081	0.796136	0.848955	0.0865027	0.640899	250.694	503.498	3	3	5
7	4	0.354553	0.999713	0.997894	1.3511	0.535256	0.154781	0.546734	0.850402	0.133141	0.429271	615.862	486.046	4	4	6
7	5	0.316667	0.998958	0.992267	1.53389	0.458876	0.0915756	0.94262	0.838967	0.0791906	0.741431	370.952	791.796	5	5	7
7	6	0.323322	0.999447	0.996007	1.53775	0.447749	0.126487	0.871948	0.829775	0.107243	0.656622	747.89	739.404	6	6	8
8	1	0.49831	0.999649	0.997403	1.07235	0.690148	0.218331	0.964302	0.860278	0.189547	0.790536	767.332	279.24	1	1	2
8	2	0.468695	0.999314	0.995387	1.07763	0.69772	0.120698	0.952244	0.867114	0.107737	0.812416	544.925	288.154	2	2	3
8	3	0.399271	0.999868	0.99893	1.47744	0.494287	0.214943	0.877249	0.854563	0.182365	0.675811	222.95	409.891	3	3	4
8	4	0.391082	0.998836	0.99254	1.60977	0.419289	0.176907	0.940116	0.821559	0.145602	0.662985	272.313	604.312	4	4	5
8	5	0.475682	0.998979	0.993009	1.21714	0.607576	0.138191	0.959123	0.859943	0.121003	0.782362	476.467	571.505	5	5	6
8	6	0.57653	0.999806	0.999134	1.84811	0.399119	0.494327	0.916068	0.858847	0.381182	0.597033	726.394	601.083	6	6	7
8	7	0.42864	0.999715	0.998524	1.68718	0.420846	0.231496	0.971929	0.84264	0.188946	0.695038	700.306	850.553	7	7	8
8	8	0.459236	0.998929	0.994436	1.68923	0.432296	0.183165	0.921868	0.854544	0.148204	0.653123	436.468	854.539	8	8	9
8	9	0.581408	0.996374	0.968819	0.781878	0.937766	0.209618	0.993129	0.856282	0.183635	0.855428	884.932	905.958	9	9	10
9	1	0.415443	0.881659	0.919359	1.76805	0.409749	0.181539	0.799938	0.85115	0.143173	0.547382	814.817	167.844	1	1	3
9	2	0.456436	0.873532	0.924652	1.48333	0.490545	0.170366	0.892565	0.853017	0.144327	0.681632	520.017	340.969	2	2	4
9	3	0.337647	0.855566	0.907002	1.62058	0.448022	0.187224	0.488766	0.852089	0.155784	0.361707	322.516	517.073	3	3	6
9	4	0.396624	0.918651	0.925656	1.94619	0.380568	0.204467	0.918397	0.860615	0.167762	0.671566	735.561	621.861	4	4	7
9	5	0.322541	0.849861	0.888839	1.38256	0.508568	0.109679	0.480639	0.838526	0.0963856	0.385373	228.874	807.493	5	5	8
9	6	0.418395	0.901354	0.9131	1.17508	0.621986	0.092637	0.857787	0.854916	0.0833975	0.737721	550.758	800.509	6	6	9
10	1	0.403197	0.907161	0.95308	1.64852	0.438892	0.171296	0.909158	0.8506	0.142852	0.677131	500.985	269.942	1	1	1
10	2	0.399852	0.858237	0.928036	1.74776	0.409483	0.1043	0.92834	0.845976	0.0860094	0.673381	320.544	378.186	2	2	2
10	3	0.442194	0.87507	0.928974	1.84494	0.389306	0.20407	0.85619	0.847494	0.164626	0.601384	796.036	491.436	3	3	4
10	4	0.410978	0.843978	0.896943	1.51097	0.464851	0.0979033	0.889047	0.838078	0.0843084	0.696502	557.822	629.423	4	4	5
10	5	0.311537	0.920599	0.970414	1.75697	0.375759	0.111432	0.958472	0.812524	0.090952	0.665486	809.559	788.057	5	5	7
10	6	0.370973	0.862333	0.92321	1.80746	0.409053	0.120565	0.833056	0.859852	0.100036	0.620511	329.27	818.763	6	6	8
10	7	0.351794	0.879844	0.946723	1.66229	0.41743	0.157204	0.512096	0.833	0.129521	0.363555	533.753	854.563	7	7	9
		Mean
		0.388523

## Sheet: R1_TECPR1KO
ImageNumber	ObjectNumber	Correlation_Correlation_ALG2_LAMP	Correlation_Costes_ALG2_LAMP	Correlation_Costes_LAMP_ALG2	Correlation_K_ALG2_LAMP	Correlation_K_LAMP_ALG2	Correlation_Manders_ALG2_LAMP	Correlation_Manders_LAMP_ALG2	Correlation_Overlap_ALG2_LAMP	Correlation_RWC_ALG2_LAMP	Correlation_RWC_LAMP_ALG2	Location_Center_X	Location_Center_Y	Number_Object_Number	Parent_CellsSec	Parent_Nuclei
1	1	0.53103	0.716236	0.919341	1.41486	0.538217	0.524798	0.619539	0.872639	0.436056	0.474819	794.209	335.258	1	1	2
1	2	0.492135	0.658854	0.866605	1.1802	0.606042	0.297459	0.680125	0.845725	0.257336	0.558355	231.332	619.701	2	2	3
1	3	0.482493	0.772769	0.932946	1.20001	0.628945	0.291872	0.693165	0.868756	0.254201	0.575497	704.098	666.051	3	3	4
1	4	0.472441	0.666137	0.865452	1.02815	0.655098	0.499555	0.482902	0.820693	0.422076	0.391424	483.351	787.155	4	4	5
2	1	0.579481	0.868149	0.950808	1.69908	0.430127	0.498004	0.866113	0.854879	0.373543	0.570999	741.661	244.969	1	1	2
2	2	0.659666	0.902126	0.925445	1.09374	0.732591	0.577518	0.739008	0.895134	0.506297	0.625345	437.797	376.77	2	2	4
2	3	0.570705	0.830503	0.929008	0.955672	0.787268	0.439463	0.742005	0.867393	0.384832	0.635595	180.635	678.702	3	3	5
2	4	0.650965	0.900812	0.860492	0.975937	0.786947	0.59483	0.734531	0.876362	0.515979	0.627214	472.935	638.43	4	4	6
2	5	0.599652	0.882444	0.919353	1.1514	0.672767	0.494336	0.751263	0.880126	0.428245	0.623553	689.193	695.644	5	5	7
2	6	0.574245	0.842666	0.928808	1.15866	0.659048	0.444274	0.767981	0.87385	0.385609	0.637671	840.353	797.948	6	6	8
3	1	0.602701	0.762209	0.936854	1.26794	0.623836	0.372967	0.839492	0.889373	0.322652	0.68845	434.288	248.866	1	1	2
3	2	0.606714	0.820184	0.93069	1.12309	0.684787	0.574008	0.633679	0.876972	0.495404	0.52556	743.893	353.45	2	2	3
3	3	0.600406	0.764577	0.934952	1.01942	0.736063	0.374362	0.839679	0.866233	0.326962	0.704997	214.496	355.506	3	3	4
3	4	0.533518	0.768606	0.951362	1.04047	0.741296	0.272626	0.849237	0.878235	0.245402	0.746939	540.733	540.101	4	4	5
3	5	0.552265	0.773397	0.945408	0.978699	0.779348	0.284485	0.876894	0.873354	0.256335	0.776508	296.597	584.941	5	5	6
3	6	0.633284	0.809021	0.93202	1.0292	0.766457	0.510646	0.752656	0.888167	0.448547	0.647468	759.789	636.265	6	6	7
3	7	0.602989	0.822318	0.894939	1.27368	0.555579	0.516548	0.846602	0.841206	0.434715	0.656409	300.039	844.571	7	7	8
3	8	0.564851	0.764536	0.938924	1.38634	0.547354	0.364564	0.791823	0.871102	0.310316	0.632146	598.01	906.526	8	8	10
4	1	0.6242	0.878382	0.948395	1.30192	0.585255	0.467704	0.784535	0.872901	0.398601	0.62633	568.018	189.765	1	1	1
4	2	0.661317	0.862671	0.928934	1.0802	0.714202	0.580872	0.744944	0.87834	0.505422	0.626014	839.595	402.064	2	2	2
4	3	0.571246	0.890244	0.91996	1.27702	0.58711	0.443387	0.68038	0.865882	0.383352	0.551001	558.987	563.519	3	3	3
4	4	0.624244	0.887443	0.929927	1.13769	0.629983	0.612337	0.672068	0.846595	0.513371	0.522258	223.576	562.758	4	4	4
4	5	0.617887	0.875033	0.920243	1.3249	0.566213	0.512435	0.746848	0.866126	0.435095	0.590849	531.846	848.373	5	5	5
5	1	0.544338	0.739302	0.861592	1.14848	0.647219	0.312479	0.793952	0.862159	0.266525	0.638735	751.178	164.683	1	1	1
5	2	0.553923	0.767384	0.813353	1.04743	0.656633	0.600411	0.553227	0.829325	0.499476	0.439082	223.856	222.864	2	2	2
5	3	0.505249	0.733437	0.836432	1.14374	0.625083	0.384402	0.614542	0.845538	0.32701	0.490478	533.845	333.933	3	3	3
5	4	0.522908	0.752241	0.833032	1.27357	0.598901	0.29963	0.78879	0.873351	0.259693	0.651492	817.489	535.403	4	4	5
5	5	0.523459	0.776248	0.799423	1.35322	0.580093	0.453745	0.566222	0.885999	0.392174	0.463541	513.212	642.322	5	5	6
5	6	0.483144	0.721816	0.762832	0.936063	0.767487	0.332199	0.682857	0.847594	0.296379	0.599545	215.758	778.666	6	6	7
6	1	0.622079	0.819557	0.949955	1.48321	0.496869	0.469275	0.90348	0.858464	0.360797	0.612138	562.693	175.752	1	1	1
6	2	0.548509	0.835666	0.871854	1.27095	0.580304	0.451338	0.762083	0.8588	0.385525	0.612996	313.001	220.856	2	2	2
6	3	0.487065	0.766251	0.864203	0.967279	0.77174	0.323616	0.612028	0.863996	0.282912	0.521903	839.708	247.764	3	3	3
6	4	0.564952	0.820498	0.905573	1.8668	0.380191	0.586578	0.718306	0.842461	0.418476	0.427119	774.106	403.308	4	4	4
6	5	0.539685	0.812986	0.901701	0.957781	0.745258	0.292899	0.848032	0.844863	0.254423	0.70301	528.984	523.099	5	5	5
6	6	0.543293	0.763689	0.882185	1.16636	0.657967	0.349495	0.816956	0.876028	0.304777	0.681013	205.404	504.733	6	6	6
6	7	0.504485	0.849079	0.842082	1.26567	0.579386	0.365191	0.722732	0.856334	0.315702	0.588215	707.54	711.844	7	7	7
6	8	0.539625	0.75398	0.872871	1.07627	0.714025	0.228282	0.884389	0.876634	0.204238	0.765737	325.574	762.135	8	8	8
6	9	0.308136	0.831955	0.614848	1.85532	0.402625	0.195881	0.63404	0.864291	0.167399	0.50731	867.517	870.877	9	9	9
7	1	0.694921	0.999183	0.994426	1.2338	0.640305	0.625633	0.762253	0.888823	0.526193	0.600492	591.413	230.308	1	1	1
7	2	0.55703	0.998174	0.991629	1.48524	0.5259	0.560667	0.576935	0.883792	0.463677	0.438132	318.47	402.027	2	2	3
7	3	0.61538	0.99873	0.992625	1.40958	0.51222	0.644814	0.652419	0.849715	0.525501	0.473265	710.28	557.681	3	3	4
7	4	0.600044	0.999153	0.994851	1.25187	0.600764	0.600806	0.666207	0.867224	0.505601	0.52631	349.482	641.29	4	4	5
7	5	0.678903	0.995452	0.973995	0.604253	1.23629	0.29013	0.998084	0.86431	0.245398	0.864414	77.0753	759.407	5	5	6
8	1	0.643171	0.877698	0.921779	1.26353	0.600807	0.554566	0.790133	0.871284	0.463341	0.611337	634.247	206.566	1	1	1
8	2	0.634898	0.843233	0.910991	1.11206	0.693401	0.473019	0.840962	0.878126	0.40918	0.700169	247.264	214.559	2	2	2
8	3	0.602891	0.868393	0.904688	1.27663	0.576842	0.487149	0.769995	0.858145	0.40859	0.590918	722.089	441.036	3	3	3
8	4	0.64234	0.837661	0.912515	1.08239	0.720548	0.496097	0.841224	0.883127	0.429079	0.702585	324.577	453.956	4	4	4
8	5	0.60464	0.864824	0.896967	1.018	0.751619	0.448161	0.762075	0.874728	0.395627	0.656762	368.456	739.432	5	5	5
8	6	0.505965	0.868423	0.926159	1.21135	0.563637	0.363882	0.7438	0.826295	0.308257	0.574907	856.794	755.074	6	6	6
9	1	0.595176	0.99835	0.990167	1.57919	0.464105	0.551636	0.721732	0.8561	0.457803	0.543061	481.868	130.59	1	1	1
9	2	0.649035	0.998587	0.992473	1.43258	0.518291	0.615187	0.75989	0.861679	0.503427	0.55819	772.783	356.672	2	2	2
9	3	0.630983	0.998522	0.992061	1.24654	0.58933	0.582967	0.743336	0.857102	0.494971	0.590189	204.812	413.696	3	3	3
9	4	0.615496	0.999099	0.994851	1.36988	0.545602	0.476506	0.791442	0.864527	0.404296	0.619639	455.844	499.307	4	4	4
9	5	0.604542	0.998528	0.991669	1.43457	0.500557	0.482375	0.788864	0.847398	0.401931	0.598198	660.497	769.584	5	5	5
10	1	0.629863	0.889497	0.905905	1.09011	0.727341	0.418998	0.849361	0.890441	0.367091	0.716289	462.878	328.343	1	1	3
10	2	0.534421	0.894981	0.930512	1.11668	0.611066	0.28831	0.877315	0.826053	0.245362	0.687615	783.608	282.415	2	2	4
10	3	0.577174	0.910475	0.900047	1.33819	0.574937	0.448474	0.735461	0.877141	0.382224	0.584332	703.788	534.494	3	3	6
10	4	0.584957	0.8872	0.937851	1.16919	0.62979	0.300796	0.906671	0.858104	0.25426	0.707056	850.738	728.892	4	4	7
10	5	0.591869	0.843333	0.845736	1.07162	0.736676	0.332122	0.83	0.888502	0.296365	0.720323	149.736	649.554	5	5	8
10	6	0.562608	0.891664	0.893136	1.2397	0.628932	0.444182	0.704333	0.882999	0.385233	0.582098	538.417	738.949	6	6	9
		Mean
		0.575927

## Sheet: R2_WT
ImageNumber	ObjectNumber	Correlation_Correlation_ALG2_LAMP	Correlation_Costes_ALG2_LAMP	Correlation_Costes_LAMP_ALG2	Correlation_K_ALG2_LAMP	Correlation_K_LAMP_ALG2	Correlation_Manders_ALG2_LAMP	Correlation_Manders_LAMP_ALG2	Correlation_Overlap_ALG2_LAMP	Correlation_RWC_ALG2_LAMP	Correlation_RWC_LAMP_ALG2	Location_Center_X	Location_Center_Y	Number_Object_Number	Parent_CellsSec	Parent_Nuclei
1	1	0.636004	0.892649	0.95917	1.05847	0.738586	0.432031	0.899703	0.884177	0.370998	0.743298	712.964	230.888	1	1	3
1	2	0.688075	0.842811	0.94998	1.04127	0.770601	0.501231	0.892345	0.895771	0.431907	0.74416	583.367	331.95	2	2	5
1	3	0.649604	0.841889	0.913995	0.932821	0.790335	0.466397	0.905525	0.858627	0.396829	0.74476	337.326	413.108	3	3	6
1	4	0.698598	0.830531	0.943427	0.975951	0.83207	0.42956	0.956679	0.901143	0.380909	0.829093	816.344	464.372	4	4	7
1	5	0.637667	0.884017	0.909944	1.04389	0.749299	0.495419	0.872618	0.884413	0.435561	0.743523	553.485	633.81	5	5	9
1	6	0.67572	0.798689	0.929462	0.897855	0.925616	0.380821	0.922761	0.91163	0.341297	0.820095	901.491	700.591	6	6	10
1	7	0.660914	0.817264	0.911748	0.953648	0.837472	0.37797	0.921954	0.893674	0.335214	0.805586	741.225	926.065	7	7	12
2	1	0.681084	0.841295	0.927228	1.34586	0.569467	0.583483	0.833272	0.875457	0.478953	0.623521	368.996	146.875	1	1	2
2	2	0.699972	0.85306	0.911862	1.45208	0.529784	0.674493	0.817069	0.877091	0.550736	0.603027	442.856	446.025	2	2	4
2	3	0.67701	0.831888	0.899198	1.23108	0.667544	0.520167	0.806301	0.906531	0.453405	0.67426	132.324	457.988	3	3	5
2	4	0.60997	0.861526	0.924899	1.41511	0.546615	0.530363	0.71784	0.879499	0.442717	0.556595	560.245	676.468	4	4	6
2	5	0.552107	0.834535	0.876182	1.2862	0.609669	0.498984	0.643618	0.885525	0.436499	0.536514	808.914	774.02	5	5	7
2	6	0.53572	0.829361	0.902568	1.38069	0.486416	0.505286	0.703732	0.819506	0.424744	0.52097	181.168	791.032	6	6	8
3	1	0.564139	0.87025	0.881142	1.12323	0.661125	0.445109	0.762178	0.86174	0.388813	0.635798	605.37	251.455	1	1	2
3	2	0.673919	0.825239	0.939138	1.19466	0.674112	0.451507	0.904249	0.897403	0.389581	0.742082	765.434	461.022	2	2	3
3	3	0.668588	0.891253	0.889068	1.18625	0.639211	0.590811	0.852397	0.870784	0.499871	0.676565	265.566	424.368	3	3	4
3	4	0.664824	0.788506	0.934543	1.29792	0.61286	0.386085	0.947389	0.891876	0.329139	0.760903	609.413	592.056	4	4	5
3	5	0.475365	0.847865	0.855146	1.23692	0.608845	0.410149	0.622359	0.86781	0.361486	0.519094	206.478	727.538	5	5	6
3	6	0.627874	0.831272	0.89276	1.20791	0.662155	0.367477	0.86496	0.894329	0.319199	0.720232	841.534	711.797	6	6	7
3	7	0.592008	0.853135	0.907177	0.914579	0.856422	0.48055	0.79295	0.885023	0.432879	0.707741	483.323	724.756	7	7	8
4	1	0.560627	0.999363	0.995818	1.16782	0.658471	0.400747	0.790712	0.876911	0.348696	0.656218	368.664	186.729	1	1	1
4	2	0.623496	0.999462	0.996507	1.20497	0.602388	0.609517	0.746877	0.851974	0.510659	0.576531	811.841	371.945	2	2	3
4	3	0.561375	0.99845	0.994098	1.48882	0.455712	0.56368	0.735544	0.823695	0.439082	0.487729	223.625	394.742	3	3	4
4	4	0.641564	0.999424	0.99675	1.29957	0.564791	0.709216	0.680113	0.85673	0.584957	0.514476	466.449	517.537	4	4	5
4	5	0.51105	0.99949	0.997462	1.21757	0.621928	0.333634	0.735915	0.870194	0.295068	0.616602	749.885	677.376	5	5	6
4	6	0.556172	0.999148	0.994544	1.25188	0.574871	0.446466	0.734309	0.848333	0.38148	0.580558	207.003	732.696	6	6	7
5	1	0.59468	0.867587	0.902379	1.2487	0.567616	0.47058	0.75832	0.841891	0.397567	0.59194	564.18	134.6	1	1	3
5	2	0.638961	0.835831	0.93345	1.12808	0.694554	0.463732	0.783976	0.885162	0.401407	0.644796	690.067	298.822	2	2	4
5	3	0.579397	0.847507	0.924491	1.3613	0.520603	0.334503	0.878775	0.841842	0.280595	0.669261	825.137	489.3	3	3	5
5	4	0.622801	0.874482	0.921386	1.34094	0.564747	0.431367	0.833698	0.870225	0.362137	0.644154	376.279	572.283	4	4	6
5	5	0.636045	0.859092	0.91709	1.13518	0.678763	0.446634	0.819008	0.87779	0.384562	0.66897	589.566	777.582	5	5	7
6	1	0.638406	0.88983	0.896273	1.02452	0.77788	0.51258	0.79354	0.892722	0.453961	0.686707	470.963	300.562	1	1	3
6	2	0.588234	0.87343	0.904935	1.37755	0.530188	0.499729	0.764825	0.854613	0.409309	0.569139	839.833	401.701	2	2	4
6	3	0.54964	0.8837	0.919545	1.21177	0.605127	0.330945	0.837451	0.856313	0.2868	0.679458	580.364	611.182	3	3	6
6	4	0.52493	0.872498	0.873009	1.17546	0.641456	0.298127	0.75597	0.868335	0.260855	0.62815	845.356	711.271	4	4	7
6	5	0.601121	0.752754	0.86859	0.811621	0.905246	0.367366	0.859427	0.857156	0.318598	0.734339	169.288	816.646	5	5	8
6	6	0.644067	0.858434	0.918904	1.16369	0.647192	0.444277	0.880226	0.867831	0.383472	0.712211	372.03	737.837	6	6	9
7	1	0.593105	0.999651	0.997535	1.26985	0.583481	0.415943	0.855142	0.860776	0.348702	0.665289	572.43	222.019	1	1	1
7	2	0.56038	0.999382	0.996251	1.17396	0.644456	0.269089	0.90582	0.869808	0.231087	0.740951	846.383	219.653	2	2	2
7	3	0.597767	0.99947	0.996418	1.25853	0.608247	0.389543	0.812782	0.874928	0.332599	0.652843	220.056	292.185	3	3	3
7	4	0.611449	0.999166	0.996626	2.12259	0.35937	0.762846	0.622097	0.873383	0.519729	0.34976	581.151	475.228	4	4	4
7	5	0.616056	0.999214	0.996834	2.26234	0.325657	0.552473	0.842037	0.85834	0.385353	0.48784	360.467	461.304	5	5	5
7	6	0.641476	0.999373	0.998072	2.80498	0.273306	0.549984	0.88385	0.875567	0.337232	0.439467	815.312	584.267	6	6	6
7	7	0.520765	0.999556	0.997282	1.30843	0.5715	0.219967	0.9155	0.864736	0.190204	0.741862	465.314	754.271	7	7	7
8	1	0.678059	0.827971	0.924382	1.21025	0.639074	0.637322	0.782384	0.879454	0.535988	0.617982	518.288	184.02	1	1	2
8	2	0.654087	0.808926	0.959781	1.10097	0.699964	0.359778	0.95622	0.87786	0.311298	0.790581	829.87	384.968	2	2	3
8	3	0.653589	0.834401	0.933572	1.45734	0.53061	0.52674	0.865419	0.879363	0.43934	0.664479	248.783	407.753	3	3	4
8	4	0.638668	0.847099	0.921797	1.35231	0.549491	0.483751	0.885909	0.862023	0.40948	0.68656	321.188	647.909	4	4	5
8	5	0.585455	0.848094	0.951577	1.13033	0.645435	0.391617	0.842443	0.85414	0.333742	0.665973	553.227	624.384	5	5	6
8	6	0.584591	0.840768	0.953084	1.07179	0.716808	0.379449	0.823199	0.87651	0.33183	0.695906	751.072	707.906	6	6	7
8	7	0.501575	0.730166	0.912592	1.02382	0.762305	0.216618	0.783429	0.883436	0.194399	0.685531	165.087	839.863	7	7	8
9	1	0.586886	0.862857	0.900432	1.41765	0.525038	0.450524	0.787755	0.862739	0.374461	0.595905	298.97	276.723	1	1	4
9	2	0.671426	0.897217	0.888635	1.109	0.691201	0.682628	0.732038	0.875523	0.586413	0.594265	589.738	364.543	2	2	5
9	3	0.675852	0.832195	0.921024	1.03078	0.770454	0.521793	0.815999	0.891163	0.450508	0.684273	835.955	482.129	3	3	6
9	4	0.643457	0.857665	0.912032	1.0433	0.738972	0.482871	0.852989	0.87805	0.425699	0.728331	342.667	655.364	4	4	7
9	5	0.671103	0.847536	0.923753	1.0895	0.695727	0.574033	0.838023	0.87063	0.494189	0.683928	750.287	741.719	5	5	8
9	6	0.573757	0.841434	0.896278	1.1412	0.697371	0.238058	0.895462	0.8921	0.212253	0.773609	454.574	828.072	6	6	9
10	1	0.670482	0.95088	0.950521	1.28875	0.587646	0.589838	0.801083	0.870248	0.485526	0.605201	580.841	225.864	1	1	2
10	2	0.583128	0.949341	0.925826	1.27589	0.596492	0.348073	0.805407	0.872388	0.300747	0.657676	249.722	455.877	2	2	3
10	3	0.6541	0.953667	0.95298	1.27965	0.598102	0.590697	0.778809	0.874848	0.497363	0.607085	656.546	495.607	3	3	4
10	4	0.644056	0.942569	0.952581	1.14539	0.691294	0.456041	0.848292	0.889833	0.396471	0.70205	691.355	791.702	4	4	6
		Mean
		0.615623

## Sheet: R2_5KO
ImageNumber	ObjectNumber	Correlation_Correlation_ALG2_LAMP	Correlation_Costes_ALG2_LAMP	Correlation_Costes_LAMP_ALG2	Correlation_K_ALG2_LAMP	Correlation_K_LAMP_ALG2	Correlation_Manders_ALG2_LAMP	Correlation_Manders_LAMP_ALG2	Correlation_Overlap_ALG2_LAMP	Correlation_RWC_ALG2_LAMP	Correlation_RWC_LAMP_ALG2	Location_Center_X	Location_Center_Y	Number_Object_Number	Parent_CellsSec	Parent_Nuclei
1	1	0.269667	0.998106	0.991767	2.36761	0.300192	0.117973	0.915015	0.843052	0.0931904	0.633443	274.051	245.743	1	1	2
1	2	0.408658	0.998006	0.990645	2.00724	0.371138	0.157572	0.945691	0.863112	0.12862	0.68983	789.942	229.667	2	2	3
1	3	0.373741	0.998979	0.995917	2.45424	0.301291	0.250881	0.87751	0.859907	0.19956	0.622504	633.555	395.969	3	3	5
1	4	0.41448	0.99732	0.988418	1.8931	0.408523	0.161493	0.939277	0.879417	0.138614	0.747939	327.133	443.363	4	4	6
1	5	0.39861	0.998517	0.994577	2.3169	0.315457	0.187789	0.932189	0.854917	0.150252	0.660654	868.739	513.756	5	5	7
1	6	0.367081	0.995736	0.973483	1.7205	0.389806	0.093507	0.924788	0.818939	0.0797893	0.691345	686.733	607.249	6	6	9
1	7	0.419674	0.997531	0.990315	2.16518	0.344026	0.195855	0.933711	0.863063	0.164293	0.719449	388.893	663.666	7	7	10
1	8	0.252835	0.99815	0.993723	3.47864	0.202597	0.123657	0.930275	0.8395	0.0838829	0.502016	511.709	822.78	8	8	11
2	1	0.385389	0.996161	0.982129	2.41892	0.312759	0.177299	0.756479	0.869792	0.142799	0.55291	489.891	238.987	1	1	1
2	2	0.364418	0.996832	0.986196	2.00442	0.375399	0.143883	0.909806	0.867443	0.120336	0.696993	189.336	346.259	2	2	2
2	3	0.405409	0.997355	0.986773	2.00288	0.36745	0.176991	0.814203	0.857881	0.147645	0.618699	775.908	384.488	3	3	3
2	4	0.283553	0.996113	0.98387	2.88646	0.233375	0.106527	0.919475	0.820748	0.0777531	0.538113	390.74	558.853	4	4	4
2	5	0.35429	0.996291	0.989771	2.95565	0.23818	0.220931	0.890451	0.839032	0.16244	0.551183	721.162	652.352	5	5	5
2	6	0.319239	0.996045	0.981278	2.68348	0.273498	0.100396	0.871317	0.856695	0.0817134	0.643814	168.435	688.444	6	6	6
2	7	0.400961	0.992172	0.972319	2.57681	0.27377	0.113266	0.941873	0.839913	0.0885251	0.641585	896.933	907.283	7	7	7
3	1	0.311135	0.998285	0.994038	2.58998	0.262096	0.182714	0.906383	0.823908	0.136458	0.552027	227.595	164.009	1	1	2
3	2	0.374831	0.997759	0.992673	2.68156	0.262889	0.216232	0.883863	0.839614	0.159994	0.540013	472.023	259.425	2	2	3
3	3	0.33929	0.998069	0.991888	2.45904	0.279069	0.156632	0.85242	0.828398	0.120797	0.56281	727.396	321.534	3	3	4
3	4	0.398137	0.998492	0.993713	2.08449	0.356398	0.186795	0.8573	0.861922	0.155546	0.648322	243.847	452.881	4	4	5
3	5	0.404172	0.997339	0.986924	1.87753	0.381984	0.158788	0.825545	0.846869	0.130899	0.601645	496.68	540.083	5	5	6
3	6	0.370782	0.997144	0.986413	2.17147	0.334631	0.110964	0.972257	0.852433	0.0918987	0.732323	311.828	747.965	6	6	8
3	7	0.338421	0.998894	0.995281	2.14842	0.339568	0.140122	0.913642	0.854128	0.115451	0.680095	416.981	869.078	7	7	9
4	1	0.380243	0.99739	0.98838	2.39338	0.303671	0.165482	0.874768	0.852526	0.134397	0.640129	225.811	253.168	1	1	1
4	2	0.458513	0.998514	0.990565	1.95345	0.378851	0.159565	0.906061	0.860271	0.129675	0.657152	819.341	312.999	2	2	2
4	3	0.419738	0.998667	0.994521	2.64486	0.279598	0.237008	0.831653	0.85994	0.17571	0.530431	448.722	412.889	3	3	3
4	4	0.36381	0.998197	0.992942	2.53783	0.275098	0.194418	0.862133	0.835554	0.146906	0.544603	810.28	516.515	4	4	4
4	5	0.462659	0.997593	0.99111	2.35829	0.300845	0.234024	0.933756	0.842305	0.185889	0.644568	378.553	730.312	5	5	5
4	6	0.411531	0.998389	0.99094	3.01053	0.248647	0.323618	0.709618	0.865194	0.239994	0.457612	705.338	757.131	6	6	6
5	1	0.490802	0.998147	0.992693	2.61132	0.271357	0.355106	0.812197	0.841783	0.255432	0.479335	624.25	229.171	1	1	1
5	2	0.387098	0.998524	0.992236	2.29406	0.315624	0.140219	0.933351	0.850917	0.113841	0.675922	304.017	308.112	2	2	2
5	3	0.326953	0.997824	0.989982	2.6417	0.269277	0.145625	0.747367	0.843415	0.113916	0.506904	553.605	575.421	3	3	4
5	4	0.333017	0.998183	0.989741	2.56374	0.295455	0.124378	0.873955	0.870327	0.100395	0.644428	211.593	671.118	4	4	5
5	5	0.373821	0.997604	0.989449	2.42838	0.301476	0.130006	0.919206	0.855627	0.101287	0.627118	749.205	739.773	5	5	6
6	1	0.399064	0.99765	0.985577	1.60499	0.429697	0.0914737	0.980252	0.830458	0.078249	0.743568	829.866	200.096	1	1	2
6	2	0.406273	0.998353	0.990676	2.50263	0.287024	0.183087	0.85316	0.847535	0.141321	0.56572	358.776	308.034	2	2	3
6	3	0.430162	0.997851	0.98968	2.06097	0.346007	0.174444	0.862256	0.844459	0.141342	0.613069	529.837	442.473	3	3	4
6	4	0.37786	0.999311	0.995853	2.5207	0.295492	0.207907	0.832034	0.863045	0.163872	0.580913	745.547	555.506	4	4	5
6	5	0.452073	0.997926	0.988791	2.54772	0.299767	0.175137	0.917027	0.873913	0.136737	0.642401	520.311	798.714	5	5	7
6	6	0.296467	0.995949	0.984527	2.99472	0.239797	0.224644	0.540827	0.847424	0.172433	0.363329	223.034	884.515	6	6	8
7	1	0.364399	0.997503	0.98425	1.93195	0.390107	0.0900961	0.86687	0.86814	0.076414	0.677794	610.898	379.872	1	1	3
7	2	0.330359	0.99749	0.987874	2.26352	0.329106	0.144901	0.775898	0.863099	0.11408	0.538646	222.444	415.877	2	2	4
7	3	0.350769	0.997072	0.986144	2.04141	0.346356	0.116396	0.958418	0.840866	0.0955409	0.696742	800.229	571.22	3	3	5
7	4	0.306555	0.99759	0.989674	2.39015	0.315226	0.203356	0.571802	0.868007	0.161068	0.402512	368.078	660.138	4	4	6
8	1	0.314413	0.997137	0.982137	2.10894	0.339485	0.0801973	0.908264	0.84614	0.0669811	0.689641	563.109	200.133	1	1	1
8	2	0.305226	0.996528	0.977549	2.02093	0.356556	0.0918763	0.669221	0.848867	0.0751366	0.482327	818.717	240.831	2	2	2
8	3	0.3618	0.996397	0.973748	1.81296	0.400076	0.0926313	0.890456	0.851659	0.0802963	0.716499	332.689	237.044	3	3	3
8	4	0.307862	0.995822	0.97974	2.51751	0.279587	0.133308	0.807563	0.838965	0.103236	0.540049	580.888	423.217	4	4	4
8	5	0.312266	0.9972	0.987035	2.64168	0.274036	0.155659	0.788655	0.850832	0.118281	0.513097	488.396	665.911	5	5	6
8	6	0.315784	0.996094	0.973963	2.3241	0.312927	0.0744412	0.853078	0.852803	0.0596237	0.609302	327.811	746.745	6	6	7
8	7	0.341978	0.997679	0.985025	1.78985	0.402298	0.105547	0.884111	0.84856	0.0885933	0.66405	702.022	701.465	7	7	8
9	1	0.394871	0.99863	0.992406	1.7661	0.41192	0.146043	0.962892	0.852932	0.1206	0.706334	361.121	234.903	1	1	2
9	2	0.383932	0.99863	0.995494	2.69362	0.262948	0.26893	0.854839	0.841596	0.19847	0.525709	571.189	240.892	2	2	3
9	3	0.449335	0.999382	0.996759	3.30966	0.227317	0.220617	0.932706	0.867376	0.145204	0.507893	814.477	422.113	3	3	5
9	4	0.39324	0.99951	0.996942	2.66935	0.261323	0.218758	0.92398	0.835202	0.160287	0.557133	239.901	457.407	4	4	6
9	5	0.408637	0.998639	0.993496	2.21019	0.327796	0.148768	0.975872	0.85117	0.117061	0.666713	573.628	484.574	5	5	7
9	6	0.350121	0.998301	0.993454	3.28224	0.212601	0.286877	0.762611	0.835348	0.191389	0.41396	684.29	737.015	6	6	9
9	7	0.409672	0.999119	0.99587	1.6215	0.45368	0.503048	0.323048	0.857696	0.411782	0.239082	464.534	721.412	7	7	10
10	1	0.45049	0.999222	0.994853	1.84799	0.393176	0.164774	0.934997	0.852399	0.136077	0.692546	391.239	268.394	1	1	2
10	2	0.415278	0.999185	0.995544	2.15502	0.338468	0.207015	0.911292	0.854053	0.16667	0.64922	669.918	298.75	2	2	4
10	3	0.391238	0.99913	0.996166	2.65993	0.272172	0.200574	0.853319	0.850858	0.143646	0.504106	827.15	511.237	3	3	5
10	4	0.387283	0.99858	0.992971	2.39262	0.306191	0.193662	0.850666	0.855921	0.152369	0.58958	503.578	591.812	4	4	6
10	5	0.440523	0.999103	0.993823	2.01748	0.367843	0.242692	0.784416	0.861463	0.202093	0.592815	260.362	670.485	5	5	7
10	6	0.414402	0.995101	0.980909	1.98303	0.305816	0.256867	0.928742	0.778743	0.201353	0.58813	752.026	833.686	6	6	8
10	7	0.530274	0.994578	0.977601	1.6339	0.394605	0.328621	0.984391	0.80296	0.273174	0.701116	605.639	849.596	7	7	9
		Mean
		0.377431

## Sheet: R2_8KO
ImageNumber	ObjectNumber	Correlation_Correlation_ALG2_LAMP	Correlation_Costes_ALG2_LAMP	Correlation_Costes_LAMP_ALG2	Correlation_K_ALG2_LAMP	Correlation_K_LAMP_ALG2	Correlation_Manders_ALG2_LAMP	Correlation_Manders_LAMP_ALG2	Correlation_Overlap_ALG2_LAMP	Correlation_RWC_ALG2_LAMP	Correlation_RWC_LAMP_ALG2	Location_Center_X	Location_Center_Y	Number_Object_Number	Parent_CellsSec	Parent_Nuclei
1	1	0.51451	0.999297	0.995599	1.59955	0.472544	0.274317	0.88605	0.869401	0.23046	0.682177	393.265	203.852	1	1	2
1	2	0.504058	0.999302	0.994213	1.81747	0.413943	0.297188	0.804185	0.867369	0.241563	0.58746	276.766	415.274	2	2	3
1	3	0.468469	0.999571	0.997819	2.97445	0.235293	0.34626	0.847527	0.836581	0.225476	0.422911	660.412	429.719	3	3	4
1	4	0.449315	0.999453	0.997359	2.35982	0.301729	0.294079	0.851106	0.843816	0.20707	0.476277	323.361	691.945	4	4	5
1	5	0.470741	0.999564	0.998123	3.17225	0.233668	0.411636	0.771969	0.86096	0.251122	0.364713	805.79	726.09	5	5	6
2	1	0.54093	0.999482	0.995869	2.11716	0.354107	0.381946	0.810954	0.865852	0.288875	0.527971	466.423	169.738	1	1	1
2	2	0.50107	0.999139	0.995228	2.18483	0.342325	0.325468	0.889141	0.864824	0.25061	0.591	727.737	226.171	2	2	3
2	3	0.450908	0.99913	0.995306	2.0816	0.340253	0.323043	0.726348	0.841589	0.247999	0.465454	570.229	387.951	3	3	4
2	4	0.421035	0.999148	0.993947	2.11208	0.352684	0.246362	0.788566	0.863074	0.194986	0.549343	174.741	456.782	4	4	5
2	5	0.381131	0.998717	0.994278	2.77459	0.242224	0.258428	0.915131	0.8198	0.184859	0.51911	354.283	564.8	5	5	7
2	6	0.404192	0.999518	0.998086	2.73458	0.254448	0.288171	0.847331	0.834152	0.192471	0.431581	732.884	724.214	6	6	8
2	7	0.316996	0.999233	0.996581	3.34472	0.203177	0.299753	0.778369	0.824361	0.202196	0.403817	452.417	761.713	7	7	9
3	1	0.475121	0.999748	0.998499	1.9928	0.361667	0.260353	0.904128	0.848959	0.200513	0.594065	470.112	224.564	1	1	1
3	2	0.551983	0.999425	0.997587	1.59872	0.46654	0.440102	0.70919	0.863637	0.35505	0.508217	762.131	351.405	2	2	2
3	3	0.474579	0.999739	0.998288	1.65307	0.442055	0.215923	0.901201	0.854837	0.17927	0.670861	436.45	571.19	3	3	3
3	4	0.5064	0.99963	0.99784	1.46057	0.496733	0.252628	0.897251	0.85177	0.213753	0.691478	183.776	540.212	4	4	4
3	5	0.41538	0.999365	0.996019	2.21905	0.309748	0.276214	0.846108	0.829064	0.216239	0.566901	672.686	681.988	5	5	5
4	1	0.458855	0.887684	0.932817	2.08814	0.344311	0.269664	0.896946	0.84792	0.213323	0.616278	284.712	116.971	1	1	1
4	2	0.42855	0.885539	0.949689	1.80857	0.402034	0.269943	0.854913	0.852705	0.220693	0.623102	588.506	267.051	2	2	2
4	3	0.513025	0.892658	0.961346	1.64113	0.452842	0.309241	0.883582	0.862074	0.252937	0.648332	820.833	366.324	3	3	3
4	4	0.476946	0.865548	0.965501	1.87419	0.390276	0.230416	0.957558	0.85525	0.182237	0.657291	354.549	534.979	4	4	6
4	5	0.512189	0.880728	0.947473	1.39298	0.548276	0.234428	0.900491	0.87392	0.203406	0.731154	705.46	630.437	5	5	7
4	6	0.491415	0.848214	0.948041	1.55382	0.505248	0.220346	0.893554	0.886039	0.188826	0.712212	539.182	824.435	6	6	8
5	1	0.472362	0.996694	0.98015	1.38539	0.538812	0.123666	0.958439	0.863983	0.106489	0.761061	784.953	136.784	1	1	1
5	2	0.401463	0.998915	0.993499	2.13123	0.332937	0.205157	0.811215	0.842357	0.161789	0.557355	410.469	142.474	2	2	2
5	3	0.397091	0.998485	0.990717	2.19696	0.322653	0.299741	0.600795	0.841935	0.231124	0.397362	225.391	405.552	3	3	3
5	4	0.443682	0.997887	0.990347	2.0128	0.368113	0.162482	0.952663	0.860777	0.128814	0.662583	627.566	346.956	4	4	4
5	5	0.529292	0.999317	0.997174	2.2737	0.342805	0.694216	0.388228	0.882856	0.465592	0.217093	584.075	612.624	5	5	5
6	1	0.346683	0.999486	0.995233	1.7797	0.414524	0.361493	0.334586	0.85891	0.291262	0.234196	828.467	295.088	1	1	3
6	2	0.32013	0.999431	0.995881	3.00031	0.229472	0.296919	0.761238	0.829751	0.209297	0.432632	496.269	437.402	2	2	5
6	3	0.323287	0.999635	0.997537	3.31095	0.204813	0.34224	0.796326	0.823484	0.226777	0.395518	223.702	476.461	3	3	6
6	4	0.313293	0.999699	0.997568	1.75538	0.400591	0.233373	0.462278	0.838564	0.182231	0.303444	776.904	648.256	4	4	7
6	5	0.319367	0.999204	0.994887	2.02487	0.359592	0.1122	0.868674	0.853304	0.0920994	0.636222	398.888	663.765	5	5	8
7	1	0.455558	0.904679	0.967839	1.2685	0.597174	0.189684	0.97571	0.870355	0.166226	0.807633	385.225	148.674	1	1	1
7	2	0.429024	0.90614	0.969987	1.26611	0.598019	0.151783	0.982468	0.870148	0.133334	0.814742	203.915	151.654	2	2	2
7	3	0.392577	0.804141	0.872297	1.524	0.498564	0.306429	0.428483	0.871672	0.259498	0.329696	643.831	266.348	3	3	3
7	4	0.408214	0.82839	0.87477	1.88672	0.379538	0.183988	0.873752	0.846216	0.150393	0.639034	264.054	384.364	4	4	4
7	5	0.437438	0.850481	0.868548	2.05752	0.369845	0.29053	0.768411	0.872333	0.232832	0.554956	307.33	601.968	5	5	5
7	6	0.390918	0.822522	0.860671	1.89768	0.380737	0.174201	0.863659	0.85001	0.14338	0.632281	785.937	617.99	6	6	6
7	7	0.404698	0.839238	0.864647	2.02701	0.359537	0.278955	0.663788	0.853689	0.220418	0.458466	449.341	802.609	7	7	7
7	8	0.0269232	0.873936	0.527848	0.969532	0.646666	0.0442404	0.0302192	0.79181	0.0382123	0.0257612	191.446	894.577	8	8	8
8	1	0.409322	0.999353	0.997442	2.31056	0.31721	0.427068	0.430634	0.856115	0.284902	0.228328	310.628	287.227	1	1	2
8	2	0.510015	0.999584	0.998196	2.43477	0.295799	0.323718	0.907959	0.848647	0.222303	0.498701	538.668	227.746	2	2	3
8	3	0.519162	0.999479	0.997444	1.94612	0.400714	0.31471	0.816064	0.883085	0.261225	0.623577	752.975	542.304	3	3	4
8	4	0.397504	0.999556	0.997408	2.2268	0.305712	0.209331	0.910208	0.825082	0.162493	0.591706	197.738	501.87	4	4	5
8	5	0.392445	0.998779	0.995251	2.83623	0.25163	0.222858	0.854769	0.844797	0.14721	0.437153	520.457	679.445	5	5	6
8	6	0.449909	0.999294	0.997189	3.0565	0.23365	0.315664	0.845663	0.845075	0.200915	0.413337	305.835	830.006	6	6	7
9	1	0.275707	0.998403	0.992036	2.49677	0.261757	0.127761	0.823674	0.808422	0.0964824	0.507256	218.293	184.917	1	1	1
9	2	0.409034	0.999222	0.994517	1.8787	0.371677	0.216644	0.775816	0.835624	0.171338	0.528787	531.757	324.067	2	2	2
9	3	0.398905	0.998237	0.989354	1.6452	0.415384	0.255046	0.597894	0.826673	0.206708	0.421272	322.724	359.335	3	3	3
9	4	0.39638	0.999113	0.993923	1.85385	0.384571	0.173057	0.801178	0.844355	0.139548	0.5757	795.057	409.921	4	4	4
9	5	0.425517	0.998199	0.991457	1.76651	0.412779	0.199352	0.847431	0.853919	0.162789	0.62304	695.731	611.288	5	5	5
9	6	0.410713	0.998652	0.991666	1.78942	0.395484	0.214776	0.752189	0.841241	0.174371	0.53802	481.506	703.957	6	6	6
9	7	0.375051	0.99844	0.989811	1.798	0.39946	0.161541	0.704338	0.847485	0.132719	0.518318	290.533	804.071	7	7	7
10	1	0.481051	0.845998	0.918478	1.78091	0.418905	0.22913	0.89026	0.863732	0.187843	0.661626	667.256	342.611	1	1	3
10	2	0.377595	0.873453	0.915789	1.55697	0.4794	0.0632421	0.948651	0.863951	0.0553615	0.771291	906.621	345.266	2	2	4
10	3	0.309877	0.844289	0.932688	2.642	0.250404	0.195289	0.846301	0.813367	0.139206	0.469896	274.135	479.661	3	3	5
10	4	0.363269	0.84331	0.915384	1.93575	0.375226	0.124399	0.908958	0.852257	0.102418	0.667576	209.447	668.691	4	4	7
10	5	0.533187	0.822441	0.937274	1.50173	0.511026	0.266203	0.873825	0.876027	0.223369	0.671784	821.624	776.683	5	5	8
10	6	0.485856	0.865419	0.946591	1.37414	0.561217	0.168596	0.956459	0.878173	0.148789	0.79335	476.705	739.476	6	6	9
		Mean
		0.424338

## Sheet: R2_16KO
ImageNumber	ObjectNumber	Correlation_Correlation_ALG2_LAMP	Correlation_Costes_ALG2_LAMP	Correlation_Costes_LAMP_ALG2	Correlation_K_ALG2_LAMP	Correlation_K_LAMP_ALG2	Correlation_Manders_ALG2_LAMP	Correlation_Manders_LAMP_ALG2	Correlation_Overlap_ALG2_LAMP	Correlation_RWC_ALG2_LAMP	Correlation_RWC_LAMP_ALG2	Location_Center_X	Location_Center_Y	Number_Object_Number	Parent_CellsSec	Parent_Nuclei
1	1	0.553282	0.997571	0.991044	2.13254	0.342665	0.306102	0.921964	0.854837	0.22603	0.566472	837.695	330.395	1	1	2
1	2	0.62472	0.997543	0.989556	1.73961	0.440901	0.412121	0.857874	0.875782	0.340662	0.641653	500.252	457.522	2	2	3
1	3	0.657411	0.996083	0.985843	1.76113	0.438195	0.489955	0.808628	0.878475	0.401292	0.597581	247.548	522.122	3	3	4
1	4	0.635172	0.997807	0.989776	1.71242	0.4479	0.375268	0.901212	0.875781	0.31495	0.690325	462.387	715.066	4	4	5
1	5	0.662816	0.992973	0.973955	1.55364	0.468559	0.386787	0.970899	0.853213	0.312443	0.676279	403.549	891.759	5	5	6
2	1	0.543474	0.999341	0.995824	1.60611	0.457305	0.423678	0.705292	0.857019	0.330389	0.474028	668.247	303.841	1	1	2
2	2	0.528294	0.998658	0.993001	2.2188	0.33118	0.566885	0.592335	0.857218	0.413315	0.362892	346.899	439.053	2	2	3
2	3	0.507389	0.998843	0.994261	2.20106	0.323502	0.356819	0.769338	0.84383	0.272748	0.492308	829.266	532.021	3	3	4
2	4	0.52285	0.99816	0.989005	1.42819	0.51471	0.243822	0.82864	0.857382	0.200034	0.616562	181.86	540.72	4	4	5
2	5	0.584088	0.998451	0.990439	2.18288	0.337195	0.453605	0.80886	0.857937	0.332644	0.504212	494.671	653.475	5	5	6
2	6	0.527764	0.997352	0.984055	1.29267	0.570875	0.10462	0.948056	0.859041	0.0918008	0.770866	108.446	675.68	6	6	7
3	1	0.609187	0.997952	0.985923	1.31495	0.569372	0.377977	0.852322	0.865274	0.303012	0.616541	423.65	433.822	1	1	4
3	2	0.577713	0.997968	0.991749	2.00103	0.360869	0.401591	0.869477	0.849771	0.287479	0.511273	626.623	484.406	2	2	5
3	3	0.569188	0.999504	0.995763	1.39408	0.538546	0.351969	0.825046	0.866473	0.291797	0.631884	210.032	614.471	3	3	6
3	4	0.445564	0.999439	0.996452	2.10627	0.317668	0.288916	0.780061	0.817983	0.218295	0.492019	498.872	735.021	4	4	7
4	1	0.600842	0.998275	0.992863	1.59849	0.47852	0.493205	0.702404	0.87459	0.397766	0.505953	638.378	351.587	1	1	3
4	2	0.569333	0.999312	0.996593	2.01579	0.377778	0.448978	0.764577	0.872651	0.343187	0.507358	840.89	425.243	2	2	4
4	3	0.569817	0.999576	0.998531	2.41768	0.307569	0.401517	0.863211	0.862325	0.256595	0.437295	333.234	427.401	3	3	5
4	4	0.636375	0.999474	0.996965	1.99506	0.386711	0.503005	0.816498	0.878358	0.371151	0.519993	497.961	754.255	4	4	7
4	5	0.667602	0.999672	0.998274	2.01192	0.391924	0.458662	0.894746	0.887987	0.318993	0.525128	731.13	809.545	5	5	8
5	1	0.533964	0.999353	0.996297	1.17851	0.620938	0.425339	0.662212	0.855444	0.356817	0.51679	551.615	240.5	1	1	2
5	2	0.471095	0.997982	0.99023	2.37876	0.300056	0.333671	0.67901	0.844843	0.239997	0.40028	281.01	345.6	2	2	3
5	3	0.5447	0.998942	0.991605	1.21585	0.610666	0.404328	0.699775	0.861672	0.340554	0.552748	790.168	437.639	3	3	4
5	4	0.51275	0.998658	0.992636	1.26581	0.562937	0.345842	0.706988	0.844139	0.290775	0.548908	523.167	511.129	4	4	5
5	5	0.520808	0.998203	0.990276	2.34855	0.319751	0.4891	0.65209	0.866576	0.338945	0.37395	779.666	720.79	5	5	6
5	6	0.490143	0.996966	0.986607	2.26789	0.318876	0.252901	0.837654	0.850396	0.180448	0.498726	532.976	771.028	6	6	7
6	1	0.558073	0.998528	0.992041	1.93167	0.38447	0.341586	0.819201	0.861783	0.269421	0.572362	561.082	357.07	1	1	4
6	2	0.528797	0.998701	0.994534	2.40841	0.300599	0.579387	0.568227	0.850862	0.397702	0.313781	539.124	688.785	2	2	7
6	3	0.421641	0.997902	0.989821	2.39429	0.307416	0.156816	0.852714	0.857931	0.116214	0.541198	409.81	844.25	3	3	8
7	1	0.588048	0.999754	0.99836	1.45828	0.518338	0.356688	0.792574	0.869414	0.288024	0.579741	664.024	274.243	1	1	1
7	2	0.474916	0.999363	0.996924	1.86918	0.388181	0.409954	0.659272	0.851809	0.314956	0.43541	457.91	343.664	2	2	2
7	3	0.485223	0.999195	0.99588	2.25586	0.330661	0.190857	0.918536	0.863669	0.142395	0.588267	208.369	472.684	3	3	3
7	4	0.519249	0.999668	0.997853	1.44155	0.526166	0.328578	0.730712	0.870916	0.272076	0.556767	637.406	743.758	4	4	5
7	5	0.4914	0.999655	0.997757	1.55107	0.493472	0.215107	0.870616	0.874876	0.183587	0.69031	382.923	817.743	5	5	6
8	1	0.621486	0.999651	0.997368	1.98592	0.381963	0.455942	0.8295	0.870946	0.325199	0.491417	785.425	140.044	1	1	1
8	2	0.567118	0.999494	0.997513	2.45487	0.307617	0.502141	0.740257	0.869	0.349003	0.431157	175.816	213.545	2	2	2
8	3	0.555267	0.997984	0.990671	1.78103	0.412597	0.264373	0.86985	0.857234	0.196603	0.537827	602.227	347.967	3	3	3
8	4	0.583809	0.999209	0.99594	1.73905	0.441783	0.313788	0.892891	0.876517	0.254447	0.660222	368.577	388.199	4	4	4
8	5	0.574898	0.998641	0.992989	1.12239	0.698876	0.233533	0.877568	0.885671	0.209791	0.763027	574.964	514.172	5	5	5
8	6	0.658618	0.999316	0.995862	1.938	0.401022	0.523759	0.844526	0.881579	0.389721	0.555518	804.409	659.404	6	6	6
8	7	0.650786	0.999582	0.997849	2.17252	0.361402	0.551667	0.849993	0.88609	0.405726	0.54967	530.42	807.795	7	7	8
9	1	0.58086	0.9988	0.993967	1.71438	0.431289	0.433287	0.821576	0.85988	0.330377	0.536199	472.157	287.769	1	1	3
9	2	0.524085	0.999367	0.99713	2.9892	0.247292	0.409058	0.778074	0.85977	0.235312	0.338984	197.968	293.08	2	2	4
9	3	0.556947	0.998362	0.993338	1.66186	0.448058	0.304006	0.877651	0.862909	0.249421	0.64403	306.754	557.324	3	3	6
9	4	0.588924	0.999416	0.996699	1.69417	0.457256	0.369275	0.820201	0.880152	0.306792	0.626588	778.492	479.719	4	4	7
9	5	0.597934	0.999517	0.997342	1.38733	0.543915	0.360177	0.813539	0.868671	0.302774	0.619236	532.928	573.108	5	5	8
9	6	0.516777	0.999248	0.996098	1.82601	0.423379	0.266739	0.852446	0.879258	0.21829	0.630326	517.876	800.352	6	6	9
9	7	0.546453	0.99804	0.991411	1.76387	0.408708	0.252465	0.917257	0.849064	0.206793	0.663795	839.694	838.312	7	7	10
10	1	0.550196	0.999808	0.998397	1.88429	0.408219	0.276848	0.886655	0.877041	0.213643	0.608762	373.447	208.779	1	1	1
10	2	0.545246	0.998758	0.993574	1.73123	0.413403	0.288169	0.88903	0.845988	0.217032	0.575295	602.481	292.389	2	2	3
10	3	0.434961	0.999286	0.997112	2.74548	0.271466	0.266313	0.819137	0.863311	0.183584	0.47007	215.411	367.198	3	3	4
10	4	0.497758	0.999585	0.997644	1.715	0.420472	0.306175	0.801115	0.849181	0.242904	0.548637	793.639	441.767	4	4	5
10	5	0.565369	0.997897	0.992155	1.85899	0.395784	0.379273	0.857919	0.857763	0.285916	0.563119	516.627	495.758	5	5	6
10	6	0.573971	0.999688	0.998001	1.59115	0.458991	0.417217	0.794113	0.854589	0.324204	0.536039	640.041	649.109	6	6	7
10	7	0.559976	0.999508	0.997247	1.4661	0.514543	0.419043	0.736465	0.868546	0.346526	0.55303	280.195	648.292	7	7	8
10	8	0.669935	0.991941	0.938411	0.512552	1.38526	0.451587	0.972386	0.842625	0.389048	0.86522	820.116	834.551	8	8	9
10	9	0.496863	0.999713	0.998205	1.23314	0.626619	0.272102	0.736033	0.87904	0.237425	0.608274	490.371	836.966	9	9	10
		Mean
		0.557051

[truncated: 8 more sheets: R2_E3-DKO, R2_TECPR1KO, R3_WT, R3_5KO, R3_8KO, R3_16KO, R3_E3-DKO, R3_TECPR1KO]
