# Supplementary material for: The ATG8 E3-like ligases sense lysosomal damage and initiate ESCRT-mediated membrane repair
Source: EMBO J. 2026 Jan 3;45(3):930–52. doi: 10.1038/s44318-025-00672-1 (PMC12865045; doi:10.1038/s44318-025-00672-1)
Supplement: Supplementary file 7 — Source data Fig. 5 [file 44318_2025_672_MOESM7_ESM.zip › Figure 5/5C/ATG5KO_ATG5 addback_ALG2 QUANT.xlsx]

## Sheet: WT +VEH
run("Analyze Particles...", "size=0.1-Infinity circularity=0-1.00 summarize")
	R3 - 2024.03.01									R2 - 2024.02.28									R1 - 2024.02.25
	CELL	CELL AREA		PUNCTA	AREA	AVG SIZE	%AREA			CELL	CELL AREA		PUNCTA	AREA	AVG SIZE	%AREA			CELL	CELL AREA		PUNCTA	AREA	AVG SIZE	%AREA
	1	1362.26	C2-5KO WT_ALG2 488_HA 568_VEH_R3.lif - Image011-3	0	0	NaN	0			1	1150.75	C2-5KO WT_ALG2 488_VEH.lif - Image010-4	2	0.347	0.174	0.022			1	819.504	C2-HeLa ATG5KO WT_ALG2_VEH.lif - Image009-5	3	1.101	0.367	0.088
	2	1124.17	C2-5KO WT_ALG2 488_HA 568_VEH_R3.lif - Image011-2	0	0	NaN	0			2	1216.69	C2-5KO WT_ALG2 488_VEH.lif - Image010-3	1	0.159	0.159	0.01			2	1098.71	C2-HeLa ATG5KO WT_ALG2_VEH.lif - Image009-4	1	0.13	0.13	0.008
	3	1492.74	C2-5KO WT_ALG2 488_HA 568_VEH_R3.lif - Image011-1	0	0	NaN	0			3	796.824	C2-5KO WT_ALG2 488_VEH.lif - Image010-2	3	0.463	0.154	0.04			3	1390.17	C2-HeLa ATG5KO WT_ALG2_VEH.lif - Image009-3	8	1.014	0.127	0.054
	4	1122.8	C2-5KO WT_ALG2 488_HA 568_VEH_R3.lif - Image010-8	0	0	NaN	0			4	1008.58	C2-5KO WT_ALG2 488_VEH.lif - Image010-1	1	0.116	0.116	0.007			4	1385.36	C2-HeLa ATG5KO WT_ALG2_VEH.lif - Image009-2	1	0.145	0.145	0.007
	5	894.762	C2-5KO WT_ALG2 488_HA 568_VEH_R3.lif - Image010-7	3	0.347	0.116	0.029			5	1135.26	C2-5KO WT_ALG2 488_VEH.lif - Image009-6	4	0.535	0.134	0.036			5	1515.21	C2-HeLa ATG5KO WT_ALG2_VEH.lif - Image009-1	1	0.101	0.101	0.005
	6	998.542	C2-5KO WT_ALG2 488_HA 568_VEH_R3.lif - Image010-6	2	0.231	0.116	0.016			6	1222.33	C2-5KO WT_ALG2 488_VEH.lif - Image009-5	4	0.723	0.181	0.041			6	1042.54	C2-HeLa ATG5KO WT_ALG2_VEH.lif - Image008-8	7	1.101	0.157	0.082
	7	1167.52	C2-5KO WT_ALG2 488_HA 568_VEH_R3.lif - Image010-5	3	0.521	0.174	0.034			7	1420.33	C2-5KO WT_ALG2 488_VEH.lif - Image009-4	2	0.231	0.116	0.012			7	1188.11	C2-HeLa ATG5KO WT_ALG2_VEH.lif - Image008-7	1	0.13	0.13	0.008
	8	1220.29	C2-5KO WT_ALG2 488_HA 568_VEH_R3.lif - Image010-4	0	0	NaN	0			8	882.89	C2-5KO WT_ALG2 488_VEH.lif - Image009-3	0	0	NaN	0			8	1100.46	C2-HeLa ATG5KO WT_ALG2_VEH.lif - Image008-6	8	0.927	0.116	0.063
	9	958.82	C2-5KO WT_ALG2 488_HA 568_VEH_R3.lif - Image010-3	5	0.622	0.124	0.052			9	796.289	C2-5KO WT_ALG2 488_VEH.lif - Image009-2	0	0	NaN	0			9	882.844	C2-HeLa ATG5KO WT_ALG2_VEH.lif - Image008-5	4	1.246	0.311	0.111
	10	1141.41	C2-5KO WT_ALG2 488_HA 568_VEH_R3.lif - Image010-2	2	0.246	0.123	0.015			10	860.217	C2-5KO WT_ALG2 488_VEH.lif - Image009-1	0	0	NaN	0			10	1224.68	C2-HeLa ATG5KO WT_ALG2_VEH.lif - Image008-4	1	0.159	0.159	0.01
	11	1069.32	C2-5KO WT_ALG2 488_HA 568_VEH_R3.lif - Image010-1	2	0.275	0.137	0.016			11	1099.33	C2-5KO WT_ALG2 488_VEH.lif - Image008-5	2	0.202	0.101	0.01			11	937.795	C2-HeLa ATG5KO WT_ALG2_VEH.lif - Image008-3	0	0	NaN	0
	12	1129.91	C2-5KO WT_ALG2 488_HA 568_VEH_R3.lif - Image009-8	0	0	NaN	0			12	1107.35	C2-5KO WT_ALG2 488_VEH.lif - Image008-4	0	0	NaN	0			12	1093.51	C2-HeLa ATG5KO WT_ALG2_VEH.lif - Image008-2	2	0.304	0.152	0.021
	13	1027.59	C2-5KO WT_ALG2 488_HA 568_VEH_R3.lif - Image009-7	6	1.417	0.236	0.114			13	1276.94	C2-5KO WT_ALG2 488_VEH.lif - Image008-3	10	2.458	0.246	0.135			13	858.954	C2-HeLa ATG5KO WT_ALG2_VEH.lif - Image008-1	0	0	NaN	0
	14	986.641	C2-5KO WT_ALG2 488_HA 568_VEH_R3.lif - Image009-6	5	1.099	0.22	0.068			14	1079.21	C2-5KO WT_ALG2 488_VEH.lif - Image008-2	7	0.954	0.136	0.058			14	1035.34	C2-HeLa ATG5KO WT_ALG2_VEH.lif - Image007-6	1	0.101	0.101	0.008
	15	1060.2	C2-5KO WT_ALG2 488_HA 568_VEH_R3.lif - Image009-5	2	0.217	0.108	0.013			15	1266.17	C2-5KO WT_ALG2 488_VEH.lif - Image008-1	1	0.101	0.101	0.006			15	1187.69	C2-HeLa ATG5KO WT_ALG2_VEH.lif - Image007-5	8	1.362	0.17	0.079
	16	923.321	C2-5KO WT_ALG2 488_HA 568_VEH_R3.lif - Image009-4	4	0.463	0.116	0.028			16	974.003	C2-5KO WT_ALG2 488_VEH.lif - Image007-7	0	0	NaN	0			16	1200.25	C2-HeLa ATG5KO WT_ALG2_VEH.lif - Image007-4	6	0.797	0.133	0.046
	17	749.828	C2-5KO WT_ALG2 488_HA 568_VEH_R3.lif - Image009-3	1	0.116	0.116	0.01			17	743.22	C2-5KO WT_ALG2 488_VEH.lif - Image007-6	0	0	NaN	0			17	1370.89	C2-HeLa ATG5KO WT_ALG2_VEH.lif - Image007-3	1	0.101	0.101	0.005
	18	1344.54	C2-5KO WT_ALG2 488_HA 568_VEH_R3.lif - Image009-2	2	0.231	0.116	0.01			18	880.258	C2-5KO WT_ALG2 488_VEH.lif - Image007-5	1	0.101	0.101	0.009			18	1175.83	C2-HeLa ATG5KO WT_ALG2_VEH.lif - Image007-2	2	0.232	0.116	0.013
	19	1220.63	C2-5KO WT_ALG2 488_HA 568_VEH_R3.lif - Image009-1	4	0.665	0.166	0.036			19	938.75	C2-5KO WT_ALG2 488_VEH.lif - Image007-4	0	0	NaN	0			19	908.124	C2-HeLa ATG5KO WT_ALG2_VEH.lif - Image007-1	0	0	NaN	0
	20	1412.16	C2-5KO WT_ALG2 488_HA 568_VEH_R3.lif - Image008-8	0	0	NaN	0			20	893.938	C2-5KO WT_ALG2 488_VEH.lif - Image007-3	3	0.333	0.111	0.022			20	688.16	C2-HeLa ATG5KO WT_ALG2_VEH.lif - Image006-7	6	0.811	0.135	0.068
	21	971.878	C2-5KO WT_ALG2 488_HA 568_VEH_R3.lif - Image008-7	1	0.116	0.116	0.008			21	954.135	C2-5KO WT_ALG2 488_VEH.lif - Image007-2	2	0.347	0.174	0.024			21	1144.97	C2-HeLa ATG5KO WT_ALG2_VEH.lif - Image006-6	6	1.333	0.222	0.09
	22	1122.8	C2-5KO WT_ALG2 488_HA 568_VEH_R3.lif - Image008-6	0	0	NaN	0			22	1006.16	C2-5KO WT_ALG2 488_VEH.lif - Image007-1	0	0	NaN	0			22	909.283	C2-HeLa ATG5KO WT_ALG2_VEH.lif - Image006-5	4	0.58	0.145	0.05
	23	1405.36	C2-5KO WT_ALG2 488_HA 568_VEH_R3.lif - Image008-5	0	0	NaN	0			23	1250.28	C2-5KO WT_ALG2 488_VEH.lif - Image006-6	0	0	NaN	0			23	932.71	C2-HeLa ATG5KO WT_ALG2_VEH.lif - Image006-4	0	0	NaN	0
	24	1149.26	C2-5KO WT_ALG2 488_HA 568_VEH_R3.lif - Image008-4	3	0.376	0.125	0.024			24	928.787	C2-5KO WT_ALG2 488_VEH.lif - Image006-5	4	0.81	0.202	0.058			24	1282.02	C2-HeLa ATG5KO WT_ALG2_VEH.lif - Image006-3	3	0.507	0.169	0.032
	25	889.947	C2-5KO WT_ALG2 488_HA 568_VEH_R3.lif - Image008-3	1	0.13	0.13	0.012			25	685.018	C2-5KO WT_ALG2 488_VEH.lif - Image006-4	0	0	NaN	0			25	1164.38	C2-HeLa ATG5KO WT_ALG2_VEH.lif - Image006-2	8	1.159	0.145	0.072
	26	1125.4	C2-5KO WT_ALG2 488_HA 568_VEH_R3.lif - Image008-2	0	0	NaN	0			26	1052.98	C2-5KO WT_ALG2 488_VEH.lif - Image006-3	6	1.359	0.227	0.093			26	1268.03	C2-HeLa ATG5KO WT_ALG2_VEH.lif - Image006-1	0	0	NaN	0
	27	1383.99	C2-5KO WT_ALG2 488_HA 568_VEH_R3.lif - Image008-1	1	0.116	0.116	0.006			27	1074.52	C2-5KO WT_ALG2 488_VEH.lif - Image006-2	0	0	NaN	0			27	1047.97	C2-HeLa ATG5KO WT_ALG2_VEH.lif - Image005-6	5	0.681	0.136	0.044
	28	1168.71	C2-5KO WT_ALG2 488_HA 568_VEH_R3.lif - Image006-8	0	0	NaN	0			28	1042.73	C2-5KO WT_ALG2 488_VEH.lif - Image006-1	0	0	NaN	0			28	1311.26	C2-HeLa ATG5KO WT_ALG2_VEH.lif - Image005-5	6	0.84	0.14	0.037
	29	914.124	C2-5KO WT_ALG2 488_HA 568_VEH_R3.lif - Image006-7	0	0	NaN	0			29	1201.13	C2-5KO WT_ALG2 488_VEH.lif - Image005-7	1	0.13	0.13	0.007			29	1355.28	C2-HeLa ATG5KO WT_ALG2_VEH.lif - Image005-4	11	1.811	0.165	0.092
	30	1495.85	C2-5KO WT_ALG2 488_HA 568_VEH_R3.lif - Image006-6	3	0.333	0.111	0.017			30	1153.42	C2-5KO WT_ALG2 488_VEH.lif - Image005-6	0	0	NaN	0			30	1061.11	C2-HeLa ATG5KO WT_ALG2_VEH.lif - Image005-3	0	0	NaN	0
	31	1381.4	C2-5KO WT_ALG2 488_HA 568_VEH_R3.lif - Image006-5	3	0.318	0.106	0.016			31	997.935	C2-5KO WT_ALG2 488_VEH.lif - Image005-5	0	0	NaN	0			31	695.012	C2-HeLa ATG5KO WT_ALG2_VEH.lif - Image005-2	0	0	NaN	0
	32	1365.55	C2-5KO WT_ALG2 488_HA 568_VEH_R3.lif - Image006-4	5	0.969	0.194	0.046			32	1019.29	C2-5KO WT_ALG2 488_VEH.lif - Image005-4	0	0	NaN	0			32	1564.09	C2-HeLa ATG5KO WT_ALG2_VEH.lif - Image005-1	13	2.521	0.194	0.119
	33	1125.85	C2-5KO WT_ALG2 488_HA 568_VEH_R3.lif - Image006-3	0	0	NaN	0			33	890.25	C2-5KO WT_ALG2 488_VEH.lif - Image005-3	0	0	NaN	0			33	1160.32	C2-HeLa ATG5KO WT_ALG2_VEH.lif - Image004-8	1	0.188	0.188	0.012
	34	1080.63	C2-5KO WT_ALG2 488_HA 568_VEH_R3.lif - Image006-2	2	0.246	0.123	0.014			34	1095.79	C2-5KO WT_ALG2 488_VEH.lif - Image005-2	0	0	NaN	0			34	1322.56	C2-HeLa ATG5KO WT_ALG2_VEH.lif - Image004-7	5	0.869	0.174	0.048
	35	1331.05	C2-5KO WT_ALG2 488_HA 568_VEH_R3.lif - Image006-1	0	0	NaN	0			35	1121.25	C2-5KO WT_ALG2 488_VEH.lif - Image005-1	0	0	NaN	0			35	1375.07	C2-HeLa ATG5KO WT_ALG2_VEH.lif - Image004-6	7	1.145	0.164	0.07
	36	938.46	C2-5KO WT_ALG2 488_HA 568_VEH_R3.lif - Image005-8	2	0.275	0.137	0.023			36	807.886	C2-5KO WT_ALG2 488_VEH.lif - Image004-8	0	0	NaN	0			36	909.312	C2-HeLa ATG5KO WT_ALG2_VEH.lif - Image004-5	0	0	NaN	0
	37	799.962	C2-5KO WT_ALG2 488_HA 568_VEH_R3.lif - Image005-7	2	0.26	0.13	0.021			37	1477.03	C2-5KO WT_ALG2 488_VEH.lif - Image004-7	1	0.101	0.101	0.006			37	1133.81	C2-HeLa ATG5KO WT_ALG2_VEH.lif - Image004-4	1	0.101	0.101	0.007
	38	1145.08	C2-5KO WT_ALG2 488_HA 568_VEH_R3.lif - Image005-6	5	1.403	0.281	0.087			38	705.118	C2-5KO WT_ALG2 488_VEH.lif - Image004-6	2	0.289	0.145	0.033			38	1296.93	C2-HeLa ATG5KO WT_ALG2_VEH.lif - Image004-3	6	0.739	0.123	0.039
	39	1557.94	C2-5KO WT_ALG2 488_HA 568_VEH_R3.lif - Image005-5	2	0.231	0.116	0.011			39	1274.61	C2-5KO WT_ALG2 488_VEH.lif - Image004-5	3	0.694	0.231	0.041			39	1015.83	C2-HeLa ATG5KO WT_ALG2_VEH.lif - Image004-2	0	0	NaN	0
	40	843.559	C2-5KO WT_ALG2 488_HA 568_VEH_R3.lif - Image005-4	0	0	NaN	0			40	1206.65	C2-5KO WT_ALG2 488_VEH.lif - Image004-4	5	0.737	0.147	0.043			40	1052.75	C2-HeLa ATG5KO WT_ALG2_VEH.lif - Image004-1	0	0	NaN	0
	41	822.678	C2-5KO WT_ALG2 488_HA 568_VEH_R3.lif - Image005-3	0	0	NaN	0			41	1321.19	C2-5KO WT_ALG2 488_VEH.lif - Image004-3	1	0.13	0.13	0.008			41	1217.93	C2-HeLa ATG5KO WT_ALG2_VEH.lif - Image003-8	1	0.116	0.116	0.007
	42	694.634	C2-5KO WT_ALG2 488_HA 568_VEH_R3.lif - Image005-2	0	0	NaN	0			42	1138.83	C2-5KO WT_ALG2 488_VEH.lif - Image004-2	4	0.578	0.145	0.039			42	1380.75	C2-HeLa ATG5KO WT_ALG2_VEH.lif - Image003-7	4	0.608	0.152	0.034
	43	1223.35	C2-5KO WT_ALG2 488_HA 568_VEH_R3.lif - Image005-1	1	0.101	0.101	0.006			43	1249.97	C2-5KO WT_ALG2 488_VEH.lif - Image004-1	0	0	NaN	0			43	1082.89	C2-HeLa ATG5KO WT_ALG2_VEH.lif - Image003-6	2	0.377	0.188	0.024
	44	1139.09	C2-5KO WT_ALG2 488_HA 568_VEH_R3.lif - Image003-8	0	0	NaN	0			44	868.184	C2-5KO WT_ALG2 488_VEH.lif - Image003-6	0	0	NaN	0			44	1167.54	C2-HeLa ATG5KO WT_ALG2_VEH.lif - Image003-5	2	0.203	0.101	0.013
	45	1201.59	C2-5KO WT_ALG2 488_HA 568_VEH_R3.lif - Image003-7	2	0.318	0.159	0.017			45	1314.15	C2-5KO WT_ALG2 488_VEH.lif - Image003-5	1	0.13	0.13	0.008			45	909.24	C2-HeLa ATG5KO WT_ALG2_VEH.lif - Image003-4	5	0.898	0.18	0.064
	46	1171.09	C2-5KO WT_ALG2 488_HA 568_VEH_R3.lif - Image003-6	3	0.362	0.121	0.017			46	1020.75	C2-5KO WT_ALG2 488_VEH.lif - Image003-4	0	0	NaN	0			46	952.601	C2-HeLa ATG5KO WT_ALG2_VEH.lif - Image003-3	11	2.926	0.266	0.225
	47	1314.03	C2-5KO WT_ALG2 488_HA 568_VEH_R3.lif - Image003-5	1	0.101	0.101	0.005			47	1036.46	C2-5KO WT_ALG2 488_VEH.lif - Image003-3	0	0	NaN	0			47	1122.86	C2-HeLa ATG5KO WT_ALG2_VEH.lif - Image003-2	5	1.492	0.298	0.102
	48	791.907	C2-5KO WT_ALG2 488_HA 568_VEH_R3.lif - Image003-4	0	0	NaN	0			48	1061.86	C2-5KO WT_ALG2 488_VEH.lif - Image003-2	0	0	NaN	0			48	1427.17	C2-HeLa ATG5KO WT_ALG2_VEH.lif - Image003-1	0	0	NaN	0
	49	1223.19	C2-5KO WT_ALG2 488_HA 568_VEH_R3.lif - Image003-3	2	0.26	0.13	0.014			49	1447.83	C2-5KO WT_ALG2 488_VEH.lif - Image003-1	1	0.13	0.13	0.007			49	1099.65	C2-HeLa ATG5KO WT_ALG2_VEH.lif - Image002-7	2	0.232	0.116	0.012
	50	1263.44	C2-5KO WT_ALG2 488_HA 568_VEH_R3.lif - Image003-2	3	0.419	0.14	0.021			50	1095.19	C2-5KO WT_ALG2 488_VEH.lif - Image002-8	2	0.766	0.383	0.052			50	1167.71	C2-HeLa ATG5KO WT_ALG2_VEH.lif - Image002-6	11	1.753	0.159	0.114
	51	1192.19	C2-5KO WT_ALG2 488_HA 568_VEH_R3.lif - Image003-1	2	0.318	0.159	0.016			51	1139.73	C2-5KO WT_ALG2 488_VEH.lif - Image002-7	0	0	NaN	0			51	1070.59	C2-HeLa ATG5KO WT_ALG2_VEH.lif - Image002-5	10	1.521	0.152	0.093
	52	1163.65	C2-5KO WT_ALG2 488_HA 568_VEH_R3.lif - Image001-8	2	0.434	0.217	0.027			52	1582.24	C2-5KO WT_ALG2 488_VEH.lif - Image002-6	4	0.405	0.101	0.02			52	768.754	C2-HeLa ATG5KO WT_ALG2_VEH.lif - Image002-4	0	0	NaN	0
	53	1040.65	C2-5KO WT_ALG2 488_HA 568_VEH_R3.lif - Image001-7	1	0.26	0.26	0.018			53	1385.1	C2-5KO WT_ALG2 488_VEH.lif - Image002-5	2	0.521	0.26	0.026			53	958.483	C2-HeLa ATG5KO WT_ALG2_VEH.lif - Image002-3	0	0	NaN	0
	54	1255.89	C2-5KO WT_ALG2 488_HA 568_VEH_R3.lif - Image001-6	5	1.518	0.304	0.095			54	1368.62	C2-5KO WT_ALG2 488_VEH.lif - Image002-4	10	2.545	0.254	0.117			54	1488.16	C2-HeLa ATG5KO WT_ALG2_VEH.lif - Image002-2	3	0.42	0.14	0.022
	55	1189.11	C2-5KO WT_ALG2 488_HA 568_VEH_R3.lif - Image001-5	2	0.26	0.13	0.016			55	1183.24	C2-5KO WT_ALG2 488_VEH.lif - Image002-3	3	0.405	0.135	0.025			55	1225.87	C2-HeLa ATG5KO WT_ALG2_VEH.lif - Image002-1	0	0	NaN	0
	56	1114.92	C2-5KO WT_ALG2 488_HA 568_VEH_R3.lif - Image001-4	0	0	NaN	0			56	940.6	C2-5KO WT_ALG2 488_VEH.lif - Image002-2	0	0	NaN	0			56	1384.72	C2-HeLa ATG5KO WT_ALG2_VEH.lif - Image001-7	10	2.521	0.252	0.142
	57	1045.81	C2-5KO WT_ALG2 488_HA 568_VEH_R3.lif - Image001-3	0	0	NaN	0			57	836.95	C2-5KO WT_ALG2 488_VEH.lif - Image002-1	0	0	NaN	0			57	1316.72	C2-HeLa ATG5KO WT_ALG2_VEH.lif - Image001-6	14	2.709	0.194	0.143
	58	1249.67	C2-5KO WT_ALG2 488_HA 568_VEH_R3.lif - Image001-2	3	0.463	0.154	0.027			58	816.113	C2-5KO WT_ALG2 488_VEH.lif - Image001-7	2	0.607	0.304	0.057			58	1120.87	C2-HeLa ATG5KO WT_ALG2_VEH.lif - Image001-5	7	0.898	0.128	0.063
	59	1113.36	C2-5KO WT_ALG2 488_HA 568_VEH_R3.lif - Image001-1	1	0.101	0.101	0.006			59	942.061	C2-5KO WT_ALG2 488_VEH.lif - Image001-6	1	0.289	0.289	0.023			59	1113.08	C2-HeLa ATG5KO WT_ALG2_VEH.lif - Image001-4	2	0.304	0.152	0.019
										60	1298.46	C2-5KO WT_ALG2 488_VEH.lif - Image001-5	4	0.564	0.141	0.03			60	942.46	C2-HeLa ATG5KO WT_ALG2_VEH.lif - Image001-3	1	0.116	0.116	0.01
	AVG			1.67797		0.148158	0.0171356						1.66667		0.169364	0.01875						3.78333		0.161457	0.04125

## Sheet: WT +LLOMe
	R3 - 2024.03.01									R2 - 2024.02.28									R1 - 2024.02.25
	CELL	CELL AREA		PUNCTA	AREA	AVG SIZE	%AREA			CELL	CELL AREA		PUNCTA	AREA	AVG SIZE	%AREA			CELL	CELL AREA		PUNCTA	AREA	AVG SIZE	%AREA
	1	881.56	C2-5KO WT_ALG2 488_HA 568_LLOMe_R3.lif - Image009-5	56	12.682	0.226	1.43859			1	879.304	C2-5KO WT_ALG2 488_LLOMe.lif - Image010-6	19	3.311	0.174	0.275			1	1215.38	C2-HeLa ATG5KO WT_ALG2_LLOMe.lif - Image010-4	63	14.415	0.229	0.92
	2	914.11	C2-5KO WT_ALG2 488_HA 568_LLOMe_R3.lif - Image009-4	20	3.687	0.184	0.403343			2	1014.1	C2-5KO WT_ALG2 488_LLOMe.lif - Image010-5	10	1.562	0.156	0.121			2	1325.63	C2-HeLa ATG5KO WT_ALG2_LLOMe.lif - Image010-3	55	15.4	0.28	0.89
	3	936.696	C2-5KO WT_ALG2 488_HA 568_LLOMe_R3.lif - Image009-3	28	5.986	0.214	0.639055			3	1149.45	C2-5KO WT_ALG2 488_LLOMe.lif - Image010-4	35	11.091	0.317	0.587			3	1106.85	C2-HeLa ATG5KO WT_ALG2_LLOMe.lif - Image010-2	28	5.404	0.193	0.384
	4	1033.12	C2-5KO WT_ALG2 488_HA 568_LLOMe_R3.lif - Image009-2	46	13.043	0.284	1.26249			4	1393.48	C2-5KO WT_ALG2 488_LLOMe.lif - Image010-3	46	9.009	0.196	0.352			4	1516.95	C2-HeLa ATG5KO WT_ALG2_LLOMe.lif - Image010-1	44	8.997	0.204	0.421
	5	1061.89	C2-5KO WT_ALG2 488_HA 568_LLOMe_R3.lif - Image009-1	31	6.464	0.209	0.608725			5	1198.22	C2-5KO WT_ALG2 488_LLOMe.lif - Image010-2	23	3.499	0.152	0.182			5	1200.06	C2-HeLa ATG5KO WT_ALG2_LLOMe.lif - Image009-6	21	4.535	0.216	0.284
	6	1302.19	C2-5KO WT_ALG2 488_HA 568_LLOMe_R3.lif - Image008-7	4	0.535	0.134	0.0410846			6	1123.71	C2-5KO WT_ALG2 488_LLOMe.lif - Image010-1	7	0.969	0.138	0.055			6	908.037	C2-HeLa ATG5KO WT_ALG2_LLOMe.lif - Image009-5	31	8.461	0.273	0.692
	7	903.019	C2-5KO WT_ALG2 488_HA 568_LLOMe_R3.lif - Image008-6	27	9.442	0.35	1.0456			7	1131.76	C2-5KO WT_ALG2 488_LLOMe.lif - Image009-5	7	1.735	0.248	0.107			7	1068.82	C2-HeLa ATG5KO WT_ALG2_LLOMe.lif - Image009-4	29	6.824	0.235	0.638
	8	1068.9	C2-5KO WT_ALG2 488_HA 568_LLOMe_R3.lif - Image008-5	73	19.261	0.264	1.80194			8	1230.21	C2-5KO WT_ALG2 488_LLOMe.lif - Image009-4	19	3.919	0.206	0.216			8	986.531	C2-HeLa ATG5KO WT_ALG2_LLOMe.lif - Image009-3	19	3.767	0.198	0.234
	9	1303.07	C2-5KO WT_ALG2 488_HA 568_LLOMe_R3.lif - Image008-4	33	10.223	0.31	0.784531			9	1984.37	C2-5KO WT_ALG2 488_LLOMe.lif - Image009-3	79	16.86	0.213	0.547			9	1340.69	C2-HeLa ATG5KO WT_ALG2_LLOMe.lif - Image009-2	71	15.313	0.216	0.832
	10	1053.78	C2-5KO WT_ALG2 488_HA 568_LLOMe_R3.lif - Image008-3	25	12.667	0.507	1.20205			10	1997.27	C2-5KO WT_ALG2 488_LLOMe.lif - Image009-2	42	8.546	0.203	0.272			10	1411.31	C2-HeLa ATG5KO WT_ALG2_LLOMe.lif - Image009-1	18	3.318	0.184	0.153
	11	1653.57	C2-5KO WT_ALG2 488_HA 568_LLOMe_R3.lif - Image008-2	53	10.845	0.205	0.655854			11	1214.11	C2-5KO WT_ALG2 488_LLOMe.lif - Image009-1	7	0.839	0.12	0.041			11	1206.48	C2-HeLa ATG5KO WT_ALG2_LLOMe.lif - Image008-6	14	2.275	0.162	0.144
	12	1781.71	C2-5KO WT_ALG2 488_HA 568_LLOMe_R3.lif - Image008-1	7	1.2	0.171	0.0673508			12	1217.79	C2-5KO WT_ALG2 488_LLOMe.lif - Image008-5	1	0.217	0.217	0.012			12	1131.6	C2-HeLa ATG5KO WT_ALG2_LLOMe.lif - Image008-5	32	5.766	0.18	0.389
	13	1001.19	C2-5KO WT_ALG2 488_HA 568_LLOMe_R3.lif - Image007-9	27	6.681	0.247	0.667307			13	1250.52	C2-5KO WT_ALG2 488_LLOMe.lif - Image008-4	12	2.371	0.198	0.147			13	1118.99	C2-HeLa ATG5KO WT_ALG2_LLOMe.lif - Image008-4	23	4.781	0.208	0.348
	14	1146.01	C2-5KO WT_ALG2 488_HA 568_LLOMe_R3.lif - Image007-8	63	17.902	0.284	1.56212			14	1067.68	C2-5KO WT_ALG2 488_LLOMe.lif - Image008-3	18	3.08	0.171	0.23			14	925.596	C2-HeLa ATG5KO WT_ALG2_LLOMe.lif - Image008-3	70	15.98	0.228	1.317
	15	868.069	C2-5KO WT_ALG2 488_HA 568_LLOMe_R3.lif - Image007-7	36	11.004	0.306	1.26764			15	1337.34	C2-5KO WT_ALG2 488_LLOMe.lif - Image008-2	53	13.723	0.259	0.778			15	1223.75	C2-HeLa ATG5KO WT_ALG2_LLOMe.lif - Image008-2	91	21.529	0.237	1.333
	16	1095.5	C2-5KO WT_ALG2 488_HA 568_LLOMe_R3.lif - Image007-6	23	4.685	0.204	0.42766			16	1265.26	C2-5KO WT_ALG2 488_LLOMe.lif - Image008-1	11	1.518	0.138	0.092			16	1124.45	C2-HeLa ATG5KO WT_ALG2_LLOMe.lif - Image008-1	0	0	NaN	0
	17	816.085	C2-5KO WT_ALG2 488_HA 568_LLOMe_R3.lif - Image007-5	62	17.699	0.285	2.16877			17	1200.23	C2-5KO WT_ALG2 488_LLOMe.lif - Image007-5	61	14.113	0.231	0.843			17	1493.16	C2-HeLa ATG5KO WT_ALG2_LLOMe.lif - Image007-7	40	7.171	0.179	0.353
	18	1351.21	C2-5KO WT_ALG2 488_HA 568_LLOMe_R3.lif - Image007-4	49	11.886	0.243	0.879657			18	1248.09	C2-5KO WT_ALG2 488_LLOMe.lif - Image007-4	19	2.979	0.157	0.177			18	1031.34	C2-HeLa ATG5KO WT_ALG2_LLOMe.lif - Image007-6	43	11.257	0.262	0.791
	19	1128.96	C2-5KO WT_ALG2 488_HA 568_LLOMe_R3.lif - Image007-3	32	6.261	0.196	0.554582			19	1320.61	C2-5KO WT_ALG2 488_LLOMe.lif - Image007-3	17	2.27	0.134	0.124			19	1525.89	C2-HeLa ATG5KO WT_ALG2_LLOMe.lif - Image007-5	41	7.954	0.194	0.343
	20	780.339	C2-5KO WT_ALG2 488_HA 568_LLOMe_R3.lif - Image007-2	25	6.926	0.277	0.887563			20	1333.31	C2-5KO WT_ALG2 488_LLOMe.lif - Image007-2	33	6.29	0.191	0.331			20	1630.75	C2-HeLa ATG5KO WT_ALG2_LLOMe.lif - Image007-4	29	5.259	0.181	0.229
	21	716.556	C2-5KO WT_ALG2 488_HA 568_LLOMe_R3.lif - Image007-1	19	6.073	0.32	0.847526			21	1081.62	C2-5KO WT_ALG2 488_LLOMe.lif - Image007-1	46	9.283	0.202	0.618			21	1137.74	C2-HeLa ATG5KO WT_ALG2_LLOMe.lif - Image007-3	47	13.836	0.294	0.892
	22	966.354	C2-5KO WT_ALG2 488_HA 568_LLOMe_R3.lif - Image006-7	35	17.106	0.489	1.77016			22	1169.71	C2-5KO WT_ALG2 488_LLOMe.lif - Image006-5	28	6.652	0.238	0.355			22	1168	C2-HeLa ATG5KO WT_ALG2_LLOMe.lif - Image007-2	44	10.446	0.237	0.597
	23	1091.84	C2-5KO WT_ALG2 488_HA 568_LLOMe_R3.lif - Image006-6	41	19.637	0.479	1.79853			23	1581.66	C2-5KO WT_ALG2 488_LLOMe.lif - Image006-4	29	5.451	0.188	0.263			23	1109.86	C2-HeLa ATG5KO WT_ALG2_LLOMe.lif - Image007-1	8	1.217	0.152	0.073
	24	1408.96	C2-5KO WT_ALG2 488_HA 568_LLOMe_R3.lif - Image006-5	65	17.453	0.269	1.23871			24	1434.85	C2-5KO WT_ALG2 488_LLOMe.lif - Image006-3	38	10.252	0.27	0.468			24	1480.64	C2-HeLa ATG5KO WT_ALG2_LLOMe.lif - Image006-7	24	5.288	0.22	0.252
	25	1473.4	C2-5KO WT_ALG2 488_HA 568_LLOMe_R3.lif - Image006-4	77	18.162	0.236	1.23266			25	1204.56	C2-5KO WT_ALG2 488_LLOMe.lif - Image006-2	19	3.601	0.19	0.191			25	1316.82	C2-HeLa ATG5KO WT_ALG2_LLOMe.lif - Image006-6	49	12.285	0.251	0.727
	26	1411.86	C2-5KO WT_ALG2 488_HA 568_LLOMe_R3.lif - Image006-3	36	11.149	0.31	0.78967			26	1316.66	C2-5KO WT_ALG2 488_LLOMe.lif - Image006-1	27	5.133	0.19	0.254			26	1300.4	C2-HeLa ATG5KO WT_ALG2_LLOMe.lif - Image006-5	61	15.618	0.256	0.858
	27	1036.11	C2-5KO WT_ALG2 488_HA 568_LLOMe_R3.lif - Image006-2	10	2.024	0.202	0.195346			27	1097.61	C2-5KO WT_ALG2 488_LLOMe.lif - Image005-7	7	1.07	0.153	0.073			27	1209.6	C2-HeLa ATG5KO WT_ALG2_LLOMe.lif - Image006-4	44	8.649	0.197	0.513
	28	1106.44	C2-5KO WT_ALG2 488_HA 568_LLOMe_R3.lif - Image006-1	7	1.027	0.147	0.09282			28	1358.32	C2-5KO WT_ALG2 488_LLOMe.lif - Image005-6	7	1.244	0.178	0.067			28	1221.26	C2-HeLa ATG5KO WT_ALG2_LLOMe.lif - Image006-3	8	1.391	0.174	0.081
	29	1156.46	C2-5KO WT_ALG2 488_HA 568_LLOMe_R3.lif - Image005-7	31	9.197	0.297	0.795271			29	1253.68	C2-5KO WT_ALG2 488_LLOMe.lif - Image005-5	5	0.622	0.124	0.036			29	1222.3	C2-HeLa ATG5KO WT_ALG2_LLOMe.lif - Image006-2	49	10.475	0.214	0.588
	30	1005.92	C2-5KO WT_ALG2 488_HA 568_LLOMe_R3.lif - Image005-6	48	13.115	0.273	1.30379			30	823.04	C2-5KO WT_ALG2 488_LLOMe.lif - Image005-4	29	6.782	0.234	0.636			30	1344.71	C2-HeLa ATG5KO WT_ALG2_LLOMe.lif - Image006-1	20	3.332	0.167	0.187
	31	885.045	C2-5KO WT_ALG2 488_HA 568_LLOMe_R3.lif - Image005-5	32	9.11	0.285	1.02933			31	1032.41	C2-5KO WT_ALG2 488_LLOMe.lif - Image005-3	20	3.326	0.166	0.178			31	1171.64	C2-HeLa ATG5KO WT_ALG2_LLOMe.lif - Image005-5	52	8.562	0.165	0.509
	32	1096.42	C2-5KO WT_ALG2 488_HA 568_LLOMe_R3.lif - Image005-4	61	18.625	0.305	1.69871			32	1233.66	C2-5KO WT_ALG2 488_LLOMe.lif - Image005-2	23	3.731	0.162	0.229			32	1141.1	C2-HeLa ATG5KO WT_ALG2_LLOMe.lif - Image005-4	67	18.66	0.279	1.187
	33	860.81	C2-5KO WT_ALG2 488_HA 568_LLOMe_R3.lif - Image005-3	43	12.682	0.295	1.47326			33	1041.21	C2-5KO WT_ALG2 488_LLOMe.lif - Image005-1	2	0.217	0.108	0.015			33	1399.8	C2-HeLa ATG5KO WT_ALG2_LLOMe.lif - Image005-3	63	17.226	0.273	0.699
	34	1120.76	C2-5KO WT_ALG2 488_HA 568_LLOMe_R3.lif - Image005-2	47	8.821	0.188	0.787056			34	1231.6	C2-5KO WT_ALG2 488_LLOMe.lif - Image004-7	17	2.776	0.163	0.163			34	1390.69	C2-HeLa ATG5KO WT_ALG2_LLOMe.lif - Image005-2	45	8.62	0.192	0.505
	35	1481.71	C2-5KO WT_ALG2 488_HA 568_LLOMe_R3.lif - Image005-1	37	8.242	0.223	0.556248			35	1241.76	C2-5KO WT_ALG2 488_LLOMe.lif - Image004-6	28	5.379	0.192	0.324			35	1389.29	C2-HeLa ATG5KO WT_ALG2_LLOMe.lif - Image005-1	13	2.13	0.164	0.111
	36	1102.29	C2-5KO WT_ALG2 488_HA 568_LLOMe_R3.lif - Image004-6	22	6.203	0.282	0.562736			36	906.735	C2-5KO WT_ALG2 488_LLOMe.lif - Image004-5	7	0.983	0.14	0.083			36	1407.9	C2-HeLa ATG5KO WT_ALG2_LLOMe.lif - Image004-5	31	6.07	0.196	0.291
	37	1158.41	C2-5KO WT_ALG2 488_HA 568_LLOMe_R3.lif - Image004-5	12	1.721	0.143	0.148565			37	984.458	C2-5KO WT_ALG2 488_LLOMe.lif - Image004-4	9	1.33	0.148	0.088			37	1526.27	C2-HeLa ATG5KO WT_ALG2_LLOMe.lif - Image004-4	42	8.345	0.199	0.387
	38	1003	C2-5KO WT_ALG2 488_HA 568_LLOMe_R3.lif - Image004-4	54	19.131	0.354	1.90739			38	1130.92	C2-5KO WT_ALG2 488_LLOMe.lif - Image004-3	34	7.62	0.224	0.482			38	1413.83	C2-HeLa ATG5KO WT_ALG2_LLOMe.lif - Image004-3	39	12.561	0.322	0.647
	39	1327.71	C2-5KO WT_ALG2 488_HA 568_LLOMe_R3.lif - Image004-3	61	17.439	0.286	1.31346			39	750.334	C2-5KO WT_ALG2 488_LLOMe.lif - Image004-2	7	1.272	0.182	0.128			39	1500.71	C2-HeLa ATG5KO WT_ALG2_LLOMe.lif - Image004-2	25	4.23	0.169	0.212
	40	1085.88	C2-5KO WT_ALG2 488_HA 568_LLOMe_R3.lif - Image004-2	67	19.651	0.293	1.80968			40	1331.7	C2-5KO WT_ALG2 488_LLOMe.lif - Image004-1	7	0.94	0.134	0.056			40	1133.22	C2-HeLa ATG5KO WT_ALG2_LLOMe.lif - Image004-1	49	10.04	0.205	0.596
	41	1162.91	C2-5KO WT_ALG2 488_HA 568_LLOMe_R3.lif - Image004-1	18	3.34	0.186	0.287211			41	1275.05	C2-5KO WT_ALG2 488_LLOMe.lif - Image003-7	27	5.466	0.202	0.342			41	1472.24	C2-HeLa ATG5KO WT_ALG2_LLOMe.lif - Image003-7	42	9.518	0.227	0.462
	42	741.745	C2-5KO WT_ALG2 488_HA 568_LLOMe_R3.lif - Image002-6	29	8.372	0.289	1.12869			42	1146.35	C2-5KO WT_ALG2 488_LLOMe.lif - Image003-6	13	2.545	0.196	0.16			42	1179.72	C2-HeLa ATG5KO WT_ALG2_LLOMe.lif - Image003-6	32	6.23	0.195	0.394
	43	988.406	C2-5KO WT_ALG2 488_HA 568_LLOMe_R3.lif - Image002-5	40	8.474	0.212	0.85734			43	1183.62	C2-5KO WT_ALG2 488_LLOMe.lif - Image003-5	32	7.288	0.228	0.515			43	1250.22	C2-HeLa ATG5KO WT_ALG2_LLOMe.lif - Image003-5	54	11.923	0.221	0.616
	44	978.443	C2-5KO WT_ALG2 488_HA 568_LLOMe_R3.lif - Image002-4	43	10.498	0.244	1.07293			44	1229.98	C2-5KO WT_ALG2 488_LLOMe.lif - Image003-4	17	3.427	0.202	0.214			44	1152.01	C2-HeLa ATG5KO WT_ALG2_LLOMe.lif - Image003-4	21	6.114	0.291	0.433
	45	1068.31	C2-5KO WT_ALG2 488_HA 568_LLOMe_R3.lif - Image002-3	54	14.431	0.267	1.35082			45	1147.8	C2-5KO WT_ALG2 488_LLOMe.lif - Image003-3	24	5.133	0.214	0.297			45	1446.9	C2-HeLa ATG5KO WT_ALG2_LLOMe.lif - Image003-3	40	7.867	0.197	0.415
	46	898.796	C2-5KO WT_ALG2 488_HA 568_LLOMe_R3.lif - Image002-2	25	5.509	0.22	0.612931			46	1093.5	C2-5KO WT_ALG2 488_LLOMe.lif - Image003-2	18	2.892	0.161	0.191			46	1382.72	C2-HeLa ATG5KO WT_ALG2_LLOMe.lif - Image003-2	23	4.679	0.203	0.24
	47	1576.24	C2-5KO WT_ALG2 488_HA 568_LLOMe_R3.lif - Image002-1	60	12.667	0.211	0.803623			47	1136.85	C2-5KO WT_ALG2 488_LLOMe.lif - Image003-1	27	4.136	0.153	0.255			47	1298.9	C2-HeLa ATG5KO WT_ALG2_LLOMe.lif - Image003-1	14	1.912	0.137	0.109
	48	875.877	C2-5KO WT_ALG2 488_HA 568_LLOMe_R3.lif - Image013-5	22	3.398	0.154	0.387954			48	766.776	C2-5KO WT_ALG2 488_LLOMe.lif - Image002-6	20	4.555	0.228	0.504			48	791.485	C2-HeLa ATG5KO WT_ALG2_LLOMe.lif - Image002-8	19	3.999	0.21	0.329
	49	798.414	C2-5KO WT_ALG2 488_HA 568_LLOMe_R3.lif - Image013-4	13	1.547	0.119	0.193759			49	1215.3	C2-5KO WT_ALG2 488_LLOMe.lif - Image002-5	16	3.875	0.242	0.259			49	1408.19	C2-HeLa ATG5KO WT_ALG2_LLOMe.lif - Image002-7	45	18.617	0.414	1.049
	50	1008.78	C2-5KO WT_ALG2 488_HA 568_LLOMe_R3.lif - Image013-3	18	2.993	0.166	0.296695			50	1342.63	C2-5KO WT_ALG2 488_LLOMe.lif - Image002-4	35	10.484	0.3	0.539			50	860.924	C2-HeLa ATG5KO WT_ALG2_LLOMe.lif - Image002-6	37	8.214	0.222	0.713
	51	1204.24	C2-5KO WT_ALG2 488_HA 568_LLOMe_R3.lif - Image013-2	0	0	NaN	0			51	1389.33	C2-5KO WT_ALG2 488_LLOMe.lif - Image002-3	38	9.226	0.243	0.483			51	1070.24	C2-HeLa ATG5KO WT_ALG2_LLOMe.lif - Image002-5	64	19.167	0.299	1.336
	52	1428.67	C2-5KO WT_ALG2 488_HA 568_LLOMe_R3.lif - Image013-1	1	0.116	0.116	0.00811943			52	1167.55	C2-5KO WT_ALG2 488_LLOMe.lif - Image002-2	9	1.186	0.132	0.071			52	1452.8	C2-HeLa ATG5KO WT_ALG2_LLOMe.lif - Image002-4	51	10.446	0.205	0.498
	53	1009.89	C2-5KO WT_ALG2 488_HA 568_LLOMe_R3.lif - Image014-6	12	2.704	0.225	0.267751			53	902.57	C2-5KO WT_ALG2 488_LLOMe.lif - Image002-1	15	2.632	0.175	0.197			53	1139.51	C2-HeLa ATG5KO WT_ALG2_LLOMe.lif - Image002-3	47	10.648	0.227	0.637
	54	885.71	C2-5KO WT_ALG2 488_HA 568_LLOMe_R3.lif - Image014-5	10	1.735	0.174	0.195888			54	832.453	C2-5KO WT_ALG2 488_LLOMe.lif - Image001-6	9	1.62	0.18	0.134			54	1235.93	C2-HeLa ATG5KO WT_ALG2_LLOMe.lif - Image002-2	37	6.375	0.172	0.383
	55	1256.13	C2-5KO WT_ALG2 488_HA 568_LLOMe_R3.lif - Image014-4	13	2.082	0.16	0.165747			55	1171.12	C2-5KO WT_ALG2 488_LLOMe.lif - Image001-5	19	3.369	0.177	0.192			55	1447.67	C2-HeLa ATG5KO WT_ALG2_LLOMe.lif - Image002-1	20	3.289	0.164	0.186
	56	1175.39	C2-5KO WT_ALG2 488_HA 568_LLOMe_R3.lif - Image014-3	16	2.921	0.183	0.248513			56	967.033	C2-5KO WT_ALG2 488_LLOMe.lif - Image001-4	25	7.404	0.296	0.562			56	1288.83	C2-HeLa ATG5KO WT_ALG2_LLOMe.lif - Image001-6	31	6.07	0.196	0.359
	57	941.425	C2-5KO WT_ALG2 488_HA 568_LLOMe_R3.lif - Image014-2	4	0.68	0.17	0.0722309			57	1179.09	C2-5KO WT_ALG2 488_LLOMe.lif - Image001-3	26	5.495	0.211	0.315			57	1106.58	C2-HeLa ATG5KO WT_ALG2_LLOMe.lif - Image001-5	52	14.517	0.279	0.928
	58	1637.4	C2-5KO WT_ALG2 488_HA 568_LLOMe_R3.lif - Image014-1	16	2.473	0.155	0.151032			58	794.915	C2-5KO WT_ALG2 488_LLOMe.lif - Image001-2	22	4.902	0.223	0.438			58	1628.69	C2-HeLa ATG5KO WT_ALG2_LLOMe.lif - Image001-4	62	17.429	0.281	0.804
										59	1014.36	C2-5KO WT_ALG2 488_LLOMe.lif - Image001-1	26	4.916	0.189	0.348			59	1331.97	C2-HeLa ATG5KO WT_ALG2_LLOMe.lif - Image001-3	51	11.097	0.218	0.557
																			60	1436.08	C2-HeLa ATG5KO WT_ALG2_LLOMe.lif - Image001-2	68	18.312	0.269	0.963
	AVG			33.0862		0.246088	0.824449			AVG			22.4746		0.192492	0.27478						39.2		0.220542	0.533633

## Sheet: K130R +VEH 
run("Analyze Particles...", "size=0.1-Infinity circularity=0-1.00 summarize")
	R3 - 2024.03.01									R2 - 2024.02.28									R1 - 2024.02.25
	CELL	CELL AREA		PUNCTA	AREA	AVG SIZE	%AREA			CELL	CELL AREA		PUNCTA	AREA	AVG SIZE	%AREA			CELL	CELL AREA		PUNCTA	AREA	AVG SIZE	%AREA
	1	1230.53	C2-5KO K130R_ALG2 488_HA 568_VEH_R3.lif - Image001-5	2	0.362	0.181	0.023			1	1052.29	C2-5KO K130R_ALG2 488_VEH.lif - Image010-4	2	0.304	0.152	0.022			1	1100.1	C2-HeLa ATG5KO K130R_ALG2_VEH.lif - Image009-3	1	0.232	0.232	0.015
	2	903.612	C2-5KO K130R_ALG2 488_HA 568_VEH_R3.lif - Image001-4	2	0.202	0.101	0.014			2	1223.01	C2-5KO K130R_ALG2 488_VEH.lif - Image010-3	0	0	NaN	0			2	912.456	C2-HeLa ATG5KO K130R_ALG2_VEH.lif - Image009-2	5	0.768	0.154	0.064
	3	1084.25	C2-5KO K130R_ALG2 488_HA 568_VEH_R3.lif - Image001-3	4	0.897	0.224	0.054			3	1300.64	C2-5KO K130R_ALG2 488_VEH.lif - Image010-2	1	0.13	0.13	0.006			3	1323.38	C2-HeLa ATG5KO K130R_ALG2_VEH.lif - Image009-1	0	0	NaN	0
	4	861.865	C2-5KO K130R_ALG2 488_HA 568_VEH_R3.lif - Image001-2	1	0.116	0.116	0.01			4	1011.87	C2-5KO K130R_ALG2 488_VEH.lif - Image010-1	1	0.101	0.101	0.005			4	911.109	C2-HeLa ATG5KO K130R_ALG2_VEH.lif - Image007-8	5	0.739	0.148	0.058
	5	958.849	C2-5KO K130R_ALG2 488_HA 568_VEH_R3.lif - Image001-1	0	0	NaN	0			5	934.296	C2-5KO K130R_ALG2 488_VEH.lif - Image009-6	2	0.289	0.145	0.02			5	1173.45	C2-HeLa ATG5KO K130R_ALG2_VEH.lif - Image007-7	15	4.375	0.292	0.269
	6	1136.75	C2-5KO K130R_ALG2 488_HA 568_VEH_R3.lif - Image011-7	3	0.81	0.27	0.051			6	1249.99	C2-5KO K130R_ALG2 488_VEH.lif - Image009-5	2	0.217	0.108	0.015			6	1043.63	C2-HeLa ATG5KO K130R_ALG2_VEH.lif - Image007-6	0	0	NaN	0
	7	1038.38	C2-5KO K130R_ALG2 488_HA 568_VEH_R3.lif - Image011-6	7	0.911	0.13	0.061			7	1099.88	C2-5KO K130R_ALG2 488_VEH.lif - Image009-4	1	0.318	0.318	0.018			7	992.833	C2-HeLa ATG5KO K130R_ALG2_VEH.lif - Image007-5	9	1.782	0.198	0.133
	8	1183.93	C2-5KO K130R_ALG2 488_HA 568_VEH_R3.lif - Image011-5	1	0.101	0.101	0.004			8	972.933	C2-5KO K130R_ALG2 488_VEH.lif - Image009-3	1	0.174	0.174	0.012			8	980.359	C2-HeLa ATG5KO K130R_ALG2_VEH.lif - Image007-4	13	2.231	0.172	0.157
	9	889.556	C2-5KO K130R_ALG2 488_HA 568_VEH_R3.lif - Image011-4	7	1.388	0.198	0.106			9	966.614	C2-5KO K130R_ALG2 488_VEH.lif - Image009-2	0	0	NaN	0			9	911.572	C2-HeLa ATG5KO K130R_ALG2_VEH.lif - Image007-3	1	0.116	0.116	0.009
	10	1295.1	C2-5KO K130R_ALG2 488_HA 568_VEH_R3.lif - Image011-3	2	0.419	0.21	0.022			10	952.848	C2-5KO K130R_ALG2 488_VEH.lif - Image009-1	0	0	NaN	0			10	1230.41	C2-HeLa ATG5KO K130R_ALG2_VEH.lif - Image007-2	2	0.232	0.116	0.015
	11	1396.96	C2-5KO K130R_ALG2 488_HA 568_VEH_R3.lif - Image011-2	0	0	NaN	0			11	888.616	C2-5KO K130R_ALG2 488_VEH.lif - Image008-9	0	0	NaN	0			11	1384.56	C2-HeLa ATG5KO K130R_ALG2_VEH.lif - Image007-1	3	0.391	0.13	0.022
	12	1358.97	C2-5KO K130R_ALG2 488_HA 568_VEH_R3.lif - Image011-1	0	0	NaN	0			12	965.573	C2-5KO K130R_ALG2 488_VEH.lif - Image008-8	2	0.651	0.325	0.049			12	993.529	C2-HeLa ATG5KO K130R_ALG2_VEH.lif - Image006-7	10	2.086	0.209	0.181
	13	1275.15	C2-5KO K130R_ALG2 488_HA 568_VEH_R3.lif - Image010-7	3	0.492	0.164	0.03			13	1148.51	C2-5KO K130R_ALG2 488_VEH.lif - Image008-7	1	0.116	0.116	0.008			13	1030.56	C2-HeLa ATG5KO K130R_ALG2_VEH.lif - Image006-6	1	0.101	0.101	0.008
	14	1286.37	C2-5KO K130R_ALG2 488_HA 568_VEH_R3.lif - Image010-6	5	0.853	0.171	0.05			14	897.032	C2-5KO K130R_ALG2 488_VEH.lif - Image008-6	4	0.521	0.13	0.035			14	1176.25	C2-HeLa ATG5KO K130R_ALG2_VEH.lif - Image006-5	0	0	NaN	0
	15	1282.49	C2-5KO K130R_ALG2 488_HA 568_VEH_R3.lif - Image010-5	2	0.202	0.101	0.012			15	797.229	C2-5KO K130R_ALG2 488_VEH.lif - Image008-5	0	0	NaN	0			15	1124.23	C2-HeLa ATG5KO K130R_ALG2_VEH.lif - Image006-4	3	0.348	0.116	0.017
	16	1368.16	C2-5KO K130R_ALG2 488_HA 568_VEH_R3.lif - Image010-4	0	0	NaN	0			16	934.397	C2-5KO K130R_ALG2 488_VEH.lif - Image008-4	0	0	NaN	0			16	1321.15	C2-HeLa ATG5KO K130R_ALG2_VEH.lif - Image006-3	14	2.246	0.16	0.133
	17	1344.18	C2-5KO K130R_ALG2 488_HA 568_VEH_R3.lif - Image010-3	4	0.636	0.159	0.036			17	849.762	C2-5KO K130R_ALG2 488_VEH.lif - Image008-3	0	0	NaN	0			17	1116.53	C2-HeLa ATG5KO K130R_ALG2_VEH.lif - Image006-2	3	0.478	0.159	0.031
	18	1645.79	C2-5KO K130R_ALG2 488_HA 568_VEH_R3.lif - Image010-2	1	0.101	0.101	0.004			18	1127.77	C2-5KO K130R_ALG2 488_VEH.lif - Image008-2	1	0.188	0.188	0.016			18	1007.26	C2-HeLa ATG5KO K130R_ALG2_VEH.lif - Image006-1	1	0.101	0.101	0.007
	19	1620.37	C2-5KO K130R_ALG2 488_HA 568_VEH_R3.lif - Image010-1	0	0	NaN	0			19	952.747	C2-5KO K130R_ALG2 488_VEH.lif - Image008-1	0	0	NaN	0			19	1153.15	C2-HeLa ATG5KO K130R_ALG2_VEH.lif - Image005-8	0	0	NaN	0
	20	1135.72	C2-5KO K130R_ALG2 488_HA 568_VEH_R3.lif - Image008-8	11	2.285	0.208	0.143			20	902.382	C2-5KO K130R_ALG2 488_VEH.lif - Image007-7	0	0	NaN	0			20	1171.48	C2-HeLa ATG5KO K130R_ALG2_VEH.lif - Image005-7	2	0.29	0.145	0.017
	21	1187.33	C2-5KO K130R_ALG2 488_HA 568_VEH_R3.lif - Image008-7	9	1.808	0.201	0.112			21	1112.55	C2-5KO K130R_ALG2 488_VEH.lif - Image007-6	0	0	NaN	0			21	1437.73	C2-HeLa ATG5KO K130R_ALG2_VEH.lif - Image005-6	0	0	NaN	0
	22	1719.91	C2-5KO K130R_ALG2 488_HA 568_VEH_R3.lif - Image008-6	0	0	NaN	0			22	1202.4	C2-5KO K130R_ALG2 488_VEH.lif - Image007-5	0	0	NaN	0			22	1136.4	C2-HeLa ATG5KO K130R_ALG2_VEH.lif - Image005-5	10	1.739	0.174	0.113
	23	1424.88	C2-5KO K130R_ALG2 488_HA 568_VEH_R3.lif - Image008-5	0	0	NaN	0			23	1012.71	C2-5KO K130R_ALG2 488_VEH.lif - Image007-4	0	0	NaN	0			23	1320.89	C2-HeLa ATG5KO K130R_ALG2_VEH.lif - Image005-4	0	0	NaN	0
	24	1510.15	C2-5KO K130R_ALG2 488_HA 568_VEH_R3.lif - Image008-4	0	0	NaN	0			24	1036.11	C2-5KO K130R_ALG2 488_VEH.lif - Image007-3	0	0	NaN	0			24	1157.72	C2-HeLa ATG5KO K130R_ALG2_VEH.lif - Image005-3	1	0.145	0.145	0.01
	25	1212.71	C2-5KO K130R_ALG2 488_HA 568_VEH_R3.lif - Image008-3	0	0	NaN	0			25	826.395	C2-5KO K130R_ALG2 488_VEH.lif - Image007-2	1	0.116	0.116	0.008			25	1317.53	C2-HeLa ATG5KO K130R_ALG2_VEH.lif - Image005-2	0	0	NaN	0
	26	1230.47	C2-5KO K130R_ALG2 488_HA 568_VEH_R3.lif - Image008-2	1	0.101	0.101	0.005			26	1225.17	C2-5KO K130R_ALG2 488_VEH.lif - Image007-1	0	0	NaN	0			26	955.542	C2-HeLa ATG5KO K130R_ALG2_VEH.lif - Image005-1	0	0	NaN	0
	27	957.302	C2-5KO K130R_ALG2 488_HA 568_VEH_R3.lif - Image008-1	0	0	NaN	0			27	1458.61	C2-5KO K130R_ALG2 488_VEH.lif - Image006-8	2	0.448	0.224	0.029			27	753.078	C2-HeLa ATG5KO K130R_ALG2_VEH.lif - Image004-9	0	0	NaN	0
	28	832.063	C2-5KO K130R_ALG2 488_HA 568_VEH_R3.lif - Image006-9	4	0.549	0.137	0.036			28	1299.08	C2-5KO K130R_ALG2 488_VEH.lif - Image006-7	0	0	NaN	0			28	1204.38	C2-HeLa ATG5KO K130R_ALG2_VEH.lif - Image004-8	1	0.217	0.217	0.014
	29	1681.74	C2-5KO K130R_ALG2 488_HA 568_VEH_R3.lif - Image006-8	19	3.123	0.164	0.158			29	1067.75	C2-5KO K130R_ALG2 488_VEH.lif - Image006-6	7	1.07	0.153	0.07			29	929.769	C2-HeLa ATG5KO K130R_ALG2_VEH.lif - Image004-7	0	0	NaN	0
	30	1238.67	C2-5KO K130R_ALG2 488_HA 568_VEH_R3.lif - Image006-7	7	1.171	0.167	0.065			30	1130.14	C2-5KO K130R_ALG2 488_VEH.lif - Image006-5	1	0.217	0.217	0.016			30	1094.78	C2-HeLa ATG5KO K130R_ALG2_VEH.lif - Image004-6	3	0.348	0.116	0.024
	31	1499.22	C2-5KO K130R_ALG2 488_HA 568_VEH_R3.lif - Image006-6	4	1.041	0.26	0.048			31	1162.84	C2-5KO K130R_ALG2 488_VEH.lif - Image006-4	0	0	NaN	0			31	1360.8	C2-HeLa ATG5KO K130R_ALG2_VEH.lif - Image004-5	2	0.203	0.101	0.011
	32	1520.77	C2-5KO K130R_ALG2 488_HA 568_VEH_R3.lif - Image006-5	5	0.882	0.176	0.045			32	1649.94	C2-5KO K130R_ALG2 488_VEH.lif - Image006-3	0	0	NaN	0			32	1002.26	C2-HeLa ATG5KO K130R_ALG2_VEH.lif - Image004-4	7	1.246	0.178	0.083
	33	1165.11	C2-5KO K130R_ALG2 488_HA 568_VEH_R3.lif - Image006-4	4	0.882	0.221	0.05			33	1374.62	C2-5KO K130R_ALG2 488_VEH.lif - Image006-2	0	0	NaN	0			33	1228.55	C2-HeLa ATG5KO K130R_ALG2_VEH.lif - Image004-3	9	1.116	0.124	0.065
	34	1222.5	C2-5KO K130R_ALG2 488_HA 568_VEH_R3.lif - Image006-3	7	0.983	0.14	0.059			34	913.415	C2-5KO K130R_ALG2 488_VEH.lif - Image006-1	0	0	NaN	0			34	1183.55	C2-HeLa ATG5KO K130R_ALG2_VEH.lif - Image004-2	3	0.362	0.121	0.023
	35	1342.17	C2-5KO K130R_ALG2 488_HA 568_VEH_R3.lif - Image006-2	2	0.202	0.101	0.011			35	1080.24	C2-5KO K130R_ALG2 488_VEH.lif - Image005-8	4	0.549	0.137	0.043			35	971.232	C2-HeLa ATG5KO K130R_ALG2_VEH.lif - Image004-1	0	0	NaN	0
	36	1507.68	C2-5KO K130R_ALG2 488_HA 568_VEH_R3.lif - Image006-1	0	0	NaN	0			36	1038.15	C2-5KO K130R_ALG2 488_VEH.lif - Image005-7	0	0	NaN	0			36	1233.78	C2-HeLa ATG5KO K130R_ALG2_VEH.lif - Image003-9	0	0	NaN	0
	37	784.634	C2-5KO K130R_ALG2 488_HA 568_VEH_R3.lif - Image004-9	3	0.347	0.116	0.034			37	1249.68	C2-5KO K130R_ALG2 488_VEH.lif - Image005-6	5	0.737	0.147	0.053			37	716.251	C2-HeLa ATG5KO K130R_ALG2_VEH.lif - Image003-8	0	0	NaN	0
	38	1136.65	C2-5KO K130R_ALG2 488_HA 568_VEH_R3.lif - Image004-8	2	0.246	0.123	0.015			38	988.579	C2-5KO K130R_ALG2 488_VEH.lif - Image005-5	3	0.376	0.125	0.02			38	856.679	C2-HeLa ATG5KO K130R_ALG2_VEH.lif - Image003-7	1	0.101	0.101	0.01
	39	742.41	C2-5KO K130R_ALG2 488_HA 568_VEH_R3.lif - Image004-7	0	0	NaN	0			39	953.918	C2-5KO K130R_ALG2 488_VEH.lif - Image005-4	1	0.159	0.159	0.011			39	863.445	C2-HeLa ATG5KO K130R_ALG2_VEH.lif - Image003-6	10	1.869	0.187	0.158
	40	1528.42	C2-5KO K130R_ALG2 488_HA 568_VEH_R3.lif - Image004-6	3	0.39	0.13	0.021			40	1074.89	C2-5KO K130R_ALG2 488_VEH.lif - Image005-3	0	0	NaN	0			40	622.56	C2-HeLa ATG5KO K130R_ALG2_VEH.lif - Image003-5	6	1.681	0.28	0.198
	41	862.183	C2-5KO K130R_ALG2 488_HA 568_VEH_R3.lif - Image004-5	1	0.101	0.101	0.007			41	1141.44	C2-5KO K130R_ALG2 488_VEH.lif - Image005-2	0	0	NaN	0			41	797.715	C2-HeLa ATG5KO K130R_ALG2_VEH.lif - Image003-4	7	1.087	0.155	0.085
	42	1270.39	C2-5KO K130R_ALG2 488_HA 568_VEH_R3.lif - Image004-4	4	0.477	0.119	0.023			42	709.687	C2-5KO K130R_ALG2 488_VEH.lif - Image005-1	0	0	NaN	0			42	1576.48	C2-HeLa ATG5KO K130R_ALG2_VEH.lif - Image003-3	28	5.042	0.18	0.262
	43	1453.79	C2-5KO K130R_ALG2 488_HA 568_VEH_R3.lif - Image004-3	4	0.795	0.199	0.039			43	855.85	C2-5KO K130R_ALG2 488_VEH.lif - Image004-9	0	0	NaN	0			43	1345.75	C2-HeLa ATG5KO K130R_ALG2_VEH.lif - Image003-2	4	0.464	0.116	0.027
	44	1269.96	C2-5KO K130R_ALG2 488_HA 568_VEH_R3.lif - Image004-2	0	0	NaN	0			44	912.909	C2-5KO K130R_ALG2 488_VEH.lif - Image004-8	1	0.101	0.101	0.007			44	800.091	C2-HeLa ATG5KO K130R_ALG2_VEH.lif - Image003-1	0	0	NaN	0
	45	954.67	C2-5KO K130R_ALG2 488_HA 568_VEH_R3.lif - Image004-1	0	0	NaN	0			45	899.78	C2-5KO K130R_ALG2 488_VEH.lif - Image004-7	0	0	NaN	0			45	786.255	C2-HeLa ATG5KO K130R_ALG2_VEH.lif - Image002-9	2	0.261	0.13	0.026
	46	1059.29	C2-5KO K130R_ALG2 488_HA 568_VEH_R3.lif - Image003-8	0	0	NaN	0			46	875.082	C2-5KO K130R_ALG2 488_VEH.lif - Image004-6	0	0	NaN	0			46	1044.51	C2-HeLa ATG5KO K130R_ALG2_VEH.lif - Image002-8	0	0	NaN	0
	47	780.816	C2-5KO K130R_ALG2 488_HA 568_VEH_R3.lif - Image003-7	7	1.301	0.186	0.109			47	1237.52	C2-5KO K130R_ALG2 488_VEH.lif - Image004-5	1	0.13	0.13	0.011			47	1123.63	C2-HeLa ATG5KO K130R_ALG2_VEH.lif - Image002-7	2	0.232	0.116	0.014
	48	1408.34	C2-5KO K130R_ALG2 488_HA 568_VEH_R3.lif - Image003-6	6	0.766	0.128	0.035			48	923.234	C2-5KO K130R_ALG2 488_VEH.lif - Image004-4	0	0	NaN	0			48	999.715	C2-HeLa ATG5KO K130R_ALG2_VEH.lif - Image002-6	3	0.362	0.121	0.028
	49	622.175	C2-5KO K130R_ALG2 488_HA 568_VEH_R3.lif - Image003-5	1	0.13	0.13	0.015			49	968.075	C2-5KO K130R_ALG2 488_VEH.lif - Image004-3	0	0	NaN	0			49	1049.15	C2-HeLa ATG5KO K130R_ALG2_VEH.lif - Image002-5	10	2.188	0.219	0.159
	50	1294.13	C2-5KO K130R_ALG2 488_HA 568_VEH_R3.lif - Image003-4	0	0	NaN	0			50	900.199	C2-5KO K130R_ALG2 488_VEH.lif - Image004-2	0	0	NaN	0			50	917.338	C2-HeLa ATG5KO K130R_ALG2_VEH.lif - Image002-4	0	0	NaN	0
	51	1505.86	C2-5KO K130R_ALG2 488_HA 568_VEH_R3.lif - Image003-3	0	0	NaN	0			51	1366.96	C2-5KO K130R_ALG2 488_VEH.lif - Image004-1	0	0	NaN	0			51	708.37	C2-HeLa ATG5KO K130R_ALG2_VEH.lif - Image002-3	0	0	NaN	0
	52	1219.68	C2-5KO K130R_ALG2 488_HA 568_VEH_R3.lif - Image003-2	0	0	NaN	0			52	1079.32	C2-5KO K130R_ALG2 488_VEH.lif - Image003-6	0	0	NaN	0			52	783.082	C2-HeLa ATG5KO K130R_ALG2_VEH.lif - Image002-2	1	0.13	0.13	0.012
	53	1385.64	C2-5KO K130R_ALG2 488_HA 568_VEH_R3.lif - Image003-1	7	1.388	0.198	0.063			53	1072.38	C2-5KO K130R_ALG2 488_VEH.lif - Image003-5	0	0	NaN	0			53	915.571	C2-HeLa ATG5KO K130R_ALG2_VEH.lif - Image002-1	1	0.116	0.116	0.01
	54	1173.73	C2-5KO K130R_ALG2 488_HA 568_VEH_R3.lif - Image002-7	0	0	NaN	0			54	899.895	C2-5KO K130R_ALG2 488_VEH.lif - Image003-4	4	0.911	0.228	0.067			54	896.52	C2-HeLa ATG5KO K130R_ALG2_VEH.lif - Image001-10	1	0.174	0.174	0.012
	55	1589.5	C2-5KO K130R_ALG2 488_HA 568_VEH_R3.lif - Image002-6	2	0.217	0.108	0.01			55	1189.39	C2-5KO K130R_ALG2 488_VEH.lif - Image003-3	3	0.405	0.135	0.036			55	808.551	C2-HeLa ATG5KO K130R_ALG2_VEH.lif - Image001-9	6	1.029	0.171	0.095
	56	956.449	C2-5KO K130R_ALG2 488_HA 568_VEH_R3.lif - Image002-5	7	2.357	0.337	0.164			56	1286.47	C2-5KO K130R_ALG2 488_VEH.lif - Image003-2	1	0.188	0.188	0.012			56	868.298	C2-HeLa ATG5KO K130R_ALG2_VEH.lif - Image001-8	3	0.551	0.184	0.048
	57	648.709	C2-5KO K130R_ALG2 488_HA 568_VEH_R3.lif - Image002-4	5	1.403	0.281	0.168			57	1099.26	C2-5KO K130R_ALG2 488_VEH.lif - Image003-1	0	0	NaN	0			57	773.042	C2-HeLa ATG5KO K130R_ALG2_VEH.lif - Image001-7	1	0.145	0.145	0.014
	58	1454.21	C2-5KO K130R_ALG2 488_HA 568_VEH_R3.lif - Image002-2	25	6.42	0.257	0.303			58	1117.58	C2-5KO K130R_ALG2 488_VEH.lif - Image002-8	0	0	NaN	0			58	1132.86	C2-HeLa ATG5KO K130R_ALG2_VEH.lif - Image001-6	6	1.159	0.193	0.067
	59	1759.63	C2-5KO K130R_ALG2 488_HA 568_VEH_R3.lif - Image002-1	17	3.731	0.219	0.147			59	1195.24	C2-5KO K130R_ALG2 488_VEH.lif - Image002-7	0	0	NaN	0			59	1185.1	C2-HeLa ATG5KO K130R_ALG2_VEH.lif - Image001-5	5	0.637	0.127	0.039
										60	1449.38	C2-5KO K130R_ALG2 488_VEH.lif - Image002-6	0	0	NaN	0			60	1267.53	C2-HeLa ATG5KO K130R_ALG2_VEH.lif - Image001-4	0	0	NaN	0
	AVG			3.57627		0.168375	0.0400339						0.866667		0.164458	0.00981667						3.68333		0.156429	0.0457167

## Sheet: K130R +LLOMe
run("Analyze Particles...", "size=0.1-Infinity circularity=0-1.00 summarize")
	R3 - 2024.03.01									R2 - 2024.02.28									R1 - 2024.02.25
	CELL	CELL AREA		PUNCTA	AREA	AVG SIZE	%AREA			CELL	CELL AREA		PUNCTA	AREA	AVG SIZE	%AREA			CELL	CELL AREA		PUNCTA	AREA	AVG SIZE	%AREA
	1	1226.52	C2-5KO K130R_ALG2 488_HA 568_LLOMe_R3.lif - Image010-6	10	1.634	0.163	0.133			1	927.5	C2-5KO K130R_ALG2 488_LLOMe.lif - Image010-5	1	0.116	0.116	0.009			1	1186.44	C2-HeLa ATG5KO K130R_ALG2_LLOMe.lif - Image009-5	1	0.101	0.101	0.006
	2	1462.68	C2-5KO K130R_ALG2 488_HA 568_LLOMe_R3.lif - Image010-5	0	0	NaN	0			2	1074.57	C2-5KO K130R_ALG2 488_LLOMe.lif - Image010-4	0	0	NaN	0			2	1293.62	C2-HeLa ATG5KO K130R_ALG2_LLOMe.lif - Image009-4	2	0.232	0.116	0.014
	3	1346.12	C2-5KO K130R_ALG2 488_HA 568_LLOMe_R3.lif - Image010-4	0	0	NaN	0			3	1399.04	C2-5KO K130R_ALG2 488_LLOMe.lif - Image010-3	0	0	NaN	0			3	1137.2	C2-HeLa ATG5KO K130R_ALG2_LLOMe.lif - Image009-3	0	0	NaN	0
	4	1154.06	C2-5KO K130R_ALG2 488_HA 568_LLOMe_R3.lif - Image010-3	1	0.101	0.101	0.006			4	1330.73	C2-5KO K130R_ALG2 488_LLOMe.lif - Image010-2	0	0	NaN	0			4	1076.77	C2-HeLa ATG5KO K130R_ALG2_LLOMe.lif - Image009-2	0	0	NaN	0
	5	1223.74	C2-5KO K130R_ALG2 488_HA 568_LLOMe_R3.lif - Image010-2	1	0.101	0.101	0.006			5	1119.26	C2-5KO K130R_ALG2 488_LLOMe.lif - Image010-1	0	0	NaN	0			5	1134.54	C2-HeLa ATG5KO K130R_ALG2_LLOMe.lif - Image009-1	0	0	NaN	0
	6	1272.16	C2-5KO K130R_ALG2 488_HA 568_LLOMe_R3.lif - Image010-1	2	0.405	0.202	0.021			6	1032.77	C2-5KO K130R_ALG2 488_LLOMe.lif - Image009-6	1	0.13	0.13	0.009			6	873.557	C2-HeLa ATG5KO K130R_ALG2_LLOMe.lif - Image008-6	0	0	NaN	0
	7	1249.9	C2-5KO K130R_ALG2 488_HA 568_LLOMe_R3.lif - Image009-7	8	1.301	0.163	0.082			7	939.921	C2-5KO K130R_ALG2 488_LLOMe.lif - Image009-5	0	0	NaN	0			7	817.041	C2-HeLa ATG5KO K130R_ALG2_LLOMe.lif - Image008-5	0	0	NaN	0
	8	1172.15	C2-5KO K130R_ALG2 488_HA 568_LLOMe_R3.lif - Image009-6	2	0.521	0.26	0.033			8	1122.54	C2-5KO K130R_ALG2 488_LLOMe.lif - Image009-4	4	1.041	0.26	0.067			8	981.881	C2-HeLa ATG5KO K130R_ALG2_LLOMe.lif - Image008-4	1	0.101	0.101	0.007
	9	1240.46	C2-5KO K130R_ALG2 488_HA 568_LLOMe_R3.lif - Image009-5	1	0.101	0.101	0.006			9	896.483	C2-5KO K130R_ALG2 488_LLOMe.lif - Image009-3	3	0.448	0.149	0.033			9	954.47	C2-HeLa ATG5KO K130R_ALG2_LLOMe.lif - Image008-3	2	0.261	0.13	0.019
	10	1276.83	C2-5KO K130R_ALG2 488_HA 568_LLOMe_R3.lif - Image009-4	6	1.547	0.258	0.082			10	1244.25	C2-5KO K130R_ALG2 488_LLOMe.lif - Image009-2	1	0.217	0.217	0.013			10	889.102	C2-HeLa ATG5KO K130R_ALG2_LLOMe.lif - Image008-2	0	0	NaN	0
	11	1088.9	C2-5KO K130R_ALG2 488_HA 568_LLOMe_R3.lif - Image009-3	1	0.116	0.116	0.007			11	1121.41	C2-5KO K130R_ALG2 488_LLOMe.lif - Image009-1	4	0.607	0.152	0.045			11	1031.75	C2-HeLa ATG5KO K130R_ALG2_LLOMe.lif - Image008-1	0	0	NaN	0
	12	994.855	C2-5KO K130R_ALG2 488_HA 568_LLOMe_R3.lif - Image009-2	5	0.868	0.174	0.068			12	1127.02	C2-5KO K130R_ALG2 488_LLOMe.lif - Image008-8	2	0.231	0.116	0.016			12	747.283	C2-HeLa ATG5KO K130R_ALG2_LLOMe.lif - Image007-5	0	0	NaN	0
	13	1447.5	C2-5KO K130R_ALG2 488_HA 568_LLOMe_R3.lif - Image009-1	0	0	NaN	0			13	1205.88	C2-5KO K130R_ALG2 488_LLOMe.lif - Image008-7	0	0	NaN	0			13	920.815	C2-HeLa ATG5KO K130R_ALG2_LLOMe.lif - Image007-4	0	0	NaN	0
	14	1249.19	C2-5KO K130R_ALG2 488_HA 568_LLOMe_R3.lif - Image007-6	12	2.935	0.245	0.195			14	1149.13	C2-5KO K130R_ALG2 488_LLOMe.lif - Image008-6	0	0	NaN	0			14	1322.87	C2-HeLa ATG5KO K130R_ALG2_LLOMe.lif - Image007-3	1	0.116	0.116	0.007
	15	958.054	C2-5KO K130R_ALG2 488_HA 568_LLOMe_R3.lif - Image007-5	8	1.186	0.148	0.096			15	855.994	C2-5KO K130R_ALG2 488_LLOMe.lif - Image008-5	0	0	NaN	0			15	1077.8	C2-HeLa ATG5KO K130R_ALG2_LLOMe.lif - Image007-2	0	0	NaN	0
	16	1036.93	C2-5KO K130R_ALG2 488_HA 568_LLOMe_R3.lif - Image007-4	3	0.463	0.154	0.036			16	728.803	C2-5KO K130R_ALG2 488_LLOMe.lif - Image008-4	0	0	NaN	0			16	1258.9	C2-HeLa ATG5KO K130R_ALG2_LLOMe.lif - Image007-1	1	0.116	0.116	0.008
	17	1088.07	C2-5KO K130R_ALG2 488_HA 568_LLOMe_R3.lif - Image007-3	7	1.012	0.145	0.064			17	799.296	C2-5KO K130R_ALG2 488_LLOMe.lif - Image008-3	1	0.174	0.174	0.016			17	1372.6	C2-HeLa ATG5KO K130R_ALG2_LLOMe.lif - Image006-7	0	0	NaN	0
	18	1129.2	C2-5KO K130R_ALG2 488_HA 568_LLOMe_R3.lif - Image007-2	4	0.578	0.145	0.036			18	1035.55	C2-5KO K130R_ALG2 488_LLOMe.lif - Image008-2	2	0.217	0.108	0.015			18	948.719	C2-HeLa ATG5KO K130R_ALG2_LLOMe.lif - Image006-6	0	0	NaN	0
	19	1380.62	C2-5KO K130R_ALG2 488_HA 568_LLOMe_R3.lif - Image007-1	3	0.463	0.154	0.021			19	1064.86	C2-5KO K130R_ALG2 488_LLOMe.lif - Image008-1	1	0.101	0.101	0.007			19	855.419	C2-HeLa ATG5KO K130R_ALG2_LLOMe.lif - Image006-5	1	0.101	0.101	0.009
	20	1079.17	C2-5KO K130R_ALG2 488_HA 568_LLOMe_R3.lif - Image006-7	6	0.781	0.13	0.055			20	895.601	C2-5KO K130R_ALG2 488_LLOMe.lif - Image007-9	18	3.644	0.202	0.34			20	1146.97	C2-HeLa ATG5KO K130R_ALG2_LLOMe.lif - Image006-4	0	0	NaN	0
	21	1585.56	C2-5KO K130R_ALG2 488_HA 568_LLOMe_R3.lif - Image006-6	7	1.721	0.246	0.079			21	577.348	C2-5KO K130R_ALG2 488_LLOMe.lif - Image007-8	2	0.246	0.123	0.033			21	1186.07	C2-HeLa ATG5KO K130R_ALG2_LLOMe.lif - Image006-3	0	0	NaN	0
	22	1236.87	C2-5KO K130R_ALG2 488_HA 568_LLOMe_R3.lif - Image006-5	0	0	NaN	0			22	801.798	C2-5KO K130R_ALG2 488_LLOMe.lif - Image007-7	1	0.174	0.174	0.015			22	1564.22	C2-HeLa ATG5KO K130R_ALG2_LLOMe.lif - Image006-2	1	0.145	0.145	0.007
	23	1342.39	C2-5KO K130R_ALG2 488_HA 568_LLOMe_R3.lif - Image006-4	13	2.314	0.178	0.127			23	1040.66	C2-5KO K130R_ALG2 488_LLOMe.lif - Image007-6	0	0	NaN	0			23	965.683	C2-HeLa ATG5KO K130R_ALG2_LLOMe.lif - Image006-1	0	0	NaN	0
	24	1652.37	C2-5KO K130R_ALG2 488_HA 568_LLOMe_R3.lif - Image006-3	10	1.359	0.136	0.061			24	812.686	C2-5KO K130R_ALG2 488_LLOMe.lif - Image007-5	7	1.056	0.151	0.098			24	986.531	C2-HeLa ATG5KO K130R_ALG2_LLOMe.lif - Image005-6	4	0.666	0.167	0.043
	25	1061.95	C2-5KO K130R_ALG2 488_HA 568_LLOMe_R3.lif - Image006-2	3	0.376	0.125	0.025			25	1398.96	C2-5KO K130R_ALG2 488_LLOMe.lif - Image007-4	1	0.116	0.116	0.006			25	936.897	C2-HeLa ATG5KO K130R_ALG2_LLOMe.lif - Image005-5	0	0	NaN	0
	26	1154.31	C2-5KO K130R_ALG2 488_HA 568_LLOMe_R3.lif - Image006-1	0	0	NaN	0			26	1244.86	C2-5KO K130R_ALG2 488_LLOMe.lif - Image007-3	0	0	NaN	0			26	1200.92	C2-HeLa ATG5KO K130R_ALG2_LLOMe.lif - Image005-4	0	0	NaN	0
	27	1213.32	C2-5KO K130R_ALG2 488_HA 568_LLOMe_R3.lif - Image005-6	0	0	NaN	0			27	1249.06	C2-5KO K130R_ALG2 488_LLOMe.lif - Image007-2	0	0	NaN	0			27	1596.49	C2-HeLa ATG5KO K130R_ALG2_LLOMe.lif - Image005-3	3	0.362	0.121	0.017
	28	1202.76	C2-5KO K130R_ALG2 488_HA 568_LLOMe_R3.lif - Image005-5	0	0	NaN	0			28	1370.92	C2-5KO K130R_ALG2 488_LLOMe.lif - Image007-1	0	0	NaN	0			28	903.039	C2-HeLa ATG5KO K130R_ALG2_LLOMe.lif - Image005-2	0	0	NaN	0
	29	1010.54	C2-5KO K130R_ALG2 488_HA 568_LLOMe_R3.lif - Image005-4	1	0.101	0.101	0.007			29	681.085	C2-5KO K130R_ALG2 488_LLOMe.lif - Image006-9	2	0.521	0.26	0.051			29	952.992	C2-HeLa ATG5KO K130R_ALG2_LLOMe.lif - Image005-1	1	0.116	0.116	0.009
	30	1370.66	C2-5KO K130R_ALG2 488_HA 568_LLOMe_R3.lif - Image005-3	1	0.159	0.159	0.009			30	1363.15	C2-5KO K130R_ALG2 488_LLOMe.lif - Image006-8	4	0.925	0.231	0.05			30	935.028	C2-HeLa ATG5KO K130R_ALG2_LLOMe.lif - Image004-8	0	0	NaN	0
	31	1542.33	C2-5KO K130R_ALG2 488_HA 568_LLOMe_R3.lif - Image005-2	0	0	NaN	0			31	1314.31	C2-5KO K130R_ALG2 488_LLOMe.lif - Image006-7	1	0.174	0.174	0.01			31	1101.39	C2-HeLa ATG5KO K130R_ALG2_LLOMe.lif - Image004-7	0	0	NaN	0
	32	1072.69	C2-5KO K130R_ALG2 488_HA 568_LLOMe_R3.lif - Image005-1	0	0	NaN	0			32	909.367	C2-5KO K130R_ALG2 488_LLOMe.lif - Image006-6	3	0.506	0.169	0.038			32	1054.59	C2-HeLa ATG5KO K130R_ALG2_LLOMe.lif - Image004-6	2	0.391	0.196	0.025
	33	1552.81	C2-5KO K130R_ALG2 488_HA 568_LLOMe_R3.lif - Image003-8	10	1.272	0.127	0.062			33	816.634	C2-5KO K130R_ALG2 488_LLOMe.lif - Image006-5	0	0	NaN	0			33	1227	C2-HeLa ATG5KO K130R_ALG2_LLOMe.lif - Image004-5	6	1.058	0.176	0.065
	34	1476.17	C2-5KO K130R_ALG2 488_HA 568_LLOMe_R3.lif - Image003-7	8	1.215	0.152	0.066			34	864.887	C2-5KO K130R_ALG2 488_LLOMe.lif - Image006-4	0	0	NaN	0			34	1255.64	C2-HeLa ATG5KO K130R_ALG2_LLOMe.lif - Image004-4	1	0.159	0.159	0.01
	35	1610.86	C2-5KO K130R_ALG2 488_HA 568_LLOMe_R3.lif - Image003-6	2	0.217	0.108	0.01			35	969.81	C2-5KO K130R_ALG2 488_LLOMe.lif - Image006-3	3	0.347	0.116	0.026			35	1007.71	C2-HeLa ATG5KO K130R_ALG2_LLOMe.lif - Image004-3	2	0.203	0.101	0.013
	36	1505.43	C2-5KO K130R_ALG2 488_HA 568_LLOMe_R3.lif - Image003-5	15	3.21	0.214	0.158			36	887.387	C2-5KO K130R_ALG2 488_LLOMe.lif - Image006-2	0	0	NaN	0			36	1059.09	C2-HeLa ATG5KO K130R_ALG2_LLOMe.lif - Image004-2	2	0.29	0.145	0.019
	37	853.073	C2-5KO K130R_ALG2 488_HA 568_LLOMe_R3.lif - Image003-4	10	1.417	0.142	0.124			37	882.818	C2-5KO K130R_ALG2 488_LLOMe.lif - Image006-1	0	0	NaN	0			37	1038.51	C2-HeLa ATG5KO K130R_ALG2_LLOMe.lif - Image004-1	0	0	NaN	0
	38	1027.4	C2-5KO K130R_ALG2 488_HA 568_LLOMe_R3.lif - Image003-3	10	1.663	0.166	0.114			38	1117.85	C2-5KO K130R_ALG2 488_LLOMe.lif - Image005-6	1	0.13	0.13	0.007			38	939.186	C2-HeLa ATG5KO K130R_ALG2_LLOMe.lif - Image003-7	0	0	NaN	0
	39	1213.95	C2-5KO K130R_ALG2 488_HA 568_LLOMe_R3.lif - Image003-2	1	0.116	0.116	0.007			39	1247.73	C2-5KO K130R_ALG2 488_LLOMe.lif - Image005-5	0	0	NaN	0			39	1006.62	C2-HeLa ATG5KO K130R_ALG2_LLOMe.lif - Image003-6	0	0	NaN	0
	40	1641.76	C2-5KO K130R_ALG2 488_HA 568_LLOMe_R3.lif - Image003-1	7	0.824	0.118	0.034			40	1249.21	C2-5KO K130R_ALG2 488_LLOMe.lif - Image005-4	2	0.246	0.123	0.014			40	1165.26	C2-HeLa ATG5KO K130R_ALG2_LLOMe.lif - Image003-5	1	0.116	0.116	0.006
	41	1067.7	C2-5KO K130R_ALG2 488_HA 568_LLOMe_R3.lif - Image002-10	1	0.188	0.188	0.013			41	805.182	C2-5KO K130R_ALG2 488_LLOMe.lif - Image005-3	0	0	NaN	0			41	1031.89	C2-HeLa ATG5KO K130R_ALG2_LLOMe.lif - Image003-4	1	0.101	0.101	0.006
	42	1467.67	C2-5KO K130R_ALG2 488_HA 568_LLOMe_R3.lif - Image002-9	5	0.665	0.133	0.033			42	970.62	C2-5KO K130R_ALG2 488_LLOMe.lif - Image005-2	0	0	NaN	0			42	1130.67	C2-HeLa ATG5KO K130R_ALG2_LLOMe.lif - Image003-3	0	0	NaN	0
	43	881.516	C2-5KO K130R_ALG2 488_HA 568_LLOMe_R3.lif - Image002-8	10	1.518	0.152	0.123			43	873.187	C2-5KO K130R_ALG2 488_LLOMe.lif - Image005-1	0	0	NaN	0			43	1015.26	C2-HeLa ATG5KO K130R_ALG2_LLOMe.lif - Image003-2	0	0	NaN	0
	44	911.218	C2-5KO K130R_ALG2 488_HA 568_LLOMe_R3.lif - Image002-7	0	0	NaN	0			44	929.437	C2-5KO K130R_ALG2 488_LLOMe.lif - Image004-9	1	0.101	0.101	0.008			44	1419.78	C2-HeLa ATG5KO K130R_ALG2_LLOMe.lif - Image003-1	0	0	NaN	0
	45	682.3	C2-5KO K130R_ALG2 488_HA 568_LLOMe_R3.lif - Image002-6	2	0.318	0.159	0.034			45	933.573	C2-5KO K130R_ALG2 488_LLOMe.lif - Image004-8	0	0	NaN	0			45	1028.57	C2-HeLa ATG5KO K130R_ALG2_LLOMe.lif - Image002-10	0	0	NaN	0
	46	1070.87	C2-5KO K130R_ALG2 488_HA 568_LLOMe_R3.lif - Image002-5	4	0.853	0.213	0.047			46	891.552	C2-5KO K130R_ALG2 488_LLOMe.lif - Image004-7	0	0	NaN	0			46	772.144	C2-HeLa ATG5KO K130R_ALG2_LLOMe.lif - Image002-9	0	0	NaN	0
	47	1248.12	C2-5KO K130R_ALG2 488_HA 568_LLOMe_R3.lif - Image002-4	3	0.434	0.145	0.021			47	971.415	C2-5KO K130R_ALG2 488_LLOMe.lif - Image004-6	2	0.419	0.21	0.033			47	1213.77	C2-HeLa ATG5KO K130R_ALG2_LLOMe.lif - Image002-8	1	0.116	0.116	0.006
	48	965.92	C2-5KO K130R_ALG2 488_HA 568_LLOMe_R3.lif - Image002-3	3	0.318	0.106	0.023			48	769.176	C2-5KO K130R_ALG2 488_LLOMe.lif - Image004-5	0	0	NaN	0			48	1380.43	C2-HeLa ATG5KO K130R_ALG2_LLOMe.lif - Image002-7	0	0	NaN	0
	49	1122.28	C2-5KO K130R_ALG2 488_HA 568_LLOMe_R3.lif - Image002-2	0	0	NaN	0			49	1003	C2-5KO K130R_ALG2 488_LLOMe.lif - Image004-4	0	0	NaN	0			49	984.372	C2-HeLa ATG5KO K130R_ALG2_LLOMe.lif - Image002-6	0	0	NaN	0
	50	704.294	C2-5KO K130R_ALG2 488_HA 568_LLOMe_R3.lif - Image002-1	0	0	NaN	0			50	1094.02	C2-5KO K130R_ALG2 488_LLOMe.lif - Image004-3	0	0	NaN	0			50	1179.07	C2-HeLa ATG5KO K130R_ALG2_LLOMe.lif - Image002-5	0	0	NaN	0
	51	887.937	C2-5KO K130R_ALG2 488_HA 568_LLOMe_R3.lif - Image001-9	3	0.564	0.188	0.046			51	1223.71	C2-5KO K130R_ALG2 488_LLOMe.lif - Image004-2	0	0	NaN	0			51	1179.36	C2-HeLa ATG5KO K130R_ALG2_LLOMe.lif - Image002-4	0	0	NaN	0
	52	906.026	C2-5KO K130R_ALG2 488_HA 568_LLOMe_R3.lif - Image001-8	6	1.591	0.265	0.135			52	1015.48	C2-5KO K130R_ALG2 488_LLOMe.lif - Image004-1	0	0	NaN	0			52	780.938	C2-HeLa ATG5KO K130R_ALG2_LLOMe.lif - Image002-3	0	0	NaN	0
	53	548.457	C2-5KO K130R_ALG2 488_HA 568_LLOMe_R3.lif - Image001-7	2	0.304	0.152	0.037			53	992.657	C2-5KO K130R_ALG2 488_LLOMe.lif - Image003-8	1	0.116	0.116	0.009			53	1536.75	C2-HeLa ATG5KO K130R_ALG2_LLOMe.lif - Image002-2	2	0.319	0.159	0.015
	54	750.682	C2-5KO K130R_ALG2 488_HA 568_LLOMe_R3.lif - Image001-6	5	0.564	0.113	0.043			54	1960.38	C2-5KO K130R_ALG2 488_LLOMe.lif - Image003-7	1	0.101	0.101	0.004			54	695.519	C2-HeLa ATG5KO K130R_ALG2_LLOMe.lif - Image002-1	0	0	NaN	0
	55	1562.14	C2-5KO K130R_ALG2 488_HA 568_LLOMe_R3.lif - Image001-5	9	1.605	0.178	0.076			55	910.364	C2-5KO K130R_ALG2 488_LLOMe.lif - Image003-6	0	0	NaN	0			55	946.792	C2-HeLa ATG5KO K130R_ALG2_LLOMe.lif - Image001-6	4	0.551	0.138	0.046
	56	858.727	C2-5KO K130R_ALG2 488_HA 568_LLOMe_R3.lif - Image001-4	2	0.318	0.159	0.028			56	889.339	C2-5KO K130R_ALG2 488_LLOMe.lif - Image003-5	0	0	NaN	0			56	847.436	C2-HeLa ATG5KO K130R_ALG2_LLOMe.lif - Image001-5	0	0	NaN	0
	57	919.503	C2-5KO K130R_ALG2 488_HA 568_LLOMe_R3.lif - Image001-3	1	0.231	0.231	0.02			57	1074.11	C2-5KO K130R_ALG2 488_LLOMe.lif - Image003-4	2	0.26	0.13	0.018			57	1289.22	C2-HeLa ATG5KO K130R_ALG2_LLOMe.lif - Image001-4	2	0.377	0.188	0.02
	58	1345.44	C2-5KO K130R_ALG2 488_HA 568_LLOMe_R3.lif - Image001-2	12	2.574	0.214	0.143			58	1028.65	C2-5KO K130R_ALG2 488_LLOMe.lif - Image003-3	7	0.897	0.128	0.059			58	1630.23	C2-HeLa ATG5KO K130R_ALG2_LLOMe.lif - Image001-3	9	1.681	0.187	0.074
	59	825.108	C2-5KO K130R_ALG2 488_HA 568_LLOMe_R3.lif - Image001-1	0	0	NaN	0			59	1045.45	C2-5KO K130R_ALG2 488_LLOMe.lif - Image003-2	1	0.13	0.13	0.009			59	1147.81	C2-HeLa ATG5KO K130R_ALG2_LLOMe.lif - Image001-2	1	0.174	0.174	0.011
										60	1063.66	C2-5KO K130R_ALG2 488_LLOMe.lif - Image003-1	0	0	NaN	0			60	1699.29	C2-HeLa ATG5KO K130R_ALG2_LLOMe.lif - Image001-1	3	0.435	0.145	0.018
	AVG			4.16949		0.161826	0.0449492						1.33333		0.152	0.0176333						0.916667		0.13724	0.008
