# Supplementary material for: The ATG8 E3-like ligases sense lysosomal damage and initiate ESCRT-mediated membrane repair
Source: EMBO J. 2026 Jan 3;45(3):930–52. doi: 10.1038/s44318-025-00672-1 (PMC12865045; doi:10.1038/s44318-025-00672-1)
Supplement: Supplementary file 8 — Source data Fig. 6 [file 44318_2025_672_MOESM8_ESM.zip]

Archive with 54 entries (48 files):
- Figure 6/6A/
- Figure 6/6A/HeLa ALG2KO_uncropped blots.jpg
- Figure 6/6B/
- Figure 6/6B/ALG2KO_LLOMe_DAPI.tif
- Figure 6/6B/ALG2KO_LLOMe_IST1.tif
- Figure 6/6B/ALG2KO_LLOMe_LAMP.tif
- Figure 6/6B/ALG2KO_LLOMe_Merge.tif
- Figure 6/6B/ALG2KO_LLOMe_scale.tif
- Figure 6/6B/ALG2KO_VEH_DAPI.tif
- Figure 6/6B/ALG2KO_VEH_IST1.tif
- Figure 6/6B/ALG2KO_VEH_LAMP.tif
- Figure 6/6B/ALG2KO_VEH_Merge.tif
- Figure 6/6B/ALG2KO_VEH_scale.tif
- Figure 6/6B/WT_LLOMe_DAPI.tif
- Figure 6/6B/WT_LLOMe_IST1.tif
- Figure 6/6B/WT_LLOMe_LAMP.tif
- Figure 6/6B/WT_LLOMe_Merge.tif
- Figure 6/6B/WT_LLOMe_scale.tif
- Figure 6/6B/WT_VEH_DAPI.tif
- Figure 6/6B/WT_VEH_IST1.tif
- Figure 6/6B/WT_VEH_LAMP.tif
- Figure 6/6B/WT_VEH_Merge.tif
- Figure 6/6B/WT_VEH_scale.tif
- Figure 6/6C/
- Figure 6/6C/HeLa ALG2 KO_LLOMe_IST1 QUANTIFICATION.xlsx
- Figure 6/6D/
- Figure 6/6D/HeLa ALG2 KO_LLOMe_IST1_COLOCALIZATION QUANTIFICATION.xlsx
- Figure 6/6E/
- Figure 6/6E/ALG2KO_LLOMe Wash_DAPI.tif
- Figure 6/6E/ALG2KO_LLOMe Wash_Gal3.tif
- Figure 6/6E/ALG2KO_LLOMe Wash_Merge.tif
- Figure 6/6E/ALG2KO_LLOMe Wash_Scale.tif
- Figure 6/6E/ALG2KO_LLOMe_DAPI.tif
- Figure 6/6E/ALG2KO_LLOMe_Gal3.tif
- Figure 6/6E/ALG2KO_LLOMe_Merge.tif
- Figure 6/6E/ALG2KO_LLOMe_Scale.tif
- Figure 6/6E/ALG2KO_UNT_DAPI.tif
- Figure 6/6E/ALG2KO_UNT_Gal3.tif
- Figure 6/6E/ALG2KO_UNT_Merge.tif
- Figure 6/6E/ALG2KO_UNT_Scale.tif
- Figure 6/6E/WT_LLOMe Wash_DAPI.tif
- Figure 6/6E/WT_LLOMe Wash_Gal3.tif
- Figure 6/6E/WT_LLOMe Wash_Merge.tif
- Figure 6/6E/WT_LLOMe Wash_Scale.tif
- Figure 6/6E/WT_LLOMe_DAPI.tif
- Figure 6/6E/WT_LLOMe_Gal3.tif
- Figure 6/6E/WT_LLOMe_Merge.tif
- Figure 6/6E/WT_LLOMe_Scale.tif
- Figure 6/6E/WT_UNT_DAPI.tif
- Figure 6/6E/WT_UNT_Gal3.tif
- Figure 6/6E/WT_UNT_Merge.tif
- Figure 6/6E/WT_UNT_Scale.tif
- Figure 6/6F/
- Figure 6/6F/HeLa ALG2 KO_LLOMe Wash_Gal3_QUANTIFICATION.xlsx
