# Supplementary material for: The ATG8 E3-like ligases sense lysosomal damage and initiate ESCRT-mediated membrane repair
Source: EMBO J. 2026 Jan 3;45(3):930–52. doi: 10.1038/s44318-025-00672-1 (PMC12865045; doi:10.1038/s44318-025-00672-1)
Supplement: Supplementary file 8 — Source data Fig. 6 [file 44318_2025_672_MOESM8_ESM.zip › Figure 6/6C/HeLa ALG2 KO_LLOMe_IST1 QUANTIFICATION.xlsx]

## Sheet: WT_VEH
	R1_WT + VEH_2025.01.31									R2_WT + VEH_2025.02.17									R3_WT + VEH_2025.02.19
	CELL #	CELL AREA	IMAGE	COUNT	AREA	AVG SIZE	%AREA			CELL #	CELL AREA	IMAGE	COUNT	AREA	AVG SIZE	%AREA			CELL #	CELL AREA	IMAGE	COUNT	AREA	AVG SIZE	%AREA
	1	1613.7	C2-WT_VEH_IST1 488_LAMP 568.lif - Image013-3	63	4.034	0.064	0.249984			1	1187.32	C2-WT_VEH_IST1 488_LAMP 568_R2.lif - Image010-6	22	0.81	0.037	0.0682209			1	1215.44	C2-WT_VEH_IST1 488_LAMP 568_R3.lif - Image010-8	59	2.4	0.041	0.197459
	2	1798.56	C2-WT_VEH_IST1 488_LAMP 568.lif - Image013-2	73	3.861	0.053	0.214672			2	1582.12	C2-WT_VEH_IST1 488_LAMP 568_R2.lif - Image010-5	82	5.394	0.066	0.340934			2	1023.69	C2-WT_VEH_IST1 488_LAMP 568_R3.lif - Image010-7	76	3.919	0.052	0.382831
	3	2083.58	C2-WT_VEH_IST1 488_LAMP 568.lif - Image013-1	147	7.968	0.054	0.382418			3	1686.71	C2-WT_VEH_IST1 488_LAMP 568_R2.lif - Image010-4	75	2.878	0.038	0.170628			3	1509.35	C2-WT_VEH_IST1 488_LAMP 568_R3.lif - Image010-6	83	3.919	0.047	0.259649
	4	1534.45	C2-WT_VEH_IST1 488_LAMP 568.lif - Image012-5	35	1.533	0.044	0.0999056			4	1324.72	C2-WT_VEH_IST1 488_LAMP 568_R2.lif - Image010-3	106	4.222	0.04	0.318709			4	1163.08	C2-WT_VEH_IST1 488_LAMP 568_R3.lif - Image010-5	83	4.251	0.051	0.365494
	5	1271.55	C2-WT_VEH_IST1 488_LAMP 568.lif - Image012-4	47	4.728	0.101	0.37183			5	1011.6	C2-WT_VEH_IST1 488_LAMP 568_R2.lif - Image010-2	44	1.981	0.045	0.195828			5	995.274	C2-WT_VEH_IST1 488_LAMP 568_R3.lif - Image010-4	50	2.791	0.056	0.280425
	6	2223.28	C2-WT_VEH_IST1 488_LAMP 568.lif - Image012-3	77	4.844	0.063	0.217876			6	1064.22	C2-WT_VEH_IST1 488_LAMP 568_R2.lif - Image010-1	54	3.037	0.056	0.285373			6	1405.88	C2-WT_VEH_IST1 488_LAMP 568_R3.lif - Image010-3	69	3.239	0.047	0.230389
	7	3006.4	C2-WT_VEH_IST1 488_LAMP 568.lif - Image012-2	98	7.085	0.072	0.235664			7	1107.72	C2-WT_VEH_IST1 488_LAMP 568_R2.lif - Image009-5	113	5.741	0.051	0.518274			7	1291.85	C2-WT_VEH_IST1 488_LAMP 568_R3.lif - Image010-2	51	2.661	0.052	0.205984
	8	1610.35	C2-WT_VEH_IST1 488_LAMP 568.lif - Image012-1	83	3.919	0.047	0.243363			8	1178.12	C2-WT_VEH_IST1 488_LAMP 568_R2.lif - Image009-4	63	2.357	0.037	0.200064			8	1191.63	C2-WT_VEH_IST1 488_LAMP 568_R3.lif - Image010-1	72	3.138	0.044	0.263337
	9	1263.16	C2-WT_VEH_IST1 488_LAMP 568.lif - Image011-5	80	4.598	0.057	0.364007			9	1427.24	C2-WT_VEH_IST1 488_LAMP 568_R2.lif - Image009-3	70	3.817	0.055	0.267439			9	866.449	C2-WT_VEH_IST1 488_LAMP 568_R3.lif - Image009-6	59	3.413	0.058	0.393907
	10	1506.25	C2-WT_VEH_IST1 488_LAMP 568.lif - Image011-4	59	3.066	0.052	0.203552			10	1688.59	C2-WT_VEH_IST1 488_LAMP 568_R2.lif - Image009-2	67	3.355	0.05	0.198686			10	1011.96	C2-WT_VEH_IST1 488_LAMP 568_R3.lif - Image009-5	43	1.62	0.038	0.160085
	11	1323.04	C2-WT_VEH_IST1 488_LAMP 568.lif - Image011-3	29	1.836	0.063	0.138771			11	1630.54	C2-WT_VEH_IST1 488_LAMP 568_R2.lif - Image009-1	46	2.256	0.049	0.138359			11	1309.83	C2-WT_VEH_IST1 488_LAMP 568_R3.lif - Image009-4	91	4.96	0.055	0.378677
	12	1984.68	C2-WT_VEH_IST1 488_LAMP 568.lif - Image011-2	55	3.47	0.063	0.17484			12	1532.71	C2-WT_VEH_IST1 488_LAMP 568_R2.lif - Image008-6	77	4.324	0.056	0.282114			12	1101.99	C2-WT_VEH_IST1 488_LAMP 568_R3.lif - Image009-3	102	4.902	0.048	0.444832
	13	1310.36	C2-WT_VEH_IST1 488_LAMP 568.lif - Image011-1	59	3.008	0.051	0.229555			13	1502.29	C2-WT_VEH_IST1 488_LAMP 568_R2.lif - Image008-5	53	1.88	0.035	0.125142			13	1225.31	C2-WT_VEH_IST1 488_LAMP 568_R3.lif - Image009-2	92	4.02	0.044	0.328082
	14	1474.28	C2-WT_VEH_IST1 488_LAMP 568.lif - Image010-5	46	2.039	0.044	0.138305			14	1077.75	C2-WT_VEH_IST1 488_LAMP 568_R2.lif - Image008-4	83	3.673	0.044	0.340801			14	848.504	C2-WT_VEH_IST1 488_LAMP 568_R3.lif - Image009-1	84	4.063	0.048	0.478843
	15	1318.82	C2-WT_VEH_IST1 488_LAMP 568.lif - Image010-4	59	2.747	0.047	0.208292			15	1400.1	C2-WT_VEH_IST1 488_LAMP 568_R2.lif - Image008-3	67	3.572	0.053	0.255125			15	867.129	C2-WT_VEH_IST1 488_LAMP 568_R3.lif - Image008-6	58	2.285	0.039	0.263513
	16	1939.56	C2-WT_VEH_IST1 488_LAMP 568.lif - Image010-3	57	2.733	0.048	0.140908			16	1383.79	C2-WT_VEH_IST1 488_LAMP 568_R2.lif - Image008-2	56	2.502	0.045	0.180808			16	832.468	C2-WT_VEH_IST1 488_LAMP 568_R3.lif - Image008-5	66	2.473	0.037	0.297068
	17	2626.03	C2-WT_VEH_IST1 488_LAMP 568.lif - Image010-2	103	5.538	0.054	0.210889			17	917.826	C2-WT_VEH_IST1 488_LAMP 568_R2.lif - Image008-1	45	1.764	0.039	0.192193			17	986.714	C2-WT_VEH_IST1 488_LAMP 568_R3.lif - Image008-4	36	2.473	0.069	0.25063
	18	1963.97	C2-WT_VEH_IST1 488_LAMP 568.lif - Image010-1	79	3.89	0.049	0.198068			18	1389.25	C2-WT_VEH_IST1 488_LAMP 568_R2.lif - Image007-5	68	3.861	0.057	0.277919			18	789.218	C2-WT_VEH_IST1 488_LAMP 568_R3.lif - Image008-3	50	3.369	0.067	0.426878
	19	2956.51	C2-WT_VEH_IST1 488_LAMP 568.lif - Image009-3	94	5.061	0.054	0.171181			19	1464.27	C2-WT_VEH_IST1 488_LAMP 568_R2.lif - Image007-4	71	3.08	0.043	0.210343			19	1016.72	C2-WT_VEH_IST1 488_LAMP 568_R3.lif - Image008-2	70	4.439	0.063	0.436601
	20	2976.77	C2-WT_VEH_IST1 488_LAMP 568.lif - Image009-2	142	6.955	0.049	0.233643			20	1730.54	C2-WT_VEH_IST1 488_LAMP 568_R2.lif - Image007-3	84	4.381	0.052	0.253158			20	1144.96	C2-WT_VEH_IST1 488_LAMP 568_R3.lif - Image008-1	84	4.642	0.055	0.405427
	21	2963.97	C2-WT_VEH_IST1 488_LAMP 568.lif - Image009-1	155	6.912	0.045	0.233201			21	1598.17	C2-WT_VEH_IST1 488_LAMP 568_R2.lif - Image007-2	42	2.097	0.05	0.131212			21	800.366	C2-WT_VEH_IST1 488_LAMP 568_R3.lif - Image007-6	44	2.878	0.065	0.359585
	22	2448.24	C2-WT_VEH_IST1 488_LAMP 568.lif - Image008-4	105	5.018	0.048	0.204964			22	1743.97	C2-WT_VEH_IST1 488_LAMP 568_R2.lif - Image007-1	46	2.097	0.046	0.120243			22	840.855	C2-WT_VEH_IST1 488_LAMP 568_R3.lif - Image007-5	62	2.892	0.047	0.343936
	23	2179.12	C2-WT_VEH_IST1 488_LAMP 568.lif - Image008-3	99	4.512	0.046	0.207056			23	1038.21	C2-WT_VEH_IST1 488_LAMP 568_R2.lif - Image006-7	56	1.923	0.034	0.185223			23	1012.47	C2-WT_VEH_IST1 488_LAMP 568_R3.lif - Image007-4	62	2.776	0.045	0.274182
	24	1767.26	C2-WT_VEH_IST1 488_LAMP 568.lif - Image008-2	45	2.227	0.049	0.126015			24	1434.93	C2-WT_VEH_IST1 488_LAMP 568_R2.lif - Image006-6	55	3.196	0.058	0.222728			24	1053.72	C2-WT_VEH_IST1 488_LAMP 568_R3.lif - Image007-3	40	3.239	0.081	0.307387
	25	2083.28	C2-WT_VEH_IST1 488_LAMP 568.lif - Image008-1	148	6.189	0.042	0.297079			25	1155.03	C2-WT_VEH_IST1 488_LAMP 568_R2.lif - Image006-5	61	2.516	0.041	0.21783			25	910.263	C2-WT_VEH_IST1 488_LAMP 568_R3.lif - Image007-2	64	2.458	0.038	0.270032
	26	1338.99	C2-WT_VEH_IST1 488_LAMP 568.lif - Image007-5	96	3.76	0.039	0.280808			26	1156.1	C2-WT_VEH_IST1 488_LAMP 568_R2.lif - Image006-4	46	2.111	0.046	0.182597			26	858.785	C2-WT_VEH_IST1 488_LAMP 568_R3.lif - Image007-1	46	4.107	0.089	0.478234
	27	1181.4	C2-WT_VEH_IST1 488_LAMP 568.lif - Image007-4	31	1.489	0.048	0.126036			27	1125.04	C2-WT_VEH_IST1 488_LAMP 568_R2.lif - Image006-3	61	3.326	0.055	0.295634			27	1098.46	C2-WT_VEH_IST1 488_LAMP 568_R3.lif - Image006-6	72	2.632	0.037	0.239608
	28	1084.87	C2-WT_VEH_IST1 488_LAMP 568.lif - Image007-3	54	3.051	0.057	0.281232			28	900.792	C2-WT_VEH_IST1 488_LAMP 568_R2.lif - Image006-2	60	2.545	0.042	0.282529			28	765.995	C2-WT_VEH_IST1 488_LAMP 568_R3.lif - Image006-5	66	2.718	0.041	0.354833
	29	1371.89	C2-WT_VEH_IST1 488_LAMP 568.lif - Image007-2	40	1.865	0.047	0.135944			29	1105.52	C2-WT_VEH_IST1 488_LAMP 568_R2.lif - Image006-1	51	2.733	0.054	0.247214			29	710.063	C2-WT_VEH_IST1 488_LAMP 568_R3.lif - Image006-4	42	1.822	0.043	0.256597
	30	1435.15	C2-WT_VEH_IST1 488_LAMP 568.lif - Image007-1	76	2.704	0.036	0.188412			30	1465.2	C2-WT_VEH_IST1 488_LAMP 568_R2.lif - Image005-6	75	3.123	0.042	0.213145			30	1039.97	C2-WT_VEH_IST1 488_LAMP 568_R3.lif - Image006-3	49	2.371	0.048	0.227987
	31	1665.02	C2-WT_VEH_IST1 488_LAMP 568.lif - Image006-5	69	4.497	0.065	0.270087			31	1356.29	C2-WT_VEH_IST1 488_LAMP 568_R2.lif - Image005-5	79	3.181	0.04	0.234538			31	1139.63	C2-WT_VEH_IST1 488_LAMP 568_R3.lif - Image006-2	84	3.615	0.043	0.317208
	32	2231.7	C2-WT_VEH_IST1 488_LAMP 568.lif - Image006-4	112	6.362	0.057	0.285074			32	1172.44	C2-WT_VEH_IST1 488_LAMP 568_R2.lif - Image005-4	45	5.451	0.121	0.464928			32	754.369	C2-WT_VEH_IST1 488_LAMP 568_R3.lif - Image006-1	45	2.718	0.06	0.360301
	33	1359.65	C2-WT_VEH_IST1 488_LAMP 568.lif - Image006-3	42	2.212	0.053	0.162688			33	984.906	C2-WT_VEH_IST1 488_LAMP 568_R2.lif - Image005-3	40	2.906	0.073	0.295054			33	1036.15	C2-WT_VEH_IST1 488_LAMP 568_R3.lif - Image005-6	44	3.326	0.076	0.320995
	34	1924.55	C2-WT_VEH_IST1 488_LAMP 568.lif - Image006-2	76	3.297	0.043	0.171313			34	1201.47	C2-WT_VEH_IST1 488_LAMP 568_R2.lif - Image005-2	65	4.28	0.066	0.356229			34	1056.86	C2-WT_VEH_IST1 488_LAMP 568_R3.lif - Image005-5	87	5.09	0.059	0.481615
	35	1850.99	C2-WT_VEH_IST1 488_LAMP 568.lif - Image006-1	88	4.54	0.052	0.245274			35	1516.66	C2-WT_VEH_IST1 488_LAMP 568_R2.lif - Image005-1	62	2.603	0.042	0.171627			35	884.972	C2-WT_VEH_IST1 488_LAMP 568_R3.lif - Image005-4	50	3.196	0.064	0.361141
	36	2101.99	C2-WT_VEH_IST1 488_LAMP 568.lif - Image005-1	151	6.326	0.042	0.300953			36	958.198	C2-WT_VEH_IST1 488_LAMP 568_R2.lif - Image004-8	57	2.661	0.047	0.277709			36	827.71	C2-WT_VEH_IST1 488_LAMP 568_R3.lif - Image005-3	46	2.227	0.048	0.269056
	37	1188.07	C2-WT_VEH_IST1 488_LAMP 568.lif - Image004-5	56	2.747	0.049	0.231215			37	1222.02	C2-WT_VEH_IST1 488_LAMP 568_R2.lif - Image004-7	46	3.846	0.084	0.314724			37	905.144	C2-WT_VEH_IST1 488_LAMP 568_R3.lif - Image005-2	81	3.413	0.042	0.377067
	38	3059.44	C2-WT_VEH_IST1 488_LAMP 568.lif - Image004-4	132	6.782	0.051	0.221675			38	1183.96	C2-WT_VEH_IST1 488_LAMP 568_R2.lif - Image004-6	41	2.458	0.06	0.207608			38	944.924	C2-WT_VEH_IST1 488_LAMP 568_R3.lif - Image005-1	54	2.704	0.05	0.286161
	39	1773.6	C2-WT_VEH_IST1 488_LAMP 568.lif - Image004-3	97	5.842	0.06	0.329386			39	855.575	C2-WT_VEH_IST1 488_LAMP 568_R2.lif - Image004-5	38	1.909	0.05	0.223125			39	890.641	C2-WT_VEH_IST1 488_LAMP 568_R3.lif - Image004-5	74	2.805	0.038	0.314942
	40	1865.5	C2-WT_VEH_IST1 488_LAMP 568.lif - Image004-2	50	3.094	0.062	0.165854			40	1343.89	C2-WT_VEH_IST1 488_LAMP 568_R2.lif - Image004-4	57	2.805	0.049	0.208722			40	957.981	C2-WT_VEH_IST1 488_LAMP 568_R3.lif - Image004-4	31	1.388	0.045	0.144888
	41	2476.12	C2-WT_VEH_IST1 488_LAMP 568.lif - Image004-1	83	5.263	0.063	0.21255			41	1205.28	C2-WT_VEH_IST1 488_LAMP 568_R2.lif - Image004-3	39	2.212	0.057	0.183526			41	1208.32	C2-WT_VEH_IST1 488_LAMP 568_R3.lif - Image004-3	93	3.572	0.038	0.295618
	42	1480.56	C2-WT_VEH_IST1 488_LAMP 568.lif - Image003-5	68	2.762	0.041	0.186552			42	1075.02	C2-WT_VEH_IST1 488_LAMP 568_R2.lif - Image004-2	31	1.301	0.042	0.121021			42	1277.66	C2-WT_VEH_IST1 488_LAMP 568_R3.lif - Image004-2	119	7.939	0.067	0.621368
	43	1145.49	C2-WT_VEH_IST1 488_LAMP 568.lif - Image003-4	89	5.943	0.067	0.518819			43	1224.6	C2-WT_VEH_IST1 488_LAMP 568_R2.lif - Image004-1	27	1.186	0.044	0.0968482			43	1326.63	C2-WT_VEH_IST1 488_LAMP 568_R3.lif - Image004-1	80	3.066	0.038	0.231112
	44	1014.19	C2-WT_VEH_IST1 488_LAMP 568.lif - Image003-3	91	4.989	0.055	0.491921			44	1183.18	C2-WT_VEH_IST1 488_LAMP 568_R2.lif - Image003-6	32	1.648	0.052	0.139285			44	767.455	C2-WT_VEH_IST1 488_LAMP 568_R3.lif - Image003-9	102	3.514	0.034	0.457877
	45	798.472	C2-WT_VEH_IST1 488_LAMP 568.lif - Image003-2	40	2.227	0.056	0.278908			45	1598.61	C2-WT_VEH_IST1 488_LAMP 568_R2.lif - Image003-5	57	2.212	0.039	0.13837			45	830.602	C2-WT_VEH_IST1 488_LAMP 568_R3.lif - Image003-8	65	2.169	0.033	0.261136
	46	1009.14	C2-WT_VEH_IST1 488_LAMP 568.lif - Image003-1	55	3.644	0.066	0.361099			46	1800.54	C2-WT_VEH_IST1 488_LAMP 568_R2.lif - Image003-4	116	6.03	0.052	0.334899			46	911.695	C2-WT_VEH_IST1 488_LAMP 568_R3.lif - Image003-7	87	3.716	0.043	0.407592
	47	1179.7	C2-WT_VEH_IST1 488_LAMP 568.lif - Image002-5	48	3.499	0.073	0.296601			47	1035.37	C2-WT_VEH_IST1 488_LAMP 568_R2.lif - Image003-3	36	1.75	0.049	0.169021			47	1157.44	C2-WT_VEH_IST1 488_LAMP 568_R3.lif - Image003-6	70	3.123	0.045	0.269819
	48	920.631	C2-WT_VEH_IST1 488_LAMP 568.lif - Image002-4	70	3.456	0.049	0.375395			48	1223.86	C2-WT_VEH_IST1 488_LAMP 568_R2.lif - Image003-2	67	3.225	0.048	0.263511			48	1166.8	C2-WT_VEH_IST1 488_LAMP 568_R3.lif - Image003-5	121	4.468	0.037	0.382928
	49	1584.38	C2-WT_VEH_IST1 488_LAMP 568.lif - Image002-3	92	4.613	0.05	0.291155			49	1052.77	C2-WT_VEH_IST1 488_LAMP 568_R2.lif - Image003-1	55	2.82	0.051	0.267866			49	1177.62	C2-WT_VEH_IST1 488_LAMP 568_R3.lif - Image003-4	59	2.979	0.05	0.252969
	50	1459.82	C2-WT_VEH_IST1 488_LAMP 568.lif - Image002-2	73	4.916	0.067	0.336754			50	1222.72	C2-WT_VEH_IST1 488_LAMP 568_R2.lif - Image002-6	53	2.718	0.051	0.222292			50	1238.23	C2-WT_VEH_IST1 488_LAMP 568_R3.lif - Image003-3	82	3.774	0.046	0.304789
										51	1574.56	C2-WT_VEH_IST1 488_LAMP 568_R2.lif - Image002-5	103	5.032	0.049	0.319581			51	816.836	C2-WT_VEH_IST1 488_LAMP 568_R3.lif - Image003-2	106	6.189	0.058	0.75768
										52	747.211	C2-WT_VEH_IST1 488_LAMP 568_R2.lif - Image002-4	49	2.169	0.044	0.290279			52	1006.86	C2-WT_VEH_IST1 488_LAMP 568_R3.lif - Image003-1	58	1.938	0.033	0.19248
										53	1247.78	C2-WT_VEH_IST1 488_LAMP 568_R2.lif - Image002-3	62	2.878	0.046	0.23065			53	2117.55	C2-WT_VEH_IST1 488_LAMP 568_R3.lif - Image002-5	97	3.311	0.034	0.15636
										54	1095.18	C2-WT_VEH_IST1 488_LAMP 568_R2.lif - Image002-2	34	2.068	0.061	0.188828			54	1421.07	C2-WT_VEH_IST1 488_LAMP 568_R3.lif - Image002-4	149	5.553	0.037	0.390763
	AVG	1754.57		78.32	4.15302	0.05414	0.244835			55	1467.41	C2-WT_VEH_IST1 488_LAMP 568_R2.lif - Image002-1	67	2.617	0.039	0.178341			55	1101.92	C2-WT_VEH_IST1 488_LAMP 568_R3.lif - Image002-3	54	1.518	0.028	0.13776
	SD	591.558		32.7111	1.63352	0.0110176	0.0893824			56	1806.67	C2-WT_VEH_IST1 488_LAMP 568_R2.lif - Image001-5	79	4.569	0.058	0.252896			56	947.845	C2-WT_VEH_IST1 488_LAMP 568_R3.lif - Image002-2	59	2.371	0.04	0.250146
										57	1366.64	C2-WT_VEH_IST1 488_LAMP 568_R2.lif - Image001-4	20	0.824	0.041	0.0602939			57	954.453	C2-WT_VEH_IST1 488_LAMP 568_R3.lif - Image002-1	64	2.097	0.033	0.219707
										58	2338.62	C2-WT_VEH_IST1 488_LAMP 568_R2.lif - Image001-3	111	5.827	0.052	0.249164			58	711.957	C2-WT_VEH_IST1 488_LAMP 568_R3.lif - Image001-4	61	3.152	0.052	0.442723
										59	1042.4	C2-WT_VEH_IST1 488_LAMP 568_R2.lif - Image001-2	43	1.706	0.04	0.163661			59	1553.92	C2-WT_VEH_IST1 488_LAMP 568_R3.lif - Image001-3	47	1.952	0.042	0.125617
										60	1480.02	C2-WT_VEH_IST1 488_LAMP 568_R2.lif - Image001-1	75	3.543	0.047	0.239389			60	1168.72	C2-WT_VEH_IST1 488_LAMP 568_R3.lif - Image001-2	24	0.853	0.036	0.0729856
										AVG	1309.9		59.75	2.98312	0.0501667	0.229708			AVG	1052.51		68.6333	3.24343	0.0482333	0.317122
										SD	287.187		21.6095	1.2224	0.0131319	0.0845373			SD	244.092		23.6772	1.20799	0.0125054	0.118444

## Sheet: WT_LLOMe
	R1_WT + LLOMe_2025.01.31									R2_WT + LLOMe_2025.02.17									R3_WT + LLOMe_2025.02.19
	CELL #	CELL AREA	IMAGE	COUNT	AREA	AVG SIZE	%AREA			CELL #	CELL AREA	IMAGE	COUNT	AREA	AVG SIZE	%AREA			CELL #	CELL AREA	IMAGE	COUNT	AREA	AVG SIZE	%AREA
	1	2453	C2-WT_LLOMe_IST1 488_LAMP 568.lif - Image015-4	549	72.488	0.132	2.95508			1	1343.08	C2-WT_LLOMe_IST1 488_LAMP 568_R2.lif - Image010-5	249	53.343	0.214	3.97168			1	1292.49	C2-WT_LLOMe_IST1 488_LAMP 568_R3.lif - Image012-4	307	58.838	0.192	4.55231
	2	3012.37	C2-WT_LLOMe_IST1 488_LAMP 568.lif - Image015-3	570	119.686	0.21	3.97315			2	918.65	C2-WT_LLOMe_IST1 488_LAMP 568_R2.lif - Image010-4	186	33.706	0.181	3.66908			2	1641.77	C2-WT_LLOMe_IST1 488_LAMP 568_R3.lif - Image012-3	327	72.011	0.22	4.38618
	3	1926.06	C2-WT_LLOMe_IST1 488_LAMP 568.lif - Image015-2	438	76.841	0.175	3.98955			3	1079.65	C2-WT_LLOMe_IST1 488_LAMP 568_R2.lif - Image010-3	233	49.208	0.211	4.55778			3	951.156	C2-WT_LLOMe_IST1 488_LAMP 568_R3.lif - Image012-2	222	39.447	0.178	4.14727
	4	1819.73	C2-WT_LLOMe_IST1 488_LAMP 568.lif - Image015-1	285	44.942	0.158	2.46971			4	857.614	C2-WT_LLOMe_IST1 488_LAMP 568_R2.lif - Image010-2	215	34.299	0.16	3.99935			4	1491.82	C2-WT_LLOMe_IST1 488_LAMP 568_R3.lif - Image012-1	507	74.701	0.147	5.00738
	5	1526.62	C2-WT_LLOMe_IST1 488_LAMP 568.lif - Image014-4	218	42.166	0.193	2.76204			5	1310.84	C2-WT_LLOMe_IST1 488_LAMP 568_R2.lif - Image010-1	439	60.92	0.139	4.64741			5	957.678	C2-WT_LLOMe_IST1 488_LAMP 568_R3.lif - Image011-5	237	53.531	0.226	5.58967
	6	1619.04	C2-WT_LLOMe_IST1 488_LAMP 568.lif - Image014-3	357	65.172	0.183	4.02535			6	1108.54	C2-WT_LLOMe_IST1 488_LAMP 568_R2.lif - Image009-7	168	61.195	0.364	5.52032			6	1311.2	C2-WT_LLOMe_IST1 488_LAMP 568_R3.lif - Image011-4	386	43.626	0.113	3.32719
	7	1517.11	C2-WT_LLOMe_IST1 488_LAMP 568.lif - Image014-2	235	50.986	0.217	3.36073			7	1185.51	C2-WT_LLOMe_IST1 488_LAMP 568_R2.lif - Image009-6	184	81.627	0.444	6.88539			7	806.902	C2-WT_LLOMe_IST1 488_LAMP 568_R3.lif - Image011-3	272	47.212	0.174	5.85102
	8	1912.33	C2-WT_LLOMe_IST1 488_LAMP 568.lif - Image014-1	447	37.177	0.083	1.94407			8	970.461	C2-WT_LLOMe_IST1 488_LAMP 568_R2.lif - Image009-5	98	52.852	0.539	5.44607			8	1252.63	C2-WT_LLOMe_IST1 488_LAMP 568_R3.lif - Image011-2	498	53.314	0.107	4.25615
	9	2229.04	C2-WT_LLOMe_IST1 488_LAMP 568.lif - Image012-4	267	80.442	0.301	3.60882			9	961.582	C2-WT_LLOMe_IST1 488_LAMP 568_R2.lif - Image009-4	157	28.66	0.183	2.98051			9	1197.17	C2-WT_LLOMe_IST1 488_LAMP 568_R3.lif - Image011-1	306	64.232	0.21	5.36534
	10	1412.75	C2-WT_LLOMe_IST1 488_LAMP 568.lif - Image012-3	176	69.51	0.395	4.92018			10	867.071	C2-WT_LLOMe_IST1 488_LAMP 568_R2.lif - Image009-3	93	49.396	0.531	5.69688			10	1556.3	C2-WT_LLOMe_IST1 488_LAMP 568_R3.lif - Image010-2	452	82.365	0.182	5.29237
	11	2129.44	C2-WT_LLOMe_IST1 488_LAMP 568.lif - Image012-2	362	113.194	0.313	5.31568			11	936.855	C2-WT_LLOMe_IST1 488_LAMP 568_R2.lif - Image009-2	238	26.419	0.111	2.81997			11	1131.11	C2-WT_LLOMe_IST1 488_LAMP 568_R3.lif - Image010-1	302	58.621	0.194	5.1826
	12	1674.83	C2-WT_LLOMe_IST1 488_LAMP 568.lif - Image012-1	239	74.976	0.314	4.47664			12	975.03	C2-WT_LLOMe_IST1 488_LAMP 568_R2.lif - Image009-1	131	38.652	0.295	3.96419			12	808.276	C2-WT_LLOMe_IST1 488_LAMP 568_R3.lif - Image009-6	214	47.212	0.221	5.84107
	13	2885.92	C2-WT_LLOMe_IST1 488_LAMP 568.lif - Image011-4	581	129.49	0.223	4.48696			13	967.872	C2-WT_LLOMe_IST1 488_LAMP 568_R2.lif - Image008-6	154	41.457	0.269	4.28331			13	1210.76	C2-WT_LLOMe_IST1 488_LAMP 568_R3.lif - Image009-5	293	40.864	0.139	3.37508
	14	1696.49	C2-WT_LLOMe_IST1 488_LAMP 568.lif - Image011-3	300	65.938	0.22	3.88674			14	1474.42	C2-WT_LLOMe_IST1 488_LAMP 568_R2.lif - Image008-5	237	35.904	0.151	2.43512			14	1054.05	C2-WT_LLOMe_IST1 488_LAMP 568_R3.lif - Image009-4	346	42.195	0.122	4.00312
	15	1547.98	C2-WT_LLOMe_IST1 488_LAMP 568.lif - Image011-2	307	61.586	0.201	3.97847			15	999.251	C2-WT_LLOMe_IST1 488_LAMP 568_R2.lif - Image008-4	164	50.422	0.307	5.04598			15	917.03	C2-WT_LLOMe_IST1 488_LAMP 568_R3.lif - Image009-3	222	42.787	0.193	4.66582
	16	1624.95	C2-WT_LLOMe_IST1 488_LAMP 568.lif - Image011-1	306	83.174	0.272	5.11855			16	1071.22	C2-WT_LLOMe_IST1 488_LAMP 568_R2.lif - Image008-3	128	37.206	0.291	3.47324			16	1058.98	C2-WT_LLOMe_IST1 488_LAMP 568_R3.lif - Image009-2	261	44.985	0.172	4.24794
	17	1818.34	C2-WT_LLOMe_IST1 488_LAMP 568.lif - Image010-3	182	49.164	0.27	2.70378			17	1277.19	C2-WT_LLOMe_IST1 488_LAMP 568_R2.lif - Image008-2	207	34.834	0.168	2.7274			17	990.676	C2-WT_LLOMe_IST1 488_LAMP 568_R3.lif - Image009-1	329	56.496	0.172	5.70277
	18	1717.79	C2-WT_LLOMe_IST1 488_LAMP 568.lif - Image010-2	349	58.636	0.168	3.41346			18	1438.78	C2-WT_LLOMe_IST1 488_LAMP 568_R2.lif - Image008-1	196	38.03	0.194	2.64321			18	712.984	C2-WT_LLOMe_IST1 488_LAMP 568_R3.lif - Image008-4	164	41.602	0.254	5.83491
	19	2983.87	C2-WT_LLOMe_IST1 488_LAMP 568.lif - Image010-1	449	88.452	0.197	2.96434			19	1376.24	C2-WT_LLOMe_IST1 488_LAMP 568_R2.lif - Image007-6	437	55.671	0.127	4.04515			19	995.867	C2-WT_LLOMe_IST1 488_LAMP 568_R3.lif - Image008-3	289	54.182	0.187	5.44069
	20	2616.84	C2-WT_LLOMe_IST1 488_LAMP 568.lif - Image009-3	440	93.007	0.211	3.55417			20	1272.3	C2-WT_LLOMe_IST1 488_LAMP 568_R2.lif - Image007-5	215	46.851	0.218	3.68238			20	1198.61	C2-WT_LLOMe_IST1 488_LAMP 568_R3.lif - Image008-2	222	35.008	0.158	2.92071
	21	3355.81	C2-WT_LLOMe_IST1 488_LAMP 568.lif - Image009-2	551	109.926	0.2	3.27569			21	1604.71	C2-WT_LLOMe_IST1 488_LAMP 568_R2.lif - Image007-4	264	41.125	0.156	2.56277			21	1124.49	C2-WT_LLOMe_IST1 488_LAMP 568_R3.lif - Image008-1	267	44.985	0.168	4.00048
	22	1853.57	C2-WT_LLOMe_IST1 488_LAMP 568.lif - Image009-1	323	68.295	0.211	3.68452			22	1020.13	C2-WT_LLOMe_IST1 488_LAMP 568_R2.lif - Image007-3	130	60.168	0.463	5.89807			22	1590.93	C2-WT_LLOMe_IST1 488_LAMP 568_R3.lif - Image007-6	310	60.212	0.194	3.78471
	23	3255.08	C2-WT_LLOMe_IST1 488_LAMP 568.lif - Image008-3	818	122.376	0.15	3.75953			23	810.72	C2-WT_LLOMe_IST1 488_LAMP 568_R2.lif - Image007-2	146	28.674	0.196	3.53686			23	864.02	C2-WT_LLOMe_IST1 488_LAMP 568_R3.lif - Image007-5	259	46.663	0.18	5.40069
	24	2192.4	C2-WT_LLOMe_IST1 488_LAMP 568.lif - Image008-2	350	81.815	0.234	3.73176			24	1286.75	C2-WT_LLOMe_IST1 488_LAMP 568_R2.lif - Image007-1	358	58.332	0.163	4.5333			24	1268.28	C2-WT_LLOMe_IST1 488_LAMP 568_R3.lif - Image007-4	445	60.544	0.136	4.77371
	25	1773.17	C2-WT_LLOMe_IST1 488_LAMP 568.lif - Image008-1	269	63.248	0.235	3.56695			25	979.946	C2-WT_LLOMe_IST1 488_LAMP 568_R2.lif - Image006-7	174	26.419	0.152	2.69596			25	1144.47	C2-WT_LLOMe_IST1 488_LAMP 568_R3.lif - Image007-3	272	57.132	0.21	4.99199
	26	1360.31	C2-WT_LLOMe_IST1 488_LAMP 568.lif - Image007-4	329	33.504	0.102	2.46298			26	1191.77	C2-WT_LLOMe_IST1 488_LAMP 568_R2.lif - Image006-6	111	48.181	0.434	4.0428			26	696.847	C2-WT_LLOMe_IST1 488_LAMP 568_R3.lif - Image007-2	178	26.26	0.148	3.7684
	27	1557.22	C2-WT_LLOMe_IST1 488_LAMP 568.lif - Image007-3	185	76.451	0.413	4.90945			27	1024.19	C2-WT_LLOMe_IST1 488_LAMP 568_R2.lif - Image006-5	87	36.555	0.42	3.56915			27	1050.06	C2-WT_LLOMe_IST1 488_LAMP 568_R3.lif - Image007-1	324	49.511	0.153	4.71505
	28	2299.63	C2-WT_LLOMe_IST1 488_LAMP 568.lif - Image007-2	324	74.759	0.231	3.25091			28	1224.05	C2-WT_LLOMe_IST1 488_LAMP 568_R2.lif - Image006-4	141	37.452	0.266	3.05969			28	986.96	C2-WT_LLOMe_IST1 488_LAMP 568_R3.lif - Image006-6	264	28.891	0.109	2.92727
	29	1056.34	C2-WT_LLOMe_IST1 488_LAMP 568.lif - Image007-1	170	60.906	0.358	5.76576			29	994.898	C2-WT_LLOMe_IST1 488_LAMP 568_R2.lif - Image006-3	88	31.451	0.357	3.16123			29	948.394	C2-WT_LLOMe_IST1 488_LAMP 568_R3.lif - Image006-5	128	28.992	0.227	3.05696
	30	3980.03	C2-WT_LLOMe_IST1 488_LAMP 568.lif - Image006-3	587	120.771	0.206	3.03443			30	1151.27	C2-WT_LLOMe_IST1 488_LAMP 568_R2.lif - Image006-2	225	31.509	0.14	2.73689			30	1017.37	C2-WT_LLOMe_IST1 488_LAMP 568_R3.lif - Image006-4	186	44.19	0.238	4.34356
	31	3551.33	C2-WT_LLOMe_IST1 488_LAMP 568.lif - Image006-2	603	102.652	0.17	2.89052			31	920.877	C2-WT_LLOMe_IST1 488_LAMP 568_R2.lif - Image006-1	178	40.112	0.225	4.35585			31	716.816	C2-WT_LLOMe_IST1 488_LAMP 568_R3.lif - Image006-3	111	23.411	0.211	3.26597
	32	2622.18	C2-WT_LLOMe_IST1 488_LAMP 568.lif - Image006-1	624	81.815	0.131	3.12011			32	1316.29	C2-WT_LLOMe_IST1 488_LAMP 568_R2.lif - Image005-6	283	47.328	0.167	3.59557			32	743.119	C2-WT_LLOMe_IST1 488_LAMP 568_R3.lif - Image006-2	205	40.112	0.196	5.39779
	33	2167.8	C2-WT_LLOMe_IST1 488_LAMP 568.lif - Image004-2	517	104.778	0.203	4.83338			33	1094.51	C2-WT_LLOMe_IST1 488_LAMP 568_R2.lif - Image005-5	165	50.321	0.305	4.59757			33	1010.47	C2-WT_LLOMe_IST1 488_LAMP 568_R3.lif - Image006-1	230	41.457	0.18	4.10274
	34	3760.38	C2-WT_LLOMe_IST1 488_LAMP 568.lif - Image004-1	579	133.713	0.231	3.55584			34	1024.71	C2-WT_LLOMe_IST1 488_LAMP 568_R2.lif - Image005-4	150	33.952	0.226	3.31331			34	1042.24	C2-WT_LLOMe_IST1 488_LAMP 568_R3.lif - Image005-7	285	28.255	0.099	2.71099
	35	1602.94	C2-WT_LLOMe_IST1 488_LAMP 568.lif - Image005-4	230	59.894	0.26	3.7365			35	1278.14	C2-WT_LLOMe_IST1 488_LAMP 568_R2.lif - Image005-3	272	47.068	0.173	3.68253			35	743.712	C2-WT_LLOMe_IST1 488_LAMP 568_R3.lif - Image005-6	176	29.34	0.167	3.94508
	36	2102.28	C2-WT_LLOMe_IST1 488_LAMP 568.lif - Image005-3	169	58.419	0.346	2.77884			36	1033.04	C2-WT_LLOMe_IST1 488_LAMP 568_R2.lif - Image005-2	270	44.552	0.165	4.31269			36	1139.96	C2-WT_LLOMe_IST1 488_LAMP 568_R3.lif - Image005-5	235	35.572	0.151	3.12045
	37	1428.31	C2-WT_LLOMe_IST1 488_LAMP 568.lif - Image005-2	225	66.994	0.298	4.69044			37	896.584	C2-WT_LLOMe_IST1 488_LAMP 568_R2.lif - Image005-1	229	43.583	0.19	4.86101			37	1126.56	C2-WT_LLOMe_IST1 488_LAMP 568_R3.lif - Image005-4	263	52.346	0.199	4.64655
	38	1343.14	C2-WT_LLOMe_IST1 488_LAMP 568.lif - Image005-1	157	55.064	0.351	4.09964			38	1385.44	C2-WT_LLOMe_IST1 488_LAMP 568_R2.lif - Image004-6	175	38.493	0.22	2.7784			38	991.312	C2-WT_LLOMe_IST1 488_LAMP 568_R3.lif - Image005-3	239	53.98	0.226	5.44531
	39	4168.46	C2-WT_LLOMe_IST1 488_LAMP 568.lif - Image002-2	572	99.052	0.173	2.37623			39	1388.18	C2-WT_LLOMe_IST1 488_LAMP 568_R2.lif - Image004-5	167	50.683	0.303	3.65103			39	1092.56	C2-WT_LLOMe_IST1 488_LAMP 568_R3.lif - Image005-2	264	30.106	0.114	2.75554
	40	2574.46	C2-WT_LLOMe_IST1 488_LAMP 568.lif - Image002-1	275	65.591	0.239	2.54776			40	834.781	C2-WT_LLOMe_IST1 488_LAMP 568_R2.lif - Image004-4	149	34.111	0.229	4.08622			40	891.19	C2-WT_LLOMe_IST1 488_LAMP 568_R3.lif - Image005-1	127	25.667	0.202	2.88008
	41	1733.53	C2-WT_LLOMe_IST1 488_LAMP 568.lif - Image001-3	291	58.39	0.201	3.36826			41	922.872	C2-WT_LLOMe_IST1 488_LAMP 568_R2.lif - Image004-3	84	46.431	0.553	5.03114			41	1416.13	C2-WT_LLOMe_IST1 488_LAMP 568_R3.lif - Image004-6	223	31.06	0.139	2.19329
	42	1733.4	C2-WT_LLOMe_IST1 488_LAMP 568.lif - Image001-2	170	36.859	0.217	2.12639			42	1028.79	C2-WT_LLOMe_IST1 488_LAMP 568_R2.lif - Image004-2	253	44.176	0.175	4.29396			42	914.905	C2-WT_LLOMe_IST1 488_LAMP 568_R3.lif - Image004-5	466	43.857	0.094	4.79361
	43	1953.41	C2-WT_LLOMe_IST1 488_LAMP 568.lif - Image001-1	487	59.402	0.122	3.04093			43	764.187	C2-WT_LLOMe_IST1 488_LAMP 568_R2.lif - Image004-1	241	44.176	0.183	5.78078			43	1064.49	C2-WT_LLOMe_IST1 488_LAMP 568_R3.lif - Image004-4	226	32.535	0.144	3.05638
	44	1934.39	C2-WT_LLOMe_IST1 488_LAMP 568.lif - Image013	579	93.462	0.161	4.83159			44	1126.54	C2-WT_LLOMe_IST1 488_LAMP 568_R2.lif - Image003-5	146	35.818	0.245	3.17946			44	707.894	C2-WT_LLOMe_IST1 488_LAMP 568_R3.lif - Image004-3	135	21.748	0.161	3.07221
	45	3582.89	C2-WT_LLOMe_IST1 488_LAMP 568.lif - Image003-1	826	87.786	0.106	2.45015			45	830.154	C2-WT_LLOMe_IST1 488_LAMP 568_R2.lif - Image003-4	156	24.929	0.16	3.00294			45	1345.99	C2-WT_LLOMe_IST1 488_LAMP 568_R3.lif - Image004-2	288	59.069	0.205	4.38852
										46	1031.44	C2-WT_LLOMe_IST1 488_LAMP 568_R2.lif - Image003-3	301	35.413	0.118	3.43336			46	993.582	C2-WT_LLOMe_IST1 488_LAMP 568_R3.lif - Image004-1	130	40.373	0.311	4.06338
										47	1197.54	C2-WT_LLOMe_IST1 488_LAMP 568_R2.lif - Image003-2	217	33.388	0.154	2.78804			47	905.477	C2-WT_LLOMe_IST1 488_LAMP 568_R3.lif - Image003-5	170	36.266	0.213	4.00518
										48	774.396	C2-WT_LLOMe_IST1 488_LAMP 568_R2.lif - Image003-1	161	26.26	0.163	3.39103			48	627.279	C2-WT_LLOMe_IST1 488_LAMP 568_R3.lif - Image003-4	111	34.126	0.307	5.44032
										49	872.407	C2-WT_LLOMe_IST1 488_LAMP 568_R2.lif - Image002-6	230	39.736	0.173	4.55475			49	1434.31	C2-WT_LLOMe_IST1 488_LAMP 568_R3.lif - Image003-3	423	39.592	0.094	2.76035
										50	982.217	C2-WT_LLOMe_IST1 488_LAMP 568_R2.lif - Image002-5	109	31.349	0.288	3.19166			50	779.992	C2-WT_LLOMe_IST1 488_LAMP 568_R3.lif - Image003-2	213	45.708	0.215	5.86006
										51	818.687	C2-WT_LLOMe_IST1 488_LAMP 568_R2.lif - Image002-4	126	35.528	0.282	4.33963			51	1507.13	C2-WT_LLOMe_IST1 488_LAMP 568_R3.lif - Image003-1	506	43.684	0.086	2.89848
										52	1163.76	C2-WT_LLOMe_IST1 488_LAMP 568_R2.lif - Image002-3	192	35.962	0.187	3.09015			52	762.25	C2-WT_LLOMe_IST1 488_LAMP 568_R3.lif - Image002-6	167	34.198	0.205	4.48645
										53	871.394	C2-WT_LLOMe_IST1 488_LAMP 568_R2.lif - Image002-2	146	36.96	0.253	4.24148			53	1089.29	C2-WT_LLOMe_IST1 488_LAMP 568_R3.lif - Image002-5	316	53.126	0.168	4.8771
										54	1098.85	C2-WT_LLOMe_IST1 488_LAMP 568_R2.lif - Image002-1	219	47.82	0.218	4.35181			54	638.688	C2-WT_LLOMe_IST1 488_LAMP 568_R3.lif - Image002-4	220	30.12	0.137	4.71592
	AVG	2201.49		383.711	76.7322	0.221889	3.59547			55	1016.1	C2-WT_LLOMe_IST1 488_LAMP 568_R2.lif - Image001-6	184	23.772	0.129	2.33954			55	663.314	C2-WT_LLOMe_IST1 488_LAMP 568_R3.lif - Image002-3	131	37.293	0.285	5.62222
	SD	780.691		174.251	25.7525	0.0761124	0.908912			56	1594.18	C2-WT_LLOMe_IST1 488_LAMP 568_R2.lif - Image001-5	212	32.13	0.152	2.01545			56	1193.25	C2-WT_LLOMe_IST1 488_LAMP 568_R3.lif - Image002-2	429	48.673	0.113	4.07904
										57	1075.3	C2-WT_LLOMe_IST1 488_LAMP 568_R2.lif - Image001-4	176	29.397	0.167	2.73385			57	1287.37	C2-WT_LLOMe_IST1 488_LAMP 568_R3.lif - Image002-1	310	80.76	0.261	6.27326
										58	1564.73	C2-WT_LLOMe_IST1 488_LAMP 568_R2.lif - Image001-3	195	25.002	0.128	1.59785			58	1036.79	C2-WT_LLOMe_IST1 488_LAMP 568_R3.lif - Image001-5	265	39.563	0.149	3.81592
										59	850.919	C2-WT_LLOMe_IST1 488_LAMP 568_R2.lif - Image001-2	133	32.55	0.245	3.82528			59	1020.39	C2-WT_LLOMe_IST1 488_LAMP 568_R3.lif - Image001-4	195	27.04	0.139	2.64996
										60	1119.59	C2-WT_LLOMe_IST1 488_LAMP 568_R2.lif - Image001-1	134	40.763	0.304	3.64089			60	1204.19	C2-WT_LLOMe_IST1 488_LAMP 568_R3.lif - Image001-3	162	32.029	0.198	2.65979
										AVG	1092.62		191.767	40.7047	0.238733	3.80581			AVG	1055.33		266.833	44.5279	0.178217	4.27891
										SD	212.397		73.4684	11.0046	0.108918	1.03715			SD	249.969		101.233	13.8116	0.0506316	1.05482

## Sheet: ALG2KO_VEH
	R1_ALG2KO + VEH_2025.01.31									R2_ALG2KO + VEH_2025.02.17									R3_ALG2KO + VEH_2025.02.19
	CELL #	CELL AREA	IMAGE	COUNT	AREA	AVG SIZE	%AREA			CELL #	CELL AREA	IMAGE	COUNT	AREA	AVG SIZE	%AREA			CELL #	CELL AREA	IMAGE	COUNT	AREA	AVG SIZE	%AREA
	1	2397.85	C2-ALG2KO_VEH_IST1 488_LAMP 568.lif - Image010-3	113	5.958	0.053	0.248473			1	1107.8	C2-ALG2KO_VEH_IST1 488_LAMP 568_R2.lif - Image010-6	51	2.791	0.055	0.25194			1	1012.51	C2-ALG2KO_VEH_IST1 488_LAMP 568_R3.lif - Image010-5	62	3.485	0.056	0.344194
	2	1857.02	C2-ALG2KO_VEH_IST1 488_LAMP 568.lif - Image014-2	76	4.859	0.064	0.261655			2	1081.95	C2-ALG2KO_VEH_IST1 488_LAMP 568_R2.lif - Image010-5	27	1.446	0.054	0.133648			2	1152.3	C2-ALG2KO_VEH_IST1 488_LAMP 568_R3.lif - Image010-4	74	4.671	0.063	0.405365
	3	1707.33	C2-ALG2KO_VEH_IST1 488_LAMP 568.lif - Image014-1	60	2.921	0.049	0.171086			3	1026.77	C2-ALG2KO_VEH_IST1 488_LAMP 568_R2.lif - Image010-4	36	2.473	0.069	0.240853			3	982.535	C2-ALG2KO_VEH_IST1 488_LAMP 568_R3.lif - Image010-3	62	5.191	0.084	0.528327
	4	1527.48	C2-ALG2KO_VEH_IST1 488_LAMP 568.lif - Image013-3	81	3.846	0.047	0.251788			4	1318.12	C2-ALG2KO_VEH_IST1 488_LAMP 568_R2.lif - Image010-3	50	3.601	0.072	0.273191			4	1310.52	C2-ALG2KO_VEH_IST1 488_LAMP 568_R3.lif - Image010-2	51	2.502	0.049	0.190917
	5	1615.27	C2-ALG2KO_VEH_IST1 488_LAMP 568.lif - Image013-2	77	4.381	0.057	0.271225			5	2030.11	C2-ALG2KO_VEH_IST1 488_LAMP 568_R2.lif - Image010-2	69	3.658	0.053	0.180187			5	1401.67	C2-ALG2KO_VEH_IST1 488_LAMP 568_R3.lif - Image010-1	106	5.466	0.052	0.389962
	6	2240.19	C2-ALG2KO_VEH_IST1 488_LAMP 568.lif - Image013-1	88	5.495	0.062	0.245292			6	1542.57	C2-ALG2KO_VEH_IST1 488_LAMP 568_R2.lif - Image010-1	68	2.386	0.035	0.154677			6	1353.71	C2-ALG2KO_VEH_IST1 488_LAMP 568_R3.lif - Image009-6	127	7.201	0.057	0.531945
	7	1579.9	C2-ALG2KO_VEH_IST1 488_LAMP 568.lif - Image012-4	78	4.613	0.059	0.291981			7	1313.02	C2-ALG2KO_VEH_IST1 488_LAMP 568_R2.lif - Image009-5	66	3.456	0.052	0.26321			7	1507.25	C2-ALG2KO_VEH_IST1 488_LAMP 568_R3.lif - Image009-5	123	6.203	0.05	0.411545
	8	1526.86	C2-ALG2KO_VEH_IST1 488_LAMP 568.lif - Image012-3	66	3.123	0.047	0.204538			8	1950.49	C2-ALG2KO_VEH_IST1 488_LAMP 568_R2.lif - Image009-4	90	6.146	0.068	0.3151			8	1335.87	C2-ALG2KO_VEH_IST1 488_LAMP 568_R3.lif - Image009-4	66	2.906	0.044	0.217537
	9	1470.17	C2-ALG2KO_VEH_IST1 488_LAMP 568.lif - Image012-2	98	7.187	0.073	0.488854			9	1889.41	C2-ALG2KO_VEH_IST1 488_LAMP 568_R2.lif - Image009-3	109	5.451	0.05	0.288502			9	1483.53	C2-ALG2KO_VEH_IST1 488_LAMP 568_R3.lif - Image009-3	104	5.437	0.052	0.36649
	10	1430.08	C2-ALG2KO_VEH_IST1 488_LAMP 568.lif - Image012-1	89	6.507	0.073	0.455011			10	1284.91	C2-ALG2KO_VEH_IST1 488_LAMP 568_R2.lif - Image009-2	65	3.601	0.055	0.280253			10	1884.19	C2-ALG2KO_VEH_IST1 488_LAMP 568_R3.lif - Image009-2	182	10.397	0.057	0.551801
	11	1632.92	C2-ALG2KO_VEH_IST1 488_LAMP 568.lif - Image011-2	53	4.584	0.086	0.280724			11	1217.47	C2-ALG2KO_VEH_IST1 488_LAMP 568_R2.lif - Image009-1	65	3.181	0.049	0.26128			11	1175.2	C2-ALG2KO_VEH_IST1 488_LAMP 568_R3.lif - Image009-1	146	7.78	0.053	0.662014
	12	1580.72	C2-ALG2KO_VEH_IST1 488_LAMP 568.lif - Image011-1	99	5.061	0.051	0.320171			12	1748.75	C2-ALG2KO_VEH_IST1 488_LAMP 568_R2.lif - Image008-5	77	3.557	0.046	0.203403			12	1551.83	C2-ALG2KO_VEH_IST1 488_LAMP 568_R3.lif - Image008-5	94	5.321	0.057	0.342886
	13	2458.11	C2-ALG2KO_VEH_IST1 488_LAMP 568.lif - Image010-2	118	6.579	0.056	0.267644			13	959.341	C2-ALG2KO_VEH_IST1 488_LAMP 568_R2.lif - Image008-4	44	2.545	0.058	0.265286			13	1189.75	C2-ALG2KO_VEH_IST1 488_LAMP 568_R3.lif - Image008-4	53	2.415	0.046	0.202984
	14	2017.99	C2-ALG2KO_VEH_IST1 488_LAMP 568.lif - Image010-1	70	4.555	0.065	0.225719			14	905.997	C2-ALG2KO_VEH_IST1 488_LAMP 568_R2.lif - Image008-3	52	2.849	0.055	0.31446			14	1982.46	C2-ALG2KO_VEH_IST1 488_LAMP 568_R3.lif - Image008-3	135	6.825	0.051	0.344268
	15	1546.2	C2-ALG2KO_VEH_IST1 488_LAMP 568.lif - Image009-5	77	3.514	0.046	0.227266			15	2700.45	C2-ALG2KO_VEH_IST1 488_LAMP 568_R2.lif - Image008-2	158	7.577	0.048	0.280583			15	2052.09	C2-ALG2KO_VEH_IST1 488_LAMP 568_R3.lif - Image008-2	103	4.483	0.044	0.21846
	16	1423.13	C2-ALG2KO_VEH_IST1 488_LAMP 568.lif - Image009-4	119	6.623	0.056	0.465381			16	1542.11	C2-ALG2KO_VEH_IST1 488_LAMP 568_R2.lif - Image008-1	103	5.003	0.049	0.324425			16	2111.38	C2-ALG2KO_VEH_IST1 488_LAMP 568_R3.lif - Image008-1	112	6.174	0.055	0.292416
	17	1843.92	C2-ALG2KO_VEH_IST1 488_LAMP 568.lif - Image009-3	118	5.712	0.048	0.309774			17	1537.38	C2-ALG2KO_VEH_IST1 488_LAMP 568_R2.lif - Image007-5	84	3.485	0.041	0.226684			17	991.558	C2-ALG2KO_VEH_IST1 488_LAMP 568_R3.lif - Image007-8	55	2.617	0.048	0.263928
	18	1848.69	C2-ALG2KO_VEH_IST1 488_LAMP 568.lif - Image009-2	144	8.416	0.058	0.45524			18	1402.7	C2-ALG2KO_VEH_IST1 488_LAMP 568_R2.lif - Image007-4	45	3.456	0.077	0.246382			18	962.594	C2-ALG2KO_VEH_IST1 488_LAMP 568_R3.lif - Image007-7	60	3.094	0.052	0.321423
	19	1693.96	C2-ALG2KO_VEH_IST1 488_LAMP 568.lif - Image009-1	60	3.355	0.056	0.198057			19	1775.35	C2-ALG2KO_VEH_IST1 488_LAMP 568_R2.lif - Image007-3	70	3.094	0.044	0.174275			19	1145.04	C2-ALG2KO_VEH_IST1 488_LAMP 568_R3.lif - Image007-6	57	3.167	0.056	0.276585
	20	1753	C2-ALG2KO_VEH_IST1 488_LAMP 568.lif - Image008-4	93	7.114	0.076	0.405819			20	1170.33	C2-ALG2KO_VEH_IST1 488_LAMP 568_R2.lif - Image007-2	70	5.726	0.082	0.489265			20	1693.93	C2-ALG2KO_VEH_IST1 488_LAMP 568_R3.lif - Image007-5	65	3.413	0.053	0.201484
	21	1125.82	C2-ALG2KO_VEH_IST1 488_LAMP 568.lif - Image008-3	48	2.82	0.059	0.250484			21	1989.93	C2-ALG2KO_VEH_IST1 488_LAMP 568_R2.lif - Image007-1	69	3.789	0.055	0.190409			21	1447.33	C2-ALG2KO_VEH_IST1 488_LAMP 568_R3.lif - Image007-4	67	3.543	0.053	0.244796
	22	1348.61	C2-ALG2KO_VEH_IST1 488_LAMP 568.lif - Image008-2	97	5.871	0.061	0.435338			22	2295.38	C2-ALG2KO_VEH_IST1 488_LAMP 568_R2.lif - Image006-6	82	3.846	0.047	0.167554			22	1409.12	C2-ALG2KO_VEH_IST1 488_LAMP 568_R3.lif - Image007-3	81	5.018	0.062	0.356108
	23	1279.53	C2-ALG2KO_VEH_IST1 488_LAMP 568.lif - Image008-1	107	5.813	0.054	0.454307			23	969.521	C2-ALG2KO_VEH_IST1 488_LAMP 568_R2.lif - Image006-5	72	4.136	0.057	0.426602			23	1085.98	C2-ALG2KO_VEH_IST1 488_LAMP 568_R3.lif - Image007-2	82	3.803	0.046	0.35019
	24	1599.94	C2-ALG2KO_VEH_IST1 488_LAMP 568.lif - Image007-3	40	1.995	0.05	0.124692			24	1169.65	C2-ALG2KO_VEH_IST1 488_LAMP 568_R2.lif - Image006-4	58	3.601	0.062	0.30787			24	1026.67	C2-ALG2KO_VEH_IST1 488_LAMP 568_R3.lif - Image007-1	48	2.241	0.047	0.218279
	25	2446.84	C2-ALG2KO_VEH_IST1 488_LAMP 568.lif - Image007-2	108	4.757	0.044	0.194414			25	1510.65	C2-ALG2KO_VEH_IST1 488_LAMP 568_R2.lif - Image006-3	62	4.902	0.079	0.324497			25	940.412	C2-ALG2KO_VEH_IST1 488_LAMP 568_R3.lif - Image006-6	48	2.502	0.052	0.266054
	26	2047.71	C2-ALG2KO_VEH_IST1 488_LAMP 568.lif - Image007-1	158	9.399	0.059	0.459001			26	1116.96	C2-ALG2KO_VEH_IST1 488_LAMP 568_R2.lif - Image006-2	67	4.352	0.065	0.38963			26	1582.8	C2-ALG2KO_VEH_IST1 488_LAMP 568_R3.lif - Image006-5	108	5.018	0.046	0.317033
	27	2547.22	C2-ALG2KO_VEH_IST1 488_LAMP 568.lif - Image006-3	72	4.352	0.06	0.170853			27	1460.14	C2-ALG2KO_VEH_IST1 488_LAMP 568_R2.lif - Image006-1	100	5.712	0.057	0.391196			27	1391.87	C2-ALG2KO_VEH_IST1 488_LAMP 568_R3.lif - Image006-4	74	3.528	0.048	0.253472
	28	1895.78	C2-ALG2KO_VEH_IST1 488_LAMP 568.lif - Image006-2	114	5.741	0.05	0.302831			28	1710.67	C2-ALG2KO_VEH_IST1 488_LAMP 568_R2.lif - Image005-6	62	3.181	0.051	0.18595			28	1486.47	C2-ALG2KO_VEH_IST1 488_LAMP 568_R3.lif - Image006-3	104	4.179	0.04	0.281136
	29	1263.68	C2-ALG2KO_VEH_IST1 488_LAMP 568.lif - Image006-1	76	4.526	0.06	0.35816			29	1990.14	C2-ALG2KO_VEH_IST1 488_LAMP 568_R2.lif - Image005-5	123	6.015	0.049	0.30224			29	1307.55	C2-ALG2KO_VEH_IST1 488_LAMP 568_R3.lif - Image006-2	136	6.796	0.05	0.519749
	30	1993.8	C2-ALG2KO_VEH_IST1 488_LAMP 568.lif - Image005-5	109	5.35	0.049	0.268332			30	1020.09	C2-ALG2KO_VEH_IST1 488_LAMP 568_R2.lif - Image005-4	55	4.468	0.081	0.438001			30	922.207	C2-ALG2KO_VEH_IST1 488_LAMP 568_R3.lif - Image006-1	74	3.904	0.053	0.423332
	31	1650.66	C2-ALG2KO_VEH_IST1 488_LAMP 568.lif - Image005-4	81	5.856	0.072	0.354766			31	1234.62	C2-ALG2KO_VEH_IST1 488_LAMP 568_R2.lif - Image005-3	133	7.736	0.058	0.626591			31	1025.6	C2-ALG2KO_VEH_IST1 488_LAMP 568_R3.lif - Image005-7	75	2.805	0.037	0.273499
	32	1531.01	C2-ALG2KO_VEH_IST1 488_LAMP 568.lif - Image005-3	79	4.772	0.06	0.31169			32	1517.54	C2-ALG2KO_VEH_IST1 488_LAMP 568_R2.lif - Image005-2	88	4.02	0.046	0.264902			32	907.675	C2-ALG2KO_VEH_IST1 488_LAMP 568_R3.lif - Image005-6	68	4.02	0.059	0.44289
	33	1915.62	C2-ALG2KO_VEH_IST1 488_LAMP 568.lif - Image005-2	120	8.315	0.069	0.434064			33	1539.26	C2-ALG2KO_VEH_IST1 488_LAMP 568_R2.lif - Image005-1	109	5.408	0.05	0.351337			33	1205.68	C2-ALG2KO_VEH_IST1 488_LAMP 568_R3.lif - Image005-5	70	3.673	0.052	0.304641
	34	1379.43	C2-ALG2KO_VEH_IST1 488_LAMP 568.lif - Image005-1	88	5.061	0.058	0.366889			34	1300.9	C2-ALG2KO_VEH_IST1 488_LAMP 568_R2.lif - Image004-7	107	7.447	0.07	0.572449			34	1549.96	C2-ALG2KO_VEH_IST1 488_LAMP 568_R3.lif - Image005-4	81	4.396	0.054	0.28362
	35	1334.17	C2-ALG2KO_VEH_IST1 488_LAMP 568.lif - Image004-5	88	5.611	0.064	0.42056			35	1219.97	C2-ALG2KO_VEH_IST1 488_LAMP 568_R2.lif - Image004-6	38	1.46	0.038	0.119675			35	782.176	C2-ALG2KO_VEH_IST1 488_LAMP 568_R3.lif - Image005-3	57	3.21	0.056	0.410394
	36	1465.34	C2-ALG2KO_VEH_IST1 488_LAMP 568.lif - Image004-4	101	5.611	0.056	0.382914			36	1217.64	C2-ALG2KO_VEH_IST1 488_LAMP 568_R2.lif - Image004-5	63	2.863	0.045	0.235127			36	977.965	C2-ALG2KO_VEH_IST1 488_LAMP 568_R3.lif - Image005-2	60	3.687	0.061	0.377007
	37	1569.25	C2-ALG2KO_VEH_IST1 488_LAMP 568.lif - Image004-3	80	4.208	0.053	0.268153			37	1283.62	C2-ALG2KO_VEH_IST1 488_LAMP 568_R2.lif - Image004-4	57	4.859	0.085	0.378538			37	1158.69	C2-ALG2KO_VEH_IST1 488_LAMP 568_R3.lif - Image005-1	96	4.136	0.043	0.356955
	38	1229.05	C2-ALG2KO_VEH_IST1 488_LAMP 568.lif - Image004-2	79	3.962	0.05	0.322363			38	1009.68	C2-ALG2KO_VEH_IST1 488_LAMP 568_R2.lif - Image004-3	25	2.993	0.12	0.296432			38	1643.56	C2-ALG2KO_VEH_IST1 488_LAMP 568_R3.lif - Image004-8	65	3.731	0.057	0.227007
	39	1513.08	C2-ALG2KO_VEH_IST1 488_LAMP 568.lif - Image004-1	80	5.553	0.069	0.367001			39	1575.93	C2-ALG2KO_VEH_IST1 488_LAMP 568_R2.lif - Image004-2	97	5.625	0.058	0.356931			39	1304.29	C2-ALG2KO_VEH_IST1 488_LAMP 568_R3.lif - Image004-7	127	6.926	0.055	0.531019
	40	1229.47	C2-ALG2KO_VEH_IST1 488_LAMP 568.lif - Image003-6	69	3.933	0.057	0.319894			40	1694.03	C2-ALG2KO_VEH_IST1 488_LAMP 568_R2.lif - Image004-1	65	2.921	0.045	0.172429			40	1072.49	C2-ALG2KO_VEH_IST1 488_LAMP 568_R3.lif - Image004-6	87	4.844	0.056	0.451659
	41	1348.22	C2-ALG2KO_VEH_IST1 488_LAMP 568.lif - Image003-5	95	5.423	0.057	0.402235			41	1097	C2-ALG2KO_VEH_IST1 488_LAMP 568_R2.lif - Image003-5	43	2.14	0.05	0.195077			41	1769.16	C2-ALG2KO_VEH_IST1 488_LAMP 568_R3.lif - Image004-5	116	5.625	0.048	0.317947
	42	1256.34	C2-ALG2KO_VEH_IST1 488_LAMP 568.lif - Image003-4	64	3.774	0.059	0.300397			42	1947.86	C2-ALG2KO_VEH_IST1 488_LAMP 568_R2.lif - Image003-4	126	6.247	0.05	0.320711			42	1386	C2-ALG2KO_VEH_IST1 488_LAMP 568_R3.lif - Image004-4	79	3.687	0.047	0.266017
	43	1450.58	C2-ALG2KO_VEH_IST1 488_LAMP 568.lif - Image003-3	64	4.02	0.063	0.277131			43	2019.54	C2-ALG2KO_VEH_IST1 488_LAMP 568_R2.lif - Image003-3	95	4.237	0.045	0.2098			43	1167.36	C2-ALG2KO_VEH_IST1 488_LAMP 568_R3.lif - Image004-3	56	2.473	0.044	0.211845
	44	1503.69	C2-ALG2KO_VEH_IST1 488_LAMP 568.lif - Image003-2	81	5.278	0.065	0.351003			44	1887.29	C2-ALG2KO_VEH_IST1 488_LAMP 568_R2.lif - Image003-2	75	3.109	0.041	0.164734			44	1128.22	C2-ALG2KO_VEH_IST1 488_LAMP 568_R3.lif - Image004-2	62	3.514	0.057	0.311464
	45	1698.99	C2-ALG2KO_VEH_IST1 488_LAMP 568.lif - Image003-1	94	6.695	0.071	0.394058			45	1320.73	C2-ALG2KO_VEH_IST1 488_LAMP 568_R2.lif - Image003-1	48	2.675	0.056	0.20254			45	1094.93	C2-ALG2KO_VEH_IST1 488_LAMP 568_R3.lif - Image004-1	40	2.082	0.052	0.190149
	46	2135.9	C2-ALG2KO_VEH_IST1 488_LAMP 568.lif - Image002-5	49	2.068	0.042	0.096821			46	1147.45	C2-ALG2KO_VEH_IST1 488_LAMP 568_R2.lif - Image002-7	68	2.69	0.04	0.234432			46	1293.5	C2-ALG2KO_VEH_IST1 488_LAMP 568_R3.lif - Image003-6	77	7.085	0.092	0.547739
	47	1721.23	C2-ALG2KO_VEH_IST1 488_LAMP 568.lif - Image002-4	142	9.457	0.067	0.549433			47	1253.04	C2-ALG2KO_VEH_IST1 488_LAMP 568_R2.lif - Image002-6	53	3.051	0.058	0.243488			47	1319.74	C2-ALG2KO_VEH_IST1 488_LAMP 568_R3.lif - Image003-5	65	2.863	0.044	0.216936
	48	2112.76	C2-ALG2KO_VEH_IST1 488_LAMP 568.lif - Image002-3	94	4.757	0.051	0.225155			48	911.666	C2-ALG2KO_VEH_IST1 488_LAMP 568_R2.lif - Image002-5	42	2.502	0.06	0.274443			48	1256.42	C2-ALG2KO_VEH_IST1 488_LAMP 568_R3.lif - Image003-4	74	3.08	0.042	0.24514
	49	1654.84	C2-ALG2KO_VEH_IST1 488_LAMP 568.lif - Image002-2	70	3.485	0.05	0.210594			49	1076.54	C2-ALG2KO_VEH_IST1 488_LAMP 568_R2.lif - Image002-4	50	2.545	0.051	0.236406			49	1112.79	C2-ALG2KO_VEH_IST1 488_LAMP 568_R3.lif - Image003-3	49	3.181	0.065	0.285858
	50	2196.32	C2-ALG2KO_VEH_IST1 488_LAMP 568.lif - Image002-1	78	3.514	0.045	0.159995			50	943.478	C2-ALG2KO_VEH_IST1 488_LAMP 568_R2.lif - Image002-3	49	2.169	0.044	0.229894			50	1876.65	C2-ALG2KO_VEH_IST1 488_LAMP 568_R3.lif - Image003-2	47	2.935	0.062	0.156396
										51	753.01	C2-ALG2KO_VEH_IST1 488_LAMP 568_R2.lif - Image002-2	47	2.675	0.057	0.355241			51	1415.9	C2-ALG2KO_VEH_IST1 488_LAMP 568_R3.lif - Image003-1	58	4.193	0.072	0.296136
										52	1666.05	C2-ALG2KO_VEH_IST1 488_LAMP 568_R2.lif - Image002-1	105	5.495	0.052	0.329822			52	1206.84	C2-ALG2KO_VEH_IST1 488_LAMP 568_R3.lif - Image002-8	82	4.439	0.054	0.36782
										53	1930.34	C2-ALG2KO_VEH_IST1 488_LAMP 568_R2.lif - Image001-5	100	5.003	0.05	0.259178			53	1139.4	C2-ALG2KO_VEH_IST1 488_LAMP 568_R3.lif - Image002-7	65	3.167	0.049	0.277954
										54	2069.59	C2-ALG2KO_VEH_IST1 488_LAMP 568_R2.lif - Image001-4	32	1.735	0.054	0.0838332			54	1005.67	C2-ALG2KO_VEH_IST1 488_LAMP 568_R3.lif - Image002-6	27	1.634	0.061	0.162479
	AVG	1691.91		88.04	5.1276	0.05812	0.311585			55	1011.08	C2-ALG2KO_VEH_IST1 488_LAMP 568_R2.lif - Image001-3	65	3.442	0.053	0.340428			55	1272.79	C2-ALG2KO_VEH_IST1 488_LAMP 568_R3.lif - Image002-5	50	2.574	0.051	0.202233
	SD	352.662		24.8029	1.65623	0.00924638	0.10303			56	1909.14	C2-ALG2KO_VEH_IST1 488_LAMP 568_R2.lif - Image001-2	79	3.687	0.047	0.193124			56	1183.56	C2-ALG2KO_VEH_IST1 488_LAMP 568_R3.lif - Image002-4	75	3.875	0.052	0.327402
										57	1163.76	C2-ALG2KO_VEH_IST1 488_LAMP 568_R2.lif - Image001-1	38	1.952	0.051	0.167732			57	968.798	C2-ALG2KO_VEH_IST1 488_LAMP 568_R3.lif - Image002-3	73	4.685	0.064	0.483589
																			58	1721.81	C2-ALG2KO_VEH_IST1 488_LAMP 568_R3.lif - Image002-2	123	6.753	0.055	0.392204
																			59	1047.73	C2-ALG2KO_VEH_IST1 488_LAMP 568_R3.lif - Image002-1	33	1.967	0.06	0.187738
																			60	1267.5	C2-ALG2KO_VEH_IST1 488_LAMP 568_R3.lif - Image001-6	111	5.553	0.05	0.438107
										AVG	1446.3		70.9825	3.86263	0.0559474	0.275559
										SD	412.795		28.0685	1.51258	0.0141022	0.103511
																			AVG	1302.39		80.1167	4.26788	0.0537833	0.330642
																			SD	302.695		30.6517	1.69692	0.00921879	0.113629

## Sheet: ALG2KO_LLOMe
	R1_ALG2KO + LLOMe_2025.01.31									R2_ALG2KO + LLOMe_2025.02.17									R3_ALG2KO + LLOMe_2025.02.19
	CELL #	CELL AREA	IMAGE	COUNT	AREA	AVG SIZE	%AREA			CELL #	CELL AREA	IMAGE	COUNT	AREA	AVG SIZE	%AREA			CELL #	CELL AREA	IMAGE	COUNT	AREA	AVG SIZE	%AREA
	1	1904.94	C2-ALG2KO_LLOMe_IST1 488_LAMP 568.lif - Image013-3	415	75.062	0.181	3.94038			1	864.584	C2-ALG2KO_LLOMe_IST1 488_LAMP 568_R2.lif - Image010-6	232	36.57	0.158	4.22978			1	1248.15	C2-ALG2KO_LLOMe_IST1 488_LAMP 568_R3.lif - Image012-4	376	60.978	0.162	4.88546
	2	2157	C2-ALG2KO_LLOMe_IST1 488_LAMP 568.lif - Image013-2	473	98.141	0.207	4.54989			2	901.37	C2-ALG2KO_LLOMe_IST1 488_LAMP 568_R2.lif - Image010-5	374	54.616	0.146	6.05922			2	1279.85	C2-ALG2KO_LLOMe_IST1 488_LAMP 568_R3.lif - Image012-3	509	75.568	0.148	5.90445
	3	2142.71	C2-ALG2KO_LLOMe_IST1 488_LAMP 568.lif - Image013-1	432	91.923	0.213	4.29003			3	1074.18	C2-ALG2KO_LLOMe_IST1 488_LAMP 568_R2.lif - Image010-4	345	59.431	0.172	5.53267			3	1152.22	C2-ALG2KO_LLOMe_IST1 488_LAMP 568_R3.lif - Image012-2	465	95.957	0.206	8.32798
	4	1403.8	C2-ALG2KO_LLOMe_IST1 488_LAMP 568.lif - Image012-6	375	97.533	0.26	6.94778			4	833.437	C2-ALG2KO_LLOMe_IST1 488_LAMP 568_R2.lif - Image010-3	145	50.509	0.348	6.06033			4	1546.97	C2-ALG2KO_LLOMe_IST1 488_LAMP 568_R3.lif - Image012-1	482	93.832	0.195	6.06553
	5	1891.57	C2-ALG2KO_LLOMe_IST1 488_LAMP 568.lif - Image012-5	445	112.514	0.253	5.94818			5	953.181	C2-ALG2KO_LLOMe_IST1 488_LAMP 568_R2.lif - Image010-2	178	38.782	0.218	4.06869			5	1480.77	C2-ALG2KO_LLOMe_IST1 488_LAMP 568_R3.lif - Image011-5	417	63.06	0.151	4.25859
	6	1482.54	C2-ALG2KO_LLOMe_IST1 488_LAMP 568.lif - Image012-4	181	67.297	0.372	4.53932			6	855.835	C2-ALG2KO_LLOMe_IST1 488_LAMP 568_R2.lif - Image010-1	192	58.853	0.307	6.87668			6	1370.21	C2-ALG2KO_LLOMe_IST1 488_LAMP 568_R3.lif - Image011-4	451	69.568	0.154	5.07718
	7	1813.24	C2-ALG2KO_LLOMe_IST1 488_LAMP 568.lif - Image012-3	218	71.823	0.329	3.96104			7	1015.48	C2-ALG2KO_LLOMe_IST1 488_LAMP 568_R2.lif - Image009-5	204	46.822	0.23	4.61085			7	1166.91	C2-ALG2KO_LLOMe_IST1 488_LAMP 568_R3.lif - Image011-3	335	71.361	0.213	6.11536
	8	1700.54	C2-ALG2KO_LLOMe_IST1 488_LAMP 568.lif - Image012-2	404	62.019	0.154	3.64703			8	1901.66	C2-ALG2KO_LLOMe_IST1 488_LAMP 568_R2.lif - Image009-4	561	48.615	0.087	2.55645			8	823.199	C2-ALG2KO_LLOMe_IST1 488_LAMP 568_R3.lif - Image011-2	201	39.013	0.194	4.73919
	9	1919.33	C2-ALG2KO_LLOMe_IST1 488_LAMP 568.lif - Image012-1	326	85.127	0.261	4.43524			9	1075.99	C2-ALG2KO_LLOMe_IST1 488_LAMP 568_R2.lif - Image009-3	352	45.752	0.13	4.25208			9	1602.54	C2-ALG2KO_LLOMe_IST1 488_LAMP 568_R3.lif - Image011-1	331	84.433	0.255	5.2687
	10	1570.25	C2-ALG2KO_LLOMe_IST1 488_LAMP 568.lif - Image011-4	416	77.578	0.186	4.94048			10	2003.58	C2-ALG2KO_LLOMe_IST1 488_LAMP 568_R2.lif - Image009-2	526	69.119	0.131	3.44978			10	1350.49	C2-ALG2KO_LLOMe_IST1 488_LAMP 568_R3.lif - Image010-5	415	85.951	0.207	6.36445
	11	1379.78	C2-ALG2KO_LLOMe_IST1 488_LAMP 568.lif - Image011-3	160	46.865	0.293	3.39655			11	1350.21	C2-ALG2KO_LLOMe_IST1 488_LAMP 568_R2.lif - Image009-1	411	48.817	0.119	3.61551			11	1266.57	C2-ALG2KO_LLOMe_IST1 488_LAMP 568_R3.lif - Image010-4	413	89.841	0.218	7.09323
	12	1611.36	C2-ALG2KO_LLOMe_IST1 488_LAMP 568.lif - Image011-2	229	52.693	0.23	3.27009			12	1479.76	C2-ALG2KO_LLOMe_IST1 488_LAMP 568_R2.lif - Image008-6	479	67.919	0.142	4.58987			12	1206.39	C2-ALG2KO_LLOMe_IST1 488_LAMP 568_R3.lif - Image010-3	268	76.19	0.284	6.31553
	13	1300.27	C2-ALG2KO_LLOMe_IST1 488_LAMP 568.lif - Image011-1	339	76.769	0.226	5.9041			13	1306.66	C2-ALG2KO_LLOMe_IST1 488_LAMP 568_R2.lif - Image008-5	346	49.381	0.143	3.77918			13	883.194	C2-ALG2KO_LLOMe_IST1 488_LAMP 568_R3.lif - Image010-2	320	73.472	0.23	8.3189
	14	1247.89	C2-ALG2KO_LLOMe_IST1 488_LAMP 568.lif - Image010-1	508	58.781	0.116	4.71044			14	1457.26	C2-ALG2KO_LLOMe_IST1 488_LAMP 568_R2.lif - Image008-4	383	63.017	0.165	4.32435			14	1361.38	C2-ALG2KO_LLOMe_IST1 488_LAMP 568_R3.lif - Image010-1	303	91.937	0.303	6.75325
	15	1536.33	C2-ALG2KO_LLOMe_IST1 488_LAMP 568.lif - Image009-3	267	94.251	0.353	6.13482			15	1042.59	C2-ALG2KO_LLOMe_IST1 488_LAMP 568_R2.lif - Image008-3	336	48.716	0.145	4.6726			15	1370.63	C2-ALG2KO_LLOMe_IST1 488_LAMP 568_R3.lif - Image009-6	173	106.802	0.617	7.79219
	16	1098.51	C2-ALG2KO_LLOMe_IST1 488_LAMP 568.lif - Image009-2	170	63.74	0.375	5.80243			16	1301.45	C2-ALG2KO_LLOMe_IST1 488_LAMP 568_R2.lif - Image008-2	383	68.179	0.178	5.23869			16	1785.95	C2-ALG2KO_LLOMe_IST1 488_LAMP 568_R3.lif - Image009-5	390	99.312	0.255	5.56073
	17	1580.68	C2-ALG2KO_LLOMe_IST1 488_LAMP 568.lif - Image009-1	343	130.806	0.381	8.27531			17	1360.06	C2-ALG2KO_LLOMe_IST1 488_LAMP 568_R2.lif - Image008-1	248	52.158	0.21	3.83498			17	1195.76	C2-ALG2KO_LLOMe_IST1 488_LAMP 568_R3.lif - Image009-4	244	96.839	0.397	8.09851
	18	1406.62	C2-ALG2KO_LLOMe_IST1 488_LAMP 568.lif - Image008-5	528	107.482	0.204	7.64115			18	1405.36	C2-ALG2KO_LLOMe_IST1 488_LAMP 568_R2.lif - Image007-6	272	57.045	0.21	4.0591			18	1195.7	C2-ALG2KO_LLOMe_IST1 488_LAMP 568_R3.lif - Image009-3	314	69.192	0.22	5.78671
	19	1599.03	C2-ALG2KO_LLOMe_IST1 488_LAMP 568.lif - Image008-4	662	107.598	0.163	6.72897			19	1479.4	C2-ALG2KO_LLOMe_IST1 488_LAMP 568_R2.lif - Image007-5	457	65.721	0.144	4.44242			19	803.056	C2-ALG2KO_LLOMe_IST1 488_LAMP 568_R3.lif - Image009-2	224	60.082	0.268	7.48167
	20	1183.4	C2-ALG2KO_LLOMe_IST1 488_LAMP 568.lif - Image008-3	269	46.07	0.171	3.89302			20	1398.28	C2-ALG2KO_LLOMe_IST1 488_LAMP 568_R2.lif - Image007-4	440	65.75	0.149	4.70222			20	1302.84	C2-ALG2KO_LLOMe_IST1 488_LAMP 568_R3.lif - Image009-1	312	71.303	0.229	5.47289
	21	1455.84	C2-ALG2KO_LLOMe_IST1 488_LAMP 568.lif - Image008-2	285	77.145	0.271	5.29899			21	1709.6	C2-ALG2KO_LLOMe_IST1 488_LAMP 568_R2.lif - Image007-3	430	68.946	0.16	4.03287			21	1498.5	C2-ALG2KO_LLOMe_IST1 488_LAMP 568_R3.lif - Image008-6	397	96.275	0.243	6.42476
	22	1349.16	C2-ALG2KO_LLOMe_IST1 488_LAMP 568.lif - Image008-1	240	65.244	0.272	4.83591			22	978.197	C2-ALG2KO_LLOMe_IST1 488_LAMP 568_R2.lif - Image007-2	138	44.638	0.323	4.56329			22	614.496	C2-ALG2KO_LLOMe_IST1 488_LAMP 568_R3.lif - Image008-5	167	37.596	0.225	6.11818
	23	1477.91	C2-ALG2KO_LLOMe_IST1 488_LAMP 568.lif - Image007-3	408	81.396	0.199	5.50751			23	1841.68	C2-ALG2KO_LLOMe_IST1 488_LAMP 568_R2.lif - Image007-1	492	90.809	0.185	4.93077			23	1735.18	C2-ALG2KO_LLOMe_IST1 488_LAMP 568_R3.lif - Image008-4	343	73.992	0.216	4.26422
	24	1374.2	C2-ALG2KO_LLOMe_IST1 488_LAMP 568.lif - Image007-2	368	67.558	0.184	4.91617			24	1309.85	C2-ALG2KO_LLOMe_IST1 488_LAMP 568_R2.lif - Image006-6	302	39.809	0.132	3.0392			24	1554.24	C2-ALG2KO_LLOMe_IST1 488_LAMP 568_R3.lif - Image008-3	423	70.84	0.167	4.55784
	25	2122.68	C2-ALG2KO_LLOMe_IST1 488_LAMP 568.lif - Image007-1	661	134.624	0.204	6.34216			25	897.495	C2-ALG2KO_LLOMe_IST1 488_LAMP 568_R2.lif - Image006-5	122	31.263	0.256	3.48336			25	1844.47	C2-ALG2KO_LLOMe_IST1 488_LAMP 568_R3.lif - Image008-2	473	139.482	0.295	7.56216
	26	1030.72	C2-ALG2KO_LLOMe_IST1 488_LAMP 568.lif - Image006-3	313	45	0.144	4.3659			26	1253.63	C2-ALG2KO_LLOMe_IST1 488_LAMP 568_R2.lif - Image006-4	200	72.387	0.362	5.77418			26	1099.86	C2-ALG2KO_LLOMe_IST1 488_LAMP 568_R3.lif - Image008-1	386	67.558	0.175	6.1424
	27	2091.52	C2-ALG2KO_LLOMe_IST1 488_LAMP 568.lif - Image006-2	718	125.803	0.175	6.0149			27	1442.28	C2-ALG2KO_LLOMe_IST1 488_LAMP 568_R2.lif - Image006-3	307	45.144	0.147	3.13005			27	1605.38	C2-ALG2KO_LLOMe_IST1 488_LAMP 568_R3.lif - Image007-5	461	78.952	0.171	4.91798
	28	1786.39	C2-ALG2KO_LLOMe_IST1 488_LAMP 568.lif - Image006-1	631	88.568	0.14	4.95794			28	1177.15	C2-ALG2KO_LLOMe_IST1 488_LAMP 568_R2.lif - Image006-2	228	40.821	0.179	3.46777			28	1153.99	C2-ALG2KO_LLOMe_IST1 488_LAMP 568_R3.lif - Image007-4	283	80.572	0.285	6.98205
	29	1409.15	C2-ALG2KO_LLOMe_IST1 488_LAMP 568.lif - Image005-4	282	44.956	0.159	3.19029			29	1304.89	C2-ALG2KO_LLOMe_IST1 488_LAMP 568_R2.lif - Image006-1	323	48.167	0.149	3.69126			29	1346.49	C2-ALG2KO_LLOMe_IST1 488_LAMP 568_R3.lif - Image007-3	366	62.381	0.17	4.63284
	30	2312.08	C2-ALG2KO_LLOMe_IST1 488_LAMP 568.lif - Image005-3	722	96.897	0.134	4.1909			30	1323.97	C2-ALG2KO_LLOMe_IST1 488_LAMP 568_R2.lif - Image005-6	390	80.601	0.207	6.08784			30	1247.1	C2-ALG2KO_LLOMe_IST1 488_LAMP 568_R3.lif - Image007-2	452	103.708	0.229	8.31595
	31	1736.51	C2-ALG2KO_LLOMe_IST1 488_LAMP 568.lif - Image005-2	229	51.536	0.225	2.96779			31	647.162	C2-ALG2KO_LLOMe_IST1 488_LAMP 568_R2.lif - Image005-5	161	28.674	0.178	4.43073			31	977.474	C2-ALG2KO_LLOMe_IST1 488_LAMP 568_R3.lif - Image007-1	306	82.263	0.269	8.41588
	32	1274.61	C2-ALG2KO_LLOMe_IST1 488_LAMP 568.lif - Image005-1	237	48.036	0.203	3.76867			32	1356.7	C2-ALG2KO_LLOMe_IST1 488_LAMP 568_R2.lif - Image005-4	308	41.92	0.136	3.08984			32	1010.64	C2-ALG2KO_LLOMe_IST1 488_LAMP 568_R3.lif - Image006-6	191	79.776	0.418	7.89357
	33	1968.38	C2-ALG2KO_LLOMe_IST1 488_LAMP 568.lif - Image004-4	484	74.368	0.154	3.77813			33	1561.89	C2-ALG2KO_LLOMe_IST1 488_LAMP 568_R2.lif - Image005-3	317	73.573	0.232	4.7105			33	1204.05	C2-ALG2KO_LLOMe_IST1 488_LAMP 568_R3.lif - Image006-5	362	86.283	0.238	7.16607
	34	2882.51	C2-ALG2KO_LLOMe_IST1 488_LAMP 568.lif - Image004-3	636	95.292	0.15	3.30587			34	1311.34	C2-ALG2KO_LLOMe_IST1 488_LAMP 568_R2.lif - Image005-2	265	53.806	0.203	4.10312			34	1062.38	C2-ALG2KO_LLOMe_IST1 488_LAMP 568_R3.lif - Image006-4	322	91.229	0.283	8.5872
	35	1498.18	C2-ALG2KO_LLOMe_IST1 488_LAMP 568.lif - Image004-2	475	64.521	0.136	4.30662			35	1019.65	C2-ALG2KO_LLOMe_IST1 488_LAMP 568_R2.lif - Image005-1	218	48.658	0.223	4.77201			35	970.62	C2-ALG2KO_LLOMe_IST1 488_LAMP 568_R3.lif - Image006-3	322	82.972	0.258	8.54835
	36	1354.35	C2-ALG2KO_LLOMe_IST1 488_LAMP 568.lif - Image004-1	305	66.372	0.218	4.90066			36	1236.67	C2-ALG2KO_LLOMe_IST1 488_LAMP 568_R2.lif - Image004-8	246	25.349	0.103	2.04978			36	1470.45	C2-ALG2KO_LLOMe_IST1 488_LAMP 568_R3.lif - Image006-2	439	96.854	0.221	6.5867
	37	1529.15	C2-ALG2KO_LLOMe_IST1 488_LAMP 568.lif - Image003	291	48.584	0.167	3.1772			37	1605.26	C2-ALG2KO_LLOMe_IST1 488_LAMP 568_R2.lif - Image004-7	444	66.502	0.15	4.14276			37	1213.38	C2-ALG2KO_LLOMe_IST1 488_LAMP 568_R3.lif - Image006-1	229	70.883	0.31	5.8418
	38	1879.52	C2-ALG2KO_LLOMe_IST1 488_LAMP 568.lif - Image002-4	473	85.604	0.181	4.55456			38	1364.35	C2-ALG2KO_LLOMe_IST1 488_LAMP 568_R2.lif - Image004-6	356	55.802	0.157	4.08999			38	1474.89	C2-ALG2KO_LLOMe_IST1 488_LAMP 568_R3.lif - Image005-5	357	68.064	0.191	4.61486
	39	1338.35	C2-ALG2KO_LLOMe_IST1 488_LAMP 568.lif - Image002-3	325	64.347	0.198	4.80792			39	1114.9	C2-ALG2KO_LLOMe_IST1 488_LAMP 568_R2.lif - Image004-5	260	35.109	0.135	3.14907			39	1311.26	C2-ALG2KO_LLOMe_IST1 488_LAMP 568_R3.lif - Image005-4	355	78.677	0.222	6.00013
	40	1318.02	C2-ALG2KO_LLOMe_IST1 488_LAMP 568.lif - Image002-2	369	65.678	0.178	4.98307			40	1283.19	C2-ALG2KO_LLOMe_IST1 488_LAMP 568_R2.lif - Image004-4	283	33.547	0.119	2.61435			40	1697.21	C2-ALG2KO_LLOMe_IST1 488_LAMP 568_R3.lif - Image005-3	571	71.896	0.126	4.23613
	41	1953.4	C2-ALG2KO_LLOMe_IST1 488_LAMP 568.lif - Image002-1	317	72.922	0.23	3.73308			41	1315.43	C2-ALG2KO_LLOMe_IST1 488_LAMP 568_R2.lif - Image004-3	319	38.984	0.122	2.96358			41	1347.13	C2-ALG2KO_LLOMe_IST1 488_LAMP 568_R3.lif - Image005-2	432	85.358	0.198	6.33628
	42	1507.49	C2-ALG2KO_LLOMe_IST1 488_LAMP 568.lif - Image001-3	270	81.656	0.302	5.41667			42	642.708	C2-ALG2KO_LLOMe_IST1 488_LAMP 568_R2.lif - Image004-2	126	23.266	0.185	3.62			42	1233.07	C2-ALG2KO_LLOMe_IST1 488_LAMP 568_R3.lif - Image005-1	529	102.508	0.194	8.31323
	43	1818.24	C2-ALG2KO_LLOMe_IST1 488_LAMP 568.lif - Image001-2	677	119.166	0.176	6.55391			43	1092.91	C2-ALG2KO_LLOMe_IST1 488_LAMP 568_R2.lif - Image004-1	281	44.566	0.159	4.07774			43	1234.65	C2-ALG2KO_LLOMe_IST1 488_LAMP 568_R3.lif - Image004-4	435	58.115	0.134	4.70701
	44	2603.14	C2-ALG2KO_LLOMe_IST1 488_LAMP 568.lif - Image001-1	703	105.313	0.15	4.04562			44	1504.1	C2-ALG2KO_LLOMe_IST1 488_LAMP 568_R2.lif - Image003-5	371	47.154	0.127	3.13504			44	1174.67	C2-ALG2KO_LLOMe_IST1 488_LAMP 568_R3.lif - Image004-3	417	89.609	0.215	7.62847
	45	994.739	C2-ALG2KO_LLOMe_IST1 488_LAMP 568.lif - Image001-1	281	63.552	0.226	6.38881			45	1899.49	C2-ALG2KO_LLOMe_IST1 488_LAMP 568_R2.lif - Image003-4	340	82.495	0.243	4.343			45	1471.5	C2-ALG2KO_LLOMe_IST1 488_LAMP 568_R3.lif - Image004-2	329	109.058	0.331	7.41133
										46	1699.81	C2-ALG2KO_LLOMe_IST1 488_LAMP 568_R2.lif - Image003-3	505	61.73	0.122	3.63158			46	1344.14	C2-ALG2KO_LLOMe_IST1 488_LAMP 568_R3.lif - Image004-1	420	89.768	0.214	6.67848
										47	1583.71	C2-ALG2KO_LLOMe_IST1 488_LAMP 568_R2.lif - Image003-2	417	69.495	0.167	4.38811			47	1222.6	C2-ALG2KO_LLOMe_IST1 488_LAMP 568_R3.lif - Image003-4	447	85.127	0.19	6.96278
										48	1517.9	C2-ALG2KO_LLOMe_IST1 488_LAMP 568_R2.lif - Image003-1	423	75.149	0.178	4.95084			48	1656.35	C2-ALG2KO_LLOMe_IST1 488_LAMP 568_R3.lif - Image003-3	623	115.276	0.185	6.95966
										49	877.873	C2-ALG2KO_LLOMe_IST1 488_LAMP 568_R2.lif - Image002-7	260	36.367	0.14	4.14263			49	1297.84	C2-ALG2KO_LLOMe_IST1 488_LAMP 568_R3.lif - Image003-2	389	68.801	0.177	5.30121
										50	1276.28	C2-ALG2KO_LLOMe_IST1 488_LAMP 568_R2.lif - Image002-6	310	47.617	0.154	3.73093			50	1634.4	C2-ALG2KO_LLOMe_IST1 488_LAMP 568_R3.lif - Image003-1	462	87.411	0.189	5.34821
										51	994.884	C2-ALG2KO_LLOMe_IST1 488_LAMP 568_R2.lif - Image002-5	221	16.21	0.073	1.62934			51	778.937	C2-ALG2KO_LLOMe_IST1 488_LAMP 568_R3.lif - Image002-5	180	56.973	0.317	7.3142
										52	922.713	C2-ALG2KO_LLOMe_IST1 488_LAMP 568_R2.lif - Image002-4	252	34.805	0.138	3.77203			52	1533.71	C2-ALG2KO_LLOMe_IST1 488_LAMP 568_R3.lif - Image002-4	280	46.316	0.165	3.01987
										53	1556.9	C2-ALG2KO_LLOMe_IST1 488_LAMP 568_R2.lif - Image002-3	477	73.674	0.154	4.73208			53	1963.31	C2-ALG2KO_LLOMe_IST1 488_LAMP 568_R3.lif - Image002-3	339	73.457	0.217	3.7415
										54	1302.97	C2-ALG2KO_LLOMe_IST1 488_LAMP 568_R2.lif - Image002-2	182	16.86	0.093	1.29397			54	1129.02	C2-ALG2KO_LLOMe_IST1 488_LAMP 568_R3.lif - Image002-2	215	36.121	0.168	3.19933
	AVG	1644.36		396.889	79.0713	0.215644	4.87257			55	1089.44	C2-ALG2KO_LLOMe_IST1 488_LAMP 568_R2.lif - Image002-1	241	26.505	0.11	2.43291			55	1513.88	C2-ALG2KO_LLOMe_IST1 488_LAMP 568_R3.lif - Image002-1	259	52.403	0.202	3.46149
	SD	397.766		159.906	23.9279	0.0682732	1.24488			56	1333.55	C2-ALG2KO_LLOMe_IST1 488_LAMP 568_R2.lif - Image001-6	386	42.513	0.11	3.18795			56	995.375	C2-ALG2KO_LLOMe_IST1 488_LAMP 568_R3.lif - Image001-6	189	58.448	0.309	5.87196
										57	1208.66	C2-ALG2KO_LLOMe_IST1 488_LAMP 568_R2.lif - Image001-5	315	62.685	0.199	5.18631			57	817.212	C2-ALG2KO_LLOMe_IST1 488_LAMP 568_R3.lif - Image001-5	168	52.779	0.314	6.45842
										58	2137.77	C2-ALG2KO_LLOMe_IST1 488_LAMP 568_R2.lif - Image001-4	324	79.878	0.247	3.73652			58	774.627	C2-ALG2KO_LLOMe_IST1 488_LAMP 568_R3.lif - Image001-4	238	44.205	0.186	5.70662
										59	1594.88	C2-ALG2KO_LLOMe_IST1 488_LAMP 568_R2.lif - Image001-3	263	73.081	0.278	4.58224			59	1338.98	C2-ALG2KO_LLOMe_IST1 488_LAMP 568_R3.lif - Image001-3	273	92.111	0.337	6.87921
										60	1045.52	C2-ALG2KO_LLOMe_IST1 488_LAMP 568_R2.lif - Image001-2	242	35.572	0.147	3.40232			60	549.946	C2-ALG2KO_LLOMe_IST1 488_LAMP 568_R3.lif - Image001-2	131	35.847	0.274	6.51828
										AVG	1289.96		315.15	51.8317	0.173567	4.05412			AVG	1274.94		348.383	77.2439	0.235567	6.18845
										SD	322.291		105.893	17.1353	0.0612468	1.06549			SD	297.972		108.911	20.51	0.0792897	1.43268
