# Supplementary material for: The ATG8 E3-like ligases sense lysosomal damage and initiate ESCRT-mediated membrane repair
Source: EMBO J. 2026 Jan 3;45(3):930–52. doi: 10.1038/s44318-025-00672-1 (PMC12865045; doi:10.1038/s44318-025-00672-1)
Supplement: Supplementary file 8 — Source data Fig. 6 [file 44318_2025_672_MOESM8_ESM.zip › Figure 6/6D/HeLa ALG2 KO_LLOMe_IST1_COLOCALIZATION QUANTIFICATION.xlsx]

## Sheet: Sheet1
	R1 - 2025.01.31							R2 - 2025.02.17							R3 - 2025.02.19
	WT LLOMe			ALG2KO LLOMe				WT LLOMe			ALG2KO LLOMe				WT LLOMe			ALG2KO LLOMe
	Cell	PCC		Cell	PCC			Cell	PCC		Cell	PCC			Cell	PCC		Cell	PCC
	1	0.69		1	0.62			1	0.63		1	0.61			1	0.59		1	0.68
	2	0.69		2	0.6			2	0.59		2	0.64			2	0.61		2	0.6
	3	0.53		3	0.59			3	0.58		3	0.52			3	0.54		3	0.7
	4	0.66		4	0.59			4	0.67		4	0.67			4	0.56		4	0.72
	5	0.69		5	0.63			5	0.65		5	0.68			5	0.53		5	0.68
	6	0.59		6	0.57			6	0.63		6	0.59			6	0.62		6	0.49
	7	0.66		7	0.59			7	0.7		7	0.55			7	0.59		7	0.57
	8	0.63		8	0.62			8	0.67		8	0.57			8	0.63		8	0.54
	9	0.6		9	0.59			9	0.68		9	0.57			9	0.69		9	0.52
	10	0.71		10	0.6			10	0.57		10	0.57			10	0.62		10	0.6
	11	0.72		11	0.59			11	0.67		11	0.56			11	0.55		11	0.46
	12	0.64		12	0.6			12	0.53		12	0.67			12	0.61		12	0.61
	13	0.61		13	0.53			13	0.59		13	0.63			13	0.5		13	0.54
	14	0.59		14	0.6			14	0.64		14	0.64			14	0.56		14	0.57
	15	0.57		15	0.53			15	0.65		15	0.55			15	0.56		15	0.52
	16	0.48		16	0.53			16	0.65		16	0.56			16	0.66		16	0.64
	17	0.7		17	0.59			17	0.66		17	0.57			17	0.6		17	0.57
	18	0.62		18	0.54			18	0.66		18	0.62			18	0.66		18	0.6
	19	0.66		19	0.69			19	0.65		19	0.57			19	0.61		19	0.59
	20	0.67		20	0.61			20	0.65		20	0.57			20	0.55		20	0.59
	21	0.61		21	0.63			21	0.63		21	0.55			21	0.66		21	0.45
	22	0.58		22	0.55			22	0.67		22	0.59			22	0.47		22	0.58
	23	0.62		23	0.59			23	0.68		23	0.65			23	0.53		23	0.68
	24	0.63		24	0.62			24	0.7		24	0.61			24	0.63		24	0.62
	25	0.61		25	0.62			25	0.61		25	0.63			25	0.49		25	0.62
	26	0.64		26	0.68			26	0.65		26	0.61			26	0.65		26	0.57
	27	0.6		27	0.57			27	0.73		27	0.64			27	0.68		27	0.62
	28	0.63		28	0.56			28	0.72		28	0.59			28	0.6		28	0.56
	29	0.65		29	0.66			29	0.69		29	0.61			29	0.61		29	0.54
	30	0.62		30	0.6			30	0.62		30	0.6			30	0.48		30	0.63
	31	0.68		31	0.73			31	0.66		31	0.64			31	0.63		31	0.57
	32	0.63		32	0.71			32	0.7		32	0.59			32	0.58		32	0.64
	33	0.62		33	0.69			33	0.65		33	0.56			33	0.62		33	0.71
	34	0.64		34	0.59			34	0.5		34	0.59			34	0.58		34	0.57
	35	0.56		35	0.66			35	0.67		35	0.56			35	0.59		35	0.56
	36	0.61		36	0.45			36	0.71		36	0.67			36	0.62		36	0.51
	37	0.57		37	0.62			37	0.62		37	0.54			37	0.55		37	0.6
	38	0.6		38	0.62			38	0.69		38	0.58			38	0.54		38	0.57
	39	0.52		39	0.55			39	0.6		39	0.59			39	0.57		39	0.75
	40	0.62		40	0.61			40	0.67		40	0.63			40	0.63		40	0.58
	41	0.57		41	0.61			41	0.7		41	0.67			41	0.57		41	0.66
	42	0.55		42	0.63			42	0.65		42	0.5			42	0.57		42	0.59
	43	0.66		43	0.66			43	0.6		43	0.58			43	0.64		43	0.61
	44	0.69		44	0.68			44	0.73		44	0.58			44	0.68		44	0.64
	45	0.72		45	0.64			45	0.74		45	0.57			45	0.55		45	0.55
	AVG:	0.625333			0.607556			AVG:	0.651333			0.596444			AVG:	0.590222			0.594889
