# Supplementary material for: The ATG8 E3-like ligases sense lysosomal damage and initiate ESCRT-mediated membrane repair
Source: EMBO J. 2026 Jan 3;45(3):930–52. doi: 10.1038/s44318-025-00672-1 (PMC12865045; doi:10.1038/s44318-025-00672-1)
Supplement: Supplementary file 8 — Source data Fig. 6 [file 44318_2025_672_MOESM8_ESM.zip › Figure 6/6F/HeLa ALG2 KO_LLOMe Wash_Gal3_QUANTIFICATION.xlsx]

## Sheet: WT_UNT
	WT_UNT_R1_2025.02.27									WT_UNT_R2_2025.03.03									WT_UNT_R3_2025.03.05
		CELL AREA	IMAGE	COUNT	AREA	AVG SIZE	%AREA				CELL AREA	IMAGE	COUNT	AREA	AVG SIZE	%AREA				CELL AREA	IMAGE	COUNT	AREA	AVG SIZE	%AREA
	1	1082.71	C3-WT_VEH_ALIX 488_Gal3 568_R1.lif - Image016-4	0	0	NaN	0			1	750.855	C3-WT_VEH_ALIX 488_Gal3 568_R2.lif - Image013-6	0	0	NaN	0			1	920.877	C3-WT_UNT_ALIX 488_Gal3 568_R3.lif - Image012-6	0	0	NaN	0
	2	1216.67	C3-WT_VEH_ALIX 488_Gal3 568_R1.lif - Image016-3	0	0	NaN	0			2	966.296	C3-WT_VEH_ALIX 488_Gal3 568_R2.lif - Image013-5	0	0	NaN	0			2	1004.02	C3-WT_UNT_ALIX 488_Gal3 568_R3.lif - Image012-5	0	0	NaN	0
	3	1868.23	C3-WT_VEH_ALIX 488_Gal3 568_R1.lif - Image016-2	0	0	NaN	0			3	1270.17	C3-WT_VEH_ALIX 488_Gal3 568_R2.lif - Image013-4	0	0	NaN	0			3	966.397	C3-WT_UNT_ALIX 488_Gal3 568_R3.lif - Image012-4	0	0	NaN	0
	4	1406.84	C3-WT_VEH_ALIX 488_Gal3 568_R1.lif - Image016-1	0	0	NaN	0			4	1105.61	C3-WT_VEH_ALIX 488_Gal3 568_R2.lif - Image013-3	0	0	NaN	0			4	1401.89	C3-WT_UNT_ALIX 488_Gal3 568_R3.lif - Image012-3	0	0	NaN	0
	5	1140.66	C3-WT_VEH_ALIX 488_Gal3 568_R1.lif - Image015-7	0	0	NaN	0			5	916.177	C3-WT_VEH_ALIX 488_Gal3 568_R2.lif - Image013-2	0	0	NaN	0			5	1367.19	C3-WT_UNT_ALIX 488_Gal3 568_R3.lif - Image012-2	0	0	NaN	0
	6	1267.43	C3-WT_VEH_ALIX 488_Gal3 568_R1.lif - Image015-6	0	0	NaN	0			6	1481.8	C3-WT_VEH_ALIX 488_Gal3 568_R2.lif - Image013-1	0	0	NaN	0			6	1339.56	C3-WT_UNT_ALIX 488_Gal3 568_R3.lif - Image012-1	0	0	NaN	0
	7	1461.25	C3-WT_VEH_ALIX 488_Gal3 568_R1.lif - Image015-5	0	0	NaN	0			7	870.064	C3-WT_VEH_ALIX 488_Gal3 568_R2.lif - Image012-6	0	0	NaN	0			7	946.081	C3-WT_UNT_ALIX 488_Gal3 568_R3.lif - Image011-4	0	0	NaN	0
	8	1355	C3-WT_VEH_ALIX 488_Gal3 568_R1.lif - Image015-4	0	0	NaN	0			8	1333.5	C3-WT_VEH_ALIX 488_Gal3 568_R2.lif - Image012-5	0	0	NaN	0			8	1178.51	C3-WT_UNT_ALIX 488_Gal3 568_R3.lif - Image011-3	0	0	NaN	0
	9	1230.28	C3-WT_VEH_ALIX 488_Gal3 568_R1.lif - Image015-3	0	0	NaN	0			9	854.303	C3-WT_VEH_ALIX 488_Gal3 568_R2.lif - Image012-4	0	0	NaN	0			9	1329.74	C3-WT_UNT_ALIX 488_Gal3 568_R3.lif - Image011-2	0	0	NaN	0
	10	1236.08	C3-WT_VEH_ALIX 488_Gal3 568_R1.lif - Image015-2	0	0	NaN	0			10	893.316	C3-WT_VEH_ALIX 488_Gal3 568_R2.lif - Image012-3	0	0	NaN	0			10	1301.06	C3-WT_UNT_ALIX 488_Gal3 568_R3.lif - Image011-1	0	0	NaN	0
	11	1084.52	C3-WT_VEH_ALIX 488_Gal3 568_R1.lif - Image015-1	0	0	NaN	0			11	888.631	C3-WT_VEH_ALIX 488_Gal3 568_R2.lif - Image012-2	0	0	NaN	0			11	720.662	C3-WT_UNT_ALIX 488_Gal3 568_R3.lif - Image010-6	0	0	NaN	0
	12	992.642	C3-WT_VEH_ALIX 488_Gal3 568_R1.lif - Image014-6	0	0	NaN	0			12	954.526	C3-WT_VEH_ALIX 488_Gal3 568_R2.lif - Image012-1	0	0	NaN	0			12	1108.16	C3-WT_UNT_ALIX 488_Gal3 568_R3.lif - Image010-5	0	0	NaN	0
	13	902.614	C3-WT_VEH_ALIX 488_Gal3 568_R1.lif - Image014-5	1	0.419	0.419	0.0464207			13	937.043	C3-WT_VEH_ALIX 488_Gal3 568_R2.lif - Image011-5	0	0	NaN	0			13	1179.44	C3-WT_UNT_ALIX 488_Gal3 568_R3.lif - Image010-4	0	0	NaN	0
	14	855.112	C3-WT_VEH_ALIX 488_Gal3 568_R1.lif - Image014-4	0	0	NaN	0			14	1134.28	C3-WT_VEH_ALIX 488_Gal3 568_R2.lif - Image011-4	0	0	NaN	0			14	1552.29	C3-WT_UNT_ALIX 488_Gal3 568_R3.lif - Image010-3	0	0	NaN	0
	15	1125.72	C3-WT_VEH_ALIX 488_Gal3 568_R1.lif - Image014-3	0	0	NaN	0			15	1207.24	C3-WT_VEH_ALIX 488_Gal3 568_R2.lif - Image011-3	0	0	NaN	0			15	826.438	C3-WT_UNT_ALIX 488_Gal3 568_R3.lif - Image010-2	0	0	NaN	0
	16	922.467	C3-WT_VEH_ALIX 488_Gal3 568_R1.lif - Image014-2	1	0.145	0.145	0.0157187			16	971.502	C3-WT_VEH_ALIX 488_Gal3 568_R2.lif - Image011-2	0	0	NaN	0			16	1154.45	C3-WT_UNT_ALIX 488_Gal3 568_R3.lif - Image010-1	0	0	NaN	0
	17	1124.53	C3-WT_VEH_ALIX 488_Gal3 568_R1.lif - Image014-1	0	0	NaN	0			17	712.435	C3-WT_VEH_ALIX 488_Gal3 568_R2.lif - Image011-1	0	0	NaN	0			17	956.564	C3-WT_UNT_ALIX 488_Gal3 568_R3.lif - Image009-8	0	0	NaN	0
	18	995.477	C3-WT_VEH_ALIX 488_Gal3 568_R1.lif - Image013-5	0	0	NaN	0			18	1711.58	C3-WT_VEH_ALIX 488_Gal3 568_R2.lif - Image010-6	0	0	NaN	0			18	655.274	C3-WT_UNT_ALIX 488_Gal3 568_R3.lif - Image009-7	0	0	NaN	0
	19	1026.75	C3-WT_VEH_ALIX 488_Gal3 568_R1.lif - Image013-4	0	0	NaN	0			19	1356.79	C3-WT_VEH_ALIX 488_Gal3 568_R2.lif - Image010-5	0	0	NaN	0			19	814.942	C3-WT_UNT_ALIX 488_Gal3 568_R3.lif - Image009-6	0	0	NaN	0
	20	1078.43	C3-WT_VEH_ALIX 488_Gal3 568_R1.lif - Image013-3	0	0	NaN	0			20	1377.87	C3-WT_VEH_ALIX 488_Gal3 568_R2.lif - Image010-4	0	0	NaN	0			20	606.76	C3-WT_UNT_ALIX 488_Gal3 568_R3.lif - Image009-5	0	0	NaN	0
	21	1044.18	C3-WT_VEH_ALIX 488_Gal3 568_R1.lif - Image013-2	0	0	NaN	0			21	1215.95	C3-WT_VEH_ALIX 488_Gal3 568_R2.lif - Image010-3	0	0	NaN	0			21	844.238	C3-WT_UNT_ALIX 488_Gal3 568_R3.lif - Image009-4	0	0	NaN	0
	22	1439.01	C3-WT_VEH_ALIX 488_Gal3 568_R1.lif - Image013-1	0	0	NaN	0			22	1186.52	C3-WT_VEH_ALIX 488_Gal3 568_R2.lif - Image010-2	0	0	NaN	0			22	572.215	C3-WT_UNT_ALIX 488_Gal3 568_R3.lif - Image009-3	0	0	NaN	0
	23	1006.51	C3-WT_VEH_ALIX 488_Gal3 568_R1.lif - Image012-5	0	0	NaN	0			23	1185.57	C3-WT_VEH_ALIX 488_Gal3 568_R2.lif - Image010-1	0	0	NaN	0			23	520.202	C3-WT_UNT_ALIX 488_Gal3 568_R3.lif - Image009-2	0	0	NaN	0
	24	1147.52	C3-WT_VEH_ALIX 488_Gal3 568_R1.lif - Image012-4	0	0	NaN	0			24	1384.61	C3-WT_VEH_ALIX 488_Gal3 568_R2.lif - Image009-5	0	0	NaN	0			24	413.689	C3-WT_UNT_ALIX 488_Gal3 568_R3.lif - Image009-1	0	0	NaN	0
	25	1362.6	C3-WT_VEH_ALIX 488_Gal3 568_R1.lif - Image012-3	0	0	NaN	0			25	1121.39	C3-WT_VEH_ALIX 488_Gal3 568_R2.lif - Image009-4	0	0	NaN	0			25	879.521	C3-WT_UNT_ALIX 488_Gal3 568_R3.lif - Image007-6	0	0	NaN	0
	26	1358.57	C3-WT_VEH_ALIX 488_Gal3 568_R1.lif - Image012-2	1	0.13	0.13	0.00956888			26	1071.35	C3-WT_VEH_ALIX 488_Gal3 568_R2.lif - Image009-3	0	0	NaN	0			26	1206.64	C3-WT_UNT_ALIX 488_Gal3 568_R3.lif - Image007-5	0	0	NaN	0
	27	1152.19	C3-WT_VEH_ALIX 488_Gal3 568_R1.lif - Image012-1	0	0	NaN	0			27	1152.54	C3-WT_VEH_ALIX 488_Gal3 568_R2.lif - Image009-2	0	0	NaN	0			27	1187.03	C3-WT_UNT_ALIX 488_Gal3 568_R3.lif - Image007-4	0	0	NaN	0
	28	1221.03	C3-WT_VEH_ALIX 488_Gal3 568_R1.lif - Image011-5	0	0	NaN	0			28	1311.84	C3-WT_VEH_ALIX 488_Gal3 568_R2.lif - Image009-1	0	0	NaN	0			28	824.283	C3-WT_UNT_ALIX 488_Gal3 568_R3.lif - Image007-3	0	0	NaN	0
	29	1459.6	C3-WT_VEH_ALIX 488_Gal3 568_R1.lif - Image011-4	0	0	NaN	0			29	1157.29	C3-WT_VEH_ALIX 488_Gal3 568_R2.lif - Image008-6	0	0	NaN	0			29	730.756	C3-WT_UNT_ALIX 488_Gal3 568_R3.lif - Image007-2	0	0	NaN	0
	30	1313.83	C3-WT_VEH_ALIX 488_Gal3 568_R1.lif - Image011-3	0	0	NaN	0			30	999.265	C3-WT_VEH_ALIX 488_Gal3 568_R2.lif - Image008-5	0	0	NaN	0			30	1041.43	C3-WT_UNT_ALIX 488_Gal3 568_R3.lif - Image007-1	0	0	NaN	0
	31	863.456	C3-WT_VEH_ALIX 488_Gal3 568_R1.lif - Image011-2	0	0	NaN	0			31	984.863	C3-WT_VEH_ALIX 488_Gal3 568_R2.lif - Image008-4	0	0	NaN	0			31	705.942	C3-WT_UNT_ALIX 488_Gal3 568_R3.lif - Image006-7	0	0	NaN	0
	32	1485.38	C3-WT_VEH_ALIX 488_Gal3 568_R1.lif - Image011-1	0	0	NaN	0			32	961.539	C3-WT_VEH_ALIX 488_Gal3 568_R2.lif - Image008-3	0	0	NaN	0			32	950.101	C3-WT_UNT_ALIX 488_Gal3 568_R3.lif - Image006-6	0	0	NaN	0
	33	865.292	C3-WT_VEH_ALIX 488_Gal3 568_R1.lif - Image010-5	0	0	NaN	0			33	1169.97	C3-WT_VEH_ALIX 488_Gal3 568_R2.lif - Image008-2	0	0	NaN	0			33	666.075	C3-WT_UNT_ALIX 488_Gal3 568_R3.lif - Image006-5	0	0	NaN	0
	34	1204.68	C3-WT_VEH_ALIX 488_Gal3 568_R1.lif - Image010-4	0	0	NaN	0			34	874.923	C3-WT_VEH_ALIX 488_Gal3 568_R2.lif - Image008-1	0	0	NaN	0			34	983.532	C3-WT_UNT_ALIX 488_Gal3 568_R3.lif - Image006-4	0	0	NaN	0
	35	1184.7	C3-WT_VEH_ALIX 488_Gal3 568_R1.lif - Image010-3	0	0	NaN	0			35	1085.59	C3-WT_VEH_ALIX 488_Gal3 568_R2.lif - Image007-5	0	0	NaN	0			35	571.145	C3-WT_UNT_ALIX 488_Gal3 568_R3.lif - Image006-3	0	0	NaN	0
	36	980.337	C3-WT_VEH_ALIX 488_Gal3 568_R1.lif - Image010-2	0	0	NaN	0			36	1076.38	C3-WT_VEH_ALIX 488_Gal3 568_R2.lif - Image007-4	0	0	NaN	0			36	714.228	C3-WT_UNT_ALIX 488_Gal3 568_R3.lif - Image006-2	0	0	NaN	0
	37	640.206	C3-WT_VEH_ALIX 488_Gal3 568_R1.lif - Image010-1	0	0	NaN	0			37	909.497	C3-WT_VEH_ALIX 488_Gal3 568_R2.lif - Image007-3	0	0	NaN	0			37	767.571	C3-WT_UNT_ALIX 488_Gal3 568_R3.lif - Image006-1	0	0	NaN	0
	38	1226.52	C3-WT_VEH_ALIX 488_Gal3 568_R1.lif - Image009-5	0	0	NaN	0			38	1016.26	C3-WT_VEH_ALIX 488_Gal3 568_R2.lif - Image007-2	0	0	NaN	0			38	599.704	C3-WT_UNT_ALIX 488_Gal3 568_R3.lif - Image005-9	0	0	NaN	0
	39	1342.71	C3-WT_VEH_ALIX 488_Gal3 568_R1.lif - Image009-4	0	0	NaN	0			39	801.248	C3-WT_VEH_ALIX 488_Gal3 568_R2.lif - Image007-1	0	0	NaN	0			39	693.289	C3-WT_UNT_ALIX 488_Gal3 568_R3.lif - Image005-8	0	0	NaN	0
	40	1117.51	C3-WT_VEH_ALIX 488_Gal3 568_R1.lif - Image009-3	0	0	NaN	0			40	981.436	C3-WT_VEH_ALIX 488_Gal3 568_R2.lif - Image006-6	0	0	NaN	0			40	802.463	C3-WT_UNT_ALIX 488_Gal3 568_R3.lif - Image005-7	0	0	NaN	0
	41	1093.08	C3-WT_VEH_ALIX 488_Gal3 568_R1.lif - Image009-2	0	0	NaN	0			41	1343.21	C3-WT_VEH_ALIX 488_Gal3 568_R2.lif - Image006-5	0	0	NaN	0			41	693.492	C3-WT_UNT_ALIX 488_Gal3 568_R3.lif - Image005-6	0	0	NaN	0
	42	1557.02	C3-WT_VEH_ALIX 488_Gal3 568_R1.lif - Image009-1	0	0	NaN	0			42	1112.79	C3-WT_VEH_ALIX 488_Gal3 568_R2.lif - Image006-4	0	0	NaN	0			42	560.82	C3-WT_UNT_ALIX 488_Gal3 568_R3.lif - Image005-5	0	0	NaN	0
	43	1492.4	C3-WT_VEH_ALIX 488_Gal3 568_R1.lif - Image008-4	0	0	NaN	0			43	870.122	C3-WT_VEH_ALIX 488_Gal3 568_R2.lif - Image006-3	0	0	NaN	0			43	533.693	C3-WT_UNT_ALIX 488_Gal3 568_R3.lif - Image005-4	0	0	NaN	0
	44	1578.88	C3-WT_VEH_ALIX 488_Gal3 568_R1.lif - Image008-3	0	0	NaN	0			44	1172.18	C3-WT_VEH_ALIX 488_Gal3 568_R2.lif - Image006-2	0	0	NaN	0			44	571.058	C3-WT_UNT_ALIX 488_Gal3 568_R3.lif - Image005-3	0	0	NaN	0
	45	2347.96	C3-WT_VEH_ALIX 488_Gal3 568_R1.lif - Image008-2	0	0	NaN	0			45	1077.49	C3-WT_VEH_ALIX 488_Gal3 568_R2.lif - Image006-1	0	0	NaN	0			45	725.362	C3-WT_UNT_ALIX 488_Gal3 568_R3.lif - Image005-2	0	0	NaN	0
	46	1259.63	C3-WT_VEH_ALIX 488_Gal3 568_R1.lif - Image008-1	1	0.145	0.145	0.0115113			46	1075.56	C3-WT_VEH_ALIX 488_Gal3 568_R2.lif - Image005-5	0	0	NaN	0			46	845.41	C3-WT_UNT_ALIX 488_Gal3 568_R3.lif - Image005-1	0	0	NaN	0
	47	1038.23	C3-WT_VEH_ALIX 488_Gal3 568_R1.lif - Image007-5	0	0	NaN	0			47	1032.62	C3-WT_VEH_ALIX 488_Gal3 568_R2.lif - Image005-4	0	0	NaN	0			47	1181.72	C3-WT_UNT_ALIX 488_Gal3 568_R3.lif - Image004-5	1	0.13	0.13	0.0110009
	48	1456.55	C3-WT_VEH_ALIX 488_Gal3 568_R1.lif - Image007-4	0	0	NaN	0			48	841.954	C3-WT_VEH_ALIX 488_Gal3 568_R2.lif - Image005-3	0	0	NaN	0			48	1012.61	C3-WT_UNT_ALIX 488_Gal3 568_R3.lif - Image004-4	0	0	NaN	0
	49	1522.03	C3-WT_VEH_ALIX 488_Gal3 568_R1.lif - Image007-3	0	0	NaN	0			49	1030.44	C3-WT_VEH_ALIX 488_Gal3 568_R2.lif - Image005-2	0	0	NaN	0			49	945.083	C3-WT_UNT_ALIX 488_Gal3 568_R3.lif - Image004-3	0	0	NaN	0
	50	1273.49	C3-WT_VEH_ALIX 488_Gal3 568_R1.lif - Image007-2	0	0	NaN	0			50	993.192	C3-WT_VEH_ALIX 488_Gal3 568_R2.lif - Image005-1	0	0	NaN	0			50	910.625	C3-WT_UNT_ALIX 488_Gal3 568_R3.lif - Image004-2	0	0	NaN	0
	51	1287.41	C3-WT_VEH_ALIX 488_Gal3 568_R1.lif - Image007-1	0	0	NaN	0			51	1090.52	C3-WT_VEH_ALIX 488_Gal3 568_R2.lif - Image004-5	0	0	NaN	0			51	1030.66	C3-WT_UNT_ALIX 488_Gal3 568_R3.lif - Image004-1	1	0.202	0.202	0.0195991
	52	1217.97	C3-WT_VEH_ALIX 488_Gal3 568_R1.lif - Image006-5	0	0	NaN	0			52	1156.84	C3-WT_VEH_ALIX 488_Gal3 568_R2.lif - Image004-4	0	0	NaN	0			52	844.412	C3-WT_UNT_ALIX 488_Gal3 568_R3.lif - Image003-8	0	0	NaN	0
	53	1351.82	C3-WT_VEH_ALIX 488_Gal3 568_R1.lif - Image006-4	0	0	NaN	0			53	960.454	C3-WT_VEH_ALIX 488_Gal3 568_R2.lif - Image004-3	0	0	NaN	0			53	949.624	C3-WT_UNT_ALIX 488_Gal3 568_R3.lif - Image003-7	0	0	NaN	0
	54	1835.26	C3-WT_VEH_ALIX 488_Gal3 568_R1.lif - Image006-3	0	0	NaN	0			54	973.888	C3-WT_VEH_ALIX 488_Gal3 568_R2.lif - Image004-2	0	0	NaN	0			54	835.765	C3-WT_UNT_ALIX 488_Gal3 568_R3.lif - Image003-6	0	0	NaN	0
	55	1420.98	C3-WT_VEH_ALIX 488_Gal3 568_R1.lif - Image006-2	0	0	NaN	0			55	1530.12	C3-WT_VEH_ALIX 488_Gal3 568_R2.lif - Image004-1	0	0	NaN	0			55	901.24	C3-WT_UNT_ALIX 488_Gal3 568_R3.lif - Image003-5	0	0	NaN	0
	56	1517.36	C3-WT_VEH_ALIX 488_Gal3 568_R1.lif - Image006-1	0	0	NaN	0			56	1089.02	C3-WT_VEH_ALIX 488_Gal3 568_R2.lif - Image003-7	0	0	NaN	0			56	863.875	C3-WT_UNT_ALIX 488_Gal3 568_R3.lif - Image003-4	0	0	NaN	0
	57	958.025	C3-WT_VEH_ALIX 488_Gal3 568_R1.lif - Image005-5	0	0	NaN	0			57	793.209	C3-WT_VEH_ALIX 488_Gal3 568_R2.lif - Image003-6	0	0	NaN	0			57	768.814	C3-WT_UNT_ALIX 488_Gal3 568_R3.lif - Image003-3	0	0	NaN	0
	58	1246.87	C3-WT_VEH_ALIX 488_Gal3 568_R1.lif - Image005-4	0	0	NaN	0			58	1099.43	C3-WT_VEH_ALIX 488_Gal3 568_R2.lif - Image003-5	0	0	NaN	0			58	1032.74	C3-WT_UNT_ALIX 488_Gal3 568_R3.lif - Image003-2	0	0	NaN	0
	59	1922.11	C3-WT_VEH_ALIX 488_Gal3 568_R1.lif - Image005-3	1	0.13	0.13	0.00676341			59	785.183	C3-WT_VEH_ALIX 488_Gal3 568_R2.lif - Image003-4	0	0	NaN	0			59	800.178	C3-WT_UNT_ALIX 488_Gal3 568_R3.lif - Image003-1	0	0	NaN	0
	60	954.077	C3-WT_VEH_ALIX 488_Gal3 568_R1.lif - Image005-2	0	0	NaN	0			60	1118.32	C3-WT_VEH_ALIX 488_Gal3 568_R2.lif - Image003-3	0	0	NaN	0			60	772.965	C3-WT_UNT_ALIX 488_Gal3 568_R3.lif - Image002-7	0	0	NaN	0
	61	1651.69	C3-WT_VEH_ALIX 488_Gal3 568_R1.lif - Image005-1	0	0	NaN	0			61	1057.64	C3-WT_VEH_ALIX 488_Gal3 568_R2.lif - Image003-2	0	0	NaN	0			61	702.486	C3-WT_UNT_ALIX 488_Gal3 568_R3.lif - Image002-6	0	0	NaN	0
	62	1047.14	C3-WT_VEH_ALIX 488_Gal3 568_R1.lif - Image004-4	0	0	NaN	0			62	1136.38	C3-WT_VEH_ALIX 488_Gal3 568_R2.lif - Image003-1	0	0	NaN	0			62	865.09	C3-WT_UNT_ALIX 488_Gal3 568_R3.lif - Image002-5	0	0	NaN	0
	63	1227.98	C3-WT_VEH_ALIX 488_Gal3 568_R1.lif - Image004-3	0	0	NaN	0			63	1154.34	C3-WT_VEH_ALIX 488_Gal3 568_R2.lif - Image002-6	0	0	NaN	0			63	792.587	C3-WT_UNT_ALIX 488_Gal3 568_R3.lif - Image002-4	0	0	NaN	0
	64	1246.94	C3-WT_VEH_ALIX 488_Gal3 568_R1.lif - Image004-2	0	0	NaN	0			64	1062.73	C3-WT_VEH_ALIX 488_Gal3 568_R2.lif - Image002-5	0	0	NaN	0			64	1088.44	C3-WT_UNT_ALIX 488_Gal3 568_R3.lif - Image002-3	0	0	NaN	0
	65	1492.46	C3-WT_VEH_ALIX 488_Gal3 568_R1.lif - Image004-1	0	0	NaN	0			65	878.451	C3-WT_VEH_ALIX 488_Gal3 568_R2.lif - Image002-4	0	0	NaN	0			65	947.093	C3-WT_UNT_ALIX 488_Gal3 568_R3.lif - Image002-2	0	0	NaN	0
	66	1633.36	C3-WT_VEH_ALIX 488_Gal3 568_R1.lif - Image003-6	0	0	NaN	0			66	1121.8	C3-WT_VEH_ALIX 488_Gal3 568_R2.lif - Image002-3	0	0	NaN	0			66	966.123	C3-WT_UNT_ALIX 488_Gal3 568_R3.lif - Image002-1	0	0	NaN	0
	67	1273.62	C3-WT_VEH_ALIX 488_Gal3 568_R1.lif - Image003-5	0	0	NaN	0			67	886.838	C3-WT_VEH_ALIX 488_Gal3 568_R2.lif - Image002-2	0	0	NaN	0			67	909.728	C3-WT_UNT_ALIX 488_Gal3 568_R3.lif - Image001-7	0	0	NaN	0
	68	1026.23	C3-WT_VEH_ALIX 488_Gal3 568_R1.lif - Image003-4	0	0	NaN	0			68	1125.15	C3-WT_VEH_ALIX 488_Gal3 568_R2.lif - Image002-1	0	0	NaN	0			68	1150.66	C3-WT_UNT_ALIX 488_Gal3 568_R3.lif - Image001-6	0	0	NaN	0
	69	1082.04	C3-WT_VEH_ALIX 488_Gal3 568_R1.lif - Image003-3	0	0	NaN	0			69	1111.61	C3-WT_VEH_ALIX 488_Gal3 568_R2.lif - Image001-5	0	0	NaN	0			69	746.184	C3-WT_UNT_ALIX 488_Gal3 568_R3.lif - Image001-5	0	0	NaN	0
	70	1287.21	C3-WT_VEH_ALIX 488_Gal3 568_R1.lif - Image003-2	0	0	NaN	0			70	765.402	C3-WT_VEH_ALIX 488_Gal3 568_R2.lif - Image001-4	0	0	NaN	0			70	856.558	C3-WT_UNT_ALIX 488_Gal3 568_R3.lif - Image001-4	0	0	NaN	0
	71	1724.42	C3-WT_VEH_ALIX 488_Gal3 568_R1.lif - Image003-1	0	0	NaN	0			71	1045.77	C3-WT_VEH_ALIX 488_Gal3 568_R2.lif - Image001-3	0	0	NaN	0			71	996.315	C3-WT_UNT_ALIX 488_Gal3 568_R3.lif - Image001-3	0	0	NaN	0
	72	1039.13	C3-WT_VEH_ALIX 488_Gal3 568_R1.lif - Image002-6	0	0	NaN	0			72	919.185	C3-WT_VEH_ALIX 488_Gal3 568_R2.lif - Image001-2	0	0	NaN	0			72	1080.59	C3-WT_UNT_ALIX 488_Gal3 568_R3.lif - Image001-2	0	0	NaN	0
	73	967.814	C3-WT_VEH_ALIX 488_Gal3 568_R1.lif - Image002-5	0	0	NaN	0			73	1124.87	C3-WT_VEH_ALIX 488_Gal3 568_R2.lif - Image001-1	0	0	NaN	0			73	878.986	C3-WT_UNT_ALIX 488_Gal3 568_R3.lif - Image001-1	0	0	NaN	0
	74	1028.66	C3-WT_VEH_ALIX 488_Gal3 568_R1.lif - Image002-4	0	0	NaN	0
	75	1237.58	C3-WT_VEH_ALIX 488_Gal3 568_R1.lif - Image002-3	0	0	NaN	0
	76	976.346	C3-WT_VEH_ALIX 488_Gal3 568_R1.lif - Image002-2	0	0	NaN	0
	AVG	1250.83		0.0657895	0.01275	0.1938	0.00118399			AVG	1066.83		0	0	#DIV/0!	0			AVG	900.895		0.0273973	0.00454795	0.166	0.000419178
	StDEV	280.82		0.249561	0.0564572	0.126114	0.00584835			StDEV	188.16		0	0	#DIV/0!	0			StDEV	232.084		0.164368	0.027937	0.0509117	0.00261491

## Sheet: WT_LLOMe
	WT_LLOMe_R1_2025.02.27									WT_LLOMe_R2_2025.03.03									WT_LLOMe_R3_2025.03.05
		CELL AREA	IMAGE	COUNT	AREA	AVG SIZE	%AREA				CELL AREA	IMAGE	COUNT	AREA	AVG SIZE	%AREA				CELL AREA	IMAGE	COUNT	AREA	AVG SIZE	%AREA
	1	913.097	C3-WT_LLOMe_ALIX 488_Gal3 568_R1.lif - Image016-4	0	0	NaN	0			1	954.135	C3-WT_LLOMe_ALIX 488_Gal3 568_R2.lif - Image012-7	0	0	NaN	0			1	1015.07	C3-WT_LLOMe_ALIX 488_Gal3 568_R3.lif - Image015-6	0	0	NaN	0
	2	1228.18	C3-WT_LLOMe_ALIX 488_Gal3 568_R1.lif - Image016-3	0	0	NaN	0			2	1356.95	C3-WT_LLOMe_ALIX 488_Gal3 568_R2.lif - Image012-6	0	0	NaN	0			2	956.362	C3-WT_LLOMe_ALIX 488_Gal3 568_R3.lif - Image015-5	1	0.159	0.159	0.0166255
	3	1204.66	C3-WT_LLOMe_ALIX 488_Gal3 568_R1.lif - Image016-2	0	0	NaN	0			3	879.535	C3-WT_LLOMe_ALIX 488_Gal3 568_R2.lif - Image012-5	1	0.159	0.159	0.0180777			3	984.95	C3-WT_LLOMe_ALIX 488_Gal3 568_R3.lif - Image015-4	1	0.202	0.202	0.0205087
	4	1020.25	C3-WT_LLOMe_ALIX 488_Gal3 568_R1.lif - Image016-1	1	0.145	0.145	0.0980155			4	1327.9	C3-WT_LLOMe_ALIX 488_Gal3 568_R2.lif - Image012-4	0	0	NaN	0			4	1032.22	C3-WT_LLOMe_ALIX 488_Gal3 568_R3.lif - Image015-3	1	0.217	0.217	0.0210227
	5	1025.22	C3-WT_LLOMe_ALIX 488_Gal3 568_R1.lif - Image015-5	0	0	NaN	0			5	1324.6	C3-WT_LLOMe_ALIX 488_Gal3 568_R2.lif - Image012-3	0	0	NaN	0			5	448.292	C3-WT_LLOMe_ALIX 488_Gal3 568_R3.lif - Image015-2	0	0	NaN	0
	6	1511.07	C3-WT_LLOMe_ALIX 488_Gal3 568_R1.lif - Image015-4	0	0	NaN	0			6	1095.01	C3-WT_LLOMe_ALIX 488_Gal3 568_R2.lif - Image012-2	0	0	NaN	0			6	1172.42	C3-WT_LLOMe_ALIX 488_Gal3 568_R3.lif - Image015-1	5	1.403	0.281	0.119667
	7	1236.83	C3-WT_LLOMe_ALIX 488_Gal3 568_R1.lif - Image015-3	0	0	NaN	0			7	1123.06	C3-WT_LLOMe_ALIX 488_Gal3 568_R2.lif - Image012-1	1	0.188	0.188	0.01674			7	749.452	C3-WT_LLOMe_ALIX 488_Gal3 568_R3.lif - Image014-6	0	0	NaN	0
	8	992.772	C3-WT_LLOMe_ALIX 488_Gal3 568_R1.lif - Image015-2	0	0	NaN	0			8	1176.34	C3-WT_LLOMe_ALIX 488_Gal3 568_R2.lif - Image011-5	0	0	NaN	0			8	894.227	C3-WT_LLOMe_ALIX 488_Gal3 568_R3.lif - Image014-5	0	0	NaN	0
	9	1500.67	C3-WT_LLOMe_ALIX 488_Gal3 568_R1.lif - Image015-1	0	0	NaN	0			9	971.82	C3-WT_LLOMe_ALIX 488_Gal3 568_R2.lif - Image011-4	0	0	NaN	0			9	906.475	C3-WT_LLOMe_ALIX 488_Gal3 568_R3.lif - Image014-4	0	0	NaN	0
	10	1697.34	C3-WT_LLOMe_ALIX 488_Gal3 568_R1.lif - Image014-5	0	0	NaN	0			10	1051.68	C3-WT_LLOMe_ALIX 488_Gal3 568_R2.lif - Image011-3	0	0	NaN	0			10	805.905	C3-WT_LLOMe_ALIX 488_Gal3 568_R3.lif - Image014-3	0	0	NaN	0
	11	1487.02	C3-WT_LLOMe_ALIX 488_Gal3 568_R1.lif - Image014-4	0	0	NaN	0			11	894.964	C3-WT_LLOMe_ALIX 488_Gal3 568_R2.lif - Image011-2	3	0.781	0.26	0.0872661			11	772.95	C3-WT_LLOMe_ALIX 488_Gal3 568_R3.lif - Image014-2	0	0	NaN	0
	12	1110.29	C3-WT_LLOMe_ALIX 488_Gal3 568_R1.lif - Image014-3	0	0	NaN	0			12	855.474	C3-WT_LLOMe_ALIX 488_Gal3 568_R2.lif - Image011-1	0	0	NaN	0			12	915.888	C3-WT_LLOMe_ALIX 488_Gal3 568_R3.lif - Image014-1	2	0.347	0.174	0.0378867
	13	1459.85	C3-WT_LLOMe_ALIX 488_Gal3 568_R1.lif - Image014-2	0	0	NaN	0			13	768.742	C3-WT_LLOMe_ALIX 488_Gal3 568_R2.lif - Image010-6	0	0	NaN	0			13	979.86	C3-WT_LLOMe_ALIX 488_Gal3 568_R3.lif - Image012-5	0	0	NaN	0
	14	1327	C3-WT_LLOMe_ALIX 488_Gal3 568_R1.lif - Image014-1	1	0.13	0.13	0.0753578			14	962.291	C3-WT_LLOMe_ALIX 488_Gal3 568_R2.lif - Image010-5	0	0	NaN	0			14	981.262	C3-WT_LLOMe_ALIX 488_Gal3 568_R3.lif - Image012-4	1	0.145	0.145	0.0147769
	15	944.114	C3-WT_LLOMe_ALIX 488_Gal3 568_R1.lif - Image013-6	0	0	NaN	0			15	758.707	C3-WT_LLOMe_ALIX 488_Gal3 568_R2.lif - Image010-4	1	0.13	0.13	0.0171344			15	1102.28	C3-WT_LLOMe_ALIX 488_Gal3 568_R3.lif - Image012-3	0	0	NaN	0
	16	1188.2	C3-WT_LLOMe_ALIX 488_Gal3 568_R1.lif - Image013-5	0	0	NaN	0			16	1038.28	C3-WT_LLOMe_ALIX 488_Gal3 568_R2.lif - Image010-3	0	0	NaN	0			16	971.227	C3-WT_LLOMe_ALIX 488_Gal3 568_R3.lif - Image012-2	1	0.202	0.202	0.0207984
	17	768.699	C3-WT_LLOMe_ALIX 488_Gal3 568_R1.lif - Image013-4	0	0	NaN	0			17	1246.75	C3-WT_LLOMe_ALIX 488_Gal3 568_R2.lif - Image010-2	0	0	NaN	0			17	836.69	C3-WT_LLOMe_ALIX 488_Gal3 568_R3.lif - Image012-1	0	0	NaN	0
	18	1226.88	C3-WT_LLOMe_ALIX 488_Gal3 568_R1.lif - Image013-3	0	0	NaN	0			18	1356.65	C3-WT_LLOMe_ALIX 488_Gal3 568_R2.lif - Image010-1	0	0	NaN	0			18	864.179	C3-WT_LLOMe_ALIX 488_Gal3 568_R3.lif - Image011-6	0	0	NaN	0
	19	1113.92	C3-WT_LLOMe_ALIX 488_Gal3 568_R1.lif - Image013-2	0	0	NaN	0			19	965.313	C3-WT_LLOMe_ALIX 488_Gal3 568_R2.lif - Image009-8	0	0	NaN	0			19	1433.18	C3-WT_LLOMe_ALIX 488_Gal3 568_R3.lif - Image011-5	1	0.159	0.159	0.0110942
	20	1075.82	C3-WT_LLOMe_ALIX 488_Gal3 568_R1.lif - Image013-1	0	0	NaN	0			20	971.661	C3-WT_LLOMe_ALIX 488_Gal3 568_R2.lif - Image009-7	0	0	NaN	0			20	1265.5	C3-WT_LLOMe_ALIX 488_Gal3 568_R3.lif - Image011-4	0	0	NaN	0
	21	1317.65	C3-WT_LLOMe_ALIX 488_Gal3 568_R1.lif - Image012-6	0	0	NaN	0			21	1097.77	C3-WT_LLOMe_ALIX 488_Gal3 568_R2.lif - Image009-6	2	0.318	0.159	0.0289679			21	1031.09	C3-WT_LLOMe_ALIX 488_Gal3 568_R3.lif - Image011-3	3	0.535	0.178	0.0518867
	22	1423.61	C3-WT_LLOMe_ALIX 488_Gal3 568_R1.lif - Image012-5	1	0.159	0.159	0.0702439			22	1114.34	C3-WT_LLOMe_ALIX 488_Gal3 568_R2.lif - Image009-5	0	0	NaN	0			22	1312.98	C3-WT_LLOMe_ALIX 488_Gal3 568_R3.lif - Image011-2	0	0	NaN	0
	23	1570.51	C3-WT_LLOMe_ALIX 488_Gal3 568_R1.lif - Image012-4	0	0	NaN	0			23	1288.9	C3-WT_LLOMe_ALIX 488_Gal3 568_R2.lif - Image009-4	0	0	NaN	0			23	1026.6	C3-WT_LLOMe_ALIX 488_Gal3 568_R3.lif - Image011-1	3	0.68	0.227	0.0662384
	24	1471.76	C3-WT_LLOMe_ALIX 488_Gal3 568_R1.lif - Image012-3	0	0	NaN	0			24	1245.09	C3-WT_LLOMe_ALIX 488_Gal3 568_R2.lif - Image009-3	0	0	NaN	0			24	915.512	C3-WT_LLOMe_ALIX 488_Gal3 568_R3.lif - Image010-8	0	0	NaN	0
	25	1330.73	C3-WT_LLOMe_ALIX 488_Gal3 568_R1.lif - Image012-2	0	0	NaN	0			25	1068.5	C3-WT_LLOMe_ALIX 488_Gal3 568_R2.lif - Image009-2	0	0	NaN	0			25	688.749	C3-WT_LLOMe_ALIX 488_Gal3 568_R3.lif - Image010-7	8	2.14	0.268	0.310708
	26	1623.05	C3-WT_LLOMe_ALIX 488_Gal3 568_R1.lif - Image012-1	0	0	NaN	0			26	1037.4	C3-WT_LLOMe_ALIX 488_Gal3 568_R2.lif - Image009-1	0	0	NaN	0			26	1125.5	C3-WT_LLOMe_ALIX 488_Gal3 568_R3.lif - Image010-6	5	1.576	0.315	0.140026
	27	1087.12	C3-WT_LLOMe_ALIX 488_Gal3 568_R1.lif - Image011-5	0	0	NaN	0			27	926.646	C3-WT_LLOMe_ALIX 488_Gal3 568_R2.lif - Image008-6	0	0	NaN	0			27	1242.98	C3-WT_LLOMe_ALIX 488_Gal3 568_R3.lif - Image010-5	1	0.145	0.145	0.0116656
	28	1465.4	C3-WT_LLOMe_ALIX 488_Gal3 568_R1.lif - Image011-4	0	0	NaN	0			28	865.842	C3-WT_LLOMe_ALIX 488_Gal3 568_R2.lif - Image008-5	1	0.13	0.13	0.0150143			28	1109.32	C3-WT_LLOMe_ALIX 488_Gal3 568_R3.lif - Image010-4	7	1.142	0.163	0.102946
	29	1358.18	C3-WT_LLOMe_ALIX 488_Gal3 568_R1.lif - Image011-3	0	0	NaN	0			29	717.004	C3-WT_LLOMe_ALIX 488_Gal3 568_R2.lif - Image008-4	1	0.217	0.217	0.0302648			29	931.144	C3-WT_LLOMe_ALIX 488_Gal3 568_R3.lif - Image010-3	2	0.318	0.159	0.0341515
	30	1629.09	C3-WT_LLOMe_ALIX 488_Gal3 568_R1.lif - Image011-2	0	0	NaN	0			30	634.9	C3-WT_LLOMe_ALIX 488_Gal3 568_R2.lif - Image008-3	0	0	NaN	0			30	804.169	C3-WT_LLOMe_ALIX 488_Gal3 568_R3.lif - Image010-2	3	1.345	0.448	0.167253
	31	1483.45	C3-WT_LLOMe_ALIX 488_Gal3 568_R1.lif - Image011-1	0	0	NaN	0			31	727.155	C3-WT_LLOMe_ALIX 488_Gal3 568_R2.lif - Image008-2	1	0.202	0.202	0.0277795			31	856.197	C3-WT_LLOMe_ALIX 488_Gal3 568_R3.lif - Image010-1	2	0.275	0.137	0.0321188
	32	1547.1	C3-WT_LLOMe_ALIX 488_Gal3 568_R1.lif - Image010-5	0	0	NaN	0			32	852.394	C3-WT_LLOMe_ALIX 488_Gal3 568_R2.lif - Image008-1	2	0.275	0.137	0.0322621			32	1048.03	C3-WT_LLOMe_ALIX 488_Gal3 568_R3.lif - Image009-8	1	0.13	0.13	0.0124043
	33	1561	C3-WT_LLOMe_ALIX 488_Gal3 568_R1.lif - Image010-4	0	0	NaN	0			33	897.22	C3-WT_LLOMe_ALIX 488_Gal3 568_R2.lif - Image007-8	0	0	NaN	0			33	558.203	C3-WT_LLOMe_ALIX 488_Gal3 568_R3.lif - Image009-7	4	0.839	0.21	0.150304
	34	1174.09	C3-WT_LLOMe_ALIX 488_Gal3 568_R1.lif - Image010-3	0	0	NaN	0			34	963.361	C3-WT_LLOMe_ALIX 488_Gal3 568_R2.lif - Image007-7	0	0	NaN	0			34	618.603	C3-WT_LLOMe_ALIX 488_Gal3 568_R3.lif - Image009-6	3	0.68	0.227	0.109925
	35	1207.36	C3-WT_LLOMe_ALIX 488_Gal3 568_R1.lif - Image010-2	0	0	NaN	0			35	841.939	C3-WT_LLOMe_ALIX 488_Gal3 568_R2.lif - Image007-6	1	0.174	0.174	0.0206666			35	804.271	C3-WT_LLOMe_ALIX 488_Gal3 568_R3.lif - Image009-5	2	0.362	0.181	0.0450097
	36	1313.09	C3-WT_LLOMe_ALIX 488_Gal3 568_R1.lif - Image010-1	0	0	NaN	0			36	1125.88	C3-WT_LLOMe_ALIX 488_Gal3 568_R2.lif - Image007-5	0	0	NaN	0			36	702.284	C3-WT_LLOMe_ALIX 488_Gal3 568_R3.lif - Image009-4	5	0.925	0.185	0.131713
	37	1334.64	C3-WT_LLOMe_ALIX 488_Gal3 568_R1.lif - Image009-4	1	0.159	0.159	0.0749267			37	850.239	C3-WT_LLOMe_ALIX 488_Gal3 568_R2.lif - Image007-4	0	0	NaN	0			37	977.879	C3-WT_LLOMe_ALIX 488_Gal3 568_R3.lif - Image009-3	2	0.275	0.137	0.0281221
	38	1231.41	C3-WT_LLOMe_ALIX 488_Gal3 568_R1.lif - Image009-3	0	0	NaN	0			38	1028.23	C3-WT_LLOMe_ALIX 488_Gal3 568_R2.lif - Image007-3	1	0.174	0.174	0.0169223			38	844.513	C3-WT_LLOMe_ALIX 488_Gal3 568_R3.lif - Image009-2	0	0	NaN	0
	39	1094.82	C3-WT_LLOMe_ALIX 488_Gal3 568_R1.lif - Image009-2	0	0	NaN	0			39	877.164	C3-WT_LLOMe_ALIX 488_Gal3 568_R2.lif - Image007-2	0	0	NaN	0			39	830.993	C3-WT_LLOMe_ALIX 488_Gal3 568_R3.lif - Image009-1	0	0	NaN	0
	40	1397.55	C3-WT_LLOMe_ALIX 488_Gal3 568_R1.lif - Image009-1	0	0	NaN	0			40	897.452	C3-WT_LLOMe_ALIX 488_Gal3 568_R2.lif - Image007-1	0	0	NaN	0			40	814.494	C3-WT_LLOMe_ALIX 488_Gal3 568_R3.lif - Image007-8	1	0.492	0.492	0.0604056
	41	1569.92	C3-WT_LLOMe_ALIX 488_Gal3 568_R1.lif - Image008-5	0	0	NaN	0			41	990.618	C3-WT_LLOMe_ALIX 488_Gal3 568_R2.lif - Image006-6	0	0	NaN	0			41	1279.92	C3-WT_LLOMe_ALIX 488_Gal3 568_R3.lif - Image007-7	0	0	NaN	0
	42	1526.76	C3-WT_LLOMe_ALIX 488_Gal3 568_R1.lif - Image008-4	0	0	NaN	0			42	1197.8	C3-WT_LLOMe_ALIX 488_Gal3 568_R2.lif - Image006-5	0	0	NaN	0			42	903.785	C3-WT_LLOMe_ALIX 488_Gal3 568_R3.lif - Image007-6	0	0	NaN	0
	43	1296.23	C3-WT_LLOMe_ALIX 488_Gal3 568_R1.lif - Image008-3	0	0	NaN	0			43	1046.43	C3-WT_LLOMe_ALIX 488_Gal3 568_R2.lif - Image006-4	0	0	NaN	0			43	879.926	C3-WT_LLOMe_ALIX 488_Gal3 568_R3.lif - Image007-5	0	0	NaN	0
	44	1388.86	C3-WT_LLOMe_ALIX 488_Gal3 568_R1.lif - Image008-2	1	0.145	0.145	0.0720013			44	946.977	C3-WT_LLOMe_ALIX 488_Gal3 568_R2.lif - Image006-3	0	0	NaN	0			44	992.613	C3-WT_LLOMe_ALIX 488_Gal3 568_R3.lif - Image007-4	0	0	NaN	0
	45	1131.05	C3-WT_LLOMe_ALIX 488_Gal3 568_R1.lif - Image008-1	0	0	NaN	0			45	853.348	C3-WT_LLOMe_ALIX 488_Gal3 568_R2.lif - Image006-2	0	0	NaN	0			45	883.122	C3-WT_LLOMe_ALIX 488_Gal3 568_R3.lif - Image007-3	0	0	NaN	0
	46	810.98	C3-WT_LLOMe_ALIX 488_Gal3 568_R1.lif - Image007-5	0	0	NaN	0			46	990.184	C3-WT_LLOMe_ALIX 488_Gal3 568_R2.lif - Image006-1	0	0	NaN	0			46	675.156	C3-WT_LLOMe_ALIX 488_Gal3 568_R3.lif - Image007-2	0	0	NaN	0
	47	1090.32	C3-WT_LLOMe_ALIX 488_Gal3 568_R1.lif - Image007-4	0	0	NaN	0			47	801.379	C3-WT_LLOMe_ALIX 488_Gal3 568_R2.lif - Image005-6	1	0.159	0.159	0.0198408			47	574.702	C3-WT_LLOMe_ALIX 488_Gal3 568_R3.lif - Image007-1	0	0	NaN	0
	48	1396.22	C3-WT_LLOMe_ALIX 488_Gal3 568_R1.lif - Image007-3	0	0	NaN	0			48	862.689	C3-WT_LLOMe_ALIX 488_Gal3 568_R2.lif - Image005-5	0	0	NaN	0			48	682.546	C3-WT_LLOMe_ALIX 488_Gal3 568_R3.lif - Image006-7	1	0.217	0.217	0.0317927
	49	1521.9	C3-WT_LLOMe_ALIX 488_Gal3 568_R1.lif - Image007-2	0	0	NaN	0			49	979.281	C3-WT_LLOMe_ALIX 488_Gal3 568_R2.lif - Image005-4	0	0	NaN	0			49	1289.84	C3-WT_LLOMe_ALIX 488_Gal3 568_R3.lif - Image006-6	0	0	NaN	0
	50	1007.49	C3-WT_LLOMe_ALIX 488_Gal3 568_R1.lif - Image007-1	0	0	NaN	0			50	906.113	C3-WT_LLOMe_ALIX 488_Gal3 568_R2.lif - Image005-3	1	0.13	0.13	0.014347			50	967.901	C3-WT_LLOMe_ALIX 488_Gal3 568_R3.lif - Image006-5	1	0.434	0.434	0.0448393
	51	1385.49	C3-WT_LLOMe_ALIX 488_Gal3 568_R1.lif - Image006-6	0	0	NaN	0			51	866.579	C3-WT_LLOMe_ALIX 488_Gal3 568_R2.lif - Image005-2	0	0	NaN	0			51	755.497	C3-WT_LLOMe_ALIX 488_Gal3 568_R3.lif - Image006-4	2	0.434	0.217	0.0574456
	52	1113.12	C3-WT_LLOMe_ALIX 488_Gal3 568_R1.lif - Image006-5	0	0	NaN	0			52	1061.1	C3-WT_LLOMe_ALIX 488_Gal3 568_R2.lif - Image005-1	2	1.648	0.824	0.155311			52	1060.04	C3-WT_LLOMe_ALIX 488_Gal3 568_R3.lif - Image006-3	0	0	NaN	0
	53	1366.48	C3-WT_LLOMe_ALIX 488_Gal3 568_R1.lif - Image006-4	0	0	NaN	0			53	978.688	C3-WT_LLOMe_ALIX 488_Gal3 568_R2.lif - Image004-6	0	0	NaN	0			53	836.502	C3-WT_LLOMe_ALIX 488_Gal3 568_R3.lif - Image006-2	2	0.347	0.174	0.0414823
	54	1030.21	C3-WT_LLOMe_ALIX 488_Gal3 568_R1.lif - Image006-3	0	0	NaN	0			54	888.212	C3-WT_LLOMe_ALIX 488_Gal3 568_R2.lif - Image004-5	0	0	NaN	0			54	993.105	C3-WT_LLOMe_ALIX 488_Gal3 568_R3.lif - Image006-1	3	0.578	0.193	0.0582013
	55	1079	C3-WT_LLOMe_ALIX 488_Gal3 568_R1.lif - Image006-2	0	0	NaN	0			55	867.027	C3-WT_LLOMe_ALIX 488_Gal3 568_R2.lif - Image004-4	0	0	NaN	0			55	1017.22	C3-WT_LLOMe_ALIX 488_Gal3 568_R3.lif - Image005-8	0	0	NaN	0
	56	1070.45	C3-WT_LLOMe_ALIX 488_Gal3 568_R1.lif - Image006-1	0	0	NaN	0			56	851.107	C3-WT_LLOMe_ALIX 488_Gal3 568_R2.lif - Image004-3	0	0	NaN	0			56	668.375	C3-WT_LLOMe_ALIX 488_Gal3 568_R3.lif - Image005-7	1	0.174	0.174	0.0260333
	57	905.101	C3-WT_LLOMe_ALIX 488_Gal3 568_R1.lif - Image005-6	0	0	NaN	0			57	1012.96	C3-WT_LLOMe_ALIX 488_Gal3 568_R2.lif - Image004-2	1	0.13	0.13	0.0128337			57	646.222	C3-WT_LLOMe_ALIX 488_Gal3 568_R3.lif - Image005-6	0	0	NaN	0
	58	1193.33	C3-WT_LLOMe_ALIX 488_Gal3 568_R1.lif - Image005-5	0	0	NaN	0			58	864.801	C3-WT_LLOMe_ALIX 488_Gal3 568_R2.lif - Image004-1	0	0	NaN	0			58	870.845	C3-WT_LLOMe_ALIX 488_Gal3 568_R3.lif - Image005-5	0	0	NaN	0
	59	1107.57	C3-WT_LLOMe_ALIX 488_Gal3 568_R1.lif - Image005-4	0	0	NaN	0			59	1122.49	C3-WT_LLOMe_ALIX 488_Gal3 568_R2.lif - Image003-5	0	0	NaN	0			59	962.855	C3-WT_LLOMe_ALIX 488_Gal3 568_R3.lif - Image005-4	0	0	NaN	0
	60	1033.07	C3-WT_LLOMe_ALIX 488_Gal3 568_R1.lif - Image005-3	0	0	NaN	0			60	1171.44	C3-WT_LLOMe_ALIX 488_Gal3 568_R2.lif - Image003-4	2	0.275	0.137	0.0234754			60	989.302	C3-WT_LLOMe_ALIX 488_Gal3 568_R3.lif - Image005-3	1	0.159	0.159	0.0160719
	61	1048.14	C3-WT_LLOMe_ALIX 488_Gal3 568_R1.lif - Image005-2	0	0	NaN	0			61	1121.02	C3-WT_LLOMe_ALIX 488_Gal3 568_R2.lif - Image003-3	0	0	NaN	0			61	704.539	C3-WT_LLOMe_ALIX 488_Gal3 568_R3.lif - Image005-2	0	0	NaN	0
	62	1094.37	C3-WT_LLOMe_ALIX 488_Gal3 568_R1.lif - Image005-1	0	0	NaN	0			62	1046.43	C3-WT_LLOMe_ALIX 488_Gal3 568_R2.lif - Image003-2	0	0	NaN	0			62	863.384	C3-WT_LLOMe_ALIX 488_Gal3 568_R3.lif - Image005-1	0	0	NaN	0
	63	1158.18	C3-WT_LLOMe_ALIX 488_Gal3 568_R1.lif - Image004-6	0	0	NaN	0			63	892.275	C3-WT_LLOMe_ALIX 488_Gal3 568_R2.lif - Image003-1	0	0	NaN	0			63	562.281	C3-WT_LLOMe_ALIX 488_Gal3 568_R3.lif - Image004-6	1	0.145	0.145	0.0257878
	64	1074.36	C3-WT_LLOMe_ALIX 488_Gal3 568_R1.lif - Image004-5	0	0	NaN	0			64	804.198	C3-WT_LLOMe_ALIX 488_Gal3 568_R2.lif - Image002-6	1	0.159	0.159	0.0197713			64	779.616	C3-WT_LLOMe_ALIX 488_Gal3 568_R3.lif - Image004-5	0	0	NaN	0
	65	1306.15	C3-WT_LLOMe_ALIX 488_Gal3 568_R1.lif - Image004-4	1	0.188	0.188	0.0765608			65	893.591	C3-WT_LLOMe_ALIX 488_Gal3 568_R2.lif - Image002-5	0	0	NaN	0			65	840.797	C3-WT_LLOMe_ALIX 488_Gal3 568_R3.lif - Image004-4	1	0.13	0.13	0.0154615
	66	976.881	C3-WT_LLOMe_ALIX 488_Gal3 568_R1.lif - Image004-3	0	0	NaN	0			66	1013.77	C3-WT_LLOMe_ALIX 488_Gal3 568_R2.lif - Image002-4	3	0.463	0.154	0.0456712			66	1070.68	C3-WT_LLOMe_ALIX 488_Gal3 568_R3.lif - Image004-3	1	0.318	0.318	0.0297007
	67	978.833	C3-WT_LLOMe_ALIX 488_Gal3 568_R1.lif - Image004-2	1	0.145	0.145	0.102162			67	728.167	C3-WT_LLOMe_ALIX 488_Gal3 568_R2.lif - Image002-3	2	0.434	0.217	0.0596017			67	1201.36	C3-WT_LLOMe_ALIX 488_Gal3 568_R3.lif - Image004-2	0	0	NaN	0
	68	1335.32	C3-WT_LLOMe_ALIX 488_Gal3 568_R1.lif - Image004-1	1	0.13	0.13	0.0748885			68	1155.32	C3-WT_LLOMe_ALIX 488_Gal3 568_R2.lif - Image002-2	1	0.13	0.13	0.0112523			68	800.742	C3-WT_LLOMe_ALIX 488_Gal3 568_R3.lif - Image004-1	0	0	NaN	0
	69	1049.72	C3-WT_LLOMe_ALIX 488_Gal3 568_R1.lif - Image003-6	2	0.419	0.21	0.190528			69	737.957	C3-WT_LLOMe_ALIX 488_Gal3 568_R2.lif - Image002-1	2	0.405	0.202	0.0548812			69	792.168	C3-WT_LLOMe_ALIX 488_Gal3 568_R3.lif - Image003-7	0	0	NaN	0
	70	1146.27	C3-WT_LLOMe_ALIX 488_Gal3 568_R1.lif - Image003-5	0	0	NaN	0			70	956.796	C3-WT_LLOMe_ALIX 488_Gal3 568_R2.lif - Image001-9	0	0	NaN	0			70	963.173	C3-WT_LLOMe_ALIX 488_Gal3 568_R3.lif - Image003-6	0	0	NaN	0
	71	1141.97	C3-WT_LLOMe_ALIX 488_Gal3 568_R1.lif - Image003-4	0	0	NaN	0			71	898.478	C3-WT_LLOMe_ALIX 488_Gal3 568_R2.lif - Image001-8	0	0	NaN	0			71	1271.06	C3-WT_LLOMe_ALIX 488_Gal3 568_R3.lif - Image003-5	0	0	NaN	0
	72	951.677	C3-WT_LLOMe_ALIX 488_Gal3 568_R1.lif - Image003-3	0	0	NaN	0			72	945.531	C3-WT_LLOMe_ALIX 488_Gal3 568_R2.lif - Image001-7	2	0.275	0.137	0.0290842			72	1067.39	C3-WT_LLOMe_ALIX 488_Gal3 568_R3.lif - Image003-4	0	0	NaN	0
	73	929.437	C3-WT_LLOMe_ALIX 488_Gal3 568_R1.lif - Image003-2	0	0	NaN	0			73	857.469	C3-WT_LLOMe_ALIX 488_Gal3 568_R2.lif - Image001-6	1	0.159	0.159	0.0185429			73	852.047	C3-WT_LLOMe_ALIX 488_Gal3 568_R3.lif - Image003-3	0	0	NaN	0
	74	895.716	C3-WT_LLOMe_ALIX 488_Gal3 568_R1.lif - Image003-1	1	0.13	0.13	0.111643			74	841.65	C3-WT_LLOMe_ALIX 488_Gal3 568_R2.lif - Image001-5	1	0.159	0.159	0.0188915			74	709.47	C3-WT_LLOMe_ALIX 488_Gal3 568_R3.lif - Image003-2	0	0	NaN	0
	75	742.627	C3-WT_LLOMe_ALIX 488_Gal3 568_R1.lif - Image002-5	0	0	NaN	0			75	945.878	C3-WT_LLOMe_ALIX 488_Gal3 568_R2.lif - Image001-4	0	0	NaN	0			75	1056.51	C3-WT_LLOMe_ALIX 488_Gal3 568_R3.lif - Image003-1	3	0.477	0.159	0.0451485
	76	1065.71	C3-WT_LLOMe_ALIX 488_Gal3 568_R1.lif - Image002-4	0	0	NaN	0			76	644.978	C3-WT_LLOMe_ALIX 488_Gal3 568_R2.lif - Image001-3	0	0	NaN	0			76	726.591	C3-WT_LLOMe_ALIX 488_Gal3 568_R3.lif - Image002-7	0	0	NaN	0
	AVG	1218.06		0.144737	0.0230263	0.1541	0.0124517			AVG	972.105		0.460526	0.0957105	0.192792	0.0104553			AVG	914.779		1.07895	0.238237	0.213171	0.0277529
	StDEV	224.477		0.390007	0.0668277	0.0264846	0.0346231			StDEV	163.498		0.773577	0.228593	0.138693	0.0233426			StDEV	196.191		1.68731	0.414513	0.0900903	0.0513934

## Sheet: WT_Wash
	WT_LLOMe Wash_R1_2025.02.27									WT_LLOMe Wash_R2_2025.03.03									WT_LLOMe Wash_R3_2025.03.05
		CELL AREA	IMAGE	COUNT	AREA	AVG SIZE	%AREA				CELL AREA	IMAGE	COUNT	AREA	AVG SIZE	%AREA				CELL AREA	IMAGE	COUNT	AREA	AVG SIZE	%AREA
	1	1192.39	C3-WT_wash_ALIX 488_Gal3 568_R1.lif - Image018-4	0	0	NaN	0			1	905.058	C3-WT_LLOMe Wash_ALIX 488_Gal3 568_R2.lif - Image015-4	0	0	NaN	0			1	662.272	C3-WT_LLOMe Wash_ALIX 488_Gal3 568_R3.lif - Image015-6	2	0.289	0.145	0.0436377
	2	1498.6	C3-WT_wash_ALIX 488_Gal3 568_R1.lif - Image018-3	1	0.13	0.13	0.00867476			2	1058.19	C3-WT_LLOMe Wash_ALIX 488_Gal3 568_R2.lif - Image015-3	1	0.13	0.13	0.0122851			2	695.979	C3-WT_LLOMe Wash_ALIX 488_Gal3 568_R3.lif - Image015-5	0	0	NaN	0
	3	1489.14	C3-WT_wash_ALIX 488_Gal3 568_R1.lif - Image018-2	0	0	NaN	0			3	1028.01	C3-WT_LLOMe Wash_ALIX 488_Gal3 568_R2.lif - Image015-2	2	0.362	0.181	0.0352136			3	784.316	C3-WT_LLOMe Wash_ALIX 488_Gal3 568_R3.lif - Image015-4	3	0.925	0.308	0.117937
	4	1322.49	C3-WT_wash_ALIX 488_Gal3 568_R1.lif - Image018-1	3	0.911	0.304	0.0688851			4	962.84	C3-WT_LLOMe Wash_ALIX 488_Gal3 568_R2.lif - Image015-1	12	2.993	0.249	0.310851			4	801.914	C3-WT_LLOMe Wash_ALIX 488_Gal3 568_R3.lif - Image015-3	0	0	NaN	0
	5	1613.54	C3-WT_wash_ALIX 488_Gal3 568_R1.lif - Image017-7	0	0	NaN	0			5	1610.28	C3-WT_LLOMe Wash_ALIX 488_Gal3 568_R2.lif - Image014-4	2	0.81	0.405	0.0503019			5	869.732	C3-WT_LLOMe Wash_ALIX 488_Gal3 568_R3.lif - Image015-2	0	0	NaN	0
	6	1509.73	C3-WT_wash_ALIX 488_Gal3 568_R1.lif - Image017-6	0	0	NaN	0			6	921.528	C3-WT_LLOMe Wash_ALIX 488_Gal3 568_R2.lif - Image014-3	1	0.188	0.188	0.0204009			6	801.321	C3-WT_LLOMe Wash_ALIX 488_Gal3 568_R3.lif - Image015-1	0	0	NaN	0
	7	1099.86	C3-WT_wash_ALIX 488_Gal3 568_R1.lif - Image017-5	6	1.779	0.296	0.161747			7	1058.6	C3-WT_LLOMe Wash_ALIX 488_Gal3 568_R2.lif - Image014-2	2	0.607	0.304	0.0573402			7	1093.78	C3-WT_LLOMe Wash_ALIX 488_Gal3 568_R3.lif - Image014-7	0	0	NaN	0
	8	869.847	C3-WT_wash_ALIX 488_Gal3 568_R1.lif - Image017-4	1	0.159	0.159	0.0182791			8	1440.53	C3-WT_LLOMe Wash_ALIX 488_Gal3 568_R2.lif - Image014-1	0	0	NaN	0			8	709.485	C3-WT_LLOMe Wash_ALIX 488_Gal3 568_R3.lif - Image014-6	1	0.202	0.202	0.0284714
	9	1218.84	C3-WT_wash_ALIX 488_Gal3 568_R1.lif - Image017-3	2	0.622	0.311	0.051032			9	1598.62	C3-WT_LLOMe Wash_ALIX 488_Gal3 568_R2.lif - Image013-5	0	0	NaN	0			9	777.216	C3-WT_LLOMe Wash_ALIX 488_Gal3 568_R3.lif - Image014-5	1	0.159	0.159	0.0204576
	10	1374.43	C3-WT_wash_ALIX 488_Gal3 568_R1.lif - Image017-2	1	0.202	0.202	0.014697			10	939.501	C3-WT_LLOMe Wash_ALIX 488_Gal3 568_R2.lif - Image013-4	0	0	NaN	0			10	893.244	C3-WT_LLOMe Wash_ALIX 488_Gal3 568_R3.lif - Image014-4	0	0	NaN	0
	11	1229.19	C3-WT_wash_ALIX 488_Gal3 568_R1.lif - Image017-1	2	0.636	0.318	0.0517412			11	946.616	C3-WT_LLOMe Wash_ALIX 488_Gal3 568_R2.lif - Image013-3	1	0.13	0.13	0.0137331			11	580.443	C3-WT_LLOMe Wash_ALIX 488_Gal3 568_R3.lif - Image014-3	3	0.492	0.164	0.0847628
	12	1293.57	C3-WT_wash_ALIX 488_Gal3 568_R1.lif - Image016-3	0	0	NaN	0			12	888.096	C3-WT_LLOMe Wash_ALIX 488_Gal3 568_R2.lif - Image013-2	3	0.506	0.169	0.0569758			12	697.512	C3-WT_LLOMe Wash_ALIX 488_Gal3 568_R3.lif - Image014-2	4	0.781	0.195	0.111969
	13	1727.55	C3-WT_wash_ALIX 488_Gal3 568_R1.lif - Image016-2	0	0	NaN	0			13	1000.64	C3-WT_LLOMe Wash_ALIX 488_Gal3 568_R2.lif - Image013-1	0	0	NaN	0			13	724.726	C3-WT_LLOMe Wash_ALIX 488_Gal3 568_R3.lif - Image014-1	0	0	NaN	0
	14	1361.89	C3-WT_wash_ALIX 488_Gal3 568_R1.lif - Image016-1	0	0	NaN	0			14	1113.86	C3-WT_LLOMe Wash_ALIX 488_Gal3 568_R2.lif - Image012-6	3	0.622	0.207	0.0558418			14	774.989	C3-WT_LLOMe Wash_ALIX 488_Gal3 568_R3.lif - Image013-8	2	0.376	0.188	0.0485168
	15	1442.37	C3-WT_wash_ALIX 488_Gal3 568_R1.lif - Image015-5	2	0.376	0.188	0.0260683			15	943.189	C3-WT_LLOMe Wash_ALIX 488_Gal3 568_R2.lif - Image012-5	0	0	NaN	0			15	863.89	C3-WT_LLOMe Wash_ALIX 488_Gal3 568_R3.lif - Image013-7	1	0.419	0.419	0.0485015
	16	1171.09	C3-WT_wash_ALIX 488_Gal3 568_R1.lif - Image015-4	2	0.419	0.21	0.0357785			16	719.404	C3-WT_LLOMe Wash_ALIX 488_Gal3 568_R2.lif - Image012-4	0	0	NaN	0			16	915.469	C3-WT_LLOMe Wash_ALIX 488_Gal3 568_R3.lif - Image013-6	1	0.231	0.231	0.025233
	17	908.687	C3-WT_wash_ALIX 488_Gal3 568_R1.lif - Image015-3	0	0	NaN	0			17	1288.02	C3-WT_LLOMe Wash_ALIX 488_Gal3 568_R2.lif - Image012-3	1	0.289	0.289	0.0224376			17	888.92	C3-WT_LLOMe Wash_ALIX 488_Gal3 568_R3.lif - Image013-5	0	0	NaN	0
	18	849.458	C3-WT_wash_ALIX 488_Gal3 568_R1.lif - Image015-2	1	0.145	0.145	0.0170697			18	1047.82	C3-WT_LLOMe Wash_ALIX 488_Gal3 568_R2.lif - Image012-2	0	0	NaN	0			18	1042.47	C3-WT_LLOMe Wash_ALIX 488_Gal3 568_R3.lif - Image013-4	1	0.145	0.145	0.0139092
	19	917.594	C3-WT_wash_ALIX 488_Gal3 568_R1.lif - Image015-1	1	0.13	0.13	0.0141675			19	1030.04	C3-WT_LLOMe Wash_ALIX 488_Gal3 568_R2.lif - Image012-1	3	0.564	0.188	0.0547554			19	812.961	C3-WT_LLOMe Wash_ALIX 488_Gal3 568_R3.lif - Image013-3	0	0	NaN	0
	20	1233.52	C3-WT_wash_ALIX 488_Gal3 568_R1.lif - Image014-6	2	0.362	0.181	0.0293469			20	1071.68	C3-WT_LLOMe Wash_ALIX 488_Gal3 568_R2.lif - Image011-7	1	0.202	0.202	0.0188489			20	759.242	C3-WT_LLOMe Wash_ALIX 488_Gal3 568_R3.lif - Image013-2	0	0	NaN	0
	21	1564.65	C3-WT_wash_ALIX 488_Gal3 568_R1.lif - Image014-5	2	0.492	0.246	0.0314446			21	1233.95	C3-WT_LLOMe Wash_ALIX 488_Gal3 568_R2.lif - Image011-6	1	0.145	0.145	0.0117509			21	859.147	C3-WT_LLOMe Wash_ALIX 488_Gal3 568_R3.lif - Image013-1	1	0.174	0.174	0.0202526
	22	1587.2	C3-WT_wash_ALIX 488_Gal3 568_R1.lif - Image014-4	0	0	NaN	0			22	892	C3-WT_LLOMe Wash_ALIX 488_Gal3 568_R2.lif - Image011-5	0	0	NaN	0			22	838.396	C3-WT_LLOMe Wash_ALIX 488_Gal3 568_R3.lif - Image012-6	0	0	NaN	0
	23	1455.23	C3-WT_wash_ALIX 488_Gal3 568_R1.lif - Image014-3	0	0	NaN	0			23	944.794	C3-WT_LLOMe Wash_ALIX 488_Gal3 568_R2.lif - Image011-4	0	0	NaN	0			23	824.963	C3-WT_LLOMe Wash_ALIX 488_Gal3 568_R3.lif - Image012-5	0	0	NaN	0
	24	1544.48	C3-WT_wash_ALIX 488_Gal3 568_R1.lif - Image014-2	1	0.13	0.13	0.00841706			24	1020.36	C3-WT_LLOMe Wash_ALIX 488_Gal3 568_R2.lif - Image011-3	0	0	NaN	0			24	818.037	C3-WT_LLOMe Wash_ALIX 488_Gal3 568_R3.lif - Image012-4	1	0.26	0.26	0.0317834
	25	1436.15	C3-WT_wash_ALIX 488_Gal3 568_R1.lif - Image014-1	2	0.419	0.21	0.0291753			25	976.461	C3-WT_LLOMe Wash_ALIX 488_Gal3 568_R2.lif - Image011-2	1	0.26	0.26	0.0266268			25	963.982	C3-WT_LLOMe Wash_ALIX 488_Gal3 568_R3.lif - Image012-3	1	0.202	0.202	0.0209547
	26	1150.4	C3-WT_wash_ALIX 488_Gal3 568_R1.lif - Image013-5	0	0	NaN	0			26	702.616	C3-WT_LLOMe Wash_ALIX 488_Gal3 568_R2.lif - Image011-1	0	0	NaN	0			26	896.324	C3-WT_LLOMe Wash_ALIX 488_Gal3 568_R3.lif - Image012-2	0	0	NaN	0
	27	1297.56	C3-WT_wash_ALIX 488_Gal3 568_R1.lif - Image013-4	0	0	NaN	0			27	790.707	C3-WT_LLOMe Wash_ALIX 488_Gal3 568_R2.lif - Image010-6	2	0.535	0.268	0.067661			27	808.71	C3-WT_LLOMe Wash_ALIX 488_Gal3 568_R3.lif - Image012-1	0	0	NaN	0
	28	1098.59	C3-WT_wash_ALIX 488_Gal3 568_R1.lif - Image013-3	1	0.376	0.376	0.0342257			28	859.884	C3-WT_LLOMe Wash_ALIX 488_Gal3 568_R2.lif - Image010-5	0	0	NaN	0			28	583.841	C3-WT_LLOMe Wash_ALIX 488_Gal3 568_R3.lif - Image011-7	0	0	NaN	0
	29	1733.58	C3-WT_wash_ALIX 488_Gal3 568_R1.lif - Image013-2	0	0	NaN	0			29	1247.18	C3-WT_LLOMe Wash_ALIX 488_Gal3 568_R2.lif - Image010-4	0	0	NaN	0			29	634.697	C3-WT_LLOMe Wash_ALIX 488_Gal3 568_R3.lif - Image011-6	0	0	NaN	0
	30	1513.29	C3-WT_wash_ALIX 488_Gal3 568_R1.lif - Image013-1	12	2.429	0.202	0.160511			30	866.839	C3-WT_LLOMe Wash_ALIX 488_Gal3 568_R2.lif - Image010-3	0	0	NaN	0			30	819.931	C3-WT_LLOMe Wash_ALIX 488_Gal3 568_R3.lif - Image011-5	1	0.333	0.333	0.0406132
	31	1238.06	C3-WT_wash_ALIX 488_Gal3 568_R1.lif - Image012-4	0	0	NaN	0			31	1250.67	C3-WT_LLOMe Wash_ALIX 488_Gal3 568_R2.lif - Image010-2	0	0	NaN	0			31	848.678	C3-WT_LLOMe Wash_ALIX 488_Gal3 568_R3.lif - Image011-4	5	1.244	0.249	0.146581
	32	1404.03	C3-WT_wash_ALIX 488_Gal3 568_R1.lif - Image012-3	0	0	NaN	0			32	709.485	C3-WT_LLOMe Wash_ALIX 488_Gal3 568_R2.lif - Image010-1	4	3.413	0.853	0.481053			32	789.03	C3-WT_LLOMe Wash_ALIX 488_Gal3 568_R3.lif - Image011-3	0	0	NaN	0
	33	1281.51	C3-WT_wash_ALIX 488_Gal3 568_R1.lif - Image012-2	1	0.275	0.275	0.021459			33	708.212	C3-WT_LLOMe Wash_ALIX 488_Gal3 568_R2.lif - Image009-7	2	0.593	0.296	0.083732			33	979.643	C3-WT_LLOMe Wash_ALIX 488_Gal3 568_R3.lif - Image011-2	0	0	NaN	0
	34	1466.33	C3-WT_wash_ALIX 488_Gal3 568_R1.lif - Image012-1	0	0	NaN	0			34	836.242	C3-WT_LLOMe Wash_ALIX 488_Gal3 568_R2.lif - Image009-6	2	0.26	0.13	0.0310915			34	643.041	C3-WT_LLOMe Wash_ALIX 488_Gal3 568_R3.lif - Image011-1	0	0	NaN	0
	35	969.217	C3-WT_wash_ALIX 488_Gal3 568_R1.lif - Image011-4	0	0	NaN	0			35	1036.22	C3-WT_LLOMe Wash_ALIX 488_Gal3 568_R2.lif - Image009-5	0	0	NaN	0			35	582.033	C3-WT_LLOMe Wash_ALIX 488_Gal3 568_R3.lif - Image010-6	0	0	NaN	0
	36	1395.43	C3-WT_wash_ALIX 488_Gal3 568_R1.lif - Image011-3	0	0	NaN	0			36	808.84	C3-WT_LLOMe Wash_ALIX 488_Gal3 568_R2.lif - Image009-4	0	0	NaN	0			36	761.353	C3-WT_LLOMe Wash_ALIX 488_Gal3 568_R3.lif - Image010-5	1	0.202	0.202	0.0265317
	37	1017.12	C3-WT_wash_ALIX 488_Gal3 568_R1.lif - Image011-2	4	0.897	0.224	0.0881899			37	621.553	C3-WT_LLOMe Wash_ALIX 488_Gal3 568_R2.lif - Image009-3	3	0.564	0.188	0.0907405			37	695.256	C3-WT_LLOMe Wash_ALIX 488_Gal3 568_R3.lif - Image010-4	5	1.128	0.226	0.162242
	38	1470.1	C3-WT_wash_ALIX 488_Gal3 568_R1.lif - Image011-1	2	0.636	0.318	0.0432624			38	911.203	C3-WT_LLOMe Wash_ALIX 488_Gal3 568_R2.lif - Image009-2	0	0	NaN	0			38	1186.51	C3-WT_LLOMe Wash_ALIX 488_Gal3 568_R3.lif - Image010-3	3	0.897	0.299	0.0755999
	39	1338.76	C3-WT_wash_ALIX 488_Gal3 568_R1.lif - Image010-4	0	0	NaN	0			39	1163.98	C3-WT_LLOMe Wash_ALIX 488_Gal3 568_R2.lif - Image009-1	0	0	NaN	0			39	694.099	C3-WT_LLOMe Wash_ALIX 488_Gal3 568_R3.lif - Image010-2	0	0	NaN	0
	40	1018.48	C3-WT_wash_ALIX 488_Gal3 568_R1.lif - Image010-3	0	0	NaN	0			40	1058.77	C3-WT_LLOMe Wash_ALIX 488_Gal3 568_R2.lif - Image008-5	0	0	NaN	0			40	692.653	C3-WT_LLOMe Wash_ALIX 488_Gal3 568_R3.lif - Image010-1	1	0.159	0.159	0.0229552
	41	1504.11	C3-WT_wash_ALIX 488_Gal3 568_R1.lif - Image010-2	2	0.333	0.166	0.0221393			41	944.996	C3-WT_LLOMe Wash_ALIX 488_Gal3 568_R2.lif - Image008-4	0	0	NaN	0			41	678.54	C3-WT_LLOMe Wash_ALIX 488_Gal3 568_R3.lif - Image008-9	0	0	NaN	0
	42	1387.03	C3-WT_wash_ALIX 488_Gal3 568_R1.lif - Image010-1	0	0	NaN	0			42	1048.66	C3-WT_LLOMe Wash_ALIX 488_Gal3 568_R2.lif - Image008-3	0	0	NaN	0			42	920.732	C3-WT_LLOMe Wash_ALIX 488_Gal3 568_R3.lif - Image008-8	1	0.304	0.304	0.0330172
	43	1376.99	C3-WT_wash_ALIX 488_Gal3 568_R1.lif - Image009-3	8	2.155	0.269	0.156501			43	1250.18	C3-WT_LLOMe Wash_ALIX 488_Gal3 568_R2.lif - Image008-2	2	0.723	0.362	0.0578318			43	799.846	C3-WT_LLOMe Wash_ALIX 488_Gal3 568_R3.lif - Image008-7	18	3.933	0.219	0.49172
	44	1435.3	C3-WT_wash_ALIX 488_Gal3 568_R1.lif - Image009-2	2	0.289	0.145	0.0201352			44	983.301	C3-WT_LLOMe Wash_ALIX 488_Gal3 568_R2.lif - Image008-1	0	0	NaN	0			44	871.308	C3-WT_LLOMe Wash_ALIX 488_Gal3 568_R3.lif - Image008-6	4	0.983	0.246	0.112819
	45	1609.37	C3-WT_wash_ALIX 488_Gal3 568_R1.lif - Image009-1	0	0	NaN	0			45	855.214	C3-WT_LLOMe Wash_ALIX 488_Gal3 568_R2.lif - Image007-5	1	0.304	0.304	0.0355467			45	695.95	C3-WT_LLOMe Wash_ALIX 488_Gal3 568_R3.lif - Image008-5	3	0.419	0.14	0.0602055
	46	1120.6	C3-WT_wash_ALIX 488_Gal3 568_R1.lif - Image008-6	1	0.405	0.405	0.0361414			46	986.323	C3-WT_LLOMe Wash_ALIX 488_Gal3 568_R2.lif - Image007-4	0	0	NaN	0			46	810.011	C3-WT_LLOMe Wash_ALIX 488_Gal3 568_R3.lif - Image008-4	0	0	NaN	0
	47	1281.01	C3-WT_wash_ALIX 488_Gal3 568_R1.lif - Image008-5	0	0	NaN	0			47	1288.28	C3-WT_LLOMe Wash_ALIX 488_Gal3 568_R2.lif - Image007-3	1	0.159	0.159	0.012342			47	548.688	C3-WT_LLOMe Wash_ALIX 488_Gal3 568_R3.lif - Image008-3	1	0.376	0.376	0.0685271
	48	1141.91	C3-WT_wash_ALIX 488_Gal3 568_R1.lif - Image008-4	0	0	NaN	0			48	1202.81	C3-WT_LLOMe Wash_ALIX 488_Gal3 568_R2.lif - Image007-2	0	0	NaN	0			48	693.116	C3-WT_LLOMe Wash_ALIX 488_Gal3 568_R3.lif - Image008-2	0	0	NaN	0
	49	1184.31	C3-WT_wash_ALIX 488_Gal3 568_R1.lif - Image008-3	2	0.405	0.202	0.0341971			49	1146.37	C3-WT_LLOMe Wash_ALIX 488_Gal3 568_R2.lif - Image007-1	5	1.085	0.217	0.0946467			49	808.609	C3-WT_LLOMe Wash_ALIX 488_Gal3 568_R3.lif - Image008-1	0	0	NaN	0
	50	1344.93	C3-WT_wash_ALIX 488_Gal3 568_R1.lif - Image008-2	0	0	NaN	0			50	1195.43	C3-WT_LLOMe Wash_ALIX 488_Gal3 568_R2.lif - Image006-3	3	0.665	0.222	0.0556285			50	648.073	C3-WT_LLOMe Wash_ALIX 488_Gal3 568_R3.lif - Image007-7	0	0	NaN	0
	51	825.296	C3-WT_wash_ALIX 488_Gal3 568_R1.lif - Image008-1	0	0	NaN	0			51	1408.85	C3-WT_LLOMe Wash_ALIX 488_Gal3 568_R2.lif - Image006-2	14	3.109	0.222	0.220677			51	854.447	C3-WT_LLOMe Wash_ALIX 488_Gal3 568_R3.lif - Image007-6	2	0.362	0.181	0.0423666
	52	1138.56	C3-WT_wash_ALIX 488_Gal3 568_R1.lif - Image007-4	0	0	NaN	0			52	955.523	C3-WT_LLOMe Wash_ALIX 488_Gal3 568_R2.lif - Image006-1	0	0	NaN	0			52	882.905	C3-WT_LLOMe Wash_ALIX 488_Gal3 568_R3.lif - Image007-5	4	0.795	0.199	0.0900437
	53	1399.32	C3-WT_wash_ALIX 488_Gal3 568_R1.lif - Image007-3	13	4.092	0.315	0.292428			53	811.269	C3-WT_LLOMe Wash_ALIX 488_Gal3 568_R2.lif - Image005-6	0	0	NaN	0			53	528.676	C3-WT_LLOMe Wash_ALIX 488_Gal3 568_R3.lif - Image007-4	0	0	NaN	0
	54	1110.49	C3-WT_wash_ALIX 488_Gal3 568_R1.lif - Image007-2	0	0	NaN	0			54	721.805	C3-WT_LLOMe Wash_ALIX 488_Gal3 568_R2.lif - Image005-5	0	0	NaN	0			54	840.797	C3-WT_LLOMe Wash_ALIX 488_Gal3 568_R3.lif - Image007-3	0	0	NaN	0
	55	1332.38	C3-WT_wash_ALIX 488_Gal3 568_R1.lif - Image007-1	5	1.518	0.304	0.113931			55	867.273	C3-WT_LLOMe Wash_ALIX 488_Gal3 568_R2.lif - Image005-4	0	0	NaN	0			55	677.644	C3-WT_LLOMe Wash_ALIX 488_Gal3 568_R3.lif - Image007-2	6	1.229	0.205	0.181364
	56	1037.77	C3-WT_wash_ALIX 488_Gal3 568_R1.lif - Image006-6	0	0	NaN	0			56	837.211	C3-WT_LLOMe Wash_ALIX 488_Gal3 568_R2.lif - Image005-3	0	0	NaN	0			56	680.449	C3-WT_LLOMe Wash_ALIX 488_Gal3 568_R3.lif - Image007-1	0	0	NaN	0
	57	1245.06	C3-WT_wash_ALIX 488_Gal3 568_R1.lif - Image006-5	0	0	NaN	0			57	757.102	C3-WT_LLOMe Wash_ALIX 488_Gal3 568_R2.lif - Image005-2	3	0.593	0.198	0.078325			57	775.987	C3-WT_LLOMe Wash_ALIX 488_Gal3 568_R3.lif - Image005-7	2	0.506	0.253	0.0652073
	58	960.194	C3-WT_wash_ALIX 488_Gal3 568_R1.lif - Image006-4	0	0	NaN	0			58	661.246	C3-WT_LLOMe Wash_ALIX 488_Gal3 568_R2.lif - Image005-1	0	0	NaN	0			58	979.18	C3-WT_LLOMe Wash_ALIX 488_Gal3 568_R3.lif - Image005-6	2	0.275	0.137	0.0280847
	59	920.342	C3-WT_wash_ALIX 488_Gal3 568_R1.lif - Image006-3	0	0	NaN	0			59	982.766	C3-WT_LLOMe Wash_ALIX 488_Gal3 568_R2.lif - Image004-7	0	0	NaN	0			59	706.752	C3-WT_LLOMe Wash_ALIX 488_Gal3 568_R3.lif - Image005-5	0	0	NaN	0
	60	760.008	C3-WT_wash_ALIX 488_Gal3 568_R1.lif - Image006-2	0	0	NaN	0			60	778.228	C3-WT_LLOMe Wash_ALIX 488_Gal3 568_R2.lif - Image004-6	2	0.362	0.181	0.0465159			60	594.324	C3-WT_LLOMe Wash_ALIX 488_Gal3 568_R3.lif - Image005-4	1	0.188	0.188	0.0316326
	61	1328.2	C3-WT_wash_ALIX 488_Gal3 568_R1.lif - Image006-1	0	0	NaN	0			61	660.653	C3-WT_LLOMe Wash_ALIX 488_Gal3 568_R2.lif - Image004-5	4	1.316	0.329	0.199197			61	541.964	C3-WT_LLOMe Wash_ALIX 488_Gal3 568_R3.lif - Image005-3	0	0	NaN	0
	62	737.986	C3-WT_wash_ALIX 488_Gal3 568_R1.lif - Image005-7	8	2.747	0.343	0.372229			62	733.59	C3-WT_LLOMe Wash_ALIX 488_Gal3 568_R2.lif - Image004-4	4	0.593	0.148	0.0808353			62	553.937	C3-WT_LLOMe Wash_ALIX 488_Gal3 568_R3.lif - Image005-2	1	0.376	0.376	0.0678778
	63	1043.34	C3-WT_wash_ALIX 488_Gal3 568_R1.lif - Image005-6	0	0	NaN	0			63	972.34	C3-WT_LLOMe Wash_ALIX 488_Gal3 568_R2.lif - Image004-3	8	1.909	0.239	0.196331			63	721.689	C3-WT_LLOMe Wash_ALIX 488_Gal3 568_R3.lif - Image005-1	0	0	NaN	0
	64	1159.54	C3-WT_wash_ALIX 488_Gal3 568_R1.lif - Image005-5	1	0.145	0.145	0.0125049			64	923.292	C3-WT_LLOMe Wash_ALIX 488_Gal3 568_R2.lif - Image004-2	4	0.94	0.235	0.10181			64	564.464	C3-WT_LLOMe Wash_ALIX 488_Gal3 568_R3.lif - Image004-7	5	1.056	0.211	0.18708
	65	885.71	C3-WT_wash_ALIX 488_Gal3 568_R1.lif - Image005-4	3	0.766	0.255	0.0864843			65	1071.51	C3-WT_LLOMe Wash_ALIX 488_Gal3 568_R2.lif - Image004-1	0	0	NaN	0			65	690.528	C3-WT_LLOMe Wash_ALIX 488_Gal3 568_R3.lif - Image004-6	1	0.376	0.376	0.0544511
	66	1030.66	C3-WT_wash_ALIX 488_Gal3 568_R1.lif - Image005-3	12	2.588	0.216	0.251102			66	1249.19	C3-WT_LLOMe Wash_ALIX 488_Gal3 568_R2.lif - Image003-6	0	0	NaN	0			66	780.296	C3-WT_LLOMe Wash_ALIX 488_Gal3 568_R3.lif - Image004-5	4	1.186	0.296	0.151994
	67	730.64	C3-WT_wash_ALIX 488_Gal3 568_R1.lif - Image005-2	1	0.275	0.275	0.0376382			67	797.142	C3-WT_LLOMe Wash_ALIX 488_Gal3 568_R2.lif - Image003-5	0	0	NaN	0			67	861.402	C3-WT_LLOMe Wash_ALIX 488_Gal3 568_R3.lif - Image004-4	1	0.246	0.246	0.0285581
	68	895.181	C3-WT_wash_ALIX 488_Gal3 568_R1.lif - Image005-1	0	0	NaN	0			68	704.409	C3-WT_LLOMe Wash_ALIX 488_Gal3 568_R2.lif - Image003-4	0	0	NaN	0			68	717.149	C3-WT_LLOMe Wash_ALIX 488_Gal3 568_R3.lif - Image004-3	1	0.145	0.145	0.020219
	69	1225.88	C3-WT_wash_ALIX 488_Gal3 568_R1.lif - Image004-5	1	0.275	0.275	0.0224328			69	942.422	C3-WT_LLOMe Wash_ALIX 488_Gal3 568_R2.lif - Image003-3	0	0	NaN	0			69	1010.2	C3-WT_LLOMe Wash_ALIX 488_Gal3 568_R3.lif - Image004-2	1	0.362	0.362	0.0358346
	70	1137.18	C3-WT_wash_ALIX 488_Gal3 568_R1.lif - Image004-4	0	0	NaN	0			70	906.344	C3-WT_LLOMe Wash_ALIX 488_Gal3 568_R2.lif - Image003-2	0	0	NaN	0			70	824.153	C3-WT_LLOMe Wash_ALIX 488_Gal3 568_R3.lif - Image004-1	1	0.145	0.145	0.0175938
	71	1261.5	C3-WT_wash_ALIX 488_Gal3 568_R1.lif - Image004-3	9	3.442	0.382	0.27285			71	749.843	C3-WT_LLOMe Wash_ALIX 488_Gal3 568_R2.lif - Image003-1	7	1.345	0.192	0.179371			71	543.627	C3-WT_LLOMe Wash_ALIX 488_Gal3 568_R3.lif - Image003-7	1	0.231	0.231	0.0424924
	72	1100.69	C3-WT_wash_ALIX 488_Gal3 568_R1.lif - Image004-2	8	1.894	0.237	0.172074			72	959.312	C3-WT_LLOMe Wash_ALIX 488_Gal3 568_R2.lif - Image002-4	1	0.26	0.26	0.0271028			72	737.682	C3-WT_LLOMe Wash_ALIX 488_Gal3 568_R3.lif - Image003-6	6	1.301	0.217	0.176363
	73	952.761	C3-WT_wash_ALIX 488_Gal3 568_R1.lif - Image004-1	0	0	NaN	0			73	1018.06	C3-WT_LLOMe Wash_ALIX 488_Gal3 568_R2.lif - Image002-3	0	0	NaN	0			73	811.284	C3-WT_LLOMe Wash_ALIX 488_Gal3 568_R3.lif - Image003-5	4	0.607	0.152	0.0748197
	74	880.909	C3-WT_wash_ALIX 488_Gal3 568_R1.lif - Image003-4	0	0	NaN	0			74	934.527	C3-WT_LLOMe Wash_ALIX 488_Gal3 568_R2.lif - Image002-2	0	0	NaN	0			74	776.666	C3-WT_LLOMe Wash_ALIX 488_Gal3 568_R3.lif - Image003-4	10	2.082	0.208	0.268069
	75	901.775	C3-WT_wash_ALIX 488_Gal3 568_R1.lif - Image003-3	0	0	NaN	0			75	1241.69	C3-WT_LLOMe Wash_ALIX 488_Gal3 568_R2.lif - Image002-1	0	0	NaN	0			75	860.867	C3-WT_LLOMe Wash_ALIX 488_Gal3 568_R3.lif - Image003-3	0	0	NaN	0
	76	1356.89	C3-WT_wash_ALIX 488_Gal3 568_R1.lif - Image003-2	13	3.977	0.306	0.293096			76	816.157	C3-WT_LLOMe Wash_ALIX 488_Gal3 568_R2.lif - Image001-6	0	0	NaN	0			76	674.549	C3-WT_LLOMe Wash_ALIX 488_Gal3 568_R3.lif - Image003-2	0	0	NaN	0
	AVG	1224.31		1.81579	0.484618	0.244306	0.0409218			AVG	981.26		1.39474	0.349158	0.243939	0.0379974			AVG	772.851		1.55263	0.343434	0.23031	0.0450164
	StDEV	244.898		3.2648	0.936204	0.0770328	0.0799413			StDEV	209.494		2.55645	0.689542	0.128568	0.0783008			StDEV	133.118		2.69515	0.591007	0.0752604	0.0764352

## Sheet: ALG2KO_UNT
	ALG2KO_UNT_R1_2025.02.27									ALG2KO_UNT_R2_2025.03.03									ALG2KO_UNT_R3_2025.03.05
		CELL AREA	IMAGE	COUNT	AREA	AVG SIZE	%AREA				CELL AREA	IMAGE	COUNT	AREA	AVG SIZE	%AREA				CELL AREA	IMAGE	COUNT	AREA	AVG SIZE	%AREA
	1	945.199	C3-ALG2KO_VEH_ALIX 488_Gal3 568_R1.lif - Image016-5	0	0	NaN	0			1	836.358	C3-ALG2KO_VEH_ALIX 488_Gal3 568_R2.lif - Image015-5	0	0	NaN	0			1	864.699	C3-ALG2KO_UNT_ALIX 488_Gal3 568_R3.lif - Image012-8	0	0	NaN	0
	2	1131.66	C3-ALG2KO_VEH_ALIX 488_Gal3 568_R1.lif - Image016-4	0	0	NaN	0			2	1029.11	C3-ALG2KO_VEH_ALIX 488_Gal3 568_R2.lif - Image015-4	0	0	NaN	0			2	1026.71	C3-ALG2KO_UNT_ALIX 488_Gal3 568_R3.lif - Image012-7	0	0	NaN	0
	3	1498.25	C3-ALG2KO_VEH_ALIX 488_Gal3 568_R1.lif - Image016-3	0	0	NaN	0			3	809.925	C3-ALG2KO_VEH_ALIX 488_Gal3 568_R2.lif - Image015-3	0	0	NaN	0			3	530.136	C3-ALG2KO_UNT_ALIX 488_Gal3 568_R3.lif - Image012-6	0	0	NaN	0
	4	1395.8	C3-ALG2KO_VEH_ALIX 488_Gal3 568_R1.lif - Image016-2	0	0	NaN	0			4	746.965	C3-ALG2KO_VEH_ALIX 488_Gal3 568_R2.lif - Image015-2	0	0	NaN	0			4	548.385	C3-ALG2KO_UNT_ALIX 488_Gal3 568_R3.lif - Image012-5	0	0	NaN	0
	5	1342.03	C3-ALG2KO_VEH_ALIX 488_Gal3 568_R1.lif - Image016-1	1	0.159	0.159	0.0118477			5	770.608	C3-ALG2KO_VEH_ALIX 488_Gal3 568_R2.lif - Image015-1	0	0	NaN	0			5	855.185	C3-ALG2KO_UNT_ALIX 488_Gal3 568_R3.lif - Image012-4	0	0	NaN	0
	6	1548.26	C3-ALG2KO_VEH_ALIX 488_Gal3 568_R1.lif - Image015-5	0	0	NaN	0			6	1026.42	C3-ALG2KO_VEH_ALIX 488_Gal3 568_R2.lif - Image014-6	0	0	NaN	0			6	760.283	C3-ALG2KO_UNT_ALIX 488_Gal3 568_R3.lif - Image012-3	0	0	NaN	0
	7	1973.48	C3-ALG2KO_VEH_ALIX 488_Gal3 568_R1.lif - Image015-4	0	0	NaN	0			7	653.596	C3-ALG2KO_VEH_ALIX 488_Gal3 568_R2.lif - Image014-5	0	0	NaN	0			7	577.522	C3-ALG2KO_UNT_ALIX 488_Gal3 568_R3.lif - Image012-2	0	0	NaN	0
	8	1639.28	C3-ALG2KO_VEH_ALIX 488_Gal3 568_R1.lif - Image015-3	0	0	NaN	0			8	871.467	C3-ALG2KO_VEH_ALIX 488_Gal3 568_R2.lif - Image014-4	0	0	NaN	0			8	665.613	C3-ALG2KO_UNT_ALIX 488_Gal3 568_R3.lif - Image012-1	0	0	NaN	0
	9	1537.67	C3-ALG2KO_VEH_ALIX 488_Gal3 568_R1.lif - Image015-2	0	0	NaN	0			9	772.256	C3-ALG2KO_VEH_ALIX 488_Gal3 568_R2.lif - Image014-3	0	0	NaN	0			9	564.493	C3-ALG2KO_UNT_ALIX 488_Gal3 568_R3.lif - Image011-7	0	0	NaN	0
	10	1448.42	C3-ALG2KO_VEH_ALIX 488_Gal3 568_R1.lif - Image015-1	0	0	NaN	0			10	702.356	C3-ALG2KO_VEH_ALIX 488_Gal3 568_R2.lif - Image014-2	0	0	NaN	0			10	858.308	C3-ALG2KO_UNT_ALIX 488_Gal3 568_R3.lif - Image011-6	0	0	NaN	0
	11	1170.21	C3-ALG2KO_VEH_ALIX 488_Gal3 568_R1.lif - Image014-5	0	0	NaN	0			11	953.528	C3-ALG2KO_VEH_ALIX 488_Gal3 568_R2.lif - Image014-1	0	0	NaN	0			11	554.704	C3-ALG2KO_UNT_ALIX 488_Gal3 568_R3.lif - Image011-5	0	0	NaN	0
	12	1244.72	C3-ALG2KO_VEH_ALIX 488_Gal3 568_R1.lif - Image014-4	0	0	NaN	0			12	1078.07	C3-ALG2KO_VEH_ALIX 488_Gal3 568_R2.lif - Image013-6	0	0	NaN	0			12	555.962	C3-ALG2KO_UNT_ALIX 488_Gal3 568_R3.lif - Image011-4	0	0	NaN	0
	13	1391.08	C3-ALG2KO_VEH_ALIX 488_Gal3 568_R1.lif - Image014-3	0	0	NaN	0			13	1052.48	C3-ALG2KO_VEH_ALIX 488_Gal3 568_R2.lif - Image013-5	0	0	NaN	0			13	718.927	C3-ALG2KO_UNT_ALIX 488_Gal3 568_R3.lif - Image011-3	0	0	NaN	0
	14	1667.87	C3-ALG2KO_VEH_ALIX 488_Gal3 568_R1.lif - Image014-2	0	0	NaN	0			14	808.189	C3-ALG2KO_VEH_ALIX 488_Gal3 568_R2.lif - Image013-4	0	0	NaN	0			14	916.611	C3-ALG2KO_UNT_ALIX 488_Gal3 568_R3.lif - Image011-2	0	0	NaN	0
	15	1348.97	C3-ALG2KO_VEH_ALIX 488_Gal3 568_R1.lif - Image014-1	0	0	NaN	0			15	1202.82	C3-ALG2KO_VEH_ALIX 488_Gal3 568_R2.lif - Image013-3	0	0	NaN	0			15	826.481	C3-ALG2KO_UNT_ALIX 488_Gal3 568_R3.lif - Image011-1	1	0.651	0.651	0.0787677
	16	1019.42	C3-ALG2KO_VEH_ALIX 488_Gal3 568_R1.lif - Image013-5	0	0	NaN	0			16	1108.87	C3-ALG2KO_VEH_ALIX 488_Gal3 568_R2.lif - Image013-2	0	0	NaN	0			16	750.306	C3-ALG2KO_UNT_ALIX 488_Gal3 568_R3.lif - Image010-8	0	0	NaN	0
	17	1276.68	C3-ALG2KO_VEH_ALIX 488_Gal3 568_R1.lif - Image013-4	0	0	NaN	0			17	774.57	C3-ALG2KO_VEH_ALIX 488_Gal3 568_R2.lif - Image013-1	0	0	NaN	0			17	869.341	C3-ALG2KO_UNT_ALIX 488_Gal3 568_R3.lif - Image010-7	0	0	NaN	0
	18	1121.38	C3-ALG2KO_VEH_ALIX 488_Gal3 568_R1.lif - Image013-3	0	0	NaN	0			18	809.982	C3-ALG2KO_VEH_ALIX 488_Gal3 568_R2.lif - Image012-4	0	0	NaN	0			18	824.414	C3-ALG2KO_UNT_ALIX 488_Gal3 568_R3.lif - Image010-6	0	0	NaN	0
	19	1281.76	C3-ALG2KO_VEH_ALIX 488_Gal3 568_R1.lif - Image013-2	0	0	NaN	0			19	1280.73	C3-ALG2KO_VEH_ALIX 488_Gal3 568_R2.lif - Image012-3	0	0	NaN	0			19	827.277	C3-ALG2KO_UNT_ALIX 488_Gal3 568_R3.lif - Image010-5	0	0	NaN	0
	20	1241.9	C3-ALG2KO_VEH_ALIX 488_Gal3 568_R1.lif - Image013-1	0	0	NaN	0			20	1507.65	C3-ALG2KO_VEH_ALIX 488_Gal3 568_R2.lif - Image012-2	0	0	NaN	0			20	1023.77	C3-ALG2KO_UNT_ALIX 488_Gal3 568_R3.lif - Image010-4	0	0	NaN	0
	21	1195.27	C3-ALG2KO_VEH_ALIX 488_Gal3 568_R1.lif - Image012-4	0	0	NaN	0			21	1331.34	C3-ALG2KO_VEH_ALIX 488_Gal3 568_R2.lif - Image012-1	0	0	NaN	0			21	1054.05	C3-ALG2KO_UNT_ALIX 488_Gal3 568_R3.lif - Image010-3	0	0	NaN	0
	22	1342.59	C3-ALG2KO_VEH_ALIX 488_Gal3 568_R1.lif - Image012-3	0	0	NaN	0			22	951.547	C3-ALG2KO_VEH_ALIX 488_Gal3 568_R2.lif - Image011-5	0	0	NaN	0			22	751.072	C3-ALG2KO_UNT_ALIX 488_Gal3 568_R3.lif - Image010-1	0	0	NaN	0
	23	1145.22	C3-ALG2KO_VEH_ALIX 488_Gal3 568_R1.lif - Image012-2	0	0	NaN	0			23	917.291	C3-ALG2KO_VEH_ALIX 488_Gal3 568_R2.lif - Image011-4	0	0	NaN	0			23	839.9	C3-ALG2KO_UNT_ALIX 488_Gal3 568_R3.lif - Image008-5	0	0	NaN	0
	24	1107.64	C3-ALG2KO_VEH_ALIX 488_Gal3 568_R1.lif - Image012-1	0	0	NaN	0			24	510.803	C3-ALG2KO_VEH_ALIX 488_Gal3 568_R2.lif - Image011-3	0	0	NaN	0			24	933.804	C3-ALG2KO_UNT_ALIX 488_Gal3 568_R3.lif - Image008-4	0	0	NaN	0
	25	1034.17	C3-ALG2KO_VEH_ALIX 488_Gal3 568_R1.lif - Image011-5	0	0	NaN	0			25	755.092	C3-ALG2KO_VEH_ALIX 488_Gal3 568_R2.lif - Image011-2	0	0	NaN	0			25	1303.68	C3-ALG2KO_UNT_ALIX 488_Gal3 568_R3.lif - Image008-3	0	0	NaN	0
	26	1150.73	C3-ALG2KO_VEH_ALIX 488_Gal3 568_R1.lif - Image011-4	0	0	NaN	0			26	790.996	C3-ALG2KO_VEH_ALIX 488_Gal3 568_R2.lif - Image011-1	1	0.202	0.202	0.126423			26	997.92	C3-ALG2KO_UNT_ALIX 488_Gal3 568_R3.lif - Image008-2	0	0	NaN	0
	27	1292.36	C3-ALG2KO_VEH_ALIX 488_Gal3 568_R1.lif - Image011-3	0	0	NaN	0			27	1345.31	C3-ALG2KO_VEH_ALIX 488_Gal3 568_R2.lif - Image010-3	0	0	NaN	0			27	839.611	C3-ALG2KO_UNT_ALIX 488_Gal3 568_R3.lif - Image008-1	0	0	NaN	0
	28	1571.03	C3-ALG2KO_VEH_ALIX 488_Gal3 568_R1.lif - Image011-2	0	0	NaN	0			28	1102.28	C3-ALG2KO_VEH_ALIX 488_Gal3 568_R2.lif - Image010-2	0	0	NaN	0			28	741.022	C3-ALG2KO_UNT_ALIX 488_Gal3 568_R3.lif - Image007-8	0	0	NaN	0
	29	1096.68	C3-ALG2KO_VEH_ALIX 488_Gal3 568_R1.lif - Image011-1	0	0	NaN	0			29	1548.34	C3-ALG2KO_VEH_ALIX 488_Gal3 568_R2.lif - Image010-1	0	0	NaN	0			29	1042.95	C3-ALG2KO_UNT_ALIX 488_Gal3 568_R3.lif - Image007-7	0	0	NaN	0
	30	1266.2	C3-ALG2KO_VEH_ALIX 488_Gal3 568_R1.lif - Image010-5	0	0	NaN	0			30	1138.2	C3-ALG2KO_VEH_ALIX 488_Gal3 568_R2.lif - Image009-5	0	0	NaN	0			30	972.485	C3-ALG2KO_UNT_ALIX 488_Gal3 568_R3.lif - Image007-6	0	0	NaN	0
	31	1405.94	C3-ALG2KO_VEH_ALIX 488_Gal3 568_R1.lif - Image010-4	0	0	NaN	0			31	1073.21	C3-ALG2KO_VEH_ALIX 488_Gal3 568_R2.lif - Image009-4	0	0	NaN	0			31	990.705	C3-ALG2KO_UNT_ALIX 488_Gal3 568_R3.lif - Image007-5	0	0	NaN	0
	32	1397.09	C3-ALG2KO_VEH_ALIX 488_Gal3 568_R1.lif - Image010-3	0	0	NaN	0			32	1074.43	C3-ALG2KO_VEH_ALIX 488_Gal3 568_R2.lif - Image009-3	0	0	NaN	0			32	569.034	C3-ALG2KO_UNT_ALIX 488_Gal3 568_R3.lif - Image007-4	0	0	NaN	0
	33	1388.7	C3-ALG2KO_VEH_ALIX 488_Gal3 568_R1.lif - Image010-2	0	0	NaN	0			33	931.679	C3-ALG2KO_VEH_ALIX 488_Gal3 568_R2.lif - Image009-2	0	0	NaN	0			33	971.632	C3-ALG2KO_UNT_ALIX 488_Gal3 568_R3.lif - Image007-3	0	0	NaN	0
	34	1177.92	C3-ALG2KO_VEH_ALIX 488_Gal3 568_R1.lif - Image010-1	0	0	NaN	0			34	796.231	C3-ALG2KO_VEH_ALIX 488_Gal3 568_R2.lif - Image009-1	0	0	NaN	0			34	635.998	C3-ALG2KO_UNT_ALIX 488_Gal3 568_R3.lif - Image007-2	0	0	NaN	0
	35	1395.18	C3-ALG2KO_VEH_ALIX 488_Gal3 568_R1.lif - Image009-5	0	0	NaN	0			35	705.985	C3-ALG2KO_VEH_ALIX 488_Gal3 568_R2.lif - Image008-7	0	0	NaN	0			35	685.192	C3-ALG2KO_UNT_ALIX 488_Gal3 568_R3.lif - Image007-1	0	0	NaN	0
	36	1263.22	C3-ALG2KO_VEH_ALIX 488_Gal3 568_R1.lif - Image009-4	0	0	NaN	0			36	862.718	C3-ALG2KO_VEH_ALIX 488_Gal3 568_R2.lif - Image008-6	0	0	NaN	0			36	432.704	C3-ALG2KO_UNT_ALIX 488_Gal3 568_R3.lif - Image006-8	0	0	NaN	0
	37	962.32	C3-ALG2KO_VEH_ALIX 488_Gal3 568_R1.lif - Image009-3	0	0	NaN	0			37	995.477	C3-ALG2KO_VEH_ALIX 488_Gal3 568_R2.lif - Image008-5	0	0	NaN	0			37	557.075	C3-ALG2KO_UNT_ALIX 488_Gal3 568_R3.lif - Image006-7	0	0	NaN	0
	38	1699.57	C3-ALG2KO_VEH_ALIX 488_Gal3 568_R1.lif - Image009-2	0	0	NaN	0			38	888.212	C3-ALG2KO_VEH_ALIX 488_Gal3 568_R2.lif - Image008-4	0	0	NaN	0			38	634.278	C3-ALG2KO_UNT_ALIX 488_Gal3 568_R3.lif - Image006-6	0	0	NaN	0
	39	1341.91	C3-ALG2KO_VEH_ALIX 488_Gal3 568_R1.lif - Image009-1	0	0	NaN	0			39	993.12	C3-ALG2KO_VEH_ALIX 488_Gal3 568_R2.lif - Image008-3	0	0	NaN	0			39	515.315	C3-ALG2KO_UNT_ALIX 488_Gal3 568_R3.lif - Image006-5	0	0	NaN	0
	40	2121.3	C3-ALG2KO_VEH_ALIX 488_Gal3 568_R1.lif - Image008-5	1	0.13	0.13	0.00612833			40	943.912	C3-ALG2KO_VEH_ALIX 488_Gal3 568_R2.lif - Image008-2	0	0	NaN	0			40	536.759	C3-ALG2KO_UNT_ALIX 488_Gal3 568_R3.lif - Image006-4	0	0	NaN	0
	41	1137.4	C3-ALG2KO_VEH_ALIX 488_Gal3 568_R1.lif - Image008-4	0	0	NaN	0			41	1056.25	C3-ALG2KO_VEH_ALIX 488_Gal3 568_R2.lif - Image008-1	0	0	NaN	0			41	591.389	C3-ALG2KO_UNT_ALIX 488_Gal3 568_R3.lif - Image006-3	0	0	NaN	0
	42	1545.97	C3-ALG2KO_VEH_ALIX 488_Gal3 568_R1.lif - Image008-3	0	0	NaN	0			42	626.252	C3-ALG2KO_VEH_ALIX 488_Gal3 568_R2.lif - Image007-6	0	0	NaN	0			42	828.376	C3-ALG2KO_UNT_ALIX 488_Gal3 568_R3.lif - Image006-2	0	0	NaN	0
	43	1354.02	C3-ALG2KO_VEH_ALIX 488_Gal3 568_R1.lif - Image008-2	0	0	NaN	0			43	572.692	C3-ALG2KO_VEH_ALIX 488_Gal3 568_R2.lif - Image007-5	1	0.39	0.39	0.174614			43	696.051	C3-ALG2KO_UNT_ALIX 488_Gal3 568_R3.lif - Image006-1	0	0	NaN	0
	44	1286.44	C3-ALG2KO_VEH_ALIX 488_Gal3 568_R1.lif - Image008-1	0	0	NaN	0			44	756.147	C3-ALG2KO_VEH_ALIX 488_Gal3 568_R2.lif - Image007-4	0	0	NaN	0			44	608.394	C3-ALG2KO_UNT_ALIX 488_Gal3 568_R3.lif - Image005-6	0	0	NaN	0
	45	1153.86	C3-ALG2KO_VEH_ALIX 488_Gal3 568_R1.lif - Image007-5	0	0	NaN	0			45	820.625	C3-ALG2KO_VEH_ALIX 488_Gal3 568_R2.lif - Image007-3	0	0	NaN	0			45	627.612	C3-ALG2KO_UNT_ALIX 488_Gal3 568_R3.lif - Image005-5	0	0	NaN	0
	46	1411.17	C3-ALG2KO_VEH_ALIX 488_Gal3 568_R1.lif - Image007-4	0	0	NaN	0			46	854.606	C3-ALG2KO_VEH_ALIX 488_Gal3 568_R2.lif - Image007-2	0	0	NaN	0			46	498.873	C3-ALG2KO_UNT_ALIX 488_Gal3 568_R3.lif - Image005-4	0	0	NaN	0
	47	1435.64	C3-ALG2KO_VEH_ALIX 488_Gal3 568_R1.lif - Image007-3	0	0	NaN	0			47	429.638	C3-ALG2KO_VEH_ALIX 488_Gal3 568_R2.lif - Image007-1	0	0	NaN	0			47	774.02	C3-ALG2KO_UNT_ALIX 488_Gal3 568_R3.lif - Image005-3	0	0	NaN	0
	48	1498.22	C3-ALG2KO_VEH_ALIX 488_Gal3 568_R1.lif - Image007-2	0	0	NaN	0			48	522.487	C3-ALG2KO_VEH_ALIX 488_Gal3 568_R2.lif - Image006-5	0	0	NaN	0			48	949.161	C3-ALG2KO_UNT_ALIX 488_Gal3 568_R3.lif - Image005-2	0	0	NaN	0
	49	1551.61	C3-ALG2KO_VEH_ALIX 488_Gal3 568_R1.lif - Image007-1	0	0	NaN	0			49	854.664	C3-ALG2KO_VEH_ALIX 488_Gal3 568_R2.lif - Image006-4	0	0	NaN	0			49	998.369	C3-ALG2KO_UNT_ALIX 488_Gal3 568_R3.lif - Image005-1	0	0	NaN	0
	50	1326.63	C3-ALG2KO_VEH_ALIX 488_Gal3 568_R1.lif - Image006-5	0	0	NaN	0			50	756.466	C3-ALG2KO_VEH_ALIX 488_Gal3 568_R2.lif - Image006-3	0	0	NaN	0			50	974.292	C3-ALG2KO_UNT_ALIX 488_Gal3 568_R3.lif - Image004-6	0	0	NaN	0
	51	2227.82	C3-ALG2KO_VEH_ALIX 488_Gal3 568_R1.lif - Image006-4	0	0	NaN	0			51	467.408	C3-ALG2KO_VEH_ALIX 488_Gal3 568_R2.lif - Image006-2	0	0	NaN	0			51	485.064	C3-ALG2KO_UNT_ALIX 488_Gal3 568_R3.lif - Image004-5	0	0	NaN	0
	52	1451.52	C3-ALG2KO_VEH_ALIX 488_Gal3 568_R1.lif - Image006-3	0	0	NaN	0			52	734.978	C3-ALG2KO_VEH_ALIX 488_Gal3 568_R2.lif - Image006-1	0	0	NaN	0			52	568.586	C3-ALG2KO_UNT_ALIX 488_Gal3 568_R3.lif - Image004-4	0	0	NaN	0
	53	1970.36	C3-ALG2KO_VEH_ALIX 488_Gal3 568_R1.lif - Image006-2	0	0	NaN	0			53	842.763	C3-ALG2KO_VEH_ALIX 488_Gal3 568_R2.lif - Image005-6	0	0	NaN	0			53	598.735	C3-ALG2KO_UNT_ALIX 488_Gal3 568_R3.lif - Image004-3	0	0	NaN	0
	54	931.968	C3-ALG2KO_VEH_ALIX 488_Gal3 568_R1.lif - Image006-1	0	0	NaN	0			54	1039.41	C3-ALG2KO_VEH_ALIX 488_Gal3 568_R2.lif - Image005-5	0	0	NaN	0			54	627.294	C3-ALG2KO_UNT_ALIX 488_Gal3 568_R3.lif - Image004-2	0	0	NaN	0
	55	855.922	C3-ALG2KO_VEH_ALIX 488_Gal3 568_R1.lif - Image005-6	0	0	NaN	0			55	837.731	C3-ALG2KO_VEH_ALIX 488_Gal3 568_R2.lif - Image005-4	0	0	NaN	0			55	666.206	C3-ALG2KO_UNT_ALIX 488_Gal3 568_R3.lif - Image004-1	0	0	NaN	0
	56	1197.47	C3-ALG2KO_VEH_ALIX 488_Gal3 568_R1.lif - Image005-5	0	0	NaN	0			56	797.055	C3-ALG2KO_VEH_ALIX 488_Gal3 568_R2.lif - Image005-3	0	0	NaN	0			56	666.986	C3-ALG2KO_UNT_ALIX 488_Gal3 568_R3.lif - Image003-6	0	0	NaN	0
	57	1032.78	C3-ALG2KO_VEH_ALIX 488_Gal3 568_R1.lif - Image005-4	0	0	NaN	0			57	859.233	C3-ALG2KO_VEH_ALIX 488_Gal3 568_R2.lif - Image005-2	0	0	NaN	0			57	722.918	C3-ALG2KO_UNT_ALIX 488_Gal3 568_R3.lif - Image003-5	0	0	NaN	0
	58	946.399	C3-ALG2KO_VEH_ALIX 488_Gal3 568_R1.lif - Image005-3	0	0	NaN	0			58	742.439	C3-ALG2KO_VEH_ALIX 488_Gal3 568_R2.lif - Image005-1	0	0	NaN	0			58	845.091	C3-ALG2KO_UNT_ALIX 488_Gal3 568_R3.lif - Image003-4	0	0	NaN	0
	59	1067.1	C3-ALG2KO_VEH_ALIX 488_Gal3 568_R1.lif - Image005-2	0	0	NaN	0			59	970.764	C3-ALG2KO_VEH_ALIX 488_Gal3 568_R2.lif - Image004-6	0	0	NaN	0			59	645.542	C3-ALG2KO_UNT_ALIX 488_Gal3 568_R3.lif - Image003-3	0	0	NaN	0
	60	1351.15	C3-ALG2KO_VEH_ALIX 488_Gal3 568_R1.lif - Image005-1	0	0	NaN	0			60	643.908	C3-ALG2KO_VEH_ALIX 488_Gal3 568_R2.lif - Image004-5	0	0	NaN	0			60	930.016	C3-ALG2KO_UNT_ALIX 488_Gal3 568_R3.lif - Image003-2	0	0	NaN	0
	61	1016.86	C3-ALG2KO_VEH_ALIX 488_Gal3 568_R1.lif - Image004-6	0	0	NaN	0			61	815.998	C3-ALG2KO_VEH_ALIX 488_Gal3 568_R2.lif - Image004-4	0	0	NaN	0			61	796.91	C3-ALG2KO_UNT_ALIX 488_Gal3 568_R3.lif - Image003-1	0	0	NaN	0
	62	1236.41	C3-ALG2KO_VEH_ALIX 488_Gal3 568_R1.lif - Image004-5	1	0.174	0.174	0.014073			62	647.176	C3-ALG2KO_VEH_ALIX 488_Gal3 568_R2.lif - Image004-3	0	0	NaN	0			62	648.116	C3-ALG2KO_UNT_ALIX 488_Gal3 568_R3.lif - Image002-8	0	0	NaN	0
	63	1267.24	C3-ALG2KO_VEH_ALIX 488_Gal3 568_R1.lif - Image004-4	0	0	NaN	0			63	955.972	C3-ALG2KO_VEH_ALIX 488_Gal3 568_R2.lif - Image004-2	0	0	NaN	0			63	748.339	C3-ALG2KO_UNT_ALIX 488_Gal3 568_R3.lif - Image002-7	0	0	NaN	0
	64	1046.38	C3-ALG2KO_VEH_ALIX 488_Gal3 568_R1.lif - Image004-3	0	0	NaN	0			64	837.919	C3-ALG2KO_VEH_ALIX 488_Gal3 568_R2.lif - Image004-1	0	0	NaN	0			64	1082.35	C3-ALG2KO_UNT_ALIX 488_Gal3 568_R3.lif - Image002-6	1	0.217	0.217	0.0200489
	65	1338.18	C3-ALG2KO_VEH_ALIX 488_Gal3 568_R1.lif - Image004-2	0	0	NaN	0			65	780.426	C3-ALG2KO_VEH_ALIX 488_Gal3 568_R2.lif - Image003-5	0	0	NaN	0			65	757.998	C3-ALG2KO_UNT_ALIX 488_Gal3 568_R3.lif - Image002-5	1	0.13	0.13	0.0171504
	66	1545.51	C3-ALG2KO_VEH_ALIX 488_Gal3 568_R1.lif - Image004-1	0	0	NaN	0			66	601.323	C3-ALG2KO_VEH_ALIX 488_Gal3 568_R2.lif - Image003-4	0	0	NaN	0			66	727.488	C3-ALG2KO_UNT_ALIX 488_Gal3 568_R3.lif - Image002-4	0	0	NaN	0
	67	1220.09	C3-ALG2KO_VEH_ALIX 488_Gal3 568_R1.lif - Image003-5	0	0	NaN	0			67	869.428	C3-ALG2KO_VEH_ALIX 488_Gal3 568_R2.lif - Image003-3	0	0	NaN	0			67	596.32	C3-ALG2KO_UNT_ALIX 488_Gal3 568_R3.lif - Image002-3	0	0	NaN	0
	68	1503.71	C3-ALG2KO_VEH_ALIX 488_Gal3 568_R1.lif - Image003-4	0	0	NaN	0			68	816.113	C3-ALG2KO_VEH_ALIX 488_Gal3 568_R2.lif - Image003-2	0	0	NaN	0			68	540.967	C3-ALG2KO_UNT_ALIX 488_Gal3 568_R3.lif - Image002-2	0	0	NaN	0
	69	1363.38	C3-ALG2KO_VEH_ALIX 488_Gal3 568_R1.lif - Image003-3	0	0	NaN	0			69	704.814	C3-ALG2KO_VEH_ALIX 488_Gal3 568_R2.lif - Image003-1	0	0	NaN	0			69	893.244	C3-ALG2KO_UNT_ALIX 488_Gal3 568_R3.lif - Image002-1	0	0	NaN	0
	70	1664.57	C3-ALG2KO_VEH_ALIX 488_Gal3 568_R1.lif - Image003-2	0	0	NaN	0			70	656.156	C3-ALG2KO_VEH_ALIX 488_Gal3 568_R2.lif - Image002-5	0	0	NaN	0			70	672.51	C3-ALG2KO_UNT_ALIX 488_Gal3 568_R3.lif - Image001-7	0	0	NaN	0
	71	1390.44	C3-ALG2KO_VEH_ALIX 488_Gal3 568_R1.lif - Image003-1	0	0	NaN	0			71	855.083	C3-ALG2KO_VEH_ALIX 488_Gal3 568_R2.lif - Image002-4	0	0	NaN	0			71	964.098	C3-ALG2KO_UNT_ALIX 488_Gal3 568_R3.lif - Image001-6	0	0	NaN	0
	72	1011.59	C3-ALG2KO_VEH_ALIX 488_Gal3 568_R1.lif - Image002-4	0	0	NaN	0			72	492.8	C3-ALG2KO_VEH_ALIX 488_Gal3 568_R2.lif - Image002-3	0	0	NaN	0			72	1095.94	C3-ALG2KO_UNT_ALIX 488_Gal3 568_R3.lif - Image001-5	0	0	NaN	0
	73	1217.63	C3-ALG2KO_VEH_ALIX 488_Gal3 568_R1.lif - Image002-3	0	0	NaN	0			73	1307.25	C3-ALG2KO_VEH_ALIX 488_Gal3 568_R2.lif - Image002-2	0	0	NaN	0			73	1248.08	C3-ALG2KO_UNT_ALIX 488_Gal3 568_R3.lif - Image001-4	0	0	NaN	0
	74	1199.94	C3-ALG2KO_VEH_ALIX 488_Gal3 568_R1.lif - Image002-2	0	0	NaN	0			74	784.59	C3-ALG2KO_VEH_ALIX 488_Gal3 568_R2.lif - Image002-1	0	0	NaN	0			74	783.202	C3-ALG2KO_UNT_ALIX 488_Gal3 568_R3.lif - Image001-3	0	0	NaN	0
	75	1591.59	C3-ALG2KO_VEH_ALIX 488_Gal3 568_R1.lif - Image002-1	1	0.174	0.174	0.0109324			75	944.403	C3-ALG2KO_VEH_ALIX 488_Gal3 568_R2.lif - Image001-6	0	0	NaN	0			75	974.611	C3-ALG2KO_UNT_ALIX 488_Gal3 568_R3.lif - Image001-2	0	0	NaN	0
	76	690.267	C3-ALG2KO_VEH_ALIX 488_Gal3 568_R1.lif - Image001-5	0	0	NaN	0			76	911.955	C3-ALG2KO_VEH_ALIX 488_Gal3 568_R2.lif - Image001-5	0	0	NaN	0			76	642.694	C3-ALG2KO_UNT_ALIX 488_Gal3 568_R3.lif - Image001-1	0	0	NaN	0
	AVG	1323.9		0.0526316	0.00838158	0.15925	0.000565546			AVG	876.567		0.0263158	0.00778947	0.296	0.00396101			AVG	771.055		0.0394737	0.0131316	0.332667	0.00152588
	StDEV	272.603		0.224781	0.0360359	0.0207425	0.00250648			StDEV	222.927		0.161136	0.0501056	0.132936	0.0245711			StDEV	189.441		0.196013	0.0795558	0.279096	0.00946819

## Sheet: ALG2KO_LLOMe
	ALG2KO_LLOMe_R1_2025.02.27									ALG2KO_LLOMe_R2_2025.03.03									ALG2KO_LLOMe_R3_2025.03.05
		CELL AREA	IMAGE	COUNT	AREA	AVG SIZE	%AREA				CELL AREA	IMAGE	COUNT	AREA	AVG SIZE	%AREA				CELL AREA	IMAGE	COUNT	AREA	AVG SIZE	%AREA
	1	1392.75	C3-ALG2 KO_LLOMe_ALIX 488_Gal3 568_R1.lif - Image017-6	3	0.622	0.207	0.0446597			1	982.086	C3-ALG2KO_LLOMe_ALIX 488_Gal3 568_R2.lif - Image015-6	0	0	NaN	0			1	693.564	C3-ALG2KO_LLOMe_ALIX 488_Gal3 568_R3.lif - Image015-8	0	0	NaN	0
	2	1256.18	C3-ALG2 KO_LLOMe_ALIX 488_Gal3 568_R1.lif - Image017-5	0	0	NaN	0			2	858.655	C3-ALG2KO_LLOMe_ALIX 488_Gal3 568_R2.lif - Image015-5	0	0	NaN	0			2	720.605	C3-ALG2KO_LLOMe_ALIX 488_Gal3 568_R3.lif - Image015-7	1	0.145	0.145	0.020122
	3	1414.1	C3-ALG2 KO_LLOMe_ALIX 488_Gal3 568_R1.lif - Image017-4	0	0	NaN	0			3	590.608	C3-ALG2KO_LLOMe_ALIX 488_Gal3 568_R2.lif - Image015-4	0	0	NaN	0			3	903.742	C3-ALG2KO_LLOMe_ALIX 488_Gal3 568_R3.lif - Image015-6	0	0	NaN	0
	4	1366.96	C3-ALG2 KO_LLOMe_ALIX 488_Gal3 568_R1.lif - Image017-3	0	0	NaN	0			4	894.719	C3-ALG2KO_LLOMe_ALIX 488_Gal3 568_R2.lif - Image015-3	5	0.983	0.197	0.109867			4	917.58	C3-ALG2KO_LLOMe_ALIX 488_Gal3 568_R3.lif - Image015-5	2	0.289	0.145	0.0314959
	5	1137.72	C3-ALG2 KO_LLOMe_ALIX 488_Gal3 568_R1.lif - Image017-2	0	0	NaN	0			5	697.338	C3-ALG2KO_LLOMe_ALIX 488_Gal3 568_R2.lif - Image015-2	2	0.419	0.21	0.0600856			5	790.374	C3-ALG2KO_LLOMe_ALIX 488_Gal3 568_R3.lif - Image015-4	5	0.998	0.2	0.126269
	6	971.357	C3-ALG2 KO_LLOMe_ALIX 488_Gal3 568_R1.lif - Image017-1	0	0	NaN	0			6	763.855	C3-ALG2KO_LLOMe_ALIX 488_Gal3 568_R2.lif - Image015-1	0	0	NaN	0			6	576.322	C3-ALG2KO_LLOMe_ALIX 488_Gal3 568_R3.lif - Image015-3	1	0.217	0.217	0.0376526
	7	1354.71	C3-ALG2 KO_LLOMe_ALIX 488_Gal3 568_R1.lif - Image016-6	2	0.275	0.137	0.0202996			7	784.142	C3-ALG2KO_LLOMe_ALIX 488_Gal3 568_R2.lif - Image014-5	0	0	NaN	0			7	779.544	C3-ALG2KO_LLOMe_ALIX 488_Gal3 568_R3.lif - Image015-2	2	0.26	0.13	0.0333528
	8	987.755	C3-ALG2 KO_LLOMe_ALIX 488_Gal3 568_R1.lif - Image016-5	0	0	NaN	0			8	1044.63	C3-ALG2KO_LLOMe_ALIX 488_Gal3 568_R2.lif - Image014-4	0	0	NaN	0			8	855.951	C3-ALG2KO_LLOMe_ALIX 488_Gal3 568_R3.lif - Image015-1	3	0.448	0.149	0.0523394
	9	1687.15	C3-ALG2 KO_LLOMe_ALIX 488_Gal3 568_R1.lif - Image016-4	1	0.174	0.174	0.0103133			9	1068.28	C3-ALG2KO_LLOMe_ALIX 488_Gal3 568_R2.lif - Image014-3	3	0.636	0.212	0.0595348			9	583.407	C3-ALG2KO_LLOMe_ALIX 488_Gal3 568_R3.lif - Image014-7	1	0.13	0.13	0.0222829
	10	1282.03	C3-ALG2 KO_LLOMe_ALIX 488_Gal3 568_R1.lif - Image016-3	2	0.362	0.181	0.0282364			10	990.011	C3-ALG2KO_LLOMe_ALIX 488_Gal3 568_R2.lif - Image014-2	5	1.244	0.249	0.125655			10	782.754	C3-ALG2KO_LLOMe_ALIX 488_Gal3 568_R3.lif - Image014-6	0	0	NaN	0
	11	1055.93	C3-ALG2 KO_LLOMe_ALIX 488_Gal3 568_R1.lif - Image016-2	1	0.405	0.405	0.0383547			11	893.085	C3-ALG2KO_LLOMe_ALIX 488_Gal3 568_R2.lif - Image014-1	11	1.808	0.164	0.202444			11	776.71	C3-ALG2KO_LLOMe_ALIX 488_Gal3 568_R3.lif - Image014-5	2	0.275	0.137	0.0354057
	12	1282.65	C3-ALG2 KO_LLOMe_ALIX 488_Gal3 568_R1.lif - Image016-1	9	1.692	0.188	0.131914			12	754.6	C3-ALG2KO_LLOMe_ALIX 488_Gal3 568_R2.lif - Image013-5	4	1.027	0.257	0.136099			12	655.476	C3-ALG2KO_LLOMe_ALIX 488_Gal3 568_R3.lif - Image014-4	6	1.229	0.205	0.187497
	13	1421.04	C3-ALG2 KO_LLOMe_ALIX 488_Gal3 568_R1.lif - Image015-5	2	0.347	0.174	0.0244188			13	1069.3	C3-ALG2KO_LLOMe_ALIX 488_Gal3 568_R2.lif - Image013-4	2	0.434	0.217	0.0405875			13	566.286	C3-ALG2KO_LLOMe_ALIX 488_Gal3 568_R3.lif - Image014-3	0	0	NaN	0
	14	1015.17	C3-ALG2 KO_LLOMe_ALIX 488_Gal3 568_R1.lif - Image015-4	0	0	NaN	0			14	761.324	C3-ALG2KO_LLOMe_ALIX 488_Gal3 568_R2.lif - Image013-3	1	0.231	0.231	0.0303419			14	921.6	C3-ALG2KO_LLOMe_ALIX 488_Gal3 568_R3.lif - Image014-2	3	0.636	0.212	0.0690104
	15	803.201	C3-ALG2 KO_LLOMe_ALIX 488_Gal3 568_R1.lif - Image015-3	1	0.217	0.217	0.0270169			15	1097.91	C3-ALG2KO_LLOMe_ALIX 488_Gal3 568_R2.lif - Image013-2	4	0.709	0.177	0.0645771			15	912.288	C3-ALG2KO_LLOMe_ALIX 488_Gal3 568_R3.lif - Image014-1	1	0.26	0.26	0.0284998
	16	1218.08	C3-ALG2 KO_LLOMe_ALIX 488_Gal3 568_R1.lif - Image015-2	2	0.376	0.188	0.0308684			16	799.47	C3-ALG2KO_LLOMe_ALIX 488_Gal3 568_R2.lif - Image013-1	5	1.128	0.226	0.141093			16	626.368	C3-ALG2KO_LLOMe_ALIX 488_Gal3 568_R3.lif - Image013-4	0	0	NaN	0
	17	1801.96	C3-ALG2 KO_LLOMe_ALIX 488_Gal3 568_R1.lif - Image015-1	4	0.694	0.174	0.0385136			17	1046.52	C3-ALG2KO_LLOMe_ALIX 488_Gal3 568_R2.lif - Image012-6	1	0.246	0.246	0.0235065			17	959.919	C3-ALG2KO_LLOMe_ALIX 488_Gal3 568_R3.lif - Image013-3	0	0	NaN	0
	18	1081.76	C3-ALG2 KO_LLOMe_ALIX 488_Gal3 568_R1.lif - Image014-5	1	0.304	0.304	0.0281024			18	976.158	C3-ALG2KO_LLOMe_ALIX 488_Gal3 568_R2.lif - Image012-5	0	0	NaN	0			18	1337.95	C3-ALG2KO_LLOMe_ALIX 488_Gal3 568_R3.lif - Image013-2	0	0	NaN	0
	19	983.446	C3-ALG2 KO_LLOMe_ALIX 488_Gal3 568_R1.lif - Image014-4	0	0	NaN	0			19	841.563	C3-ALG2KO_LLOMe_ALIX 488_Gal3 568_R2.lif - Image012-4	2	0.463	0.231	0.0550167			19	953.282	C3-ALG2KO_LLOMe_ALIX 488_Gal3 568_R3.lif - Image013-1	10	2.14	0.214	0.224488
	20	1201.11	C3-ALG2 KO_LLOMe_ALIX 488_Gal3 568_R1.lif - Image014-3	0	0	NaN	0			20	725.217	C3-ALG2KO_LLOMe_ALIX 488_Gal3 568_R2.lif - Image012-3	2	0.304	0.152	0.0419185			20	986.887	C3-ALG2KO_LLOMe_ALIX 488_Gal3 568_R3.lif - Image012-6	1	0.217	0.217	0.0219883
	21	1332.83	C3-ALG2 KO_LLOMe_ALIX 488_Gal3 568_R1.lif - Image014-2	2	0.289	0.145	0.0216832			21	912.635	C3-ALG2KO_LLOMe_ALIX 488_Gal3 568_R2.lif - Image012-2	0	0	NaN	0			21	733.402	C3-ALG2KO_LLOMe_ALIX 488_Gal3 568_R3.lif - Image012-5	0	0	NaN	0
	22	1173.09	C3-ALG2 KO_LLOMe_ALIX 488_Gal3 568_R1.lif - Image014-1	6	0.983	0.164	0.0837958			22	680.565	C3-ALG2KO_LLOMe_ALIX 488_Gal3 568_R2.lif - Image012-1	0	0	NaN	0			22	742.396	C3-ALG2KO_LLOMe_ALIX 488_Gal3 568_R3.lif - Image012-4	0	0	NaN	0
	23	911.608	C3-ALG2 KO_LLOMe_ALIX 488_Gal3 568_R1.lif - Image013-6	0	0	NaN	0			23	762.712	C3-ALG2KO_LLOMe_ALIX 488_Gal3 568_R2.lif - Image011-6	1	0.13	0.13	0.0170444			23	1026.93	C3-ALG2KO_LLOMe_ALIX 488_Gal3 568_R3.lif - Image012-3	1	0.174	0.174	0.0169438
	24	1103.42	C3-ALG2 KO_LLOMe_ALIX 488_Gal3 568_R1.lif - Image013-5	0	0	NaN	0			24	1138.79	C3-ALG2KO_LLOMe_ALIX 488_Gal3 568_R2.lif - Image011-5	0	0	NaN	0			24	922.742	C3-ALG2KO_LLOMe_ALIX 488_Gal3 568_R3.lif - Image012-2	1	0.13	0.13	0.0140884
	25	1438.19	C3-ALG2 KO_LLOMe_ALIX 488_Gal3 568_R1.lif - Image013-4	2	0.333	0.166	0.0231542			25	766.906	C3-ALG2KO_LLOMe_ALIX 488_Gal3 568_R2.lif - Image011-4	0	0	NaN	0			25	1038.51	C3-ALG2KO_LLOMe_ALIX 488_Gal3 568_R3.lif - Image012-1	3	0.506	0.169	0.0487237
	26	1531.77	C3-ALG2 KO_LLOMe_ALIX 488_Gal3 568_R1.lif - Image013-3	1	0.304	0.304	0.0198463			26	682.271	C3-ALG2KO_LLOMe_ALIX 488_Gal3 568_R2.lif - Image011-3	0	0	NaN	0			26	602.769	C3-ALG2KO_LLOMe_ALIX 488_Gal3 568_R3.lif - Image011-6	1	0.217	0.217	0.0360005
	27	1006.9	C3-ALG2 KO_LLOMe_ALIX 488_Gal3 568_R1.lif - Image013-2	1	0.174	0.174	0.0172808			27	729.064	C3-ALG2KO_LLOMe_ALIX 488_Gal3 568_R2.lif - Image011-2	0	0	NaN	0			27	659.236	C3-ALG2KO_LLOMe_ALIX 488_Gal3 568_R3.lif - Image011-5	9	1.88	0.209	0.285179
	28	1155.61	C3-ALG2 KO_LLOMe_ALIX 488_Gal3 568_R1.lif - Image013-1	0	0	NaN	0			28	648.882	C3-ALG2KO_LLOMe_ALIX 488_Gal3 568_R2.lif - Image011-1	0	0	NaN	0			28	745.592	C3-ALG2KO_LLOMe_ALIX 488_Gal3 568_R3.lif - Image011-4	1	0.13	0.13	0.0174358
	29	718.407	C3-ALG2 KO_LLOMe_ALIX 488_Gal3 568_R1.lif - Image012-5	0	0	NaN	0			29	917.956	C3-ALG2KO_LLOMe_ALIX 488_Gal3 568_R2.lif - Image010-7	0	0	NaN	0			29	778.98	C3-ALG2KO_LLOMe_ALIX 488_Gal3 568_R3.lif - Image011-3	1	0.26	0.26	0.033377
	30	962.71	C3-ALG2 KO_LLOMe_ALIX 488_Gal3 568_R1.lif - Image012-4	0	0	NaN	0			30	655.867	C3-ALG2KO_LLOMe_ALIX 488_Gal3 568_R2.lif - Image010-6	1	0.188	0.188	0.0286643			30	645.325	C3-ALG2KO_LLOMe_ALIX 488_Gal3 568_R3.lif - Image011-2	0	0	NaN	0
	31	1048.31	C3-ALG2 KO_LLOMe_ALIX 488_Gal3 568_R1.lif - Image012-3	2	0.39	0.195	0.0372026			31	837.254	C3-ALG2KO_LLOMe_ALIX 488_Gal3 568_R2.lif - Image010-5	0	0	NaN	0			31	772.907	C3-ALG2KO_LLOMe_ALIX 488_Gal3 568_R3.lif - Image011-1	2	0.275	0.137	0.03558
	32	1102.54	C3-ALG2 KO_LLOMe_ALIX 488_Gal3 568_R1.lif - Image012-2	1	0.202	0.202	0.0183213			32	891.263	C3-ALG2KO_LLOMe_ALIX 488_Gal3 568_R2.lif - Image010-4	0	0	NaN	0			32	773.601	C3-ALG2KO_LLOMe_ALIX 488_Gal3 568_R3.lif - Image009-7	3	0.824	0.275	0.106515
	33	1325.25	C3-ALG2 KO_LLOMe_ALIX 488_Gal3 568_R1.lif - Image012-1	1	0.217	0.217	0.0163742			33	858.756	C3-ALG2KO_LLOMe_ALIX 488_Gal3 568_R2.lif - Image010-3	2	0.333	0.166	0.038777			33	632.412	C3-ALG2KO_LLOMe_ALIX 488_Gal3 568_R3.lif - Image009-6	1	0.159	0.159	0.0251418
	34	990.69	C3-ALG2 KO_LLOMe_ALIX 488_Gal3 568_R1.lif - Image011-6	2	0.333	0.166	0.0336129			34	940.427	C3-ALG2KO_LLOMe_ALIX 488_Gal3 568_R2.lif - Image010-2	0	0	NaN	0			34	604.996	C3-ALG2KO_LLOMe_ALIX 488_Gal3 568_R3.lif - Image009-5	3	0.506	0.169	0.0836369
	35	1108.66	C3-ALG2 KO_LLOMe_ALIX 488_Gal3 568_R1.lif - Image011-5	1	0.26	0.26	0.0234518			35	771.923	C3-ALG2KO_LLOMe_ALIX 488_Gal3 568_R2.lif - Image010-1	0	0	NaN	0			35	635.724	C3-ALG2KO_LLOMe_ALIX 488_Gal3 568_R3.lif - Image009-4	4	1.186	0.296	0.186559
	36	1173.93	C3-ALG2 KO_LLOMe_ALIX 488_Gal3 568_R1.lif - Image011-4	1	0.347	0.347	0.0295589			36	987.104	C3-ALG2KO_LLOMe_ALIX 488_Gal3 568_R2.lif - Image009-7	3	0.622	0.207	0.0630126			36	1008.95	C3-ALG2KO_LLOMe_ALIX 488_Gal3 568_R3.lif - Image009-3	6	1.33	0.222	0.13182
	37	1053.74	C3-ALG2 KO_LLOMe_ALIX 488_Gal3 568_R1.lif - Image011-3	0	0	NaN	0			37	906.417	C3-ALG2KO_LLOMe_ALIX 488_Gal3 568_R2.lif - Image009-6	0	0	NaN	0			37	1040.27	C3-ALG2KO_LLOMe_ALIX 488_Gal3 568_R3.lif - Image009-2	2	0.318	0.159	0.0305689
	38	1586.07	C3-ALG2 KO_LLOMe_ALIX 488_Gal3 568_R1.lif - Image011-2	5	1.258	0.252	0.0793155			38	740.892	C3-ALG2KO_LLOMe_ALIX 488_Gal3 568_R2.lif - Image009-5	0	0	NaN	0			38	1275.7	C3-ALG2KO_LLOMe_ALIX 488_Gal3 568_R3.lif - Image009-1	2	0.289	0.145	0.0226542
	39	1203.11	C3-ALG2 KO_LLOMe_ALIX 488_Gal3 568_R1.lif - Image011-1	2	0.347	0.174	0.0288419			39	736.438	C3-ALG2KO_LLOMe_ALIX 488_Gal3 568_R2.lif - Image009-4	0	0	NaN	0			39	704.322	C3-ALG2KO_LLOMe_ALIX 488_Gal3 568_R3.lif - Image008-7	1	0.188	0.188	0.0266923
	40	877.844	C3-ALG2 KO_LLOMe_ALIX 488_Gal3 568_R1.lif - Image010-6	2	0.304	0.152	0.0346303			40	780.946	C3-ALG2KO_LLOMe_ALIX 488_Gal3 568_R2.lif - Image009-3	1	0.188	0.188	0.0240734			40	790.013	C3-ALG2KO_LLOMe_ALIX 488_Gal3 568_R3.lif - Image008-6	0	0	NaN	0
	41	1138.21	C3-ALG2 KO_LLOMe_ALIX 488_Gal3 568_R1.lif - Image010-5	2	0.549	0.275	0.0482335			41	875.154	C3-ALG2KO_LLOMe_ALIX 488_Gal3 568_R2.lif - Image009-2	0	0	NaN	0			41	724.176	C3-ALG2KO_LLOMe_ALIX 488_Gal3 568_R3.lif - Image008-5	0	0	NaN	0
	42	873.997	C3-ALG2 KO_LLOMe_ALIX 488_Gal3 568_R1.lif - Image010-4	1	0.13	0.13	0.0148742			42	689.718	C3-ALG2KO_LLOMe_ALIX 488_Gal3 568_R2.lif - Image009-1	1	0.13	0.13	0.0188483			42	676.747	C3-ALG2KO_LLOMe_ALIX 488_Gal3 568_R3.lif - Image008-4	1	0.159	0.159	0.0234947
	43	1093.43	C3-ALG2 KO_LLOMe_ALIX 488_Gal3 568_R1.lif - Image010-3	1	0.13	0.13	0.0118892			43	779.934	C3-ALG2KO_LLOMe_ALIX 488_Gal3 568_R2.lif - Image008-6	1	0.13	0.13	0.0166681			43	649.258	C3-ALG2KO_LLOMe_ALIX 488_Gal3 568_R3.lif - Image008-3	2	0.26	0.13	0.0400457
	44	729.931	C3-ALG2 KO_LLOMe_ALIX 488_Gal3 568_R1.lif - Image010-2	0	0	NaN	0			44	778.112	C3-ALG2KO_LLOMe_ALIX 488_Gal3 568_R2.lif - Image008-5	5	0.781	0.156	0.100371			44	744.391	C3-ALG2KO_LLOMe_ALIX 488_Gal3 568_R3.lif - Image008-2	0	0	NaN	0
	45	1006.51	C3-ALG2 KO_LLOMe_ALIX 488_Gal3 568_R1.lif - Image010-1	0	0	NaN	0			45	791.213	C3-ALG2KO_LLOMe_ALIX 488_Gal3 568_R2.lif - Image008-4	2	0.362	0.181	0.0457525			45	715.717	C3-ALG2KO_LLOMe_ALIX 488_Gal3 568_R3.lif - Image008-1	0	0	NaN	0
	46	1470.43	C3-ALG2 KO_LLOMe_ALIX 488_Gal3 568_R1.lif - Image009-4	1	0.145	0.145	0.00986104			46	826.554	C3-ALG2KO_LLOMe_ALIX 488_Gal3 568_R2.lif - Image008-3	0	0	NaN	0			46	920.718	C3-ALG2KO_LLOMe_ALIX 488_Gal3 568_R3.lif - Image007-7	2	0.434	0.217	0.0471371
	47	1662.71	C3-ALG2 KO_LLOMe_ALIX 488_Gal3 568_R1.lif - Image009-3	0	0	NaN	0			47	723.713	C3-ALG2KO_LLOMe_ALIX 488_Gal3 568_R2.lif - Image008-2	0	0	NaN	0			47	846.219	C3-ALG2KO_LLOMe_ALIX 488_Gal3 568_R3.lif - Image007-6	2	0.275	0.137	0.0324975
	48	1620.07	C3-ALG2 KO_LLOMe_ALIX 488_Gal3 568_R1.lif - Image009-2	0	0	NaN	0			48	798.371	C3-ALG2KO_LLOMe_ALIX 488_Gal3 568_R2.lif - Image008-1	0	0	NaN	0			48	781.568	C3-ALG2KO_LLOMe_ALIX 488_Gal3 568_R3.lif - Image007-5	9	2.502	0.278	0.320126
	49	1256.38	C3-ALG2 KO_LLOMe_ALIX 488_Gal3 568_R1.lif - Image009-1	3	0.911	0.304	0.0725099			49	904.783	C3-ALG2KO_LLOMe_ALIX 488_Gal3 568_R2.lif - Image007-9	0	0	NaN	0			49	1103.39	C3-ALG2KO_LLOMe_ALIX 488_Gal3 568_R3.lif - Image007-4	4	0.81	0.202	0.07341
	50	816.446	C3-ALG2 KO_LLOMe_ALIX 488_Gal3 568_R1.lif - Image008-7	3	0.521	0.174	0.0638132			50	571.333	C3-ALG2KO_LLOMe_ALIX 488_Gal3 568_R2.lif - Image007-8	2	0.318	0.159	0.0556593			50	1158.88	C3-ALG2KO_LLOMe_ALIX 488_Gal3 568_R3.lif - Image007-3	0	0	NaN	0
	51	878.494	C3-ALG2 KO_LLOMe_ALIX 488_Gal3 568_R1.lif - Image008-6	2	0.362	0.181	0.0412069			51	813.178	C3-ALG2KO_LLOMe_ALIX 488_Gal3 568_R2.lif - Image007-7	1	0.174	0.174	0.0213975			51	746.85	C3-ALG2KO_LLOMe_ALIX 488_Gal3 568_R3.lif - Image007-2	0	0	NaN	0
	52	800.395	C3-ALG2 KO_LLOMe_ALIX 488_Gal3 568_R1.lif - Image008-5	1	0.202	0.202	0.0252375			52	855.821	C3-ALG2KO_LLOMe_ALIX 488_Gal3 568_R2.lif - Image007-6	0	0	NaN	0			52	905.159	C3-ALG2KO_LLOMe_ALIX 488_Gal3 568_R3.lif - Image007-1	1	0.174	0.174	0.0192231
	53	875.617	C3-ALG2 KO_LLOMe_ALIX 488_Gal3 568_R1.lif - Image008-4	2	0.434	0.217	0.049565			53	841.983	C3-ALG2KO_LLOMe_ALIX 488_Gal3 568_R2.lif - Image007-5	0	0	NaN	0			53	826.12	C3-ALG2KO_LLOMe_ALIX 488_Gal3 568_R3.lif - Image006-7	3	0.737	0.246	0.0892122
	54	734.848	C3-ALG2 KO_LLOMe_ALIX 488_Gal3 568_R1.lif - Image008-3	9	1.909	0.212	0.259782			54	691.612	C3-ALG2KO_LLOMe_ALIX 488_Gal3 568_R2.lif - Image007-4	3	0.593	0.198	0.0857417			54	890.438	C3-ALG2KO_LLOMe_ALIX 488_Gal3 568_R3.lif - Image006-6	2	0.419	0.21	0.0470555
	55	976.968	C3-ALG2 KO_LLOMe_ALIX 488_Gal3 568_R1.lif - Image008-2	0	0	NaN	0			55	642.506	C3-ALG2KO_LLOMe_ALIX 488_Gal3 568_R2.lif - Image007-3	0	0	NaN	0			55	949.074	C3-ALG2KO_LLOMe_ALIX 488_Gal3 568_R3.lif - Image006-5	1	0.26	0.26	0.0273951
	56	1099.44	C3-ALG2 KO_LLOMe_ALIX 488_Gal3 568_R1.lif - Image008-1	4	0.81	0.202	0.0736735			56	904.335	C3-ALG2KO_LLOMe_ALIX 488_Gal3 568_R2.lif - Image007-2	0	0	NaN	0			56	964.141	C3-ALG2KO_LLOMe_ALIX 488_Gal3 568_R3.lif - Image006-4	1	0.145	0.145	0.0150393
	57	1371.66	C3-ALG2 KO_LLOMe_ALIX 488_Gal3 568_R1.lif - Image007-6	2	0.275	0.137	0.0200488			57	833.697	C3-ALG2KO_LLOMe_ALIX 488_Gal3 568_R2.lif - Image007-1	2	0.549	0.275	0.0658513			57	750.002	C3-ALG2KO_LLOMe_ALIX 488_Gal3 568_R3.lif - Image006-3	1	0.159	0.159	0.0211999
	58	1462.06	C3-ALG2 KO_LLOMe_ALIX 488_Gal3 568_R1.lif - Image007-5	0	0	NaN	0			58	846.147	C3-ALG2KO_LLOMe_ALIX 488_Gal3 568_R2.lif - Image006-6	1	0.217	0.217	0.0256457			58	830.646	C3-ALG2KO_LLOMe_ALIX 488_Gal3 568_R3.lif - Image006-2	1	0.188	0.188	0.022633
	59	1054.47	C3-ALG2 KO_LLOMe_ALIX 488_Gal3 568_R1.lif - Image007-4	0	0	NaN	0			59	776.42	C3-ALG2KO_LLOMe_ALIX 488_Gal3 568_R2.lif - Image006-5	2	0.405	0.202	0.0521625			59	822.664	C3-ALG2KO_LLOMe_ALIX 488_Gal3 568_R3.lif - Image006-1	0	0	NaN	0
	60	1359.64	C3-ALG2 KO_LLOMe_ALIX 488_Gal3 568_R1.lif - Image007-3	1	0.145	0.145	0.0106646			60	632.268	C3-ALG2KO_LLOMe_ALIX 488_Gal3 568_R2.lif - Image006-4	0	0	NaN	0			60	826.756	C3-ALG2KO_LLOMe_ALIX 488_Gal3 568_R3.lif - Image004-4	0	0	NaN	0
	61	1120.83	C3-ALG2 KO_LLOMe_ALIX 488_Gal3 568_R1.lif - Image007-2	0	0	NaN	0			61	672.337	C3-ALG2KO_LLOMe_ALIX 488_Gal3 568_R2.lif - Image006-3	0	0	NaN	0			61	914.529	C3-ALG2KO_LLOMe_ALIX 488_Gal3 568_R3.lif - Image004-3	5	0.897	0.179	0.0980833
	62	1109.03	C3-ALG2 KO_LLOMe_ALIX 488_Gal3 568_R1.lif - Image007-1	0	0	NaN	0			62	681.215	C3-ALG2KO_LLOMe_ALIX 488_Gal3 568_R2.lif - Image006-2	2	0.304	0.152	0.0446261			62	957.446	C3-ALG2KO_LLOMe_ALIX 488_Gal3 568_R3.lif - Image004-2	2	0.39	0.195	0.0407334
	63	1025.28	C3-ALG2 KO_LLOMe_ALIX 488_Gal3 568_R1.lif - Image006-5	5	0.868	0.174	0.0846599			63	439.269	C3-ALG2KO_LLOMe_ALIX 488_Gal3 568_R2.lif - Image006-1	0	0	NaN	0			63	571.535	C3-ALG2KO_LLOMe_ALIX 488_Gal3 568_R3.lif - Image004-1	0	0	NaN	0
	64	1395.33	C3-ALG2 KO_LLOMe_ALIX 488_Gal3 568_R1.lif - Image006-4	0	0	NaN	0			64	533.419	C3-ALG2KO_LLOMe_ALIX 488_Gal3 568_R2.lif - Image005-6	2	0.419	0.21	0.0785499			64	590.666	C3-ALG2KO_LLOMe_ALIX 488_Gal3 568_R3.lif - Image003-7	0	0	NaN	0
	65	1412.52	C3-ALG2 KO_LLOMe_ALIX 488_Gal3 568_R1.lif - Image006-3	1	0.202	0.202	0.0143007			65	603.116	C3-ALG2KO_LLOMe_ALIX 488_Gal3 568_R2.lif - Image005-5	0	0	NaN	0			65	572.446	C3-ALG2KO_LLOMe_ALIX 488_Gal3 568_R3.lif - Image003-6	2	0.521	0.26	0.091013
	66	1681.46	C3-ALG2 KO_LLOMe_ALIX 488_Gal3 568_R1.lif - Image006-2	0	0	NaN	0			66	730.148	C3-ALG2KO_LLOMe_ALIX 488_Gal3 568_R2.lif - Image005-4	5	0.911	0.182	0.124769			66	627.641	C3-ALG2KO_LLOMe_ALIX 488_Gal3 568_R3.lif - Image003-5	0	0	NaN	0
	67	1248.62	C3-ALG2 KO_LLOMe_ALIX 488_Gal3 568_R1.lif - Image006-1	0	0	NaN	0			67	780.281	C3-ALG2KO_LLOMe_ALIX 488_Gal3 568_R2.lif - Image005-3	5	0.81	0.162	0.103809			67	558.087	C3-ALG2KO_LLOMe_ALIX 488_Gal3 568_R3.lif - Image003-4	2	0.39	0.195	0.0698816
	68	1399.82	C3-ALG2 KO_LLOMe_ALIX 488_Gal3 568_R1.lif - Image005-5	9	1.764	0.196	0.126016			68	798.4	C3-ALG2KO_LLOMe_ALIX 488_Gal3 568_R2.lif - Image005-2	3	0.477	0.159	0.0597445			68	761.151	C3-ALG2KO_LLOMe_ALIX 488_Gal3 568_R3.lif - Image003-3	1	0.145	0.145	0.0190501
	69	1277.35	C3-ALG2 KO_LLOMe_ALIX 488_Gal3 568_R1.lif - Image005-4	13	3.08	0.237	0.241125			69	815.275	C3-ALG2KO_LLOMe_ALIX 488_Gal3 568_R2.lif - Image005-1	1	0.231	0.231	0.028334			69	616.998	C3-ALG2KO_LLOMe_ALIX 488_Gal3 568_R3.lif - Image003-2	3	0.419	0.14	0.0679095
	70	1300.51	C3-ALG2 KO_LLOMe_ALIX 488_Gal3 568_R1.lif - Image005-3	5	0.853	0.171	0.0655896			70	647.957	C3-ALG2KO_LLOMe_ALIX 488_Gal3 568_R2.lif - Image004-6	2	0.362	0.181	0.0558679			70	609.667	C3-ALG2KO_LLOMe_ALIX 488_Gal3 568_R3.lif - Image003-1	0	0	NaN	0
	71	1204.45	C3-ALG2 KO_LLOMe_ALIX 488_Gal3 568_R1.lif - Image005-2	0	0	NaN	0			71	798.053	C3-ALG2KO_LLOMe_ALIX 488_Gal3 568_R2.lif - Image004-5	0	0	NaN	0			71	1040.94	C3-ALG2KO_LLOMe_ALIX 488_Gal3 568_R3.lif - Image002-7	0	0	NaN	0
	72	1388.56	C3-ALG2 KO_LLOMe_ALIX 488_Gal3 568_R1.lif - Image005-1	1	0.145	0.145	0.0104425			72	797.98	C3-ALG2KO_LLOMe_ALIX 488_Gal3 568_R2.lif - Image004-4	2	0.463	0.231	0.0580215			72	933.052	C3-ALG2KO_LLOMe_ALIX 488_Gal3 568_R3.lif - Image002-6	0	0	NaN	0
	73	1589.99	C3-ALG2 KO_LLOMe_ALIX 488_Gal3 568_R1.lif - Image004-4	1	0.217	0.217	0.0136479			73	756.552	C3-ALG2KO_LLOMe_ALIX 488_Gal3 568_R2.lif - Image004-3	1	0.145	0.145	0.0191659			73	481.622	C3-ALG2KO_LLOMe_ALIX 488_Gal3 568_R3.lif - Image002-5	0	0	NaN	0
	74	1109.93	C3-ALG2 KO_LLOMe_ALIX 488_Gal3 568_R1.lif - Image004-3	0	0	NaN	0			74	1028.58	C3-ALG2KO_LLOMe_ALIX 488_Gal3 568_R2.lif - Image004-2	0	0	NaN	0			74	544.105	C3-ALG2KO_LLOMe_ALIX 488_Gal3 568_R3.lif - Image002-4	3	0.694	0.231	0.127549
	75	1109.55	C3-ALG2 KO_LLOMe_ALIX 488_Gal3 568_R1.lif - Image004-2	1	0.246	0.246	0.0221711			75	745.664	C3-ALG2KO_LLOMe_ALIX 488_Gal3 568_R2.lif - Image004-1	3	0.694	0.231	0.0930714			75	570.35	C3-ALG2KO_LLOMe_ALIX 488_Gal3 568_R3.lif - Image002-3	0	0	NaN	0
	76	1742.88	C3-ALG2 KO_LLOMe_ALIX 488_Gal3 568_R1.lif - Image004-1	3	0.607	0.202	0.0348275			76	796.506	C3-ALG2KO_LLOMe_ALIX 488_Gal3 568_R2.lif - Image003-7	0	0	NaN	0			76	511.989	C3-ALG2KO_LLOMe_ALIX 488_Gal3 568_R3.lif - Image002-2	3	0.622	0.207	0.121487
	AVG	1196.28		1.68421	0.338342	0.202362	0.0289988			AVG	805.107		1.32895	0.257474	0.193526	0.0317942			AVG	791.191		1.71053	0.344947	0.18914	0.0448091
	StDEV	254.417		2.45064	0.520039	0.0580436	0.046539			StDEV	135.534		1.92103	0.365185	0.0376088	0.0436136			StDEV	178.313		2.14672	0.491145	0.0459045	0.0644033

## Sheet: ALG2KO_Wash
	ALG2KO_LLOMe Wash_R1_2025.02.27									ALG2KO_LLOMe Wash_R2_2025.03.03									ALG2KO_LLOMe Wash_R3_2025.03.05
		CELL AREA	IMAGE	COUNT	AREA	AVG SIZE	%AREA				CELL AREA	IMAGE	COUNT	AREA	AVG SIZE	%AREA				CELL AREA	IMAGE	COUNT	AREA	AVG SIZE	%AREA
	1	882.283	C3-ALG2 KO_wash_ALIX 488_Gal3 568_R1.lif - Image017-3	5	1.027	0.205	0.116403			1	858.337	C3-ALG2KO_LLOMe Wash_ALIX 488_Gal3 568_R2.lif - Image015-4	5	0.824	0.165	0.0959996			1	739.518	C3-ALG2KO_LLOMe Wash_ALIX 488_Gal3 568_R3.lif - Image015-8	13	3.745	0.288	0.506411
	2	610.404	C3-ALG2 KO_wash_ALIX 488_Gal3 568_R1.lif - Image017-2	3	1.07	0.357	0.175294			2	881.647	C3-ALG2KO_LLOMe Wash_ALIX 488_Gal3 568_R2.lif - Image015-3	34	9.862	0.29	1.11859			2	880.418	C3-ALG2KO_LLOMe Wash_ALIX 488_Gal3 568_R3.lif - Image015-7	26	6.391	0.246	0.725905
	3	793.903	C3-ALG2 KO_wash_ALIX 488_Gal3 568_R1.lif - Image017-1	6	1.75	0.292	0.22043			3	846.48	C3-ALG2KO_LLOMe Wash_ALIX 488_Gal3 568_R2.lif - Image015-2	10	2.661	0.266	0.314361			3	798.111	C3-ALG2KO_LLOMe Wash_ALIX 488_Gal3 568_R3.lif - Image015-6	18	5.611	0.312	0.703035
	4	897.235	C3-ALG2 KO_wash_ALIX 488_Gal3 568_R1.lif - Image016-4	3	0.535	0.178	0.0596276			4	784.07	C3-ALG2KO_LLOMe Wash_ALIX 488_Gal3 568_R2.lif - Image015-1	22	7.881	0.358	1.00514			4	673.103	C3-ALG2KO_LLOMe Wash_ALIX 488_Gal3 568_R3.lif - Image015-5	4	0.882	0.221	0.131035
	5	941.714	C3-ALG2 KO_wash_ALIX 488_Gal3 568_R1.lif - Image016-3	10	2.241	0.224	0.23797			5	756.639	C3-ALG2KO_LLOMe Wash_ALIX 488_Gal3 568_R2.lif - Image014-5	1	0.477	0.477	0.063042			5	697.136	C3-ALG2KO_LLOMe Wash_ALIX 488_Gal3 568_R3.lif - Image015-4	6	1.215	0.202	0.174285
	6	1159.08	C3-ALG2 KO_wash_ALIX 488_Gal3 568_R1.lif - Image016-2	6	1.547	0.258	0.133468			6	756.451	C3-ALG2KO_LLOMe Wash_ALIX 488_Gal3 568_R2.lif - Image014-4	1	0.202	0.202	0.0267036			6	1023.33	C3-ALG2KO_LLOMe Wash_ALIX 488_Gal3 568_R3.lif - Image015-3	15	4.28	0.285	0.418244
	7	774.049	C3-ALG2 KO_wash_ALIX 488_Gal3 568_R1.lif - Image016-1	5	1.041	0.208	0.134488			7	817.053	C3-ALG2KO_LLOMe Wash_ALIX 488_Gal3 568_R2.lif - Image014-3	6	3.022	0.504	0.369866			7	906.807	C3-ALG2KO_LLOMe Wash_ALIX 488_Gal3 568_R3.lif - Image015-2	15	4.251	0.283	0.468788
	8	716.353	C3-ALG2 KO_wash_ALIX 488_Gal3 568_R1.lif - Image015-5	6	1.706	0.284	0.238151			8	1054.84	C3-ALG2KO_LLOMe Wash_ALIX 488_Gal3 568_R2.lif - Image014-2	35	8.994	0.257	0.852645			8	840.334	C3-ALG2KO_LLOMe Wash_ALIX 488_Gal3 568_R3.lif - Image015-1	26	7.866	0.303	0.936056
	9	967.482	C3-ALG2 KO_wash_ALIX 488_Gal3 568_R1.lif - Image015-4	5	1.085	0.217	0.112147			9	903.134	C3-ALG2KO_LLOMe Wash_ALIX 488_Gal3 568_R2.lif - Image014-1	13	4.454	0.343	0.493172			9	858.612	C3-ALG2KO_LLOMe Wash_ALIX 488_Gal3 568_R3.lif - Image014-5	7	1.475	0.211	0.171789
	10	1345.71	C3-ALG2 KO_wash_ALIX 488_Gal3 568_R1.lif - Image015-3	3	0.636	0.212	0.0472611			10	654.811	C3-ALG2KO_LLOMe Wash_ALIX 488_Gal3 568_R2.lif - Image013-3	9	2.053	0.228	0.313526			10	643.561	C3-ALG2KO_LLOMe Wash_ALIX 488_Gal3 568_R3.lif - Image014-4	4	1.012	0.253	0.15725
	11	1117.3	C3-ALG2 KO_wash_ALIX 488_Gal3 568_R1.lif - Image015-2	5	1.388	0.278	0.124228			11	1215.7	C3-ALG2KO_LLOMe Wash_ALIX 488_Gal3 568_R2.lif - Image013-2	24	8.069	0.336	0.663731			11	613.629	C3-ALG2KO_LLOMe Wash_ALIX 488_Gal3 568_R3.lif - Image014-3	15	3.022	0.201	0.49248
	12	1163.52	C3-ALG2 KO_wash_ALIX 488_Gal3 568_R1.lif - Image015-1	4	1.07	0.268	0.0919626			12	781.106	C3-ALG2KO_LLOMe Wash_ALIX 488_Gal3 568_R2.lif - Image013-1	6	1.46	0.243	0.186914			12	844.542	C3-ALG2KO_LLOMe Wash_ALIX 488_Gal3 568_R3.lif - Image014-2	12	2.849	0.237	0.337343
	13	1323.82	C3-ALG2 KO_wash_ALIX 488_Gal3 568_R1.lif - Image014-4	24	6.146	0.256	0.464262			13	1082.79	C3-ALG2KO_LLOMe Wash_ALIX 488_Gal3 568_R2.lif - Image012-5	18	3.572	0.198	0.329889			13	820.697	C3-ALG2KO_LLOMe Wash_ALIX 488_Gal3 568_R3.lif - Image014-1	9	2.212	0.246	0.269527
	14	1173.47	C3-ALG2 KO_wash_ALIX 488_Gal3 568_R1.lif - Image014-3	26	6.174	0.237	0.526134			14	640.64	C3-ALG2KO_LLOMe Wash_ALIX 488_Gal3 568_R2.lif - Image012-4	16	4.815	0.301	0.751592			14	643.388	C3-ALG2KO_LLOMe Wash_ALIX 488_Gal3 568_R3.lif - Image013-6	5	1.113	0.223	0.17299
	15	1058.29	C3-ALG2 KO_wash_ALIX 488_Gal3 568_R1.lif - Image014-2	26	5.582	0.215	0.527454			15	826.409	C3-ALG2KO_LLOMe Wash_ALIX 488_Gal3 568_R2.lif - Image012-3	19	4.439	0.234	0.537143			15	877.468	C3-ALG2KO_LLOMe Wash_ALIX 488_Gal3 568_R3.lif - Image013-5	3	0.723	0.241	0.0823962
	16	2052.86	C3-ALG2 KO_wash_ALIX 488_Gal3 568_R1.lif - Image014-1	28	6.55	0.234	0.319068			16	861.012	C3-ALG2KO_LLOMe Wash_ALIX 488_Gal3 568_R2.lif - Image012-2	1	0.26	0.26	0.030197			16	696.543	C3-ALG2KO_LLOMe Wash_ALIX 488_Gal3 568_R3.lif - Image013-4	8	2.27	0.284	0.325895
	17	1197.67	C3-ALG2 KO_wash_ALIX 488_Gal3 568_R1.lif - Image013-5	16	3.369	0.211	0.281296			17	1001.29	C3-ALG2KO_LLOMe Wash_ALIX 488_Gal3 568_R2.lif - Image012-1	22	4.83	0.22	0.482378			17	819.454	C3-ALG2KO_LLOMe Wash_ALIX 488_Gal3 568_R3.lif - Image013-3	7	2.01	0.287	0.245285
	18	701.459	C3-ALG2 KO_wash_ALIX 488_Gal3 568_R1.lif - Image013-4	14	5.263	0.376	0.750293			18	962.609	C3-ALG2KO_LLOMe Wash_ALIX 488_Gal3 568_R2.lif - Image011-5	0	0	NaN	0			18	1084.64	C3-ALG2KO_LLOMe Wash_ALIX 488_Gal3 568_R3.lif - Image013-2	11	2.487	0.226	0.229293
	19	1107.33	C3-ALG2 KO_wash_ALIX 488_Gal3 568_R1.lif - Image013-3	9	2.964	0.329	0.267672			19	953.571	C3-ALG2KO_LLOMe Wash_ALIX 488_Gal3 568_R2.lif - Image011-4	9	1.808	0.201	0.189603			19	1122.65	C3-ALG2KO_LLOMe Wash_ALIX 488_Gal3 568_R3.lif - Image013-1	7	1.46	0.209	0.130049
	20	1002.07	C3-ALG2 KO_wash_ALIX 488_Gal3 568_R1.lif - Image013-2	17	4.222	0.248	0.421328			20	1192.9	C3-ALG2KO_LLOMe Wash_ALIX 488_Gal3 568_R2.lif - Image011-3	13	3.109	0.239	0.260625			20	612.588	C3-ALG2KO_LLOMe Wash_ALIX 488_Gal3 568_R3.lif - Image012-5	8	2.343	0.293	0.382476
	21	1177.92	C3-ALG2 KO_wash_ALIX 488_Gal3 568_R1.lif - Image013-1	3	0.969	0.323	0.0822637			21	1308.38	C3-ALG2KO_LLOMe Wash_ALIX 488_Gal3 568_R2.lif - Image011-2	15	3.239	0.216	0.247558			21	874.445	C3-ALG2KO_LLOMe Wash_ALIX 488_Gal3 568_R3.lif - Image012-3	3	0.607	0.202	0.0694155
	22	1163.6	C3-ALG2 KO_wash_ALIX 488_Gal3 568_R1.lif - Image012-5	0	0	NaN	0			22	533.91	C3-ALG2KO_LLOMe Wash_ALIX 488_Gal3 568_R2.lif - Image011-1	2	0.651	0.325	0.121931			22	778.908	C3-ALG2KO_LLOMe Wash_ALIX 488_Gal3 568_R3.lif - Image012-2	4	0.882	0.221	0.113235
	23	815.853	C3-ALG2 KO_wash_ALIX 488_Gal3 568_R1.lif - Image012-4	1	0.159	0.159	0.0194888			23	621.452	C3-ALG2KO_LLOMe Wash_ALIX 488_Gal3 568_R2.lif - Image010-6	11	1.981	0.18	0.31877			23	1092.97	C3-ALG2KO_LLOMe Wash_ALIX 488_Gal3 568_R3.lif - Image012-1	30	9.428	0.314	0.862607
	24	1446.83	C3-ALG2 KO_wash_ALIX 488_Gal3 568_R1.lif - Image012-3	9	2.053	0.228	0.141896			24	805.037	C3-ALG2KO_LLOMe Wash_ALIX 488_Gal3 568_R2.lif - Image010-5	19	3.716	0.196	0.461594			24	705.754	C3-ALG2KO_LLOMe Wash_ALIX 488_Gal3 568_R3.lif - Image011-7	2	0.405	0.202	0.0573854
	25	1178.54	C3-ALG2 KO_wash_ALIX 488_Gal3 568_R1.lif - Image012-2	2	0.463	0.231	0.0392859			25	743.119	C3-ALG2KO_LLOMe Wash_ALIX 488_Gal3 568_R2.lif - Image010-4	5	0.969	0.194	0.130396			25	738.954	C3-ALG2KO_LLOMe Wash_ALIX 488_Gal3 568_R3.lif - Image011-6	15	3.413	0.228	0.461869
	26	1181.27	C3-ALG2 KO_wash_ALIX 488_Gal3 568_R1.lif - Image012-1	3	0.824	0.275	0.0697552			26	728.586	C3-ALG2KO_LLOMe Wash_ALIX 488_Gal3 568_R2.lif - Image010-3	6	1.027	0.171	0.140958			26	769.378	C3-ALG2KO_LLOMe Wash_ALIX 488_Gal3 568_R3.lif - Image011-5	12	2.661	0.222	0.345864
	27	989.013	C3-ALG2 KO_wash_ALIX 488_Gal3 568_R1.lif - Image011-4	0	0	NaN	0			27	763.623	C3-ALG2KO_LLOMe Wash_ALIX 488_Gal3 568_R2.lif - Image010-2	9	1.894	0.21	0.248028			27	530.729	C3-ALG2KO_LLOMe Wash_ALIX 488_Gal3 568_R3.lif - Image011-4	2	0.564	0.282	0.106269
	28	1102.23	C3-ALG2 KO_wash_ALIX 488_Gal3 568_R1.lif - Image011-3	4	0.752	0.188	0.068225			28	867.114	C3-ALG2KO_LLOMe Wash_ALIX 488_Gal3 568_R2.lif - Image010-1	14	2.776	0.198	0.320142			28	693.853	C3-ALG2KO_LLOMe Wash_ALIX 488_Gal3 568_R3.lif - Image011-3	8	1.634	0.204	0.235497
	29	1120.41	C3-ALG2 KO_wash_ALIX 488_Gal3 568_R1.lif - Image011-2	1	0.231	0.231	0.0206174			29	801.639	C3-ALG2KO_LLOMe Wash_ALIX 488_Gal3 568_R2.lif - Image009-3	0	0	NaN	0			29	728.688	C3-ALG2KO_LLOMe Wash_ALIX 488_Gal3 568_R3.lif - Image011-2	8	2.01	0.251	0.275838
	30	1140.83	C3-ALG2 KO_wash_ALIX 488_Gal3 568_R1.lif - Image011-1	5	1.417	0.283	0.124208			30	911.145	C3-ALG2KO_LLOMe Wash_ALIX 488_Gal3 568_R2.lif - Image009-2	9	1.62	0.18	0.177798			30	838.208	C3-ALG2KO_LLOMe Wash_ALIX 488_Gal3 568_R3.lif - Image011-1	17	4.237	0.249	0.505483
	31	782.219	C3-ALG2 KO_wash_ALIX 488_Gal3 568_R1.lif - Image010-5	6	2.053	0.342	0.262458			31	820.683	C3-ALG2KO_LLOMe Wash_ALIX 488_Gal3 568_R2.lif - Image008-5	17	4.945	0.291	0.602547			31	811.052	C3-ALG2KO_LLOMe Wash_ALIX 488_Gal3 568_R3.lif - Image010-7	14	4.945	0.353	0.609702
	32	966.715	C3-ALG2 KO_wash_ALIX 488_Gal3 568_R1.lif - Image010-4	7	1.475	0.211	0.152579			32	762.105	C3-ALG2KO_LLOMe Wash_ALIX 488_Gal3 568_R2.lif - Image008-4	29	8.98	0.31	1.17832			32	864.121	C3-ALG2KO_LLOMe Wash_ALIX 488_Gal3 568_R3.lif - Image010-6	10	2.328	0.233	0.269407
	33	845.916	C3-ALG2 KO_wash_ALIX 488_Gal3 568_R1.lif - Image010-3	7	1.706	0.244	0.201675			33	1003	C3-ALG2KO_LLOMe Wash_ALIX 488_Gal3 568_R2.lif - Image008-3	16	4.627	0.289	0.461318			33	726.056	C3-ALG2KO_LLOMe Wash_ALIX 488_Gal3 568_R3.lif - Image010-5	6	1.547	0.258	0.213069
	34	1125.05	C3-ALG2 KO_wash_ALIX 488_Gal3 568_R1.lif - Image010-2	1	0.289	0.289	0.0256877			34	818.543	C3-ALG2KO_LLOMe Wash_ALIX 488_Gal3 568_R2.lif - Image008-2	17	4.034	0.237	0.492827			34	772.372	C3-ALG2KO_LLOMe Wash_ALIX 488_Gal3 568_R3.lif - Image010-4	11	1.894	0.172	0.245219
	35	2029.66	C3-ALG2 KO_wash_ALIX 488_Gal3 568_R1.lif - Image010-1	18	4.54	0.252	0.223682			35	778.358	C3-ALG2KO_LLOMe Wash_ALIX 488_Gal3 568_R2.lif - Image008-1	10	2.097	0.21	0.269413			35	788.437	C3-ALG2KO_LLOMe Wash_ALIX 488_Gal3 568_R3.lif - Image010-3	3	1.128	0.376	0.143068
	36	819.454	C3-ALG2 KO_wash_ALIX 488_Gal3 568_R1.lif - Image009-6	4	0.766	0.192	0.0934769			36	565.332	C3-ALG2KO_LLOMe Wash_ALIX 488_Gal3 568_R2.lif - Image007-6	5	0.868	0.174	0.153538			36	939.501	C3-ALG2KO_LLOMe Wash_ALIX 488_Gal3 568_R3.lif - Image010-2	1	0.333	0.333	0.0354443
	37	851.584	C3-ALG2 KO_wash_ALIX 488_Gal3 568_R1.lif - Image009-5	10	1.808	0.181	0.21231			37	622.102	C3-ALG2KO_LLOMe Wash_ALIX 488_Gal3 568_R2.lif - Image007-5	5	1.171	0.234	0.188233			37	626.209	C3-ALG2KO_LLOMe Wash_ALIX 488_Gal3 568_R3.lif - Image010-1	10	2.964	0.296	0.473324
	38	904.653	C3-ALG2 KO_wash_ALIX 488_Gal3 568_R1.lif - Image009-4	6	1.475	0.246	0.163046			38	768.323	C3-ALG2KO_LLOMe Wash_ALIX 488_Gal3 568_R2.lif - Image007-4	6	1.504	0.251	0.195751			38	768.959	C3-ALG2KO_LLOMe Wash_ALIX 488_Gal3 568_R3.lif - Image009-6	2	0.419	0.21	0.0544893
	39	600.745	C3-ALG2 KO_wash_ALIX 488_Gal3 568_R1.lif - Image009-3	4	0.998	0.249	0.166127			39	862.328	C3-ALG2KO_LLOMe Wash_ALIX 488_Gal3 568_R2.lif - Image007-3	8	1.88	0.235	0.218014			39	935.93	C3-ALG2KO_LLOMe Wash_ALIX 488_Gal3 568_R3.lif - Image009-5	21	4.324	0.206	0.462
	40	834.449	C3-ALG2 KO_wash_ALIX 488_Gal3 568_R1.lif - Image009-2	9	1.62	0.18	0.19414			40	629.593	C3-ALG2KO_LLOMe Wash_ALIX 488_Gal3 568_R2.lif - Image007-2	3	0.868	0.289	0.137867			40	879.839	C3-ALG2KO_LLOMe Wash_ALIX 488_Gal3 568_R3.lif - Image009-4	24	5.871	0.245	0.667281
	41	1298.08	C3-ALG2 KO_wash_ALIX 488_Gal3 568_R1.lif - Image009-1	5	0.983	0.197	0.0757271			41	367.778	C3-ALG2KO_LLOMe Wash_ALIX 488_Gal3 568_R2.lif - Image007-1	4	0.868	0.217	0.236012			41	1166.02	C3-ALG2KO_LLOMe Wash_ALIX 488_Gal3 568_R3.lif - Image009-3	36	9.905	0.275	0.849472
	42	616.203	C3-ALG2 KO_wash_ALIX 488_Gal3 568_R1.lif - Image008-5	4	0.81	0.202	0.13145			42	899.288	C3-ALG2KO_LLOMe Wash_ALIX 488_Gal3 568_R2.lif - Image006-5	7	2.531	0.362	0.281445			42	950.809	C3-ALG2KO_LLOMe Wash_ALIX 488_Gal3 568_R3.lif - Image009-2	0	0	NaN	0
	43	940.167	C3-ALG2 KO_wash_ALIX 488_Gal3 568_R1.lif - Image008-4	1	0.188	0.188	0.0199964			43	589.697	C3-ALG2KO_LLOMe Wash_ALIX 488_Gal3 568_R2.lif - Image006-4	3	0.694	0.231	0.117688			43	842.387	C3-ALG2KO_LLOMe Wash_ALIX 488_Gal3 568_R3.lif - Image009-1	38	9.341	0.246	1.10887
	44	959.644	C3-ALG2 KO_wash_ALIX 488_Gal3 568_R1.lif - Image008-3	4	1.272	0.318	0.132549			44	630.07	C3-ALG2KO_LLOMe Wash_ALIX 488_Gal3 568_R2.lif - Image006-3	1	0.159	0.159	0.0252353			44	926.01	C3-ALG2KO_LLOMe Wash_ALIX 488_Gal3 568_R3.lif - Image008-4	14	3.499	0.25	0.377858
	45	1121.28	C3-ALG2 KO_wash_ALIX 488_Gal3 568_R1.lif - Image008-2	4	1.2	0.3	0.107021			45	630.374	C3-ALG2KO_LLOMe Wash_ALIX 488_Gal3 568_R2.lif - Image006-2	4	0.853	0.213	0.135316			45	831.441	C3-ALG2KO_LLOMe Wash_ALIX 488_Gal3 568_R3.lif - Image008-3	33	9.544	0.289	1.14789
	46	943.594	C3-ALG2 KO_wash_ALIX 488_Gal3 568_R1.lif - Image008-1	3	1.359	0.453	0.144024			46	624.3	C3-ALG2KO_LLOMe Wash_ALIX 488_Gal3 568_R2.lif - Image006-1	8	2.024	0.253	0.324203			46	791.575	C3-ALG2KO_LLOMe Wash_ALIX 488_Gal3 568_R3.lif - Image008-2	5	1.2	0.24	0.151597
	47	1138.67	C3-ALG2 KO_wash_ALIX 488_Gal3 568_R1.lif - Image007-5	24	6.666	0.278	0.585417			47	615.393	C3-ALG2KO_LLOMe Wash_ALIX 488_Gal3 568_R2.lif - Image005-5	8	1.967	0.246	0.319633			47	923.726	C3-ALG2KO_LLOMe Wash_ALIX 488_Gal3 568_R3.lif - Image008-1	9	2.545	0.283	0.275515
	48	902.99	C3-ALG2 KO_wash_ALIX 488_Gal3 568_R1.lif - Image007-4	1	0.13	0.13	0.0143966			48	723.959	C3-ALG2KO_LLOMe Wash_ALIX 488_Gal3 568_R2.lif - Image005-4	10	2.169	0.217	0.299603			48	988.666	C3-ALG2KO_LLOMe Wash_ALIX 488_Gal3 568_R3.lif - Image007-4	22	4.598	0.209	0.465071
	49	942.784	C3-ALG2 KO_wash_ALIX 488_Gal3 568_R1.lif - Image007-3	0	0	NaN	0			49	807.134	C3-ALG2KO_LLOMe Wash_ALIX 488_Gal3 568_R2.lif - Image005-3	0	0	NaN	0			49	739.518	C3-ALG2KO_LLOMe Wash_ALIX 488_Gal3 568_R3.lif - Image007-3	25	6.247	0.25	0.844739
	50	893.287	C3-ALG2 KO_wash_ALIX 488_Gal3 568_R1.lif - Image007-2	1	0.202	0.202	0.0226131			50	799.34	C3-ALG2KO_LLOMe Wash_ALIX 488_Gal3 568_R2.lif - Image005-2	6	1.186	0.198	0.148372			50	1102.25	C3-ALG2KO_LLOMe Wash_ALIX 488_Gal3 568_R3.lif - Image007-2	29	6.854	0.236	0.621819
	51	1276.65	C3-ALG2 KO_wash_ALIX 488_Gal3 568_R1.lif - Image007-1	7	2.444	0.349	0.191438			51	656.633	C3-ALG2KO_LLOMe Wash_ALIX 488_Gal3 568_R2.lif - Image005-1	0	0	NaN	0			51	900.04	C3-ALG2KO_LLOMe Wash_ALIX 488_Gal3 568_R3.lif - Image007-1	6	1.316	0.219	0.146216
	52	943.912	C3-ALG2 KO_wash_ALIX 488_Gal3 568_R1.lif - Image006-6	6	1.432	0.239	0.151709			52	835.591	C3-ALG2KO_LLOMe Wash_ALIX 488_Gal3 568_R2.lif - Image004-5	7	1.721	0.246	0.205962			52	801.697	C3-ALG2KO_LLOMe Wash_ALIX 488_Gal3 568_R3.lif - Image006-6	14	3.615	0.258	0.450918
	53	1194.78	C3-ALG2 KO_wash_ALIX 488_Gal3 568_R1.lif - Image006-5	8	2.14	0.268	0.179112			53	767.455	C3-ALG2KO_LLOMe Wash_ALIX 488_Gal3 568_R2.lif - Image004-4	4	0.882	0.221	0.114925			53	722.195	C3-ALG2KO_LLOMe Wash_ALIX 488_Gal3 568_R3.lif - Image006-5	13	4.28	0.329	0.592638
	54	630.995	C3-ALG2 KO_wash_ALIX 488_Gal3 568_R1.lif - Image006-4	4	1.012	0.253	0.160382			54	1011.5	C3-ALG2KO_LLOMe Wash_ALIX 488_Gal3 568_R2.lif - Image004-3	7	1.562	0.223	0.154424			54	838.18	C3-ALG2KO_LLOMe Wash_ALIX 488_Gal3 568_R3.lif - Image006-4	10	2.574	0.257	0.307094
	55	909.916	C3-ALG2 KO_wash_ALIX 488_Gal3 568_R1.lif - Image006-3	3	0.737	0.246	0.0809965			55	811.255	C3-ALG2KO_LLOMe Wash_ALIX 488_Gal3 568_R2.lif - Image004-2	4	0.723	0.181	0.0891212			55	682.546	C3-ALG2KO_LLOMe Wash_ALIX 488_Gal3 568_R3.lif - Image006-3	6	2.27	0.378	0.332578
	56	841.303	C3-ALG2 KO_wash_ALIX 488_Gal3 568_R1.lif - Image006-2	5	0.969	0.194	0.115178			56	896.598	C3-ALG2KO_LLOMe Wash_ALIX 488_Gal3 568_R2.lif - Image004-1	25	5.885	0.235	0.65637			56	842.026	C3-ALG2KO_LLOMe Wash_ALIX 488_Gal3 568_R3.lif - Image006-2	7	1.967	0.281	0.233603
	57	830.386	C3-ALG2 KO_wash_ALIX 488_Gal3 568_R1.lif - Image006-1	3	0.839	0.28	0.101037			57	550.684	C3-ALG2KO_LLOMe Wash_ALIX 488_Gal3 568_R2.lif - Image003-4	5	1.027	0.205	0.186495			57	640.872	C3-ALG2KO_LLOMe Wash_ALIX 488_Gal3 568_R3.lif - Image006-1	16	5.379	0.336	0.839325
	58	1144.56	C3-ALG2 KO_wash_ALIX 488_Gal3 568_R1.lif - Image005-5	6	1.374	0.229	0.120046			58	636.432	C3-ALG2KO_LLOMe Wash_ALIX 488_Gal3 568_R2.lif - Image003-3	8	2.299	0.287	0.361233			58	554.95	C3-ALG2KO_LLOMe Wash_ALIX 488_Gal3 568_R3.lif - Image005-6	13	3.239	0.249	0.583656
	59	996.315	C3-ALG2 KO_wash_ALIX 488_Gal3 568_R1.lif - Image005-4	1	0.217	0.217	0.0217803			59	1116.06	C3-ALG2KO_LLOMe Wash_ALIX 488_Gal3 568_R2.lif - Image003-2	14	3.427	0.245	0.307063			59	537.438	C3-ALG2KO_LLOMe Wash_ALIX 488_Gal3 568_R3.lif - Image005-5	3	1.128	0.376	0.209885
	60	1282.15	C3-ALG2 KO_wash_ALIX 488_Gal3 568_R1.lif - Image005-3	0	0	NaN	0			60	1035.5	C3-ALG2KO_LLOMe Wash_ALIX 488_Gal3 568_R2.lif - Image003-1	14	3.427	0.245	0.330951			60	810.344	C3-ALG2KO_LLOMe Wash_ALIX 488_Gal3 568_R3.lif - Image005-4	17	4.569	0.269	0.563835
	61	1566.58	C3-ALG2 KO_wash_ALIX 488_Gal3 568_R1.lif - Image005-2	18	4.02	0.223	0.25661			61	797.286	C3-ALG2KO_LLOMe Wash_ALIX 488_Gal3 568_R2.lif - Image002-6	9	1.677	0.186	0.210339			61	866.97	C3-ALG2KO_LLOMe Wash_ALIX 488_Gal3 568_R3.lif - Image005-3	23	4.873	0.212	0.562073
	62	1490.66	C3-ALG2 KO_wash_ALIX 488_Gal3 568_R1.lif - Image005-1	23	5.307	0.231	0.356016			62	936.928	C3-ALG2KO_LLOMe Wash_ALIX 488_Gal3 568_R2.lif - Image002-5	17	3.167	0.186	0.33802			62	935.641	C3-ALG2KO_LLOMe Wash_ALIX 488_Gal3 568_R3.lif - Image005-2	40	11.264	0.282	1.20388
	63	1348.51	C3-ALG2 KO_wash_ALIX 488_Gal3 568_R1.lif - Image004-4	28	8.286	0.296	0.614458			63	936.393	C3-ALG2KO_LLOMe Wash_ALIX 488_Gal3 568_R2.lif - Image002-4	2	0.549	0.275	0.0586292			63	921.831	C3-ALG2KO_LLOMe Wash_ALIX 488_Gal3 568_R3.lif - Image005-1	13	3.919	0.301	0.425132
	64	866.753	C3-ALG2 KO_wash_ALIX 488_Gal3 568_R1.lif - Image004-3	3	0.636	0.212	0.0733773			64	669.705	C3-ALG2KO_LLOMe Wash_ALIX 488_Gal3 568_R2.lif - Image002-3	25	6.478	0.259	0.967292			64	574.673	C3-ALG2KO_LLOMe Wash_ALIX 488_Gal3 568_R3.lif - Image004-6	7	1.75	0.25	0.304521
	65	733.662	C3-ALG2 KO_wash_ALIX 488_Gal3 568_R1.lif - Image004-2	10	2.299	0.23	0.31336			65	882.934	C3-ALG2KO_LLOMe Wash_ALIX 488_Gal3 568_R2.lif - Image002-2	23	7.375	0.321	0.835283			65	887.85	C3-ALG2KO_LLOMe Wash_ALIX 488_Gal3 568_R3.lif - Image004-5	1	0.246	0.246	0.0277074
	66	951.547	C3-ALG2 KO_wash_ALIX 488_Gal3 568_R1.lif - Image004-1	5	1.533	0.307	0.161106			66	813.496	C3-ALG2KO_LLOMe Wash_ALIX 488_Gal3 568_R2.lif - Image002-1	14	3.21	0.229	0.394593			66	933.211	C3-ALG2KO_LLOMe Wash_ALIX 488_Gal3 568_R3.lif - Image004-4	17	4.7	0.276	0.503637
	67	1241.76	C3-ALG2 KO_wash_ALIX 488_Gal3 568_R1.lif - Image003-3	0	0	NaN	0			67	448.379	C3-ALG2KO_LLOMe Wash_ALIX 488_Gal3 568_R2.lif - Image001-6	2	0.304	0.152	0.0677998			67	1001.49	C3-ALG2KO_LLOMe Wash_ALIX 488_Gal3 568_R3.lif - Image004-3	21	6.001	0.286	0.599206
	68	1402.48	C3-ALG2 KO_wash_ALIX 488_Gal3 568_R1.lif - Image003-2	6	1.591	0.265	0.113441			68	744.796	C3-ALG2KO_LLOMe Wash_ALIX 488_Gal3 568_R2.lif - Image001-5	2	0.419	0.21	0.056257			68	979.122	C3-ALG2KO_LLOMe Wash_ALIX 488_Gal3 568_R3.lif - Image004-2	9	1.779	0.198	0.181693
	69	1215.55	C3-ALG2 KO_wash_ALIX 488_Gal3 568_R1.lif - Image003-1	6	1.634	0.272	0.134425			69	621.669	C3-ALG2KO_LLOMe Wash_ALIX 488_Gal3 568_R2.lif - Image001-4	0	0	NaN	0			69	910.191	C3-ALG2KO_LLOMe Wash_ALIX 488_Gal3 568_R3.lif - Image004-1	19	4.208	0.221	0.462321
	70	934.44	C3-ALG2 KO_wash_ALIX 488_Gal3 568_R1.lif - Image002-5	2	0.506	0.253	0.0541501			70	550.93	C3-ALG2KO_LLOMe Wash_ALIX 488_Gal3 568_R2.lif - Image001-3	2	0.68	0.34	0.123428			70	754.701	C3-ALG2KO_LLOMe Wash_ALIX 488_Gal3 568_R3.lif - Image003-6	7	1.46	0.209	0.193454
	71	977.691	C3-ALG2 KO_wash_ALIX 488_Gal3 568_R1.lif - Image002-4	12	3.933	0.328	0.402274			71	719.679	C3-ALG2KO_LLOMe Wash_ALIX 488_Gal3 568_R2.lif - Image001-2	3	0.622	0.207	0.0864274			71	960.57	C3-ALG2KO_LLOMe Wash_ALIX 488_Gal3 568_R3.lif - Image003-5	10	3.832	0.383	0.39893
	72	1235.34	C3-ALG2 KO_wash_ALIX 488_Gal3 568_R1.lif - Image002-3	10	2.183	0.218	0.176712			72	767.152	C3-ALG2KO_LLOMe Wash_ALIX 488_Gal3 568_R2.lif - Image001-1	12	4.005	0.334	0.522061			72	669.965	C3-ALG2KO_LLOMe Wash_ALIX 488_Gal3 568_R3.lif - Image003-4	7	1.967	0.281	0.293597
	73	1092.82	C3-ALG2 KO_wash_ALIX 488_Gal3 568_R1.lif - Image002-2	5	1.822	0.364	0.166724												73	679.032	C3-ALG2KO_LLOMe Wash_ALIX 488_Gal3 568_R3.lif - Image003-3	12	2.834	0.236	0.417359
	74	1767.08	C3-ALG2 KO_wash_ALIX 488_Gal3 568_R1.lif - Image001-4	16	3.629	0.227	0.205367												74	624.445	C3-ALG2KO_LLOMe Wash_ALIX 488_Gal3 568_R3.lif - Image003-2	4	1.648	0.412	0.263914
	75	1362.82	C3-ALG2 KO_wash_ALIX 488_Gal3 568_R1.lif - Image001-3	6	1.533	0.255	0.112487												75	895.89	C3-ALG2KO_LLOMe Wash_ALIX 488_Gal3 568_R3.lif - Image003-1	11	2.603	0.237	0.290549
	76	1588.8	C3-ALG2 KO_wash_ALIX 488_Gal3 568_R1.lif - Image001-2	15	3.875	0.258	0.243894												76	849.357	C3-ALG2KO_LLOMe Wash_ALIX 488_Gal3 568_R3.lif - Image002-6	0	0	NaN	0
	AVG	1074.3		7.57895	1.91743	0.251732	0.174331			AVG	797.781		10	2.54901	0.247687	0.307004			AVG	817.086		12.3553	3.23638	0.26173	0.388126
	StDEV	287.584		7.22267	1.84581	0.0558255	0.153596			StDEV	174.946		8.31594	2.38504	0.066747	0.272281			StDEV	141.218		9.18942	2.51552	0.0504031	0.272825
