# Supplementary material for: The ATG8 E3-like ligases sense lysosomal damage and initiate ESCRT-mediated membrane repair
Source: EMBO J. 2026 Jan 3;45(3):930–52. doi: 10.1038/s44318-025-00672-1 (PMC12865045; doi:10.1038/s44318-025-00672-1)
Supplement: Supplementary file 9 — Figure EV1-5 Source Data [file 44318_2025_672_MOESM9_ESM.zip]

Archive with 241 entries (213 files):
- EV Source Data/
- EV Source Data/EV1/
- EV Source Data/EV1/EV1A/
- EV Source Data/EV1/EV1A/EV1A_uncropped blots.jpg
- EV Source Data/EV1/EV1B/
- EV Source Data/EV1/EV1B/DKO1_ALIX.tif
- EV Source Data/EV1/EV1B/DKO1_ALIX_zoom.tif
- EV Source Data/EV1/EV1B/DKO1_DAPI.tif
- EV Source Data/EV1/EV1B/DKO1_DAPI_zoom.tif
- EV Source Data/EV1/EV1B/DKO1_Gal3.tif
- EV Source Data/EV1/EV1B/DKO1_Gal3_zoom.tif
- EV Source Data/EV1/EV1B/DKO1_merge.tif
- EV Source Data/EV1/EV1B/DKO1_merge_zoom.tif
- EV Source Data/EV1/EV1B/DKO1_scale.tif
- EV Source Data/EV1/EV1B/DKO1_scale_zoom.tif
- EV Source Data/EV1/EV1B/DKO2_ALIX.tif
- EV Source Data/EV1/EV1B/DKO2_ALIX_zoom.tif
- EV Source Data/EV1/EV1B/DKO2_DAPI.tif
- EV Source Data/EV1/EV1B/DKO2_DAPI_zoom.tif
- EV Source Data/EV1/EV1B/DKO2_Gal3.tif
- EV Source Data/EV1/EV1B/DKO2_Gal3_zoom.tif
- EV Source Data/EV1/EV1B/DKO2_merge.tif
- EV Source Data/EV1/EV1B/DKO2_merge_zoom.tif
- EV Source Data/EV1/EV1B/DKO2_scale.tif
- EV Source Data/EV1/EV1B/DKO2_scale_zoom.tif
- EV Source Data/EV1/EV1B/DKO3_ALIX.tif
- EV Source Data/EV1/EV1B/DKO3_ALIX_zoom.tif
- EV Source Data/EV1/EV1B/DKO3_DAPI.tif
- EV Source Data/EV1/EV1B/DKO3_DAPI_zoom.tif
- EV Source Data/EV1/EV1B/DKO3_Gal3.tif
- EV Source Data/EV1/EV1B/DKO3_Gal3_zoom.tif
- EV Source Data/EV1/EV1B/DKO3_merge.tif
- EV Source Data/EV1/EV1B/DKO3_merge_zoom.tif
- EV Source Data/EV1/EV1B/DKO3_scale.tif
- EV Source Data/EV1/EV1B/DKO3_scale_zoom.tif
- EV Source Data/EV1/EV1B/WT_ALIX.tif
- EV Source Data/EV1/EV1B/WT_ALIX_zoom.tif
- EV Source Data/EV1/EV1B/WT_DAPI.tif
- EV Source Data/EV1/EV1B/WT_DAPI_zoom.tif
- EV Source Data/EV1/EV1B/WT_Gal3.tif
- EV Source Data/EV1/EV1B/WT_Gal3_zoom.tif
- EV Source Data/EV1/EV1B/WT_merge.tif
- EV Source Data/EV1/EV1B/WT_merge_zoom.tif
- EV Source Data/EV1/EV1B/WT_scale.tif
- EV Source Data/EV1/EV1B/WT_scale_zoom.tif
- EV Source Data/EV1/EV1C/
- EV Source Data/EV1/EV1C/16KO_ALIX.tif
- EV Source Data/EV1/EV1C/16KO_DAPI.tif
- EV Source Data/EV1/EV1C/16KO_merge.tif
- EV Source Data/EV1/EV1C/16KO_scale.tif
- EV Source Data/EV1/EV1C/E3 DKO_ALIX.tif
- EV Source Data/EV1/EV1C/E3 DKO_DAPI.tif
- EV Source Data/EV1/EV1C/E3 DKO_merge.tif
- EV Source Data/EV1/EV1C/E3 DKO_scale.tif
- EV Source Data/EV1/EV1C/HEK KO_LLOMe_ALIX analysis.xlsx
- EV Source Data/EV1/EV1C/TECKO_ALIX.tif
- EV Source Data/EV1/EV1C/TECKO_DAPI.tif
- EV Source Data/EV1/EV1C/TECKO_merge.tif
- EV Source Data/EV1/EV1C/TECKO_scale.tif
- EV Source Data/EV1/EV1C/WT_ALIX.tif
- EV Source Data/EV1/EV1C/WT_DAPI.tif
- EV Source Data/EV1/EV1C/WT_merge.tif
- EV Source Data/EV1/EV1C/WT_scale.tif
- EV Source Data/EV1/EV1D/
- EV Source Data/EV1/EV1D/EV1D_uncropped blots.jpg
- EV Source Data/EV2/
- EV Source Data/EV2/EV2B/
- EV Source Data/EV2/EV2B/EV2B.jpg
- EV Source Data/EV3/
- EV Source Data/EV3/EV3A/
- EV Source Data/EV3/EV3A/LT_inverted.tif
- EV Source Data/EV3/EV3A/LT_merge.tif
- EV Source Data/EV3/EV3A/LT_scale.tif
- EV Source Data/EV3/EV3B/
- EV Source Data/EV3/EV3B/0min_merge.tif
- EV Source Data/EV3/EV3B/0min_merge_a.tif
- EV Source Data/EV3/EV3B/0min_merge_b.tif
- EV Source Data/EV3/EV3B/0min_Rab5.tif
- EV Source Data/EV3/EV3B/0min_Rab5_a.tif
- EV Source Data/EV3/EV3B/0min_Rab5_b.tif
- EV Source Data/EV3/EV3B/0min_scale.tif
- EV Source Data/EV3/EV3B/0min_scale_a.tif
- EV Source Data/EV3/EV3B/0min_scale_b.tif
- EV Source Data/EV3/EV3B/0min_TECPR1.tif
- EV Source Data/EV3/EV3B/0min_TECPR1_a.tif
- EV Source Data/EV3/EV3B/0min_TECPR1_b.tif
- EV Source Data/EV3/EV3B/10min_merge.tif
- EV Source Data/EV3/EV3B/10min_merge_a.tif
- EV Source Data/EV3/EV3B/10min_merge_b.tif
- EV Source Data/EV3/EV3B/10min_Rab5.tif
- EV Source Data/EV3/EV3B/10min_Rab5_a.tif
- EV Source Data/EV3/EV3B/10min_Rab5_b.tif
- EV Source Data/EV3/EV3B/10min_scale_a.tif
- EV Source Data/EV3/EV3B/10min_scale_b.tif
- EV Source Data/EV3/EV3B/10min_TECPR1.tif
- EV Source Data/EV3/EV3B/10min_TECPR1_a.tif
- EV Source Data/EV3/EV3B/10min_TECPR1_b.tif
- EV Source Data/EV3/EV3C/
- EV Source Data/EV3/EV3C/EGFP-Rab5mut_mCherry-TECPR1_linescan.xlsx
- EV Source Data/EV3/EV3D/
- EV Source Data/EV3/EV3D/ALG2/
- EV Source Data/EV3/EV3D/ALG2/ALG2.tif
- EV Source Data/EV3/EV3D/ALG2/LAMP.tif
- EV Source Data/EV3/EV3D/ALG2/Merge.tif
- EV Source Data/EV3/EV3D/ALG2/Scale.tif
- EV Source Data/EV3/EV3D/Gal3/
- EV Source Data/EV3/EV3D/Gal3/Gal3.tif
- EV Source Data/EV3/EV3D/Gal3/LAMP.tif
- EV Source Data/EV3/EV3D/Gal3/merge.tif
- EV Source Data/EV3/EV3D/Gal3/scale.tif
- EV Source Data/EV3/EV3D/IST1/
- EV Source Data/EV3/EV3D/IST1/IST1.tif
- EV Source Data/EV3/EV3D/IST1/LAMP.tif
- EV Source Data/EV3/EV3D/IST1/Merge.tif
- EV Source Data/EV3/EV3D/IST1/Scale.tif
- EV Source Data/EV3/EV3D/LC3/
- EV Source Data/EV3/EV3D/LC3/LAMP.tif
- EV Source Data/EV3/EV3D/LC3/LC3.tif
- EV Source Data/EV3/EV3D/LC3/Merge.tif
- EV Source Data/EV3/EV3D/LC3/scale.tif
- EV Source Data/EV3/EV3D/Linescans.prism
- EV Source Data/EV3/EV3D/TECPR1/
- EV Source Data/EV3/EV3D/TECPR1/LAMP.tif
- EV Source Data/EV3/EV3D/TECPR1/Merge.tif
- EV Source Data/EV3/EV3D/TECPR1/Scale.tif
- EV Source Data/EV3/EV3D/TECPR1/TECPR1.tif
- EV Source Data/EV3/EV3E/
- EV Source Data/EV3/EV3E/16KO_LLOMe_IST1.tif
- EV Source Data/EV3/EV3E/16KO_LLOMe_LAMP.tif
- EV Source Data/EV3/EV3E/16KO_LLOMe_Merge.tif
- EV Source Data/EV3/EV3E/16KO_LLOMe_Scale.tif
- EV Source Data/EV3/EV3E/16KO_VEH_IST1.tif
- EV Source Data/EV3/EV3E/16KO_VEH_LAMP.tif
- EV Source Data/EV3/EV3E/16KO_VEH_Merge.tif
- EV Source Data/EV3/EV3E/16KO_VEH_Scale.tif
- EV Source Data/EV3/EV3E/TECKO_LLOMe_IST1.tif
- EV Source Data/EV3/EV3E/TECKO_LLOMe_LAMP.tif
- EV Source Data/EV3/EV3E/TECKO_LLOMe_Merge.tif
- EV Source Data/EV3/EV3E/TECKO_LLOMe_Scale.tif
- EV Source Data/EV3/EV3E/TECKO_VEH_IST1.tif
- EV Source Data/EV3/EV3E/TECKO_VEH_LAMP.tif
- EV Source Data/EV3/EV3E/TECKO_VEH_Merge.tif
- EV Source Data/EV3/EV3E/TECKO_VEH_Scale.tif
- EV Source Data/EV3/EV3F/
- EV Source Data/EV3/EV3F/HeLa 16KO TECKO_RabMUT_IST1 QUANT.xlsx
- EV Source Data/EV4/
- EV Source Data/EV4/EV4A/
- EV Source Data/EV4/EV4A/5KO_LLOMe_BAPTA_CHMP2A.tif
- EV Source Data/EV4/EV4A/5KO_LLOMe_BAPTA_DAPI.tif
- EV Source Data/EV4/EV4A/5KO_LLOMe_BAPTA_GAL3.tif
- EV Source Data/EV4/EV4A/5KO_LLOMe_BAPTA_merge.tif
- EV Source Data/EV4/EV4A/5KO_LLOMe_BAPTA_scale.tif
- EV Source Data/EV4/EV4A/5KO_LLOMe_CHMP2A.tif
- EV Source Data/EV4/EV4A/5KO_LLOMe_GAL3.tif
- EV Source Data/EV4/EV4A/5KO_LLOMe_merge.tif
- EV Source Data/EV4/EV4A/5KO_LLOMe_scale.tif
- EV Source Data/EV4/EV4A/8KO_LLOMe_BAPTA_CHMP2A.tif
- EV Source Data/EV4/EV4A/8KO_LLOMe_BAPTA_DAPI.tif
- EV Source Data/EV4/EV4A/8KO_LLOMe_BAPTA_GAL3.tif
- EV Source Data/EV4/EV4A/8KO_LLOMe_BAPTA_merge.tif
- EV Source Data/EV4/EV4A/8KO_LLOMe_BAPTA_scale.tif
- EV Source Data/EV4/EV4A/8KO_LLOMe_CHMP2A.tif
- EV Source Data/EV4/EV4A/8KO_LLOMe_DAPI.tif
- EV Source Data/EV4/EV4A/8KO_LLOMe_GAL3.tif
- EV Source Data/EV4/EV4A/8KO_LLOMe_merge.tif
- EV Source Data/EV4/EV4A/8KO_LLOMe_scale.tif
- EV Source Data/EV4/EV4A/DKO_LLOMe_BAPTA_CHMP2A.tif
- EV Source Data/EV4/EV4A/DKO_LLOMe_BAPTA_DAPI.tif
- EV Source Data/EV4/EV4A/DKO_LLOMe_BAPTA_GAL3.tif
- EV Source Data/EV4/EV4A/DKO_LLOMe_BAPTA_merge.tif
- EV Source Data/EV4/EV4A/DKO_LLOMe_BAPTA_scale.tif
- EV Source Data/EV4/EV4A/DKO_LLOMe_CHMP2A.tif
- EV Source Data/EV4/EV4A/DKO_LLOMe_DAPI.tif
- EV Source Data/EV4/EV4A/DKO_LLOMe_GAL3.tif
- EV Source Data/EV4/EV4A/DKO_LLOMe_merge.tif
- EV Source Data/EV4/EV4A/DKO_LLOMe_scale.tif
- EV Source Data/EV4/EV4A/WT_LLOMe_BAPTA_CHMP2A.tif
- EV Source Data/EV4/EV4A/WT_LLOMe_BAPTA_DAPI.tif
- EV Source Data/EV4/EV4A/WT_LLOMe_BAPTA_GAL3.tif
- EV Source Data/EV4/EV4A/WT_LLOMe_BAPTA_merge.tif
- EV Source Data/EV4/EV4A/WT_LLOMe_BAPTA_scale.tif
- EV Source Data/EV4/EV4A/WT_LLOMe_CHMP2A.tif
- EV Source Data/EV4/EV4A/WT_LLOMe_DAPI.tif
- EV Source Data/EV4/EV4A/WT_LLOMe_GAL3.tif
- EV Source Data/EV4/EV4A/WT_LLOMe_merge.tif
- EV Source Data/EV4/EV4A/WT_LLOMe_scale.tif
- EV Source Data/EV4/EV4B/
- EV Source Data/EV4/EV4B/HeLa WT 5KO 8KO DKO_LLOMe_BAPTA_CHMP2A_QUANTIFICATION.xlsx
- EV Source Data/EV4/EV4C/
- EV Source Data/EV4/EV4C/16KO_BAPTA LLOMe.tif
- EV Source Data/EV4/EV4C/16KO_BAPTA LLOMe_CHMP2A.tif
- EV Source Data/EV4/EV4C/16KO_BAPTA LLOMe_DAPI.tif
- EV Source Data/EV4/EV4C/16KO_LLOMe.tif
- EV Source Data/EV4/EV4C/16KO_LLOMe_CHMP2A.tif
- EV Source Data/EV4/EV4C/16KO_LLOMe_DAPI.tif
- EV Source Data/EV4/EV4C/TECPR1KO_BAPTA LLOMe.tif
- EV Source Data/EV4/EV4C/TECPR1KO_BAPTA LLOMe_CHMP2A.tif
- EV Source Data/EV4/EV4C/TECPR1KO_BAPTA LLOMe_DAPI.tif
- EV Source Data/EV4/EV4C/TECPR1KO_LLOMe.tif
- EV Source Data/EV4/EV4C/TECPR1KO_LLOMe_CHMP2A.tif
- EV Source Data/EV4/EV4C/TECPR1KO_LLOMe_DAPI.tif
- EV Source Data/EV4/EV4C/WT_BAPTA LLOMe.tif
- EV Source Data/EV4/EV4C/WT_BAPTA LLOMe_CHMP2A.tif
- EV Source Data/EV4/EV4C/WT_BAPTA LLOMe_DAPI.tif
- EV Source Data/EV4/EV4C/WT_LLOMe.tif
- EV Source Data/EV4/EV4C/WT_LLOMe_CHMP2A.tif
- EV Source Data/EV4/EV4C/WT_LLOMe_DAPI.tif
- EV Source Data/EV4/EV4D/
- EV Source Data/EV4/EV4D/HeLa WT_16KO_TECPR1KO_BAPTA_LLOMe_CHMP2A QUANTIFICATION.xlsx
- EV Source Data/EV5/
- EV Source Data/EV5/EV5A/
- EV Source Data/EV5/EV5A/BAPTA_LLOMe_ALG2.tif
- EV Source Data/EV5/EV5A/BAPTA_LLOMe_ALG2_zoom.tif
- EV Source Data/EV5/EV5A/BAPTA_LLOMe_ALIX.tif
- EV Source Data/EV5/EV5A/BAPTA_LLOMe_ALIX_zoom.tif
- EV Source Data/EV5/EV5A/BAPTA_LLOMe_DAPI.tif
- EV Source Data/EV5/EV5A/BAPTA_LLOMe_merge.tif
- EV Source Data/EV5/EV5A/BAPTA_LLOMe_merge_zoom.tif
- EV Source Data/EV5/EV5A/BAPTA_LLOMe_scale.tif
- EV Source Data/EV5/EV5A/BAPTA_LLOMe_scale_zoom.tif
- EV Source Data/EV5/EV5A/BAPTA_VEH_ALG2.tif
- EV Source Data/EV5/EV5A/BAPTA_VEH_ALIX.tif
- EV Source Data/EV5/EV5A/BAPTA_VEH_DAPI.tif
- EV Source Data/EV5/EV5A/BAPTA_VEH_merge.tif
- EV Source Data/EV5/EV5A/BAPTA_VEH_scale.tif
- EV Source Data/EV5/EV5A/LLOMe_ALG2.tif
- EV Source Data/EV5/EV5A/LLOMe_ALG2_zoom.tif
- EV Source Data/EV5/EV5A/LLOMe_ALIX.tif
- EV Source Data/EV5/EV5A/LLOMe_ALIX_zoom.tif
- EV Source Data/EV5/EV5A/LLOMe_DAPI.tif
- EV Source Data/EV5/EV5A/LLOMe_merge.tif
- EV Source Data/EV5/EV5A/LLOMe_merge_zoom.tif
- EV Source Data/EV5/EV5A/LLOMe_scale.tif
- EV Source Data/EV5/EV5A/LLOMe_scale_zoom.tif
- EV Source Data/EV5/EV5A/VEH_ALG2.tif
- EV Source Data/EV5/EV5A/VEH_ALIX.tif
- EV Source Data/EV5/EV5A/VEH_DAPI.tif
- EV Source Data/EV5/EV5A/VEH_merge.tif
- EV Source Data/EV5/EV5A/VEH_scale.tif
- EV Source Data/EV5/EV5B/
- EV Source Data/EV5/EV5B/HeLa WT_LLOMe_BAPTA_ALG2_ALIX_QUANT.xlsx
