# Supplementary material for: The ATG8 E3-like ligases sense lysosomal damage and initiate ESCRT-mediated membrane repair
Source: EMBO J. 2026 Jan 3;45(3):930–52. doi: 10.1038/s44318-025-00672-1 (PMC12865045; doi:10.1038/s44318-025-00672-1)
Supplement: Supplementary file 9 — Figure EV1-5 Source Data [file 44318_2025_672_MOESM9_ESM.zip › EV Source Data/EV1/EV1C/HEK KO_LLOMe_ALIX analysis.xlsx]

## Sheet: WT
	R1 - 2024.07.02								R2 - 2024.07.05								R3 - 2024.07.08
	Cell #	Cell Area		Particle #	Area	%Cell Area			Cell #	Cell Area		Particle #	Area	%Cell Area			Cell #	Cell Area		Particle #	Area	%Cell Area
	1	1222.31	C2-HEK WT_LLOMe_ALIX 488_Gal3 568.lif - Image011-5	76	19.217	1.57218			1	964.214	C2-HEK WT_LLOMe_ALIX 488_Gal3 568_R2.lif - Image001-8	119	26.303	2.72792			1	1201.04	C2-HEK WT_LLOMe_ALIX 488_Gal3 568_R3.lif - Image001-5	183	42.759	3.56016
	2	1001.36	C2-HEK WT_LLOMe_ALIX 488_Gal3 568.lif - Image011-4	104	21.358	2.13289			2	925.186	C2-HEK WT_LLOMe_ALIX 488_Gal3 568_R2.lif - Image001-7	133	33.547	3.62597			2	1317.53	C2-HEK WT_LLOMe_ALIX 488_Gal3 568_R3.lif - Image001-4	95	22.587	1.71434
	3	1379.33	C2-HEK WT_LLOMe_ALIX 488_Gal3 568.lif - Image011-3	160	35.196	2.55167			3	934.036	C2-HEK WT_LLOMe_ALIX 488_Gal3 568_R2.lif - Image001-6	70	16.846	1.80357			3	1408.27	C2-HEK WT_LLOMe_ALIX 488_Gal3 568_R3.lif - Image001-3	215	50.668	3.59789
	4	1129.17	C2-HEK WT_LLOMe_ALIX 488_Gal3 568.lif - Image011-2	107	27.33	2.42035			4	1073.82	C2-HEK WT_LLOMe_ALIX 488_Gal3 568_R2.lif - Image001-5	103	48.933	4.5569			4	967.25	C2-HEK WT_LLOMe_ALIX 488_Gal3 568_R3.lif - Image001-2	137	30.887	3.19328
	5	987.784	C2-HEK WT_LLOMe_ALIX 488_Gal3 568.lif - Image011-1	128	29.282	2.96441			5	1073.88	C2-HEK WT_LLOMe_ALIX 488_Gal3 568_R2.lif - Image001-4	74	54.818	5.10467			5	1247.6	C2-HEK WT_LLOMe_ALIX 488_Gal3 568_R3.lif - Image001-1	173	41.486	3.32526
	6	991.558	C2-HEK WT_LLOMe_ALIX 488_Gal3 568.lif - Image010-6	124	24.828	2.50394			6	1017.25	C2-HEK WT_LLOMe_ALIX 488_Gal3 568_R2.lif - Image001-3	91	31.537	3.10021			6	1193.97	C2-HEK WT_LLOMe_ALIX 488_Gal3 568_R3.lif - Image002-6	91	27.821	2.33013
	7	1182.37	C2-HEK WT_LLOMe_ALIX 488_Gal3 568.lif - Image010-5	111	32.882	2.78102			7	996.069	C2-HEK WT_LLOMe_ALIX 488_Gal3 568_R2.lif - Image001-2	90	35.716	3.5857			7	1606.88	C2-HEK WT_LLOMe_ALIX 488_Gal3 568_R3.lif - Image002-5	123	60.284	3.75162
	8	1502.97	C2-HEK WT_LLOMe_ALIX 488_Gal3 568.lif - Image010-4	101	34.834	2.31768			8	674.954	C2-HEK WT_LLOMe_ALIX 488_Gal3 568_R2.lif - Image001-1	85	24.582	3.64203			8	1006.05	C2-HEK WT_LLOMe_ALIX 488_Gal3 568_R3.lif - Image002-4	119	28.082	2.79132
	9	1166.45	C2-HEK WT_LLOMe_ALIX 488_Gal3 568.lif - Image010-3	78	26.202	2.2463			9	1073.16	C2-HEK WT_LLOMe_ALIX 488_Gal3 568_R2.lif - Image002-9	106	41.645	3.88061			9	743.755	C2-HEK WT_LLOMe_ALIX 488_Gal3 568_R3.lif - Image002-3	39	31.118	4.1839
	10	987.379	C2-HEK WT_LLOMe_ALIX 488_Gal3 568.lif - Image010-2	94	25.594	2.59212			10	693.376	C2-HEK WT_LLOMe_ALIX 488_Gal3 568_R2.lif - Image002-8	53	23.57	3.39931			10	925.085	C2-HEK WT_LLOMe_ALIX 488_Gal3 568_R3.lif - Image002-2	106	46.764	5.0551
	11	1075.31	C2-HEK WT_LLOMe_ALIX 488_Gal3 568.lif - Image010-1	148	30.323	2.81993			11	790.779	C2-HEK WT_LLOMe_ALIX 488_Gal3 568_R2.lif - Image002-7	127	31.393	3.96988			11	1214.11	C2-HEK WT_LLOMe_ALIX 488_Gal3 568_R3.lif - Image002-1	234	53.922	4.44127
	12	1005.21	C2-HEK WT_LLOMe_ALIX 488_Gal3 568.lif - Image009-8	96	32.448	3.22799			12	801.885	C2-HEK WT_LLOMe_ALIX 488_Gal3 568_R2.lif - Image002-6	74	26.202	3.26755			12	716.021	C2-HEK WT_LLOMe_ALIX 488_Gal3 568_R3.lif - Image003-7	65	18.379	2.56682
	13	897.379	C2-HEK WT_LLOMe_ALIX 488_Gal3 568.lif - Image009-7	54	17.092	1.90466			13	1292.11	C2-HEK WT_LLOMe_ALIX 488_Gal3 568_R2.lif - Image002-5	191	39.635	3.06746			13	1149.36	C2-HEK WT_LLOMe_ALIX 488_Gal3 568_R3.lif - Image003-6	138	32.535	2.8307
	14	935.482	C2-HEK WT_LLOMe_ALIX 488_Gal3 568.lif - Image009-6	85	26.737	2.8581			14	898.189	C2-HEK WT_LLOMe_ALIX 488_Gal3 568_R2.lif - Image002-4	96	30.959	3.44682			14	1223.61	C2-HEK WT_LLOMe_ALIX 488_Gal3 568_R3.lif - Image003-5	90	27.359	2.23592
	15	1222.92	C2-HEK WT_LLOMe_ALIX 488_Gal3 568.lif - Image009-5	80	26.737	2.18633			15	847.101	C2-HEK WT_LLOMe_ALIX 488_Gal3 568_R2.lif - Image002-3	105	28.805	3.40042			15	815.362	C2-HEK WT_LLOMe_ALIX 488_Gal3 568_R3.lif - Image003-4	128	25.334	3.10709
	16	1182.78	C2-HEK WT_LLOMe_ALIX 488_Gal3 568.lif - Image009-4	126	37.567	3.17617			16	768.164	C2-HEK WT_LLOMe_ALIX 488_Gal3 568_R2.lif - Image002-2	47	10.758	1.40048			16	695.907	C2-HEK WT_LLOMe_ALIX 488_Gal3 568_R3.lif - Image003-3	109	20.215	2.90484
	17	1129.93	C2-HEK WT_LLOMe_ALIX 488_Gal3 568.lif - Image009-3	107	14.373	1.27203			17	855.604	C2-HEK WT_LLOMe_ALIX 488_Gal3 568_R2.lif - Image002-1	96	24.25	2.83426			17	747.977	C2-HEK WT_LLOMe_ALIX 488_Gal3 568_R3.lif - Image003-2	79	26.346	3.5223
	18	1437.32	C2-HEK WT_LLOMe_ALIX 488_Gal3 568.lif - Image009-2	151	33.808	2.35216			18	994.074	C2-HEK WT_LLOMe_ALIX 488_Gal3 568_R2.lif - Image003-7	110	39.91	4.01479			18	1261.21	C2-HEK WT_LLOMe_ALIX 488_Gal3 568_R3.lif - Image003-1	143	41.688	3.3054
	19	1032.19	C2-HEK WT_LLOMe_ALIX 488_Gal3 568.lif - Image009-1	92	27.706	2.68419			19	1314.78	C2-HEK WT_LLOMe_ALIX 488_Gal3 568_R2.lif - Image003-6	134	30.742	2.33818			19	756.784	C2-HEK WT_LLOMe_ALIX 488_Gal3 568_R3.lif - Image004-8	89	30.034	3.96864
	20	1734.92	C2-HEK WT_LLOMe_ALIX 488_Gal3 568.lif - Image008-6	146	20.432	1.17769			20	1231.44	C2-HEK WT_LLOMe_ALIX 488_Gal3 568_R2.lif - Image003-5	158	34.444	2.79706			20	880.938	C2-HEK WT_LLOMe_ALIX 488_Gal3 568_R3.lif - Image004-7	64	26.028	2.95458
	21	1411.03	C2-HEK WT_LLOMe_ALIX 488_Gal3 568.lif - Image008-5	145	31.48	2.23099			21	889.86	C2-HEK WT_LLOMe_ALIX 488_Gal3 568_R2.lif - Image003-4	116	35.5	3.98939			21	1342.74	C2-HEK WT_LLOMe_ALIX 488_Gal3 568_R3.lif - Image004-6	87	33.663	2.50705
	22	1106.92	C2-HEK WT_LLOMe_ALIX 488_Gal3 568.lif - Image008-4	82	26.679	2.4102			22	1355.71	C2-HEK WT_LLOMe_ALIX 488_Gal3 568_R2.lif - Image003-3	171	30.699	2.26443			22	955.263	C2-HEK WT_LLOMe_ALIX 488_Gal3 568_R3.lif - Image004-5	70	19.261	2.0163
	23	1420.84	C2-HEK WT_LLOMe_ALIX 488_Gal3 568.lif - Image008-3	133	39.375	2.77126			23	891.667	C2-HEK WT_LLOMe_ALIX 488_Gal3 568_R2.lif - Image003-2	164	23.498	2.63529			23	918.78	C2-HEK WT_LLOMe_ALIX 488_Gal3 568_R3.lif - Image004-4	77	24.597	2.67714
	24	1070.94	C2-HEK WT_LLOMe_ALIX 488_Gal3 568.lif - Image008-2	99	16.513	1.54191			24	1259.11	C2-HEK WT_LLOMe_ALIX 488_Gal3 568_R2.lif - Image003-1	147	33.678	2.67474			24	1008.82	C2-HEK WT_LLOMe_ALIX 488_Gal3 568_R3.lif - Image004-3	131	22.63	2.24321
	25	1241.02	C2-HEK WT_LLOMe_ALIX 488_Gal3 568.lif - Image008-1	112	29.846	2.40495			25	569.019	C2-HEK WT_LLOMe_ALIX 488_Gal3 568_R2.lif - Image004-8	56	16.904	2.97073			25	930.001	C2-HEK WT_LLOMe_ALIX 488_Gal3 568_R3.lif - Image004-2	90	18.654	2.0058
	26	1175.78	C2-HEK WT_LLOMe_ALIX 488_Gal3 568.lif - Image007-6	75	15.978	1.35893			26	712.999	C2-HEK WT_LLOMe_ALIX 488_Gal3 568_R2.lif - Image004-7	52	28.645	4.01754			26	1077.67	C2-HEK WT_LLOMe_ALIX 488_Gal3 568_R3.lif - Image004-1	115	27.185	2.52258
	27	1789.86	C2-HEK WT_LLOMe_ALIX 488_Gal3 568.lif - Image007-5	141	46.229	2.58283			27	823.98	C2-HEK WT_LLOMe_ALIX 488_Gal3 568_R2.lif - Image004-6	104	24.322	2.95177			27	720.185	C2-HEK WT_LLOMe_ALIX 488_Gal3 568_R3.lif - Image005-7	56	10.05	1.39547
	28	933.139	C2-HEK WT_LLOMe_ALIX 488_Gal3 568.lif - Image007-4	93	20.288	2.17417			28	1500.99	C2-HEK WT_LLOMe_ALIX 488_Gal3 568_R2.lif - Image004-5	222	41.992	2.79763			28	1025.64	C2-HEK WT_LLOMe_ALIX 488_Gal3 568_R3.lif - Image005-6	59	22.225	2.16694
	29	1511.14	C2-HEK WT_LLOMe_ALIX 488_Gal3 568.lif - Image007-3	112	28.284	1.8717			29	617.88	C2-HEK WT_LLOMe_ALIX 488_Gal3 568_R2.lif - Image004-4	105	19.478	3.15239			29	832.135	C2-HEK WT_LLOMe_ALIX 488_Gal3 568_R3.lif - Image005-5	80	22.688	2.72648
	30	1193.41	C2-HEK WT_LLOMe_ALIX 488_Gal3 568.lif - Image007-2	119	24.033	2.01382			30	922.048	C2-HEK WT_LLOMe_ALIX 488_Gal3 568_R2.lif - Image004-3	139	41.356	4.48523			30	1022.75	C2-HEK WT_LLOMe_ALIX 488_Gal3 568_R3.lif - Image005-4	126	25.493	2.4926
	31	1179.5	C2-HEK WT_LLOMe_ALIX 488_Gal3 568.lif - Image007-1	79	31.856	2.70081			31	959.558	C2-HEK WT_LLOMe_ALIX 488_Gal3 568_R2.lif - Image004-2	107	21.444	2.23478			31	1158.92	C2-HEK WT_LLOMe_ALIX 488_Gal3 568_R3.lif - Image005-3	145	23.57	2.03379
	32	1222.82	C2-HEK WT_LLOMe_ALIX 488_Gal3 568.lif - Image006-7	142	25.725	2.10375			32	983.952	C2-HEK WT_LLOMe_ALIX 488_Gal3 568_R2.lif - Image004-1	167	52.953	5.38166			32	1229.56	C2-HEK WT_LLOMe_ALIX 488_Gal3 568_R3.lif - Image005-2	154	36.194	2.94366
	33	1227.49	C2-HEK WT_LLOMe_ALIX 488_Gal3 568.lif - Image006-6	128	30.279	2.46674			33	805.196	C2-HEK WT_LLOMe_ALIX 488_Gal3 568_R2.lif - Image005-7	148	38.854	4.82541			33	1098.27	C2-HEK WT_LLOMe_ALIX 488_Gal3 568_R3.lif - Image005-1	152	18.162	1.65369
	34	1156.52	C2-HEK WT_LLOMe_ALIX 488_Gal3 568.lif - Image006-5	118	14.489	1.25281			34	798.009	C2-HEK WT_LLOMe_ALIX 488_Gal3 568_R2.lif - Image005-6	56	18.119	2.27053			34	859.421	C2-HEK WT_LLOMe_ALIX 488_Gal3 568_R3.lif - Image006-8	54	20.027	2.33029
	35	1155.68	C2-HEK WT_LLOMe_ALIX 488_Gal3 568.lif - Image006-4	112	17.265	1.49393			35	1022.18	C2-HEK WT_LLOMe_ALIX 488_Gal3 568_R2.lif - Image005-5	194	48.065	4.70219			35	1070.29	C2-HEK WT_LLOMe_ALIX 488_Gal3 568_R3.lif - Image006-7	174	21.415	2.00085
	36	1068.18	C2-HEK WT_LLOMe_ALIX 488_Gal3 568.lif - Image006-3	108	23.122	2.16461			36	893.894	C2-HEK WT_LLOMe_ALIX 488_Gal3 568_R2.lif - Image005-4	145	31.06	3.47468			36	807.741	C2-HEK WT_LLOMe_ALIX 488_Gal3 568_R3.lif - Image006-6	29	7.953	0.984598
	37	923.407	C2-HEK WT_LLOMe_ALIX 488_Gal3 568.lif - Image006-2	97	20.938	2.26747			37	1139.76	C2-HEK WT_LLOMe_ALIX 488_Gal3 568_R2.lif - Image005-3	180	47.762	4.19054			37	1172.51	C2-HEK WT_LLOMe_ALIX 488_Gal3 568_R3.lif - Image006-5	144	36.179	3.0856
	38	1013.52	C2-HEK WT_LLOMe_ALIX 488_Gal3 568.lif - Image006-1	94	22.601	2.22994			38	752.966	C2-HEK WT_LLOMe_ALIX 488_Gal3 568_R2.lif - Image005-2	129	21.849	2.90172			38	1270.98	C2-HEK WT_LLOMe_ALIX 488_Gal3 568_R3.lif - Image006-4	119	15.545	1.22307
	39	1315.8	C2-HEK WT_LLOMe_ALIX 488_Gal3 568.lif - Image004-6	139	23.57	1.79131			39	986.294	C2-HEK WT_LLOMe_ALIX 488_Gal3 568_R2.lif - Image005-1	177	30.699	3.11256			39	749.409	C2-HEK WT_LLOMe_ALIX 488_Gal3 568_R3.lif - Image006-3	97	10.281	1.37188
	40	1352.6	C2-HEK WT_LLOMe_ALIX 488_Gal3 568.lif - Image004-5	163	30.554	2.25891			40	1139.63	C2-HEK WT_LLOMe_ALIX 488_Gal3 568_R2.lif - Image006-7	101	22.24	1.95151			40	816.128	C2-HEK WT_LLOMe_ALIX 488_Gal3 568_R3.lif - Image006-2	114	27.619	3.38415
	41	1168.8	C2-HEK WT_LLOMe_ALIX 488_Gal3 568.lif - Image004-4	116	28.255	2.41745			41	1015.2	C2-HEK WT_LLOMe_ALIX 488_Gal3 568_R2.lif - Image006-6	85	24.25	2.38869			41	810.329	C2-HEK WT_LLOMe_ALIX 488_Gal3 568_R3.lif - Image006-1	74	18.639	2.30018
	42	586.704	C2-HEK WT_LLOMe_ALIX 488_Gal3 568.lif - Image004-3	97	16.73	2.85152			42	1212.91	C2-HEK WT_LLOMe_ALIX 488_Gal3 568_R2.lif - Image006-5	136	42.614	3.51336			42	1184.7	C2-HEK WT_LLOMe_ALIX 488_Gal3 568_R3.lif - Image007-6	107	32.058	2.706
	43	1238.33	C2-HEK WT_LLOMe_ALIX 488_Gal3 568.lif - Image004-2	144	28.805	2.32611			43	1101.79	C2-HEK WT_LLOMe_ALIX 488_Gal3 568_R2.lif - Image006-4	99	16.181	1.46861			43	1088.54	C2-HEK WT_LLOMe_ALIX 488_Gal3 568_R3.lif - Image007-5	92	8.705	0.799694
	44	1088.01	C2-HEK WT_LLOMe_ALIX 488_Gal3 568.lif - Image004-1	149	46.576	4.28085			44	1363.33	C2-HEK WT_LLOMe_ALIX 488_Gal3 568_R2.lif - Image006-3	74	23.107	1.6949			44	1602.53	C2-HEK WT_LLOMe_ALIX 488_Gal3 568_R3.lif - Image007-4	200	46.33	2.89106
	45	1186.29	C2-HEK WT_LLOMe_ALIX 488_Gal3 568.lif - Image003-6	135	25.985	2.19044			45	1055.7	C2-HEK WT_LLOMe_ALIX 488_Gal3 568_R2.lif - Image006-2	117	18.581	1.76006			45	1028.18	C2-HEK WT_LLOMe_ALIX 488_Gal3 568_R3.lif - Image007-3	139	22.659	2.20379
	46	1105.37	C2-HEK WT_LLOMe_ALIX 488_Gal3 568.lif - Image003-5	128	25.652	2.32066			46	927.037	C2-HEK WT_LLOMe_ALIX 488_Gal3 568_R2.lif - Image006-1	161	25.768	2.77961			46	978.153	C2-HEK WT_LLOMe_ALIX 488_Gal3 568_R3.lif - Image007-2	102	27.084	2.76889
	47	924.998	C2-HEK WT_LLOMe_ALIX 488_Gal3 568.lif - Image003-4	114	13.13	1.41946			47	1382.92	C2-HEK WT_LLOMe_ALIX 488_Gal3 568_R2.lif - Image007-7	67	24.871	1.79844			47	894.747	C2-HEK WT_LLOMe_ALIX 488_Gal3 568_R3.lif - Image007-1	144	32.044	3.58135
	48	855.879	C2-HEK WT_LLOMe_ALIX 488_Gal3 568.lif - Image003-3	101	17.208	2.01056			48	1092.14	C2-HEK WT_LLOMe_ALIX 488_Gal3 568_R2.lif - Image007-6	132	33.374	3.05583			48	802.116	C2-HEK WT_LLOMe_ALIX 488_Gal3 568_R3.lif - Image008-8	118	26.288	3.27733
	49	723.135	C2-HEK WT_LLOMe_ALIX 488_Gal3 568.lif - Image003-2	64	9.732	1.34581			49	1154.36	C2-HEK WT_LLOMe_ALIX 488_Gal3 568_R2.lif - Image007-5	126	34.545	2.99256			49	756.509	C2-HEK WT_LLOMe_ALIX 488_Gal3 568_R3.lif - Image008-7	62	20.273	2.67981
	50	817.646	C2-HEK WT_LLOMe_ALIX 488_Gal3 568.lif - Image003-1	97	27.171	3.32308			50	912.895	C2-HEK WT_LLOMe_ALIX 488_Gal3 568_R2.lif - Image007-4	66	23.7	2.59614			50	808.883	C2-HEK WT_LLOMe_ALIX 488_Gal3 568_R3.lif - Image008-6	97	16.701	2.0647
	51	1448.8	C2-HEK WT_LLOMe_ALIX 488_Gal3 568.lif - Image002-6	131	35.456	2.44727			51	815.723	C2-HEK WT_LLOMe_ALIX 488_Gal3 568_R2.lif - Image007-3	113	30.901	3.78817			51	870.541	C2-HEK WT_LLOMe_ALIX 488_Gal3 568_R3.lif - Image008-5	75	9.168	1.05314
	52	1426.23	C2-HEK WT_LLOMe_ALIX 488_Gal3 568.lif - Image002-5	109	40.633	2.84898			52	904.942	C2-HEK WT_LLOMe_ALIX 488_Gal3 568_R2.lif - Image007-2	104	10.469	1.15687			52	865.538	C2-HEK WT_LLOMe_ALIX 488_Gal3 568_R3.lif - Image008-4	92	21.126	2.44079
	53	944.62	C2-HEK WT_LLOMe_ALIX 488_Gal3 568.lif - Image002-4	107	19.073	2.01912			53	1037.77	C2-HEK WT_LLOMe_ALIX 488_Gal3 568_R2.lif - Image007-1	99	28.298	2.7268			53	600.036	C2-HEK WT_LLOMe_ALIX 488_Gal3 568_R3.lif - Image008-3	46	9.414	1.56891
	54	1124.75	C2-HEK WT_LLOMe_ALIX 488_Gal3 568.lif - Image002-3	99	24.192	2.15088			54	1126.5	C2-HEK WT_LLOMe_ALIX 488_Gal3 568_R2.lif - Image008-6	64	30.265	2.68664			54	1043.47	C2-HEK WT_LLOMe_ALIX 488_Gal3 568_R3.lif - Image008-2	178	28.009	2.68422
	55	1185.16	C2-HEK WT_LLOMe_ALIX 488_Gal3 568.lif - Image002-2	136	16.672	1.40673			55	1069.34	C2-HEK WT_LLOMe_ALIX 488_Gal3 568_R2.lif - Image008-5	118	23.339	2.18256			55	906.778	C2-HEK WT_LLOMe_ALIX 488_Gal3 568_R3.lif - Image008-1	70	27.966	3.08411
	56	1020.68	C2-HEK WT_LLOMe_ALIX 488_Gal3 568.lif - Image002-1	130	37.105	3.63532			56	1221.94	C2-HEK WT_LLOMe_ALIX 488_Gal3 568_R2.lif - Image008-4	141	27.113	2.21886			56	947.483	C2-HEK WT_LLOMe_ALIX 488_Gal3 568_R3.lif - Image009-7	104	29.441	3.10729
	57	1131.96	C2-HEK WT_LLOMe_ALIX 488_Gal3 568.lif - Image001-3	172	29.721	2.62562			57	1593.14	C2-HEK WT_LLOMe_ALIX 488_Gal3 568_R2.lif - Image008-3	125	51.174	3.21215			57	1167.49	C2-HEK WT_LLOMe_ALIX 488_Gal3 568_R3.lif - Image009-6	104	26.679	2.28515
	58	1223.78	C2-HEK WT_LLOMe_ALIX 488_Gal3 568.lif - Image001-2	151	41.623	3.40119			58	872.71	C2-HEK WT_LLOMe_ALIX 488_Gal3 568_R2.lif - Image008-2	75	26.375	3.0222			58	1400.37	C2-HEK WT_LLOMe_ALIX 488_Gal3 568_R3.lif - Image009-5	150	56.192	4.01264
	59	920.162	C2-HEK WT_LLOMe_ALIX 488_Gal3 568.lif - Image001-1	188	23.711	2.57683			59	1078.32	C2-HEK WT_LLOMe_ALIX 488_Gal3 568_R2.lif - Image008-1	81	34.386	3.18886			59	1215.23	C2-HEK WT_LLOMe_ALIX 488_Gal3 568_R3.lif - Image009-4	112	34.155	2.81059
																	60	973.179	C2-HEK WT_LLOMe_ALIX 488_Gal3 568_R3.lif - Image009-3	110	19.969	2.05193
					AVG:	2.32933							AVG:	3.07084							AVG:	2.65795

## Sheet: TEC KO
	R1 - 2024.07.02								R2 - 2024.07.05								R3 - 2024.07.08
	Cell #	Cell Area		Particle #	Area	%Cell Area			Cell #	Cell Area		Particle #	Area	%Cell Area			Cell #	Cell Area		Particle #	Area	%Cell Area
	1	721.964	C2-HEK TECPR1KO_LLOMe_ALIX 488_Gal3 568.lif - Image001-6	83	15.053	2.08501			1	672.828	C2-HEK TECKO_LLOMe_ALIX 488_Gal3 568_R2.lif - Image001-10	75	17.063	2.53601			1	662.316	C2-HEK TECKO_LLOMe_ALIX 488_Gal3 568_R3.lif - Image001-7	36	14.084	2.12648
	2	950.477	C2-HEK TECPR1KO_LLOMe_ALIX 488_Gal3 568.lif - Image001-5	101	22.442	2.36113			2	537.843	C2-HEK TECKO_LLOMe_ALIX 488_Gal3 568_R2.lif - Image001-9	57	8.011	1.48947			2	707.937	C2-HEK TECKO_LLOMe_ALIX 488_Gal3 568_R3.lif - Image001-6	83	22.326	3.15367
	3	801.22	C2-HEK TECPR1KO_LLOMe_ALIX 488_Gal3 568.lif - Image001-4	151	42.354	5.28619			3	1017.96	C2-HEK TECKO_LLOMe_ALIX 488_Gal3 568_R2.lif - Image001-8	102	32.044	3.14786			3	794.727	C2-HEK TECKO_LLOMe_ALIX 488_Gal3 568_R3.lif - Image001-5	110	23.223	2.92214
	4	996.937	C2-HEK TECPR1KO_LLOMe_ALIX 488_Gal3 568.lif - Image001-3	50	25.421	2.54991			4	991.934	C2-HEK TECKO_LLOMe_ALIX 488_Gal3 568_R2.lif - Image001-7	148	25.305	2.55108			4	806.266	C2-HEK TECKO_LLOMe_ALIX 488_Gal3 568_R3.lif - Image001-4	118	25.406	3.15107
	5	1049.02	C2-HEK TECPR1KO_LLOMe_ALIX 488_Gal3 568.lif - Image001-2	122	25.652	2.44533			5	714.112	C2-HEK TECKO_LLOMe_ALIX 488_Gal3 568_R2.lif - Image001-6	64	19.854	2.78024			5	1211.09	C2-HEK TECKO_LLOMe_ALIX 488_Gal3 568_R3.lif - Image001-3	179	37.654	3.1091
	6	1077.75	C2-HEK TECPR1KO_LLOMe_ALIX 488_Gal3 568.lif - Image001-1	142	31.19	2.89398			6	639.107	C2-HEK TECKO_LLOMe_ALIX 488_Gal3 568_R2.lif - Image001-5	69	26.274	4.11105			6	1007.38	C2-HEK TECKO_LLOMe_ALIX 488_Gal3 568_R3.lif - Image001-2	116	29.701	2.94835
	7	1183.78	C2-HEK TECPR1KO_LLOMe_ALIX 488_Gal3 568.lif - Image002-5	167	31.06	2.62381			7	740.516	C2-HEK TECKO_LLOMe_ALIX 488_Gal3 568_R2.lif - Image001-4	95	27.402	3.70039			7	908.803	C2-HEK TECKO_LLOMe_ALIX 488_Gal3 568_R3.lif - Image001-1	93	35.427	3.8982
	8	1458.34	C2-HEK TECPR1KO_LLOMe_ALIX 488_Gal3 568.lif - Image002-4	213	24.38	1.67176			8	695.126	C2-HEK TECKO_LLOMe_ALIX 488_Gal3 568_R2.lif - Image001-3	73	26.26	3.77773			8	849.574	C2-HEK TECKO_LLOMe_ALIX 488_Gal3 568_R3.lif - Image002-7	159	37.09	4.36572
	9	986.96	C2-HEK TECPR1KO_LLOMe_ALIX 488_Gal3 568.lif - Image002-3	111	17.916	1.81527			9	945.473	C2-HEK TECKO_LLOMe_ALIX 488_Gal3 568_R2.lif - Image001-2	133	22.789	2.41033			9	991.876	C2-HEK TECKO_LLOMe_ALIX 488_Gal3 568_R3.lif - Image002-6	117	15.328	1.54535
	10	1153.03	C2-HEK TECPR1KO_LLOMe_ALIX 488_Gal3 568.lif - Image002-2	171	29.484	2.55708			10	748.657	C2-HEK TECKO_LLOMe_ALIX 488_Gal3 568_R2.lif - Image001-1	66	17.164	2.29264			10	834.579	C2-HEK TECKO_LLOMe_ALIX 488_Gal3 568_R3.lif - Image002-5	102	10.672	1.27873
	11	1035.08	C2-HEK TECPR1KO_LLOMe_ALIX 488_Gal3 568.lif - Image002-1	132	21.762	2.10244			11	673.58	C2-HEK TECKO_LLOMe_ALIX 488_Gal3 568_R2.lif - Image002-10	59	21.965	3.26093			11	998.267	C2-HEK TECKO_LLOMe_ALIX 488_Gal3 568_R3.lif - Image002-4	126	20.244	2.02791
	12	1033.22	C2-HEK TECPR1KO_LLOMe_ALIX 488_Gal3 568.lif - Image003-2	351	40.627	3.93208			12	791.473	C2-HEK TECKO_LLOMe_ALIX 488_Gal3 568_R2.lif - Image002-9	139	34.068	4.30438			12	905.376	C2-HEK TECKO_LLOMe_ALIX 488_Gal3 568_R3.lif - Image002-3	97	16.745	1.84951
	13	983.976	C2-HEK TECPR1KO_LLOMe_ALIX 488_Gal3 568.lif - Image003-1	466	32.91	3.34459			13	938.157	C2-HEK TECKO_LLOMe_ALIX 488_Gal3 568_R2.lif - Image002-8	104	22.341	2.38137			13	781.612	C2-HEK TECKO_LLOMe_ALIX 488_Gal3 568_R3.lif - Image002-2	90	16.542	2.1164
	14	1086.66	C2-HEK TECPR1KO_LLOMe_ALIX 488_Gal3 568.lif - Image004-9	183	51.203	4.71195			14	666.177	C2-HEK TECKO_LLOMe_ALIX 488_Gal3 568_R2.lif - Image002-7	96	30.395	4.5626			14	1281.54	C2-HEK TECKO_LLOMe_ALIX 488_Gal3 568_R3.lif - Image002-1	134	37.885	2.95621
	15	937.925	C2-HEK TECPR1KO_LLOMe_ALIX 488_Gal3 568.lif - Image004-8	186	35.977	3.83581			15	764.65	C2-HEK TECKO_LLOMe_ALIX 488_Gal3 568_R2.lif - Image002-6	118	25.406	3.32257			15	712.463	C2-HEK TECKO_LLOMe_ALIX 488_Gal3 568_R3.lif - Image003-7	59	5.639	0.79148
	16	956.897	C2-HEK TECPR1KO_LLOMe_ALIX 488_Gal3 568.lif - Image004-7	97	22.109	2.31049			16	655.968	C2-HEK TECKO_LLOMe_ALIX 488_Gal3 568_R2.lif - Image002-5	52	23.758	3.62182			16	1108.11	C2-HEK TECKO_LLOMe_ALIX 488_Gal3 568_R3.lif - Image003-6	101	12.378	1.11704
	17	742.107	C2-HEK TECPR1KO_LLOMe_ALIX 488_Gal3 568.lif - Image004-6	104	19.102	2.57402			17	700.693	C2-HEK TECKO_LLOMe_ALIX 488_Gal3 568_R2.lif - Image002-4	101	18.22	2.60028			17	1317.78	C2-HEK TECKO_LLOMe_ALIX 488_Gal3 568_R3.lif - Image003-5	127	23.093	1.75242
	18	1109.51	C2-HEK TECPR1KO_LLOMe_ALIX 488_Gal3 568.lif - Image004-5	180	19.709	1.77637			18	583.407	C2-HEK TECKO_LLOMe_ALIX 488_Gal3 568_R2.lif - Image002-3	83	15.125	2.59253			18	1115.22	C2-HEK TECKO_LLOMe_ALIX 488_Gal3 568_R3.lif - Image003-4	98	13.752	1.23312
	19	566.055	C2-HEK TECPR1KO_LLOMe_ALIX 488_Gal3 568.lif - Image004-4	51	13.911	2.45754			19	799.802	C2-HEK TECKO_LLOMe_ALIX 488_Gal3 568_R2.lif - Image002-2	135	22.587	2.82407			19	1254.6	C2-HEK TECKO_LLOMe_ALIX 488_Gal3 568_R3.lif - Image003-3	128	22.5	1.7934
	20	644.356	C2-HEK TECPR1KO_LLOMe_ALIX 488_Gal3 568.lif - Image004-3	127	13.564	2.10505			20	542.601	C2-HEK TECKO_LLOMe_ALIX 488_Gal3 568_R2.lif - Image002-1	79	15.357	2.83026			20	981.219	C2-HEK TECKO_LLOMe_ALIX 488_Gal3 568_R3.lif - Image003-2	141	29.036	2.95918
	21	839.076	C2-HEK TECPR1KO_LLOMe_ALIX 488_Gal3 568.lif - Image004-2	129	21.025	2.50573			21	424.115	C2-HEK TECKO_LLOMe_ALIX 488_Gal3 568_R2.lif - Image003-9	59	13.057	3.07865			21	870.093	C2-HEK TECKO_LLOMe_ALIX 488_Gal3 568_R3.lif - Image003-1	68	13.115	1.50731
	22	526.622	C2-HEK TECPR1KO_LLOMe_ALIX 488_Gal3 568.lif - Image004-1	79	12.118	2.30108			22	633.135	C2-HEK TECKO_LLOMe_ALIX 488_Gal3 568_R2.lif - Image003-8	103	20.36	3.21574			22	1167.83	C2-HEK TECKO_LLOMe_ALIX 488_Gal3 568_R3.lif - Image004-6	90	20.779	1.77929
	23	1107.08	C2-HEK TECPR1KO_LLOMe_ALIX 488_Gal3 568.lif - Image005-6	126	19.969	1.80375			23	1129.69	C2-HEK TECKO_LLOMe_ALIX 488_Gal3 568_R2.lif - Image003-7	113	36.223	3.20644			23	1252.51	C2-HEK TECKO_LLOMe_ALIX 488_Gal3 568_R3.lif - Image004-5	118	20.765	1.65788
	24	521.576	C2-HEK TECPR1KO_LLOMe_ALIX 488_Gal3 568.lif - Image005-5	41	14.46	2.77237			24	599.718	C2-HEK TECKO_LLOMe_ALIX 488_Gal3 568_R2.lif - Image003-6	91	15.386	2.56554			24	1147.87	C2-HEK TECKO_LLOMe_ALIX 488_Gal3 568_R3.lif - Image004-4	164	35.051	3.05357
	25	862.27	C2-HEK TECPR1KO_LLOMe_ALIX 488_Gal3 568.lif - Image005-4	168	22.89	2.65462			25	789.059	C2-HEK TECKO_LLOMe_ALIX 488_Gal3 568_R2.lif - Image003-5	109	15.921	2.01772			25	798.501	C2-HEK TECKO_LLOMe_ALIX 488_Gal3 568_R3.lif - Image004-3	76	23.845	2.98622
	26	795.464	C2-HEK TECPR1KO_LLOMe_ALIX 488_Gal3 568.lif - Image005-3	129	30.814	3.87371			26	837.355	C2-HEK TECKO_LLOMe_ALIX 488_Gal3 568_R2.lif - Image003-4	147	14.749	1.76138			26	754.166	C2-HEK TECKO_LLOMe_ALIX 488_Gal3 568_R3.lif - Image004-2	61	19.724	2.61534
	27	924.405	C2-HEK TECPR1KO_LLOMe_ALIX 488_Gal3 568.lif - Image005-2	138	27.937	3.02216			27	949.479	C2-HEK TECKO_LLOMe_ALIX 488_Gal3 568_R2.lif - Image003-3	177	23.787	2.50527			27	695.299	C2-HEK TECKO_LLOMe_ALIX 488_Gal3 568_R3.lif - Image004-1	50	19.709	2.83461
	28	694.273	C2-HEK TECPR1KO_LLOMe_ALIX 488_Gal3 568.lif - Image005-1	81	14.793	2.13072			28	796.014	C2-HEK TECKO_LLOMe_ALIX 488_Gal3 568_R2.lif - Image003-2	154	21.329	2.67948			28	1280.92	C2-HEK TECKO_LLOMe_ALIX 488_Gal3 568_R3.lif - Image005-7	96	29.744	2.32208
	29	763.189	C2-HEK TECPR1KO_LLOMe_ALIX 488_Gal3 568.lif - Image006-8	77	25.074	3.28542			29	722.195	C2-HEK TECKO_LLOMe_ALIX 488_Gal3 568_R2.lif - Image003-1	141	36.873	5.10568			29	1253.59	C2-HEK TECKO_LLOMe_ALIX 488_Gal3 568_R3.lif - Image005-6	110	20.721	1.65293
	30	954.395	C2-HEK TECPR1KO_LLOMe_ALIX 488_Gal3 568.lif - Image006-7	128	18.494	1.93777			30	759.039	C2-HEK TECKO_LLOMe_ALIX 488_Gal3 568_R2.lif - Image004-8	36	12.19	1.60598			30	961.033	C2-HEK TECKO_LLOMe_ALIX 488_Gal3 568_R3.lif - Image005-5	87	28.53	2.96868
	31	925.649	C2-HEK TECPR1KO_LLOMe_ALIX 488_Gal3 568.lif - Image006-6	154	25.045	2.70567			31	835.678	C2-HEK TECKO_LLOMe_ALIX 488_Gal3 568_R2.lif - Image004-7	114	25.565	3.05919			31	723.525	C2-HEK TECKO_LLOMe_ALIX 488_Gal3 568_R3.lif - Image005-4	127	21.574	2.98179
	32	889.513	C2-HEK TECPR1KO_LLOMe_ALIX 488_Gal3 568.lif - Image006-5	107	29.166	3.27887			32	657.992	C2-HEK TECKO_LLOMe_ALIX 488_Gal3 568_R2.lif - Image004-6	83	22.384	3.40187			32	875.79	C2-HEK TECKO_LLOMe_ALIX 488_Gal3 568_R3.lif - Image005-3	113	18.408	2.10187
	33	682.719	C2-HEK TECPR1KO_LLOMe_ALIX 488_Gal3 568.lif - Image006-4	88	16.759	2.45474			33	504.383	C2-HEK TECKO_LLOMe_ALIX 488_Gal3 568_R2.lif - Image004-5	44	16.065	3.18508			33	1083.8	C2-HEK TECKO_LLOMe_ALIX 488_Gal3 568_R3.lif - Image005-2	119	33.316	3.074
	34	1000.97	C2-HEK TECPR1KO_LLOMe_ALIX 488_Gal3 568.lif - Image006-3	93	32.651	3.26193			34	719.086	C2-HEK TECKO_LLOMe_ALIX 488_Gal3 568_R2.lif - Image004-4	64	21.025	2.92385			34	761.686	C2-HEK TECKO_LLOMe_ALIX 488_Gal3 568_R3.lif - Image005-1	125	19.969	2.62168
	35	1196.8	C2-HEK TECPR1KO_LLOMe_ALIX 488_Gal3 568.lif - Image006-2	131	18.596	1.5538			35	1073.16	C2-HEK TECKO_LLOMe_ALIX 488_Gal3 568_R2.lif - Image004-3	152	30.8	2.87004			35	999.193	C2-HEK TECKO_LLOMe_ALIX 488_Gal3 568_R3.lif - Image006-7	74	12.392	1.2402
	36	1034.37	C2-HEK TECPR1KO_LLOMe_ALIX 488_Gal3 568.lif - Image006-1	222	28.298	2.73576			36	764.245	C2-HEK TECKO_LLOMe_ALIX 488_Gal3 568_R2.lif - Image004-2	111	25.377	3.32053			36	1159.97	C2-HEK TECKO_LLOMe_ALIX 488_Gal3 568_R3.lif - Image006-6	98	33.316	2.87213
	37	863.936	C2-HEK TECPR1KO_LLOMe_ALIX 488_Gal3 568.lif - Image007-2	320	27.28	3.15764			37	623.982	C2-HEK TECKO_LLOMe_ALIX 488_Gal3 568_R2.lif - Image004-1	126	23.686	3.79594			37	1161.42	C2-HEK TECKO_LLOMe_ALIX 488_Gal3 568_R3.lif - Image006-5	163	43.959	3.78493
	38	741.007	C2-HEK TECPR1KO_LLOMe_ALIX 488_Gal3 568.lif - Image007-1	212	29.149	3.9337			38	866.796	C2-HEK TECKO_LLOMe_ALIX 488_Gal3 568_R2.lif - Image005-8	87	19.319	2.22878			38	1219.48	C2-HEK TECKO_LLOMe_ALIX 488_Gal3 568_R3.lif - Image006-4	136	19.883	1.63045
	39	621.885	C2-HEK TECPR1KO_LLOMe_ALIX 488_Gal3 568.lif - Image008-7	44	12.913	2.07643			39	794.77	C2-HEK TECKO_LLOMe_ALIX 488_Gal3 568_R2.lif - Image005-7	76	18.581	2.33791			39	1042.46	C2-HEK TECKO_LLOMe_ALIX 488_Gal3 568_R3.lif - Image006-3	141	28.125	2.69795
	40	759.835	C2-HEK TECPR1KO_LLOMe_ALIX 488_Gal3 568.lif - Image008-6	71	11.481	1.51099			40	900.994	C2-HEK TECKO_LLOMe_ALIX 488_Gal3 568_R2.lif - Image005-6	85	18.972	2.10567			40	1274.96	C2-HEK TECKO_LLOMe_ALIX 488_Gal3 568_R3.lif - Image006-2	121	33.547	2.63122
	41	722.658	C2-HEK TECPR1KO_LLOMe_ALIX 488_Gal3 568.lif - Image008-5	82	18.885	2.61327			41	941.034	C2-HEK TECKO_LLOMe_ALIX 488_Gal3 568_R2.lif - Image005-5	132	22.76	2.41862			41	980.612	C2-HEK TECKO_LLOMe_ALIX 488_Gal3 568_R3.lif - Image006-1	95	22.081	2.25176
	42	743.958	C2-HEK TECPR1KO_LLOMe_ALIX 488_Gal3 568.lif - Image008-4	106	20.345	2.7347			42	932.445	C2-HEK TECKO_LLOMe_ALIX 488_Gal3 568_R2.lif - Image005-4	88	19.912	2.13546			42	1309.09	C2-HEK TECKO_LLOMe_ALIX 488_Gal3 568_R3.lif - Image007-6	202	45.535	3.47838
	43	1264.13	C2-HEK TECPR1KO_LLOMe_ALIX 488_Gal3 568.lif - Image008-3	207	32.955	2.60693			43	803.519	C2-HEK TECKO_LLOMe_ALIX 488_Gal3 568_R2.lif - Image005-3	106	25.884	3.22133			43	916.221	C2-HEK TECKO_LLOMe_ALIX 488_Gal3 568_R3.lif - Image007-5	18	2.892	0.315644
	44	1087.69	C2-HEK TECPR1KO_LLOMe_ALIX 488_Gal3 568.lif - Image008-2	168	30.41	2.79584			44	674.766	C2-HEK TECKO_LLOMe_ALIX 488_Gal3 568_R2.lif - Image005-2	133	26.216	3.8852			44	959.008	C2-HEK TECKO_LLOMe_ALIX 488_Gal3 568_R3.lif - Image007-4	64	13.708	1.42939
	45	1286.62	C2-HEK TECPR1KO_LLOMe_ALIX 488_Gal3 568.lif - Image008-1	110	21.661	1.68356			45	905.029	C2-HEK TECKO_LLOMe_ALIX 488_Gal3 568_R2.lif - Image005-1	151	24.091	2.6619			45	1385.46	C2-HEK TECKO_LLOMe_ALIX 488_Gal3 568_R3.lif - Image007-3	183	55.093	3.9765
	46	1053.2	C2-HEK TECPR1KO_LLOMe_ALIX 488_Gal3 568.lif - Image009-6	125	24.293	2.30659			46	908.354	C2-HEK TECKO_LLOMe_ALIX 488_Gal3 568_R2.lif - Image006-8	163	27.113	2.98485			46	1195.1	C2-HEK TECKO_LLOMe_ALIX 488_Gal3 568_R3.lif - Image007-2	109	28.602	2.39328
	47	1070.21	C2-HEK TECPR1KO_LLOMe_ALIX 488_Gal3 568.lif - Image009-5	158	30.93	2.8901			47	772.227	C2-HEK TECKO_LLOMe_ALIX 488_Gal3 568_R2.lif - Image006-7	130	24.033	3.11217			47	1235.92	C2-HEK TECKO_LLOMe_ALIX 488_Gal3 568_R3.lif - Image007-1	167	22.384	1.81112
	48	1154.45	C2-HEK TECPR1KO_LLOMe_ALIX 488_Gal3 568.lif - Image009-4	199	32.882	2.84828			48	783.52	C2-HEK TECKO_LLOMe_ALIX 488_Gal3 568_R2.lif - Image006-6	110	15.299	1.9526			48	979.382	C2-HEK TECKO_LLOMe_ALIX 488_Gal3 568_R3.lif - Image008-8	110	30.279	3.09164
	49	1069.31	C2-HEK TECPR1KO_LLOMe_ALIX 488_Gal3 568.lif - Image009-3	152	48.196	4.50721			49	540.518	C2-HEK TECKO_LLOMe_ALIX 488_Gal3 568_R2.lif - Image006-5	84	19.536	3.61431			49	819.815	C2-HEK TECKO_LLOMe_ALIX 488_Gal3 568_R3.lif - Image008-7	124	16.412	2.00192
	50	1256.45	C2-HEK TECPR1KO_LLOMe_ALIX 488_Gal3 568.lif - Image009-2	142	26.231	2.0877			50	622.131	C2-HEK TECKO_LLOMe_ALIX 488_Gal3 568_R2.lif - Image006-4	114	28.472	4.57653			50	1021.65	C2-HEK TECKO_LLOMe_ALIX 488_Gal3 568_R3.lif - Image008-6	95	26.939	2.63682
	51	908.586	C2-HEK TECPR1KO_LLOMe_ALIX 488_Gal3 568.lif - Image009-1	100	26.332	2.89813			51	964.46	C2-HEK TECKO_LLOMe_ALIX 488_Gal3 568_R2.lif - Image006-3	157	37.611	3.8997			51	881.256	C2-HEK TECKO_LLOMe_ALIX 488_Gal3 568_R3.lif - Image008-5	119	29.513	3.34897
	52	898.493	C2-HEK TECPR1KO_LLOMe_ALIX 488_Gal3 568.lif - Image010-7	124	26.751	2.97732			52	822.042	C2-HEK TECKO_LLOMe_ALIX 488_Gal3 568_R2.lif - Image006-2	104	34.849	4.23932			52	1189.01	C2-HEK TECKO_LLOMe_ALIX 488_Gal3 568_R3.lif - Image008-4	132	41.211	3.46599
	53	939.935	C2-HEK TECPR1KO_LLOMe_ALIX 488_Gal3 568.lif - Image010-6	92	15.993	1.7015			53	1084	C2-HEK TECKO_LLOMe_ALIX 488_Gal3 568_R2.lif - Image006-1	147	28.342	2.61457			53	895.427	C2-HEK TECKO_LLOMe_ALIX 488_Gal3 568_R3.lif - Image008-3	84	20.707	2.31253
	54	1163.3	C2-HEK TECPR1KO_LLOMe_ALIX 488_Gal3 568.lif - Image010-5	183	25.985	2.23373			54	693.477	C2-HEK TECKO_LLOMe_ALIX 488_Gal3 568_R2.lif - Image007-7	117	18.581	2.6794			54	1045.38	C2-HEK TECKO_LLOMe_ALIX 488_Gal3 568_R3.lif - Image008-2	140	37.032	3.54245
	55	691.959	C2-HEK TECPR1KO_LLOMe_ALIX 488_Gal3 568.lif - Image010-4	148	20.36	2.94237			55	883.845	C2-HEK TECKO_LLOMe_ALIX 488_Gal3 568_R2.lif - Image007-6	148	27.286	3.08719			55	788.046	C2-HEK TECKO_LLOMe_ALIX 488_Gal3 568_R3.lif - Image008-1	109	25.464	3.23128
	56	1096.16	C2-HEK TECPR1KO_LLOMe_ALIX 488_Gal3 568.lif - Image010-3	181	23.83	2.17395			56	886.563	C2-HEK TECKO_LLOMe_ALIX 488_Gal3 568_R2.lif - Image007-5	124	24.857	2.80375			56	964.749	C2-HEK TECKO_LLOMe_ALIX 488_Gal3 568_R3.lif - Image009-7	161	37.553	3.89252
	57	1029.37	C2-HEK TECPR1KO_LLOMe_ALIX 488_Gal3 568.lif - Image010-2	227	41.038	3.98671			57	952.747	C2-HEK TECKO_LLOMe_ALIX 488_Gal3 568_R2.lif - Image007-4	123	21.603	2.26744			57	1028.3	C2-HEK TECKO_LLOMe_ALIX 488_Gal3 568_R3.lif - Image009-6	123	28.588	2.78012
	58	629.593	C2-HEK TECPR1KO_LLOMe_ALIX 488_Gal3 568.lif - Image010-1	98	33.417	5.30771			58	969.694	C2-HEK TECKO_LLOMe_ALIX 488_Gal3 568_R2.lif - Image007-3	150	40.459	4.17235			58	1063.27	C2-HEK TECKO_LLOMe_ALIX 488_Gal3 568_R3.lif - Image009-5	157	36.092	3.39445
	59	682.849	C2-HEK TECPR1KO_LLOMe_ALIX 488_Gal3 568.lif - Image011-6	101	13.795	2.02021			59	828.549	C2-HEK TECKO_LLOMe_ALIX 488_Gal3 568_R2.lif - Image007-2	102	30.323	3.65977			59	1187.22	C2-HEK TECKO_LLOMe_ALIX 488_Gal3 568_R3.lif - Image009-4	149	30.251	2.54806
	60	705.089	C2-HEK TECPR1KO_LLOMe_ALIX 488_Gal3 568.lif - Image011-5	93	20.042	2.84248			60	750.19	C2-HEK TECKO_LLOMe_ALIX 488_Gal3 568_R2.lif - Image007-1	95	20.389	2.71784			60	1274.24	C2-HEK TECKO_LLOMe_ALIX 488_Gal3 568_R3.lif - Image009-3	87	22.326	1.75211
					AVG:	2.74258							AVG:	3.01288							AVG:	2.49608

## Sheet: 16 KO
	R1 - 2024.07.02								R2 - 2024.07.05								R3 - 2024.07.08
	Cell #	Cell Area		Particle #	Area	%Cell Area			Cell #	Cell Area		Particle #	Area	%Cell Area			Cell #	Cell Area		Particle #	Area	%Cell Area
	1	1456.03	C2-HEK 16KO_LLOMe_ALIX 488_Gal3 568.lif - Image001-5	128	13.274	0.911656			1	909.656	C2-HEK 16KO_LLOMe_ALIX 488_Gal3 568_R2.lif - Image001-7	158	25.884	2.84547			1	410.739	C2-HEK 16KO_LLOMe_ALIX 488_Gal3 568_R3.lif - Image001-6	98	12.146	2.95711
	2	806.758	C2-HEK 16KO_LLOMe_ALIX 488_Gal3 568.lif - Image001-4	81	14.735	1.82645			2	625.255	C2-HEK 16KO_LLOMe_ALIX 488_Gal3 568_R2.lif - Image001-6	103	19.044	3.0458			2	758.143	C2-HEK 16KO_LLOMe_ALIX 488_Gal3 568_R3.lif - Image001-5	107	12.942	1.70707
	3	666.423	C2-HEK 16KO_LLOMe_ALIX 488_Gal3 568.lif - Image001-3	100	17.844	2.67758			3	901.688	C2-HEK 16KO_LLOMe_ALIX 488_Gal3 568_R2.lif - Image001-5	119	23.208	2.57384			3	717.669	C2-HEK 16KO_LLOMe_ALIX 488_Gal3 568_R3.lif - Image001-4	142	20.736	2.88935
	4	861.258	C2-HEK 16KO_LLOMe_ALIX 488_Gal3 568.lif - Image001-2	95	11.38	1.32132			4	777.794	C2-HEK 16KO_LLOMe_ALIX 488_Gal3 568_R2.lif - Image001-4	94	15.241	1.95952			4	684.657	C2-HEK 16KO_LLOMe_ALIX 488_Gal3 568_R3.lif - Image001-3	48	11.178	1.63264
	5	764.231	C2-HEK 16KO_LLOMe_ALIX 488_Gal3 568.lif - Image001-1	91	13.636	1.78428			5	769.581	C2-HEK 16KO_LLOMe_ALIX 488_Gal3 568_R2.lif - Image001-3	99	14.055	1.82632			5	718.378	C2-HEK 16KO_LLOMe_ALIX 488_Gal3 568_R3.lif - Image001-2	104	16.166	2.25035
	6	601.222	C2-HEK 16KO_LLOMe_ALIX 488_Gal3 568.lif - Image002-8	59	5.842	0.971688			6	785.299	C2-HEK 16KO_LLOMe_ALIX 488_Gal3 568_R2.lif - Image001-2	146	19.81	2.52261			6	707.836	C2-HEK 16KO_LLOMe_ALIX 488_Gal3 568_R3.lif - Image001-1	67	9.674	1.3667
	7	654.97	C2-HEK 16KO_LLOMe_ALIX 488_Gal3 568.lif - Image002-7	134	24.091	3.67818			7	1474.76	C2-HEK 16KO_LLOMe_ALIX 488_Gal3 568_R2.lif - Image001-1	288	44.494	3.01704			7	577.464	C2-HEK 16KO_LLOMe_ALIX 488_Gal3 568_R3.lif - Image002-6	83	13.115	2.27114
	8	665.338	C2-HEK 16KO_LLOMe_ALIX 488_Gal3 568.lif - Image002-6	106	10.86	1.63225			8	639.252	C2-HEK 16KO_LLOMe_ALIX 488_Gal3 568_R2.lif - Image002-8	82	11.221	1.75533			8	608.018	C2-HEK 16KO_LLOMe_ALIX 488_Gal3 568_R3.lif - Image002-5	84	6.782	1.11543
	9	1126.8	C2-HEK 16KO_LLOMe_ALIX 488_Gal3 568.lif - Image002-5	150	19.565	1.73633			9	473.612	C2-HEK 16KO_LLOMe_ALIX 488_Gal3 568_R2.lif - Image002-7	83	15.053	3.17834			9	620.468	C2-HEK 16KO_LLOMe_ALIX 488_Gal3 568_R3.lif - Image002-4	126	20.866	3.36295
	10	443	C2-HEK 16KO_LLOMe_ALIX 488_Gal3 568.lif - Image002-4	80	12.334	2.7842			10	660.32	C2-HEK 16KO_LLOMe_ALIX 488_Gal3 568_R2.lif - Image002-6	117	14.648	2.21832			10	703.599	C2-HEK 16KO_LLOMe_ALIX 488_Gal3 568_R3.lif - Image002-3	58	10.628	1.51052
	11	586.69	C2-HEK 16KO_LLOMe_ALIX 488_Gal3 568.lif - Image002-3	96	15.516	2.64467			11	607.454	C2-HEK 16KO_LLOMe_ALIX 488_Gal3 568_R2.lif - Image002-5	103	15.617	2.57089			11	954.627	C2-HEK 16KO_LLOMe_ALIX 488_Gal3 568_R3.lif - Image002-2	123	15.14	1.58596
	12	721.429	C2-HEK 16KO_LLOMe_ALIX 488_Gal3 568.lif - Image002-2	72	7.216	1.00024			12	422.278	C2-HEK 16KO_LLOMe_ALIX 488_Gal3 568_R2.lif - Image002-4	63	11.221	2.65725			12	783.998	C2-HEK 16KO_LLOMe_ALIX 488_Gal3 568_R3.lif - Image002-1	90	10.484	1.33725
	13	647.914	C2-HEK 16KO_LLOMe_ALIX 488_Gal3 568.lif - Image002-1	107	17.699	2.73169			13	735.86	C2-HEK 16KO_LLOMe_ALIX 488_Gal3 568_R2.lif - Image002-3	89	16.991	2.309			13	762.004	C2-HEK 16KO_LLOMe_ALIX 488_Gal3 568_R3.lif - Image003-6	54	7.707	1.01141
	14	927.167	C2-HEK 16KO_LLOMe_ALIX 488_Gal3 568.lif - Image003-5	94	10.773	1.16193			14	695.516	C2-HEK 16KO_LLOMe_ALIX 488_Gal3 568_R2.lif - Image002-2	73	10.527	1.51355			14	448.827	C2-HEK 16KO_LLOMe_ALIX 488_Gal3 568_R3.lif - Image003-5	51	7.635	1.7011
	15	563.915	C2-HEK 16KO_LLOMe_ALIX 488_Gal3 568.lif - Image003-4	57	6.681	1.18475			15	620.396	C2-HEK 16KO_LLOMe_ALIX 488_Gal3 568_R2.lif - Image002-1	92	15.501	2.49857			15	1200.97	C2-HEK 16KO_LLOMe_ALIX 488_Gal3 568_R3.lif - Image003-4	137	19.102	1.59055
	16	1016.88	C2-HEK 16KO_LLOMe_ALIX 488_Gal3 568.lif - Image003-3	139	14.431	1.41915			16	455.884	C2-HEK 16KO_LLOMe_ALIX 488_Gal3 568_R2.lif - Image003-7	75	10.108	2.21723			16	1003.91	C2-HEK 16KO_LLOMe_ALIX 488_Gal3 568_R3.lif - Image003-3	90	11.799	1.17531
	17	833.755	C2-HEK 16KO_LLOMe_ALIX 488_Gal3 568.lif - Image003-2	140	19.738	2.36736			17	1081.24	C2-HEK 16KO_LLOMe_ALIX 488_Gal3 568_R2.lif - Image003-6	177	36.483	3.37418			17	966.426	C2-HEK 16KO_LLOMe_ALIX 488_Gal3 568_R3.lif - Image003-2	86	8.127	0.840934
	18	707.258	C2-HEK 16KO_LLOMe_ALIX 488_Gal3 568.lif - Image003-1	187	17.555	2.48212			18	964.098	C2-HEK 16KO_LLOMe_ALIX 488_Gal3 568_R2.lif - Image003-5	124	29.036	3.01173			18	957.504	C2-HEK 16KO_LLOMe_ALIX 488_Gal3 568_R3.lif - Image003-1	114	14.532	1.5177
	19	1143.46	C2-HEK 16KO_LLOMe_ALIX 488_Gal3 568.lif - Image004-6	86	13.173	1.15203			19	605.242	C2-HEK 16KO_LLOMe_ALIX 488_Gal3 568_R2.lif - Image003-4	115	17.381	2.87174			19	796.477	C2-HEK 16KO_LLOMe_ALIX 488_Gal3 568_R3.lif - Image004-7	68	14.084	1.76829
	20	1267.27	C2-HEK 16KO_LLOMe_ALIX 488_Gal3 568.lif - Image004-5	110	12.334	0.973274			20	1164.4	C2-HEK 16KO_LLOMe_ALIX 488_Gal3 568_R2.lif - Image003-3	186	24.785	2.12857			20	802.087	C2-HEK 16KO_LLOMe_ALIX 488_Gal3 568_R3.lif - Image004-6	105	14.46	1.8028
	21	935.077	C2-HEK 16KO_LLOMe_ALIX 488_Gal3 568.lif - Image004-4	128	25.912	2.77111			21	553.316	C2-HEK 16KO_LLOMe_ALIX 488_Gal3 568_R2.lif - Image003-2	98	8.85	1.59945			21	651.08	C2-HEK 16KO_LLOMe_ALIX 488_Gal3 568_R3.lif - Image004-5	76	10.296	1.58137
	22	870.787	C2-HEK 16KO_LLOMe_ALIX 488_Gal3 568.lif - Image004-3	97	11.539	1.32512			22	774.324	C2-HEK 16KO_LLOMe_ALIX 488_Gal3 568_R2.lif - Image003-1	72	5.986	0.773061			22	805.673	C2-HEK 16KO_LLOMe_ALIX 488_Gal3 568_R3.lif - Image004-4	117	12.797	1.58836
	23	554.53	C2-HEK 16KO_LLOMe_ALIX 488_Gal3 568.lif - Image004-2	55	5.249	0.946567			23	736.496	C2-HEK 16KO_LLOMe_ALIX 488_Gal3 568_R2.lif - Image004-7	125	13.448	1.82594			23	859.985	C2-HEK 16KO_LLOMe_ALIX 488_Gal3 568_R3.lif - Image004-3	144	10.238	1.19049
	24	621.625	C2-HEK 16KO_LLOMe_ALIX 488_Gal3 568.lif - Image004-1	111	17.381	2.79606			24	969.868	C2-HEK 16KO_LLOMe_ALIX 488_Gal3 568_R2.lif - Image004-6	146	30.54	3.14888			24	1195.7	C2-HEK 16KO_LLOMe_ALIX 488_Gal3 568_R3.lif - Image004-2	168	23.801	1.99054
	25	473.236	C2-HEK 16KO_LLOMe_ALIX 488_Gal3 568.lif - Image005-5	34	3.355	0.708949			25	833.972	C2-HEK 16KO_LLOMe_ALIX 488_Gal3 568_R2.lif - Image004-5	127	18.003	2.15871			25	753.067	C2-HEK 16KO_LLOMe_ALIX 488_Gal3 568_R3.lif - Image004-1	122	15.096	2.0046
	26	1086.44	C2-HEK 16KO_LLOMe_ALIX 488_Gal3 568.lif - Image005-4	89	22.616	2.08165			26	804.864	C2-HEK 16KO_LLOMe_ALIX 488_Gal3 568_R2.lif - Image004-4	106	17.121	2.12719			26	663.227	C2-HEK 16KO_LLOMe_ALIX 488_Gal3 568_R3.lif - Image005-5	77	7.23	1.09012
	27	706.925	C2-HEK 16KO_LLOMe_ALIX 488_Gal3 568.lif - Image005-3	51	5.119	0.724122			27	902.701	C2-HEK 16KO_LLOMe_ALIX 488_Gal3 568_R2.lif - Image004-3	101	18.104	2.00554			27	770.593	C2-HEK 16KO_LLOMe_ALIX 488_Gal3 568_R3.lif - Image005-4	94	13.925	1.80705
	28	918.91	C2-HEK 16KO_LLOMe_ALIX 488_Gal3 568.lif - Image005-2	177	26.288	2.86078			28	829.663	C2-HEK 16KO_LLOMe_ALIX 488_Gal3 568_R2.lif - Image004-2	108	17.309	2.08627			28	683.572	C2-HEK 16KO_LLOMe_ALIX 488_Gal3 568_R3.lif - Image005-3	92	10.512	1.5378
	29	568.933	C2-HEK 16KO_LLOMe_ALIX 488_Gal3 568.lif - Image005-1	57	5.625	0.988693			29	618.256	C2-HEK 16KO_LLOMe_ALIX 488_Gal3 568_R2.lif - Image004-1	122	15.762	2.54943			29	1041.72	C2-HEK 16KO_LLOMe_ALIX 488_Gal3 568_R3.lif - Image005-2	183	26.91	2.58323
	30	774.251	C2-HEK 16KO_LLOMe_ALIX 488_Gal3 568.lif - Image006-5	42	6.174	0.797416			30	736.973	C2-HEK 16KO_LLOMe_ALIX 488_Gal3 568_R2.lif - Image005-8	95	10.614	1.44022			30	667.97	C2-HEK 16KO_LLOMe_ALIX 488_Gal3 568_R3.lif - Image005-1	132	10.831	1.62148
	31	940.109	C2-HEK 16KO_LLOMe_ALIX 488_Gal3 568.lif - Image006-4	137	13.94	1.48281			31	766.689	C2-HEK 16KO_LLOMe_ALIX 488_Gal3 568_R2.lif - Image005-7	103	12.031	1.56922			31	786.861	C2-HEK 16KO_LLOMe_ALIX 488_Gal3 568_R3.lif - Image006-6	108	13.231	1.68149
	32	562.31	C2-HEK 16KO_LLOMe_ALIX 488_Gal3 568.lif - Image006-3	58	5.914	1.05173			32	1199.06	C2-HEK 16KO_LLOMe_ALIX 488_Gal3 568_R2.lif - Image005-6	144	35.268	2.9413			32	510.629	C2-HEK 16KO_LLOMe_ALIX 488_Gal3 568_R3.lif - Image006-5	68	11.149	2.18339
	33	1088.07	C2-HEK 16KO_LLOMe_ALIX 488_Gal3 568.lif - Image006-2	178	18.914	1.73832			33	870.035	C2-HEK 16KO_LLOMe_ALIX 488_Gal3 568_R2.lif - Image005-5	119	14.561	1.67361			33	860.853	C2-HEK 16KO_LLOMe_ALIX 488_Gal3 568_R3.lif - Image006-4	199	36.223	4.2078
	34	641.84	C2-HEK 16KO_LLOMe_ALIX 488_Gal3 568.lif - Image006-1	85	14.605	2.27549			34	735.296	C2-HEK 16KO_LLOMe_ALIX 488_Gal3 568_R2.lif - Image005-4	88	12.768	1.73644			34	812.686	C2-HEK 16KO_LLOMe_ALIX 488_Gal3 568_R3.lif - Image006-3	95	4.425	0.544491
	35	1209.08	C2-HEK 16KO_LLOMe_ALIX 488_Gal3 568.lif - Image007-5	122	18.119	1.49858			35	523.224	C2-HEK 16KO_LLOMe_ALIX 488_Gal3 568_R2.lif - Image005-3	89	14.952	2.85767			35	970.446	C2-HEK 16KO_LLOMe_ALIX 488_Gal3 568_R3.lif - Image006-2	65	6.232	0.642179
	36	529.514	C2-HEK 16KO_LLOMe_ALIX 488_Gal3 568.lif - Image007-4	76	10.267	1.93895			36	716.657	C2-HEK 16KO_LLOMe_ALIX 488_Gal3 568_R2.lif - Image005-2	91	14.055	1.96119			36	1043.24	C2-HEK 16KO_LLOMe_ALIX 488_Gal3 568_R3.lif - Image006-1	154	18.784	1.80055
	37	612.472	C2-HEK 16KO_LLOMe_ALIX 488_Gal3 568.lif - Image007-3	130	18.379	3.00079			37	502.474	C2-HEK 16KO_LLOMe_ALIX 488_Gal3 568_R2.lif - Image005-1	59	9.977	1.98558			37	1036.88	C2-HEK 16KO_LLOMe_ALIX 488_Gal3 568_R3.lif - Image007-6	104	9.746	0.939939
	38	708.458	C2-HEK 16KO_LLOMe_ALIX 488_Gal3 568.lif - Image007-2	140	20.577	2.90448			38	879.666	C2-HEK 16KO_LLOMe_ALIX 488_Gal3 568_R2.lif - Image006-8	128	14.59	1.65858			38	607.194	C2-HEK 16KO_LLOMe_ALIX 488_Gal3 568_R3.lif - Image007-5	96	9.891	1.62897
	39	1241.82	C2-HEK 16KO_LLOMe_ALIX 488_Gal3 568.lif - Image007-1	156	24.279	1.95512			39	603.478	C2-HEK 16KO_LLOMe_ALIX 488_Gal3 568_R2.lif - Image006-7	93	16.427	2.72205			39	663.299	C2-HEK 16KO_LLOMe_ALIX 488_Gal3 568_R3.lif - Image007-4	110	14.503	2.1865
	40	1107.9	C2-HEK 16KO_LLOMe_ALIX 488_Gal3 568.lif - Image008-5	113	7.866	0.709989			40	879.116	C2-HEK 16KO_LLOMe_ALIX 488_Gal3 568_R2.lif - Image006-6	143	28.457	3.237			40	614.265	C2-HEK 16KO_LLOMe_ALIX 488_Gal3 568_R3.lif - Image007-3	83	10.946	1.78197
	41	684.237	C2-HEK 16KO_LLOMe_ALIX 488_Gal3 568.lif - Image008-4	113	9.92	1.44979			41	1035.55	C2-HEK 16KO_LLOMe_ALIX 488_Gal3 568_R2.lif - Image006-5	139	13.795	1.33215			41	699.782	C2-HEK 16KO_LLOMe_ALIX 488_Gal3 568_R3.lif - Image007-2	108	11.814	1.68824
	42	668.028	C2-HEK 16KO_LLOMe_ALIX 488_Gal3 568.lif - Image008-3	81	5.495	0.82257			42	715.196	C2-HEK 16KO_LLOMe_ALIX 488_Gal3 568_R2.lif - Image006-4	82	17.714	2.4768			42	886.346	C2-HEK 16KO_LLOMe_ALIX 488_Gal3 568_R3.lif - Image007-1	122	17.381	1.96097
	43	558.709	C2-HEK 16KO_LLOMe_ALIX 488_Gal3 568.lif - Image008-2	132	10.802	1.93339			43	1081.41	C2-HEK 16KO_LLOMe_ALIX 488_Gal3 568_R2.lif - Image006-3	146	18.914	1.74901			43	821.16	C2-HEK 16KO_LLOMe_ALIX 488_Gal3 568_R3.lif - Image008-6	81	8.705	1.06009
	44	946.124	C2-HEK 16KO_LLOMe_ALIX 488_Gal3 568.lif - Image008-1	144	22.529	2.38119			44	1119.98	C2-HEK 16KO_LLOMe_ALIX 488_Gal3 568_R2.lif - Image006-2	96	12.927	1.15422			44	1670.08	C2-HEK 16KO_LLOMe_ALIX 488_Gal3 568_R3.lif - Image008-5	206	39.346	2.35593
	45	969.463	C2-HEK 16KO_LLOMe_ALIX 488_Gal3 568.lif - Image009-5	104	15.53	1.60192			45	689.429	C2-HEK 16KO_LLOMe_ALIX 488_Gal3 568_R2.lif - Image006-1	105	21.82	3.16494			45	918.448	C2-HEK 16KO_LLOMe_ALIX 488_Gal3 568_R3.lif - Image008-4	131	17.887	1.94752
	46	1168.25	C2-HEK 16KO_LLOMe_ALIX 488_Gal3 568.lif - Image009-4	176	18.35	1.57073			46	785.053	C2-HEK 16KO_LLOMe_ALIX 488_Gal3 568_R2.lif - Image008-8	96	21.748	2.77026			46	1032.88	C2-HEK 16KO_LLOMe_ALIX 488_Gal3 568_R3.lif - Image008-3	142	25.71	2.48914
	47	1122.75	C2-HEK 16KO_LLOMe_ALIX 488_Gal3 568.lif - Image009-3	170	18.119	1.6138			47	719.983	C2-HEK 16KO_LLOMe_ALIX 488_Gal3 568_R2.lif - Image008-7	113	22.63	3.14313			47	786.499	C2-HEK 16KO_LLOMe_ALIX 488_Gal3 568_R3.lif - Image008-2	86	6.131	0.779531
	48	1107.66	C2-HEK 16KO_LLOMe_ALIX 488_Gal3 568.lif - Image009-2	122	10.585	0.95562			48	785.747	C2-HEK 16KO_LLOMe_ALIX 488_Gal3 568_R2.lif - Image008-6	140	17.193	2.18811			48	625.746	C2-HEK 16KO_LLOMe_ALIX 488_Gal3 568_R3.lif - Image008-1	46	2.979	0.476072
	49	725.478	C2-HEK 16KO_LLOMe_ALIX 488_Gal3 568.lif - Image009-1	74	7.158	0.98666			49	619.991	C2-HEK 16KO_LLOMe_ALIX 488_Gal3 568_R2.lif - Image008-5	89	10.628	1.71422			49	842.879	C2-HEK 16KO_LLOMe_ALIX 488_Gal3 568_R3.lif - Image009-6	104	18.523	2.19759
	50	546.707	C2-HEK 16KO_LLOMe_ALIX 488_Gal3 568.lif - Image010-5	68	9.052	1.65573			50	752.706	C2-HEK 16KO_LLOMe_ALIX 488_Gal3 568_R2.lif - Image008-4	111	14.431	1.91722			50	934.064	C2-HEK 16KO_LLOMe_ALIX 488_Gal3 568_R3.lif - Image009-5	109	18.827	2.0156
	51	773.051	C2-HEK 16KO_LLOMe_ALIX 488_Gal3 568.lif - Image010-4	89	13.347	1.72654			51	867.389	C2-HEK 16KO_LLOMe_ALIX 488_Gal3 568_R2.lif - Image008-3	121	21.141	2.43731			51	1659.8	C2-HEK 16KO_LLOMe_ALIX 488_Gal3 568_R3.lif - Image009-4	221	26.534	1.59862
	52	1181.77	C2-HEK 16KO_LLOMe_ALIX 488_Gal3 568.lif - Image010-3	117	17.265	1.46095			52	881.502	C2-HEK 16KO_LLOMe_ALIX 488_Gal3 568_R2.lif - Image008-2	109	14.258	1.61747			52	952.718	C2-HEK 16KO_LLOMe_ALIX 488_Gal3 568_R3.lif - Image009-3	107	8.329	0.874236
	53	1018.73	C2-HEK 16KO_LLOMe_ALIX 488_Gal3 568.lif - Image010-2	128	14.619	1.43502			53	659.554	C2-HEK 16KO_LLOMe_ALIX 488_Gal3 568_R2.lif - Image008-1	127	23.064	3.49691			53	560.097	C2-HEK 16KO_LLOMe_ALIX 488_Gal3 568_R3.lif - Image009-2	74	6.449	1.15141
	54	655.259	C2-HEK 16KO_LLOMe_ALIX 488_Gal3 568.lif - Image010-1	97	10.816	1.65065			54	954.8	C2-HEK 16KO_LLOMe_ALIX 488_Gal3 568_R2.lif - Image009-8	160	24.062	2.52011			54	1127.5	C2-HEK 16KO_LLOMe_ALIX 488_Gal3 568_R3.lif - Image009-1	151	16.991	1.50697
	55	671.194	C2-HEK 16KO_LLOMe_ALIX 488_Gal3 568.lif - Image011-6	92	8.748	1.30335			55	733.402	C2-HEK 16KO_LLOMe_ALIX 488_Gal3 568_R2.lif - Image009-7	105	21.502	2.93182			55	1178.12	C2-HEK 16KO_LLOMe_ALIX 488_Gal3 568_R3.lif - Image010-6	79	3.485	0.29581
	56	732.549	C2-HEK 16KO_LLOMe_ALIX 488_Gal3 568.lif - Image011-5	89	9.761	1.33247			56	743.133	C2-HEK 16KO_LLOMe_ALIX 488_Gal3 568_R2.lif - Image009-6	129	24.25	3.26321			56	838.772	C2-HEK 16KO_LLOMe_ALIX 488_Gal3 568_R3.lif - Image010-5	103	9.602	1.14477
	57	690.108	C2-HEK 16KO_LLOMe_ALIX 488_Gal3 568.lif - Image011-4	76	9.977	1.44572			57	490.602	C2-HEK 16KO_LLOMe_ALIX 488_Gal3 568_R2.lif - Image009-5	93	12.566	2.56134			57	860.116	C2-HEK 16KO_LLOMe_ALIX 488_Gal3 568_R3.lif - Image010-4	141	19.608	2.27969
	58	950.404	C2-HEK 16KO_LLOMe_ALIX 488_Gal3 568.lif - Image011-3	135	8.127	0.85511			58	656.026	C2-HEK 16KO_LLOMe_ALIX 488_Gal3 568_R2.lif - Image009-4	93	14.156	2.15784			58	1177.59	C2-HEK 16KO_LLOMe_ALIX 488_Gal3 568_R3.lif - Image010-3	118	15.848	1.3458
	59	896.888	C2-HEK 16KO_LLOMe_ALIX 488_Gal3 568.lif - Image011-2	98	13.578	1.5139			59	900.329	C2-HEK 16KO_LLOMe_ALIX 488_Gal3 568_R2.lif - Image009-3	161	23.931	2.65803			59	1757.62	C2-HEK 16KO_LLOMe_ALIX 488_Gal3 568_R3.lif - Image010-2	236	44.147	2.51174
	60	766.486	C2-HEK 16KO_LLOMe_ALIX 488_Gal3 568.lif - Image011-1	83	6.608	0.862116			60	627.496	C2-HEK 16KO_LLOMe_ALIX 488_Gal3 568_R2.lif - Image009-2	66	16.947	2.70073			60	1157.01	C2-HEK 16KO_LLOMe_ALIX 488_Gal3 568_R3.lif - Image010-1	152	15.516	1.34104
					AVG:	1.65925							AVG:	2.33512							AVG:	1.68346

## Sheet: E3 DKO 
	R1 - 2024.07.02								R2 - 2024.07.05 (re-imaged 2024.07.08)								R3 - 2024.07.08
	Cell #	Cell Area		Particle #	Area	%Cell Area			Cell #	Cell Area		Particle #	Area	%Cell Area			Cell #	Cell Area		Particle #	Area	%Cell Area
	1	1150.76	C2-HEK E3 DKO_LLOMe_ALIX 488_Gal3 568.lif - Image011-2	243	3.173	0.275732			1	794.785	C2-HEK E3 DKO_LLOMe_ALIX 488_Gal3 568_R2_re-image.lif - Image001-7	23	0.954	0.120032			1	657.139	C2-HEK E3 DKO_LLOMe_ALIX 488_Gal3 568_R3.lif - Image001-8	8	1.417	0.215632
	2	1234.01	C2-HEK E3 DKO_LLOMe_ALIX 488_Gal3 568.lif - Image011-1	24	1.765	0.143029			2	663.241	C2-HEK E3 DKO_LLOMe_ALIX 488_Gal3 568_R2_re-image.lif - Image001-6	41	1.33	0.20053			2	870.57	C2-HEK E3 DKO_LLOMe_ALIX 488_Gal3 568_R3.lif - Image001-7	17	2.979	0.34219
	3	823.416	C2-HEK E3 DKO_LLOMe_ALIX 488_Gal3 568.lif - Image001-5	28	1.793	0.217751			3	923.841	C2-HEK E3 DKO_LLOMe_ALIX 488_Gal3 568_R2_re-image.lif - Image001-5	32	1.721	0.186287			3	620.107	C2-HEK E3 DKO_LLOMe_ALIX 488_Gal3 568_R3.lif - Image001-6	34	1.403	0.226251
	4	960.165	C2-HEK E3 DKO_LLOMe_ALIX 488_Gal3 568.lif - Image001-4	57	1.605	0.167159			4	514.273	C2-HEK E3 DKO_LLOMe_ALIX 488_Gal3 568_R2_re-image.lif - Image001-4	10	3.586	0.697295			4	622.883	C2-HEK E3 DKO_LLOMe_ALIX 488_Gal3 568_R3.lif - Image001-5	14	0.752	0.120729
	5	922.583	C2-HEK E3 DKO_LLOMe_ALIX 488_Gal3 568.lif - Image001-3	60	2.386	0.258622			5	695.603	C2-HEK E3 DKO_LLOMe_ALIX 488_Gal3 568_R2_re-image.lif - Image001-3	24	1.287	0.185019			5	786.759	C2-HEK E3 DKO_LLOMe_ALIX 488_Gal3 568_R3.lif - Image001-4	29	0.983	0.124943
	6	866.521	C2-HEK E3 DKO_LLOMe_ALIX 488_Gal3 568.lif - Image001-2	84	4.743	0.547361			6	789.073	C2-HEK E3 DKO_LLOMe_ALIX 488_Gal3 568_R2_re-image.lif - Image001-2	56	1.967	0.24928			6	751.405	C2-HEK E3 DKO_LLOMe_ALIX 488_Gal3 568_R3.lif - Image001-3	31	1.272	0.169283
	7	918.563	C2-HEK E3 DKO_LLOMe_ALIX 488_Gal3 568.lif - Image001-1	25	5.321	0.579274			7	911.261	C2-HEK E3 DKO_LLOMe_ALIX 488_Gal3 568_R2_re-image.lif - Image001-1	17	1.865	0.204661			7	783.708	C2-HEK E3 DKO_LLOMe_ALIX 488_Gal3 568_R3.lif - Image001-2	22	0.983	0.125429
	8	777.259	C2-HEK E3 DKO_LLOMe_ALIX 488_Gal3 568.lif - Image002-5	30	1.113	0.143196			8	637.705	C2-HEK E3 DKO_LLOMe_ALIX 488_Gal3 568_R2_re-image.lif - Image002-8	38	1.229	0.192722			8	864.034	C2-HEK E3 DKO_LLOMe_ALIX 488_Gal3 568_R3.lif - Image001-1	32	1.547	0.179044
	9	765.272	C2-HEK E3 DKO_LLOMe_ALIX 488_Gal3 568.lif - Image002-4	66	2.559	0.334391			9	661.521	C2-HEK E3 DKO_LLOMe_ALIX 488_Gal3 568_R2_re-image.lif - Image002-7	35	1.157	0.1749			9	944.982	C2-HEK E3 DKO_LLOMe_ALIX 488_Gal3 568_R3.lif - Image002-8	20	2.169	0.229528
	10	937.708	C2-HEK E3 DKO_LLOMe_ALIX 488_Gal3 568.lif - Image002-3	70	2.314	0.246772			10	626.238	C2-HEK E3 DKO_LLOMe_ALIX 488_Gal3 568_R2_re-image.lif - Image002-6	39	1.952	0.311703			10	649.967	C2-HEK E3 DKO_LLOMe_ALIX 488_Gal3 568_R3.lif - Image002-7	28	1.085	0.166932
	11	622.984	C2-HEK E3 DKO_LLOMe_ALIX 488_Gal3 568.lif - Image002-2	72	2.82	0.45266			11	880.649	C2-HEK E3 DKO_LLOMe_ALIX 488_Gal3 568_R2_re-image.lif - Image002-5	13	0.39	0.0442855			11	629.578	C2-HEK E3 DKO_LLOMe_ALIX 488_Gal3 568_R3.lif - Image002-6	20	1.489	0.236508
	12	852.828	C2-HEK E3 DKO_LLOMe_ALIX 488_Gal3 568.lif - Image002-1	45	1.634	0.191598			12	646.077	C2-HEK E3 DKO_LLOMe_ALIX 488_Gal3 568_R2_re-image.lif - Image002-4	34	1.258	0.194714			12	621.09	C2-HEK E3 DKO_LLOMe_ALIX 488_Gal3 568_R3.lif - Image002-5	20	0.549	0.088393
	13	879.94	C2-HEK E3 DKO_LLOMe_ALIX 488_Gal3 568.lif - Image003-6	71	2.733	0.310589			13	740.241	C2-HEK E3 DKO_LLOMe_ALIX 488_Gal3 568_R2_re-image.lif - Image002-3	27	1.677	0.226548			13	655.158	C2-HEK E3 DKO_LLOMe_ALIX 488_Gal3 568_R3.lif - Image002-4	25	2.111	0.322212
	14	788.032	C2-HEK E3 DKO_LLOMe_ALIX 488_Gal3 568.lif - Image003-5	99	3.904	0.495411			14	713.649	C2-HEK E3 DKO_LLOMe_ALIX 488_Gal3 568_R2_re-image.lif - Image002-2	3	1.533	0.214811			14	909.988	C2-HEK E3 DKO_LLOMe_ALIX 488_Gal3 568_R3.lif - Image002-3	10	1.272	0.139782
	15	766.356	C2-HEK E3 DKO_LLOMe_ALIX 488_Gal3 568.lif - Image003-4	27	2.256	0.29438			15	956.521	C2-HEK E3 DKO_LLOMe_ALIX 488_Gal3 568_R2_re-image.lif - Image002-1	46	2.617	0.273596			15	925.996	C2-HEK E3 DKO_LLOMe_ALIX 488_Gal3 568_R3.lif - Image002-2	28	1.403	0.151513
	16	811.616	C2-HEK E3 DKO_LLOMe_ALIX 488_Gal3 568.lif - Image003-3	71	3.731	0.4597			16	1216.14	C2-HEK E3 DKO_LLOMe_ALIX 488_Gal3 568_R2_re-image.lif - Image003-5	58	1.562	0.128439			16	705.682	C2-HEK E3 DKO_LLOMe_ALIX 488_Gal3 568_R3.lif - Image002-1	29	1.46	0.206892
	17	822.577	C2-HEK E3 DKO_LLOMe_ALIX 488_Gal3 568.lif - Image003-2	48	2.024	0.246056			17	772.458	C2-HEK E3 DKO_LLOMe_ALIX 488_Gal3 568_R2_re-image.lif - Image003-4	42	1.113	0.144086			17	749.568	C2-HEK E3 DKO_LLOMe_ALIX 488_Gal3 568_R3.lif - Image003-6	24	0.824	0.10993
	18	1059.42	C2-HEK E3 DKO_LLOMe_ALIX 488_Gal3 568.lif - Image003-1	132	5.466	0.515943			18	762.148	C2-HEK E3 DKO_LLOMe_ALIX 488_Gal3 568_R2_re-image.lif - Image003-3	7	0.94	0.123336			18	796.665	C2-HEK E3 DKO_LLOMe_ALIX 488_Gal3 568_R3.lif - Image003-5	24	0.969	0.121632
	19	866.492	C2-HEK E3 DKO_LLOMe_ALIX 488_Gal3 568.lif - Image004-6	46	1.967	0.227007			19	898.695	C2-HEK E3 DKO_LLOMe_ALIX 488_Gal3 568_R2_re-image.lif - Image003-2	48	1.692	0.188273			19	709.369	C2-HEK E3 DKO_LLOMe_ALIX 488_Gal3 568_R3.lif - Image003-4	19	0.521	0.0734456
	20	612.241	C2-HEK E3 DKO_LLOMe_ALIX 488_Gal3 568.lif - Image004-5	29	1.764	0.288122			20	923.248	C2-HEK E3 DKO_LLOMe_ALIX 488_Gal3 568_R2_re-image.lif - Image003-1	19	0.549	0.059464			20	1215.81	C2-HEK E3 DKO_LLOMe_ALIX 488_Gal3 568_R3.lif - Image003-3	37	2.285	0.187941
	21	936.855	C2-HEK E3 DKO_LLOMe_ALIX 488_Gal3 568.lif - Image004-4	103	4.627	0.493886			21	810.445	C2-HEK E3 DKO_LLOMe_ALIX 488_Gal3 568_R2_re-image.lif - Image004-7	26	0.911	0.112407			21	1180.52	C2-HEK E3 DKO_LLOMe_ALIX 488_Gal3 568_R3.lif - Image003-2	81	3.239	0.27437
	22	793.527	C2-HEK E3 DKO_LLOMe_ALIX 488_Gal3 568.lif - Image004-3	47	2.718	0.342521			22	905.781	C2-HEK E3 DKO_LLOMe_ALIX 488_Gal3 568_R2_re-image.lif - Image004-6	54	1.735	0.191547			22	509.588	C2-HEK E3 DKO_LLOMe_ALIX 488_Gal3 568_R3.lif - Image003-1	33	1.374	0.26963
	23	877.135	C2-HEK E3 DKO_LLOMe_ALIX 488_Gal3 568.lif - Image004-2	54	2.169	0.247282			23	861.966	C2-HEK E3 DKO_LLOMe_ALIX 488_Gal3 568_R2_re-image.lif - Image004-5	97	3.89	0.451294			23	728.746	C2-HEK E3 DKO_LLOMe_ALIX 488_Gal3 568_R3.lif - Image004-5	90	3.499	0.48014
	24	865.755	C2-HEK E3 DKO_LLOMe_ALIX 488_Gal3 568.lif - Image004-1	126	5.22	0.602942			24	769.19	C2-HEK E3 DKO_LLOMe_ALIX 488_Gal3 568_R2_re-image.lif - Image004-4	14	1.779	0.231282			24	682.285	C2-HEK E3 DKO_LLOMe_ALIX 488_Gal3 568_R3.lif - Image004-4	20	1.562	0.228937
	25	779.717	C2-HEK E3 DKO_LLOMe_ALIX 488_Gal3 568.lif - Image005-6	79	2.473	0.317166			25	833.292	C2-HEK E3 DKO_LLOMe_ALIX 488_Gal3 568_R2_re-image.lif - Image004-3	39	2.386	0.286334			25	682.488	C2-HEK E3 DKO_LLOMe_ALIX 488_Gal3 568_R3.lif - Image004-3	8	2.183	0.319859
	26	683.037	C2-HEK E3 DKO_LLOMe_ALIX 488_Gal3 568.lif - Image005-5	28	1.533	0.224439			26	757.319	C2-HEK E3 DKO_LLOMe_ALIX 488_Gal3 568_R2_re-image.lif - Image004-2	67	2.776	0.366556			26	609.609	C2-HEK E3 DKO_LLOMe_ALIX 488_Gal3 568_R3.lif - Image004-2	15	2.964	0.486213
	27	701.503	C2-HEK E3 DKO_LLOMe_ALIX 488_Gal3 568.lif - Image005-4	39	1.272	0.181325			27	683.514	C2-HEK E3 DKO_LLOMe_ALIX 488_Gal3 568_R2_re-image.lif - Image004-1	10	0.983	0.143816			27	638.963	C2-HEK E3 DKO_LLOMe_ALIX 488_Gal3 568_R3.lif - Image004-1	30	1.417	0.221766
	28	940.008	C2-HEK E3 DKO_LLOMe_ALIX 488_Gal3 568.lif - Image005-3	74	2.675	0.284572			28	906.185	C2-HEK E3 DKO_LLOMe_ALIX 488_Gal3 568_R2_re-image.lif - Image005-6	26	1.432	0.158025			28	794.915	C2-HEK E3 DKO_LLOMe_ALIX 488_Gal3 568_R3.lif - Image005-7	12	0.737	0.0927143
	29	545.247	C2-HEK E3 DKO_LLOMe_ALIX 488_Gal3 568.lif - Image005-2	45	1.359	0.249245			29	726.49	C2-HEK E3 DKO_LLOMe_ALIX 488_Gal3 568_R2_re-image.lif - Image005-5	26	1.128	0.155267			29	763.103	C2-HEK E3 DKO_LLOMe_ALIX 488_Gal3 568_R3.lif - Image005-6	44	1.504	0.19709
	30	698.77	C2-HEK E3 DKO_LLOMe_ALIX 488_Gal3 568.lif - Image005-1	66	2.675	0.382816			30	882.153	C2-HEK E3 DKO_LLOMe_ALIX 488_Gal3 568_R2_re-image.lif - Image005-4	56	1.938	0.21969			30	705.364	C2-HEK E3 DKO_LLOMe_ALIX 488_Gal3 568_R3.lif - Image005-5	23	0.911	0.129153
	31	907.805	C2-HEK E3 DKO_LLOMe_ALIX 488_Gal3 568.lif - Image006-5	56	2.415	0.266026			31	736.453	C2-HEK E3 DKO_LLOMe_ALIX 488_Gal3 568_R2_re-image.lif - Image005-3	60	2.256	0.306333			31	632.08	C2-HEK E3 DKO_LLOMe_ALIX 488_Gal3 568_R3.lif - Image005-4	61	2.082	0.329389
	32	1023.43	C2-HEK E3 DKO_LLOMe_ALIX 488_Gal3 568.lif - Image006-4	107	5.625	0.549623			32	925.273	C2-HEK E3 DKO_LLOMe_ALIX 488_Gal3 568_R2_re-image.lif - Image005-2	52	1.967	0.212586			32	565.39	C2-HEK E3 DKO_LLOMe_ALIX 488_Gal3 568_R3.lif - Image005-3	29	1.244	0.220025
	33	762.842	C2-HEK E3 DKO_LLOMe_ALIX 488_Gal3 568.lif - Image006-3	108	3.948	0.517538			33	621.813	C2-HEK E3 DKO_LLOMe_ALIX 488_Gal3 568_R2_re-image.lif - Image005-1	17	0.983	0.158086			33	867.722	C2-HEK E3 DKO_LLOMe_ALIX 488_Gal3 568_R3.lif - Image005-2	1	2.559	0.29491
	34	1006.93	C2-HEK E3 DKO_LLOMe_ALIX 488_Gal3 568.lif - Image006-2	82	3.658	0.363283			34	1043.01	C2-HEK E3 DKO_LLOMe_ALIX 488_Gal3 568_R2_re-image.lif - Image006-7	48	1.865	0.17881			34	458.776	C2-HEK E3 DKO_LLOMe_ALIX 488_Gal3 568_R3.lif - Image005-1	4	1.272	0.277259
	35	954.844	C2-HEK E3 DKO_LLOMe_ALIX 488_Gal3 568.lif - Image006-1	40	2.574	0.269573			35	787.569	C2-HEK E3 DKO_LLOMe_ALIX 488_Gal3 568_R2_re-image.lif - Image006-6	40	1.808	0.229567			35	723.251	C2-HEK E3 DKO_LLOMe_ALIX 488_Gal3 568_R3.lif - Image006-7	29	1.056	0.146007
	36	868.531	C2-HEK E3 DKO_LLOMe_ALIX 488_Gal3 568.lif - Image007-7	37	1.33	0.153132			36	1091.48	C2-HEK E3 DKO_LLOMe_ALIX 488_Gal3 568_R2_re-image.lif - Image006-5	50	2.588	0.23711			36	801.133	C2-HEK E3 DKO_LLOMe_ALIX 488_Gal3 568_R3.lif - Image006-6	54	1.721	0.214821
	37	813.048	C2-HEK E3 DKO_LLOMe_ALIX 488_Gal3 568.lif - Image007-6	66	2.661	0.327287			37	477.791	C2-HEK E3 DKO_LLOMe_ALIX 488_Gal3 568_R2_re-image.lif - Image006-4	49	1.75	0.366269			37	577.334	C2-HEK E3 DKO_LLOMe_ALIX 488_Gal3 568_R3.lif - Image006-5	21	0.868	0.150346
	38	969.029	C2-HEK E3 DKO_LLOMe_ALIX 488_Gal3 568.lif - Image007-5	51	2.328	0.24024			38	808.262	C2-HEK E3 DKO_LLOMe_ALIX 488_Gal3 568_R2_re-image.lif - Image006-3	9	2.386	0.295201			38	964.546	C2-HEK E3 DKO_LLOMe_ALIX 488_Gal3 568_R3.lif - Image006-4	35	1.142	0.118398
	39	1110.68	C2-HEK E3 DKO_LLOMe_ALIX 488_Gal3 568.lif - Image007-4	69	2.675	0.240843			39	505.525	C2-HEK E3 DKO_LLOMe_ALIX 488_Gal3 568_R2_re-image.lif - Image006-2	36	1.735	0.343208			39	777.505	C2-HEK E3 DKO_LLOMe_ALIX 488_Gal3 568_R3.lif - Image006-3	2	4.107	0.528228
	40	1063.67	C2-HEK E3 DKO_LLOMe_ALIX 488_Gal3 568.lif - Image007-3	29	4.295	0.403791			40	578.303	C2-HEK E3 DKO_LLOMe_ALIX 488_Gal3 568_R2_re-image.lif - Image006-1	34	0.983	0.16998			40	1022.05	C2-HEK E3 DKO_LLOMe_ALIX 488_Gal3 568_R3.lif - Image006-2	21	0.622	0.0608578
	41	987.538	C2-HEK E3 DKO_LLOMe_ALIX 488_Gal3 568.lif - Image007-2	75	3.499	0.354315			41	726.605	C2-HEK E3 DKO_LLOMe_ALIX 488_Gal3 568_R2_re-image.lif - Image007-7	8	3.254	0.447836			41	853.276	C2-HEK E3 DKO_LLOMe_ALIX 488_Gal3 568_R3.lif - Image006-1	50	1.417	0.166066
	42	821.767	C2-HEK E3 DKO_LLOMe_ALIX 488_Gal3 568.lif - Image007-1	62	2.082	0.253356			42	765.474	C2-HEK E3 DKO_LLOMe_ALIX 488_Gal3 568_R2_re-image.lif - Image007-6	40	1.605	0.209674			42	1037.85	C2-HEK E3 DKO_LLOMe_ALIX 488_Gal3 568_R3.lif - Image007-8	91	4.179	0.402661
	43	679.552	C2-HEK E3 DKO_LLOMe_ALIX 488_Gal3 568.lif - Image008-7	62	1.909	0.28092			43	761.136	C2-HEK E3 DKO_LLOMe_ALIX 488_Gal3 568_R2_re-image.lif - Image007-5	22	0.607	0.0797492			43	968.798	C2-HEK E3 DKO_LLOMe_ALIX 488_Gal3 568_R3.lif - Image007-7	52	1.923	0.198493
	44	967.699	C2-HEK E3 DKO_LLOMe_ALIX 488_Gal3 568.lif - Image008-6	41	1.547	0.159864			44	1159.27	C2-HEK E3 DKO_LLOMe_ALIX 488_Gal3 568_R2_re-image.lif - Image007-4	36	1.345	0.116022			44	714.82	C2-HEK E3 DKO_LLOMe_ALIX 488_Gal3 568_R3.lif - Image007-6	59	1.938	0.271117
	45	815.087	C2-HEK E3 DKO_LLOMe_ALIX 488_Gal3 568.lif - Image008-5	17	2.415	0.296287			45	683.934	C2-HEK E3 DKO_LLOMe_ALIX 488_Gal3 568_R2_re-image.lif - Image007-3	60	2.097	0.306609			45	571.535	C2-HEK E3 DKO_LLOMe_ALIX 488_Gal3 568_R3.lif - Image007-5	33	1.388	0.242855
	46	968.104	C2-HEK E3 DKO_LLOMe_ALIX 488_Gal3 568.lif - Image008-4	55	1.88	0.194194			46	569.757	C2-HEK E3 DKO_LLOMe_ALIX 488_Gal3 568_R2_re-image.lif - Image007-2	48	1.836	0.322243			46	942.827	C2-HEK E3 DKO_LLOMe_ALIX 488_Gal3 568_R3.lif - Image007-4	65	2.545	0.269933
	47	1204.48	C2-HEK E3 DKO_LLOMe_ALIX 488_Gal3 568.lif - Image008-3	37	1.793	0.148861			47	533.968	C2-HEK E3 DKO_LLOMe_ALIX 488_Gal3 568_R2_re-image.lif - Image007-1	47	1.764	0.330357			47	709.21	C2-HEK E3 DKO_LLOMe_ALIX 488_Gal3 568_R3.lif - Image007-3	43	1.952	0.275236
	48	936.002	C2-HEK E3 DKO_LLOMe_ALIX 488_Gal3 568.lif - Image008-2	59	2.169	0.23173			48	680.55	C2-HEK E3 DKO_LLOMe_ALIX 488_Gal3 568_R2_re-image.lif - Image008-8	33	1.359	0.199691			48	528.791	C2-HEK E3 DKO_LLOMe_ALIX 488_Gal3 568_R3.lif - Image007-2	50	1.938	0.366496
	49	690.73	C2-HEK E3 DKO_LLOMe_ALIX 488_Gal3 568.lif - Image008-1	60	1.88	0.272176			49	673.812	C2-HEK E3 DKO_LLOMe_ALIX 488_Gal3 568_R2_re-image.lif - Image008-7	39	0.911	0.135201			49	888.935	C2-HEK E3 DKO_LLOMe_ALIX 488_Gal3 568_R3.lif - Image007-1	57	2.675	0.300922
	50	998.947	C2-HEK E3 DKO_LLOMe_ALIX 488_Gal3 568.lif - Image009-6	35	1.041	0.10421			50	1164.5	C2-HEK E3 DKO_LLOMe_ALIX 488_Gal3 568_R2_re-image.lif - Image008-6	67	3.239	0.278145			50	760.297	C2-HEK E3 DKO_LLOMe_ALIX 488_Gal3 568_R3.lif - Image008-7	19	1.258	0.165462
	51	838.498	C2-HEK E3 DKO_LLOMe_ALIX 488_Gal3 568.lif - Image009-5	33	1.301	0.155158			51	988.218	C2-HEK E3 DKO_LLOMe_ALIX 488_Gal3 568_R2_re-image.lif - Image008-5	65	2.082	0.210682			51	675.793	C2-HEK E3 DKO_LLOMe_ALIX 488_Gal3 568_R3.lif - Image008-6	24	0.781	0.115568
	52	1071.22	C2-HEK E3 DKO_LLOMe_ALIX 488_Gal3 568.lif - Image009-4	59	1.793	0.167379			52	975.796	C2-HEK E3 DKO_LLOMe_ALIX 488_Gal3 568_R2_re-image.lif - Image008-4	63	2.285	0.234168			52	658.773	C2-HEK E3 DKO_LLOMe_ALIX 488_Gal3 568_R3.lif - Image008-5	2	3.225	0.489546
	53	841.78	C2-HEK E3 DKO_LLOMe_ALIX 488_Gal3 568.lif - Image009-3	75	1.952	0.23189			53	786.427	C2-HEK E3 DKO_LLOMe_ALIX 488_Gal3 568_R2_re-image.lif - Image008-3	44	1.475	0.187557			53	860.014	C2-HEK E3 DKO_LLOMe_ALIX 488_Gal3 568_R3.lif - Image008-4	11	2.328	0.270693
	54	608.177	C2-HEK E3 DKO_LLOMe_ALIX 488_Gal3 568.lif - Image009-2	36	2.776	0.456446			54	932.532	C2-HEK E3 DKO_LLOMe_ALIX 488_Gal3 568_R2_re-image.lif - Image008-2	41	1.952	0.209323			54	577.753	C2-HEK E3 DKO_LLOMe_ALIX 488_Gal3 568_R3.lif - Image008-3	28	1.041	0.180181
	55	748.513	C2-HEK E3 DKO_LLOMe_ALIX 488_Gal3 568.lif - Image009-1	77	1.865	0.249161			55	475.217	C2-HEK E3 DKO_LLOMe_ALIX 488_Gal3 568_R2_re-image.lif - Image008-1	36	0.853	0.179497			55	760.355	C2-HEK E3 DKO_LLOMe_ALIX 488_Gal3 568_R3.lif - Image008-2	10	4.584	0.602876
	56	672.568	C2-HEK E3 DKO_LLOMe_ALIX 488_Gal3 568.lif - Image010-7	39	1.272	0.189126			56	640.25	C2-HEK E3 DKO_LLOMe_ALIX 488_Gal3 568_R2_re-image.lif - Image009-8	37	1.721	0.268801			56	748.426	C2-HEK E3 DKO_LLOMe_ALIX 488_Gal3 568_R3.lif - Image008-1	61	2.386	0.318802
	57	768.077	C2-HEK E3 DKO_LLOMe_ALIX 488_Gal3 568.lif - Image010-6	34	2.993	0.389674			57	837.485	C2-HEK E3 DKO_LLOMe_ALIX 488_Gal3 568_R2_re-image.lif - Image009-7	85	4.136	0.49386			57	754.297	C2-HEK E3 DKO_LLOMe_ALIX 488_Gal3 568_R3.lif - Image009-6	10	1.07	0.141854
	58	818.109	C2-HEK E3 DKO_LLOMe_ALIX 488_Gal3 568.lif - Image010-5	35	2.675	0.326974			58	895.181	C2-HEK E3 DKO_LLOMe_ALIX 488_Gal3 568_R2_re-image.lif - Image009-6	65	3.297	0.368305			58	889.441	C2-HEK E3 DKO_LLOMe_ALIX 488_Gal3 568_R3.lif - Image009-5	58	1.923	0.216203
	59	983.894	C2-HEK E3 DKO_LLOMe_ALIX 488_Gal3 568.lif - Image010-4	7	2.241	0.227768			59	955.581	C2-HEK E3 DKO_LLOMe_ALIX 488_Gal3 568_R2_re-image.lif - Image009-5	70	2.863	0.299608			59	1204.63	C2-HEK E3 DKO_LLOMe_ALIX 488_Gal3 568_R3.lif - Image009-4	22	1.808	0.150088
	60	852.51	C2-HEK E3 DKO_LLOMe_ALIX 488_Gal3 568.lif - Image010-3	43	2.14	0.251023			60	881.965	C2-HEK E3 DKO_LLOMe_ALIX 488_Gal3 568_R2_re-image.lif - Image009-4	18	3.658	0.414756			60	809.953	C2-HEK E3 DKO_LLOMe_ALIX 488_Gal3 568_R3.lif - Image009-3	28	1.865	0.23026
					AVG:	0.29988							AVG:	0.237091							AVG:	0.232561
