# Supplementary material for: The ATG8 E3-like ligases sense lysosomal damage and initiate ESCRT-mediated membrane repair
Source: EMBO J. 2026 Jan 3;45(3):930–52. doi: 10.1038/s44318-025-00672-1 (PMC12865045; doi:10.1038/s44318-025-00672-1)
Supplement: Supplementary file 9 — Figure EV1-5 Source Data [file 44318_2025_672_MOESM9_ESM.zip › EV Source Data/EV3/EV3C/EGFP-Rab5mut_mCherry-TECPR1_linescan.xlsx]

## Sheet: Sheet1
	A										B
		0min				10min						0min				10min
		Rab5	TECPR1			Rab5	TECPR1					Rab5	TECPR1			Rab5	TECPR1
	0	4	72		0	4	25				0	9.111	51.5556		0	10	35
	0.05027	4.123	53.1221		0.05027	2.166	24.12				0.05027	9.108	52.0094		0.05027	6.661	51.251
	0.10054	4.191	40.5337		0.10054	4.512	24.196				0.10054	11.295	44.9826		0.10054	12.245	41.844
	0.15082	6.026	50.3715		0.15082	7.986	34.519				0.15082	16.417	38.0294		0.15082	10.422	34.677
	0.20109	4.701	29.9196		0.20109	2.484	33.519				0.20109	19.099	34.3805		0.20109	12.477	34.13
	0.25136	3.957	27.7953		0.25136	6.192	24.328				0.25136	18.714	32.6073		0.25136	16.511	43.694
	0.30163	4.048	35.4734		0.30163	4.837	29.375				0.30163	21.74	37.5531		0.30163	16.151	43.256
	0.3519	2.195	39.5599		0.3519	4.913	47.366				0.3519	24.588	37.8506		0.3519	13.836	39.428
	0.40217	2.177	28.0634		0.40217	4.809	51.161				0.40217	23.221	35.6278		0.40217	16.18	54.347
	0.45245	4.308	22.4615		0.45245	9.471	27.806				0.45245	15.641	27.9334		0.45245	8.062	63.92
	0.50272	6.573	33.7029		0.50272	6.564	27.499				0.50272	19.921	41.6601		0.50272	6.047	60.099
	0.55299	4.975	40.6745		0.55299	6.056	27.854				0.55299	19.346	50.6724		0.55299	12.626	44.576
	0.60326	8.347	35.146		0.60326	6.445	20.32				0.60326	20.246	35.2991		0.60326	20.514	44.47
	0.65353	6.951	36.0988		0.65353	8.717	22.888				0.65353	27.841	53.1209		0.65353	18.05	52.763
	0.70381	11.232	37.2193		0.70381	5.957	27.803				0.70381	28.892	54.5584		0.70381	15.269	47.699
	0.75408	19.341	27.8863		0.75408	6	25.355				0.75408	34.963	39.0444		0.75408	12.799	46.464
	0.80435	11.186	32.1866		0.80435	7.69	19.29				0.80435	41.067	44.2441		0.80435	14.194	53.854
	0.85462	9.157	37.448		0.85462	8.801	21.833				0.85462	36.767	72.3111		0.85462	13.696	56.27
	0.90489	8.71	42.3136		0.90489	8.296	22.973				0.90489	39.417	57.4762		0.90489	18.991	58.672
	0.95516	15.391	45.3748		0.95516	9.744	21.385				0.95516	46.403	40.7095		0.95516	18.137	67.158
	1.00544	20.284	45.4387		1.00544	12.525	23.102				1.00544	43.657	47.25		1.00544	19.663	70.959
	1.05571	27.241	46.1519		1.05571	18.988	30.197				1.05571	30.342	53.1427		1.05571	22.188	66.068
	1.10598	39.506	53.3423		1.10598	17.617	28.648				1.10598	36.059	52.1168		1.10598	28.277	59.701
	1.15625	72.603	54.7804		1.15625	15.288	30.637				1.15625	60.041	45.5052		1.15625	30.494	70.955
	1.20652	80.685	47.7285		1.20652	18.947	44.651				1.20652	74.106	57.969		1.20652	30.189	71.622
	1.25679	76.637	57.7587		1.25679	23.518	56.206				1.25679	84.453	61.9178		1.25679	36.7	57.545
	1.30707	105.494	67.1111		1.30707	33.54	61.033				1.30707	96.331	68.6854		1.30707	44.65	52.35
	1.35734	133.953	70.4438		1.35734	38.006	77.62				1.35734	140.613	50.8533		1.35734	48.623	59.412
	1.40761	178.477	56.4369		1.40761	52.29	81.621				1.40761	159.744	40.3454		1.40761	49.438	63.337
	1.45788	217.877	33.7445		1.45788	77.303	70.919				1.45788	152.237	60.1899		1.45788	61.125	75.16
	1.50815	229.857	30.9711		1.50815	86.001	82.592				1.50815	150.6	48.7053		1.50815	78.876	99.895
	1.55843	213.341	32.5298		1.55843	97.5	116.438				1.55843	177.464	32.5354		1.55843	92.035	121.192
	1.6087	200.612	30.09		1.6087	110.168	137.503				1.6087	183.633	31.9136		1.6087	107.972	140.149
	1.65897	163.594	30.7666		1.65897	146.871	130.469				1.65897	188.507	51.6489		1.65897	131.443	134.903
	1.70924	126.634	32.1758		1.70924	184.408	153.212				1.70924	180.558	58.4901		1.70924	152.591	135.511
	1.75951	93.203	43.9988		1.75951	213.99	201.372				1.75951	171.579	60.1271		1.75951	165.088	166.126
	1.80978	72.041	37.7337		1.80978	211.757	203.816				1.80978	141.799	43.1474		1.80978	163.105	202.098
	1.86006	52.691	16.7216		1.86006	200.712	190.981				1.86006	119.992	48.4186		1.86006	173.91	193.245
	1.91033	39.639	3.6844		1.91033	200.922	190.637				1.91033	101.79	45.9052		1.91033	176.047	166.997
	1.9606	24.556	7		1.9606	157.772	151.698				1.9606	91.185	42.1682		1.9606	189.762	170.462
	2.01087	23.919	13.7841		2.01087	124.701	131.559				2.01087	72.462	28.3798		2.01087	195.077	170.059
	2.06114	18.222	16.9057		2.06114	107.881	130.438				2.06114	58.15	29.9759		2.06114	170.913	165.789
	2.11142	16.452	15.9356		2.11142	100.321	142.151				2.11142	53.455	22.9025		2.11142	129.01	124.956
	2.16169	16.748	15.2053		2.16169	86.249	135.649				2.16169	42.858	26.3092		2.16169	100.588	103.53
	2.21196	15.507	13.6927		2.21196	74.991	122.698				2.21196	34.355	44.9227		2.21196	83.228	91.076
	2.26223	13.704	13.7101		2.26223	67.412	109.517				2.26223	32.02	43.4065		2.26223	74.686	84.972
	2.3125	14.744	10.6853		2.3125	63.421	91.095				2.3125	32.504	32.1022		2.3125	61.854	71.965
	2.36277	16.501	8.8325		2.36277	50.016	84.433				2.36277	22.966	30.5902		2.36277	66.773	62.714
	2.41305	16.987	13.2262		2.41305	38.15	77.764				2.41305	20.011	31.7691		2.41305	69.979	64.346
	2.46332	14.998	11.0214		2.46332	37.47	74.939				2.46332	24.352	24.9027		2.46332	55.107	68.939
	2.51359	8.959	6.9792		2.51359	41.884	50.629				2.51359	23.843	22.4149		2.51359	41.263	79.595
	2.56386	3.909	2.6469		2.56386	31.706	47.606				2.56386	15.613	31.1874		2.56386	36.632	86.281
	2.61413	11.556	10.1358		2.61413	22.78	51.668				2.61413	11.135	27.4495		2.61413	28.6	86
	2.66441	17.366	18.0793		2.66441	21.699	63.961				2.66441	15.863	20.7389		2.66441	32.9	85.27
	2.71468	18.888	13.2663		2.71468	23.761	57.499				2.71468	17.781	21.1145		2.71468	39.628	76.076
	2.76495	11.822	11.4848		2.76495	20.255	46.911				2.76495	12.058	21.0072		2.76495	35.752	71.058
	2.81522	11.019	5.8824		2.81522	21.183	47.11				2.81522	7.363	22.1421		2.81522	35.192	53.978
	2.86549	15.647	3.6759		2.86549	16.492	41.534				2.86549	7.93	24.8573		2.86549	34.784	50.096
	2.91576	8.749	10.2046		2.91576	18.859	28.282				2.91576	9.524	27.8222		2.91576	29.562	57.478
	2.96604	5.638	14.4701		2.96604	18.084	36.263				2.96604	11.71	24.108		2.96604	24.771	46.55
	3.01631	8.606	9.5582		3.01631	15.178	41.929				3.01631	7.159	24.2433		3.01631	20.42	56.373
	3.06658	8.464	6.3974		3.06658	13.996	41.003				3.06658	5.469	31.9037		3.06658	20.068	77.206
	3.11685	12.633	10.3339		3.11685	13.25	41				3.11685	6.106	33.7342		3.11685	21.192	65.11
	3.16712	13.698	15.7574		3.16712	15.79	38.455				3.16712	5.094	28.0374		3.16712	30.011	73.407
	3.2174	12.233	12.0017		3.2174	18.898	38.258				3.2174	10.331	27.1559		3.2174	27.065	84.806
	3.26767	11.346	17.6173		3.26767	16.781	36.115				3.26767	15.403	29.5112		3.26767	25.188	80.75
	3.31794	13.198	13.3314		3.31794	16.435	36.475				3.31794	14.929	27.2161		3.31794	23.521	86.352
	3.36821	13.705	13.5725		3.36821	15.448	30.3				3.36821	16.333	24.4444		3.36821	20.426	88.369
	3.41848	14.42	8.4111		3.41848	16.454	22.051				3.41848	12.419	24.0454		3.41848	14.37	67.35
	3.46875	13.425	8.2952		3.46875	15.609	21.722				3.46875	4.982	30.1275		3.46875	19.249	61.011
	3.51903	13.507	7.7126		3.51903	12.031	23.924				3.51903	4.26	31.3249		3.51903	21.269	69.704
	3.5693	19.832	14.4904		3.5693	21.658	41.681				3.5693	6.985	25.0945		3.5693	18.306	72.947
	3.61957	26.172	23.3254		3.61957	25.722	50.49				3.61957	7.145	30.9516		3.61957	16.301	70.252
	3.66984	28.18	19.5376		3.66984	20.306	71.538				3.66984	9.275	32.4112		3.66984	19.82	75.926
	3.72011	26.523	19.722		3.72011	21.412	64.52				3.72011	10.049	40.489		3.72011	20.885	78.464
	3.77038	28.256	20.7488		3.77038	25.465	45.944				3.77038	14.691	41.7104		3.77038	23.166	66.86
	3.82066	32.906	16.5005		3.82066	28.152	53.133				3.82066	8.961	27.4994		3.82066	25.772	53.806
	3.87093	55.01	21.2221		3.87093	29.714	60.783				3.87093	9.104	18.9177		3.87093	27.523	53.959
	3.9212	64.111	23.2222		3.9212	32.206	60.61				3.9212	14.194	26.7418		3.9212	31.15	61.45
	3.97147	56.167	27.8809		3.97147	46.415	55.115				3.97147	21.57	41.1635		3.97147	27.665	68.846
	4.02174	68.506	21.2083		4.02174	56.313	66.842				4.02174	19.146	41.471		4.02174	22.852	79.751
	4.07202	107.462	23.1953		4.07202	68.493	74.721				4.07202	17.792	38.9311		4.07202	23.867	88.318
	4.12229	146.899	26.0085		4.12229	72.326	75.514				4.12229	11.313	47.7793		4.12229	26.072	86.64
	4.17256	157.879	38.619		4.17256	80.918	88.209				4.17256	14.513	37.1568		4.17256	29.646	84.35
	4.22283	172.561	44.5253		4.22283	104.472	99.758				4.22283	18.254	34.1733		4.22283	37.099	76.963
	4.2731	188.791	38.0966		4.2731	133.207	113.083				4.2731	16.123	31.7153		4.2731	39.638	62.055
	4.32337	196.785	37.001		4.32337	157.152	125.566				4.32337	20.073	42.1247		4.32337	32.944	53.299
	4.37365	220.507	32.5332		4.37365	183.581	136.606				4.37365	24.534	43.4618		4.37365	28.749	61.461
	4.42392	197.503	32.9573		4.42392	200.243	185.771				4.42392	34.755	31.4404		4.42392	30.12	67.189
	4.47419	159.738	41.5888		4.47419	201.932	174.788				4.47419	33.019	42.5415		4.47419	37.726	84.309
	4.52446	117.438	35.2012		4.52446	184.64	147.034				4.52446	38.152	31.9304		4.52446	44.357	100.006
	4.57473	90.358	23.0247		4.57473	193.587	139.161				4.57473	53.2	21.5379		4.57473	55.662	100.312
	4.62501	81.349	27.8351		4.62501	178.452	130.114				4.62501	63.248	32.3108		4.62501	62.534	100
	4.67528	53.255	50.6746		4.67528	147	109.625				4.67528	92.442	25.6175		4.67528	67.19	115.421
	4.72555	32.444	55.364		4.72555	107.735	91.802				4.72555	92.908	37.1928		4.72555	87.585	123.034
	4.77582	21.286	47.0012		4.77582	69.427	86.836				4.77582	100.601	29.3177		4.77582	106.138	137.168
	4.82609	14.615	35.7955		4.82609	53.247	55.197				4.82609	110.19	50.3492		4.82609	129.028	156.395
	4.87636	11.244	29.3729		4.87636	39.177	49.958				4.87636	122.691	75.674		4.87636	154.274	203.2
	4.92664	7.993	31.163		4.92664	28.036	50.083				4.92664	158.684	68.2905		4.92664	161.909	216.265
	4.97691	7.947	39.142		4.97691	19.962	41.728				4.97691	151.785	60.2421		4.97691	160.283	214.206
	5.02718	9.895	20.1572		5.02718	9.348	31.709				5.02718	134.194	63.1486		5.02718	137.657	234.497
	5.07745	6.496	12.4966		5.07745	8.606	18.372				5.07745	126.556	75.1631		5.07745	131.899	203.58
	5.12772	3.795	8.8994		5.12772	9.286	12.871				5.12772	121.128	56.973		5.12772	123.364	158.01
	5.178	1.841	4.8516		5.178	8.602	19.755				5.178	107.553	64.1587		5.178	87.684	130.988
	5.22827	1.049	4.8519		5.22827	5.591	14.917				5.22827	84.199	64.1345		5.22827	69.2	123.8
	5.27854	1.116	8.6864		5.27854	4.167	9.355				5.27854	71.518	62.7492		5.27854	48.58	107.446
	5.32881	0.991	11.2022		5.32881	2.757	4.16				5.32881	59.038	54.9836		5.32881	43.394	96.359
	5.37908	0.308	11.5034		5.37908	2.187	3.024				5.37908	46.207	42.9386		5.37908	46.867	72.34
	5.42935	0	14.2604		5.42935	4.585	10.837				5.42935	50.381	49.9016		5.42935	41.245	58.749
	5.47963	0	12.9719		5.47963	3.302	13.057				5.47963	46.628	65.7814		5.47963	31.268	62.78
	5.5299	0	12.8594		5.5299	2	12.215				5.5299	34.285	47.5238		5.5299	27.235	64.203
	5.58017	0	11.1986		5.58017	1.716	7.407				5.58017	33.46	34.2707		5.58017	27.426	54.415
	5.63044	0	6.9915		5.63044	0.075	8.407				5.63044	25.271	41.2476		5.63044	26.963	42.382
	5.68071	0	2.7258		5.68071	0	14.337				5.68071	22.312	38.4214		5.68071	22.635	42.776
	5.73099	0	4.8041		5.73099	0.389	13.917				5.73099	25.874	42.1841		5.73099	22.486	53.978
	5.78126	0.632	10.3471		5.78126	0.342	8.965				5.78126	24.534	43.1702		5.78126	23.6	44.027
	5.83153	1.043	9.5863		5.83153	0.226	7.098				5.83153	23.751	36.1159		5.83153	20.032	53.875
	5.8818	1	8		5.8818	0.276	6.038				5.8818	19.248	38.8625		5.8818	24.8	67.188
					5.93207	0.305	2.208				5.93207	15.627	53.854		5.93207	30.84	63.038
					5.98234	0.045	0.338				5.98234	15.44	49.5595		5.98234	26.945	49.332
					6.03262	0.843	0.056				6.03262	10.632	40.1391		6.03262	24.521	49.018
					6.08289	1	0.871				6.08289	11.071	39.899		6.08289	24.436	67.238
					6.13316	0.51	0.791				6.13316	15.275	34.6098		6.13316	29.589	74.84
					6.18343	0.843	2.615				6.18343	21.391	25.776		6.18343	33.103	67.735
					6.2337	0.5	8				6.2337	26.826	30.179		6.2337	34.862	65.666
											6.28397	26.044	36.8802		6.28397	34.821	61.024
											6.33425	23.433	40.4579		6.33425	31.18	58.122
											6.38452	20.228	45.2866		6.38452	28.274	55.694
											6.43479	15.802	47.127		6.43479	28.508	57.156
											6.48506	19.93	50.199		6.48506	27.984	60.101
											6.53533	26.281	54.4543		6.53533	32	57
											6.58561	25.945	45.1077
											6.63588	23.733	34.3781
											6.68615	23.724	35.2954
											6.73642	25.667	42.6667
