# Supplementary material for: The ATG8 E3-like ligases sense lysosomal damage and initiate ESCRT-mediated membrane repair
Source: EMBO J. 2026 Jan 3;45(3):930–52. doi: 10.1038/s44318-025-00672-1 (PMC12865045; doi:10.1038/s44318-025-00672-1)
Supplement: Supplementary file 9 — Figure EV1-5 Source Data [file 44318_2025_672_MOESM9_ESM.zip › EV Source Data/EV3/EV3F/HeLa 16KO TECKO_RabMUT_IST1 QUANT.xlsx]

## Sheet: 16KO
C2 = LAMP1, C3 = IST1
	R1 - 2025.03.18							R2 - 2025.03.21							R3 - 2025.03.21
	Lysosome	Image	Count	Area	%Area			Lysosome	Image	Count	Area	%Area			Lysosome	Image	Count	Area	%Area
	1	C2-16KO_LLOMe_LAMP 568_IST1 647.lif - Image001-2	57	12.312	29.9301			1	C2-16KO_RabMUT_LLOMe_LAMP 568_IST1 647_R2.lif - Image001-3	97	10.337	40.592			1	C2-16KO_RabMUT_LLOMe_LAMP 568_IST1 647_R3.lif - Image001-3	25	16.251	30.1951
		C3-16KO_LLOMe_LAMP 568_IST1 647.lif - Image001-2	49	3.685					C3-16KO_RabMUT_LLOMe_LAMP 568_IST1 647_R2.lif - Image001-3	48	4.196					C3-16KO_RabMUT_LLOMe_LAMP 568_IST1 647_R3.lif - Image001-3	52	4.907
	2	C2-16KO_LLOMe_LAMP 568_IST1 647.lif - Image001-1	26	10.008	45.5735			2	C2-16KO_RabMUT_LLOMe_LAMP 568_IST1 647_R2.lif - Image001-2	64	10.376	40.1985			2	C2-16KO_RabMUT_LLOMe_LAMP 568_IST1 647_R3.lif - Image001-2	132	8.294	32.5537
		C3-16KO_LLOMe_LAMP 568_IST1 647.lif - Image001-1	26	4.561					C3-16KO_RabMUT_LLOMe_LAMP 568_IST1 647_R2.lif - Image001-2	31	4.171					C3-16KO_RabMUT_LLOMe_LAMP 568_IST1 647_R3.lif - Image001-2	44	2.7
	3	C2-16KO_LLOMe_LAMP 568_IST1 647.lif - Image002-2	193	17.418	29.3375			3	C2-16KO_RabMUT_LLOMe_LAMP 568_IST1 647_R2.lif - Image001-1	25	9.824	35.6779			3	C2-16KO_RabMUT_LLOMe_LAMP 568_IST1 647_R3.lif - Image001-1	67	10.433	33.7295
		C3-16KO_LLOMe_LAMP 568_IST1 647.lif - Image002-2	36	5.11					C3-16KO_RabMUT_LLOMe_LAMP 568_IST1 647_R2.lif - Image001-1	22	3.505					C3-16KO_RabMUT_LLOMe_LAMP 568_IST1 647_R3.lif - Image001-1	21	3.519
	4	C2-16KO_LLOMe_LAMP 568_IST1 647.lif - Image002-1	71	10.514	29.7128			4	C2-16KO_RabMUT_LLOMe_LAMP 568_IST1 647_R2.lif - Image002-2	34	14.007	34.9397			4	C2-16KO_RabMUT_LLOMe_LAMP 568_IST1 647_R3.lif - Image002-4	5	6.469	43.608
		C3-16KO_LLOMe_LAMP 568_IST1 647.lif - Image002-1	28	3.124					C3-16KO_RabMUT_LLOMe_LAMP 568_IST1 647_R2.lif - Image002-2	55	4.894					C3-16KO_RabMUT_LLOMe_LAMP 568_IST1 647_R3.lif - Image002-4	19	2.821
	5	C2-16KO_LLOMe_LAMP 568_IST1 647.lif - Image003-1	304	18.084	32.0836			5	C2-16KO_RabMUT_LLOMe_LAMP 568_IST1 647_R2.lif - Image002-1	78	16.761	27.0569			5	C2-16KO_RabMUT_LLOMe_LAMP 568_IST1 647_R3.lif - Image002-3	34	8.355	39.5452
		C3-16KO_LLOMe_LAMP 568_IST1 647.lif - Image003-1	174	5.802					C3-16KO_RabMUT_LLOMe_LAMP 568_IST1 647_R2.lif - Image002-1	44	4.535					C3-16KO_RabMUT_LLOMe_LAMP 568_IST1 647_R3.lif - Image002-3	12	3.304
	6	C2-16KO_LLOMe_LAMP 568_IST1 647.lif - Image004-3	87	5.609	49.2601			6	C2-16KO_RabMUT_LLOMe_LAMP 568_IST1 647_R2.lif - Image003-2	172	11.926	41.1286			6	C2-16KO_RabMUT_LLOMe_LAMP 568_IST1 647_R3.lif - Image002-2	11	8.22	27.4209
		C3-16KO_LLOMe_LAMP 568_IST1 647.lif - Image004-3	13	2.763					C3-16KO_RabMUT_LLOMe_LAMP 568_IST1 647_R2.lif - Image003-2	90	4.905					C3-16KO_RabMUT_LLOMe_LAMP 568_IST1 647_R3.lif - Image002-2	15	2.254
	7	C2-16KO_LLOMe_LAMP 568_IST1 647.lif - Image004-2	10	8.299	42.7039			7	C2-16KO_RabMUT_LLOMe_LAMP 568_IST1 647_R2.lif - Image003-1	137	7.207	36.4923			7	C2-16KO_RabMUT_LLOMe_LAMP 568_IST1 647_R3.lif - Image002-1	4	14.695	22.1368
		C3-16KO_LLOMe_LAMP 568_IST1 647.lif - Image004-2	22	3.544					C3-16KO_RabMUT_LLOMe_LAMP 568_IST1 647_R2.lif - Image003-1	68	2.63					C3-16KO_RabMUT_LLOMe_LAMP 568_IST1 647_R3.lif - Image002-1	25	3.253
	8	C2-16KO_LLOMe_LAMP 568_IST1 647.lif - Image004-1	24	6.261	34.9944			8	C2-16KO_RabMUT_LLOMe_LAMP 568_IST1 647_R2.lif - Image004-2	11	6.545	45.0115			8	C2-16KO_RabMUT_LLOMe_LAMP 568_IST1 647_R3.lif - Image003-3	14	20.903	24.2358
		C3-16KO_LLOMe_LAMP 568_IST1 647.lif - Image004-1	28	2.191					C3-16KO_RabMUT_LLOMe_LAMP 568_IST1 647_R2.lif - Image004-2	21	2.946					C3-16KO_RabMUT_LLOMe_LAMP 568_IST1 647_R3.lif - Image003-3	57	5.066
	9	C2-16KO_LLOMe_LAMP 568_IST1 647.lif - Image005-3	116	14.906	35.0933			9	C2-16KO_RabMUT_LLOMe_LAMP 568_IST1 647_R2.lif - Image004-1	15	13.004	40.3876			9	C2-16KO_RabMUT_LLOMe_LAMP 568_IST1 647_R3.lif - Image003-2	45	8.076	44.1184
		C3-16KO_LLOMe_LAMP 568_IST1 647.lif - Image005-3	15	5.231					C3-16KO_RabMUT_LLOMe_LAMP 568_IST1 647_R2.lif - Image004-1	31	5.252					C3-16KO_RabMUT_LLOMe_LAMP 568_IST1 647_R3.lif - Image003-2	14	3.563
	10	C2-16KO_LLOMe_LAMP 568_IST1 647.lif - Image005-2	27	8.435	37.6763			10	C2-16KO_RabMUT_LLOMe_LAMP 568_IST1 647_R2.lif - Image005-4	4	2.493	65.343			10	C2-16KO_RabMUT_LLOMe_LAMP 568_IST1 647_R3.lif - Image003-1	98	13.268	33.3132
		C3-16KO_LLOMe_LAMP 568_IST1 647.lif - Image005-2	15	3.178					C3-16KO_RabMUT_LLOMe_LAMP 568_IST1 647_R2.lif - Image005-4	6	1.629					C3-16KO_RabMUT_LLOMe_LAMP 568_IST1 647_R3.lif - Image003-1	58	4.42
	11	C2-16KO_LLOMe_LAMP 568_IST1 647.lif - Image005-1	2	8.214	43.6085			11	C2-16KO_RabMUT_LLOMe_LAMP 568_IST1 647_R2.lif - Image005-3	34	7.958	42.9128			11	C2-16KO_RabMUT_LLOMe_LAMP 568_IST1 647_R3.lif - Image004-2	58	8.391	41.8544
		C3-16KO_LLOMe_LAMP 568_IST1 647.lif - Image005-1	9	3.582					C3-16KO_RabMUT_LLOMe_LAMP 568_IST1 647_R2.lif - Image005-3	16	3.415					C3-16KO_RabMUT_LLOMe_LAMP 568_IST1 647_R3.lif - Image004-2	27	3.512
	12	C2-16KO_LLOMe_LAMP 568_IST1 647.lif - Image006-2	360	13.085	32.2277			12	C2-16KO_RabMUT_LLOMe_LAMP 568_IST1 647_R2.lif - Image005-2	45	8.824	40.8318			12	C2-16KO_RabMUT_LLOMe_LAMP 568_IST1 647_R3.lif - Image004-1	166	22.799	23.137
		C3-16KO_LLOMe_LAMP 568_IST1 647.lif - Image006-2	20	4.217					C3-16KO_RabMUT_LLOMe_LAMP 568_IST1 647_R2.lif - Image005-2	12	3.603					C3-16KO_RabMUT_LLOMe_LAMP 568_IST1 647_R3.lif - Image004-1	72	5.275
	13	C2-16KO_LLOMe_LAMP 568_IST1 647.lif - Image006-1	178	13.882	34.6204			13	C2-16KO_RabMUT_LLOMe_LAMP 568_IST1 647_R2.lif - Image005-1	15	7.881	52.2015			13	C2-16KO_RabMUT_LLOMe_LAMP 568_IST1 647_R3.lif - Image005-1	20	11.958	31.4183
		C3-16KO_LLOMe_LAMP 568_IST1 647.lif - Image006-1	39	4.806					C3-16KO_RabMUT_LLOMe_LAMP 568_IST1 647_R2.lif - Image005-1	22	4.114					C3-16KO_RabMUT_LLOMe_LAMP 568_IST1 647_R3.lif - Image005-1	90	3.757
	14	C2-16KO_LLOMe_LAMP 568_IST1 647.lif - Image007-4	17	12.175	39.8357			14	C2-16KO_RabMUT_LLOMe_LAMP 568_IST1 647_R2.lif - Image006-2	11	10.768	35.7727			14	C2-16KO_RabMUT_LLOMe_LAMP 568_IST1 647_R3.lif - Image006-3	21	10.105	31.1727
		C3-16KO_LLOMe_LAMP 568_IST1 647.lif - Image007-4	19	4.85					C3-16KO_RabMUT_LLOMe_LAMP 568_IST1 647_R2.lif - Image006-2	11	3.852					C3-16KO_RabMUT_LLOMe_LAMP 568_IST1 647_R3.lif - Image006-3	19	3.15
	15	C2-16KO_LLOMe_LAMP 568_IST1 647.lif - Image007-3	4	8.901	51.0841			15	C2-16KO_RabMUT_LLOMe_LAMP 568_IST1 647_R2.lif - Image006-1	25	9.076	21.1327			15	C2-16KO_RabMUT_LLOMe_LAMP 568_IST1 647_R3.lif - Image006-2	9	7.422	37.3619
		C3-16KO_LLOMe_LAMP 568_IST1 647.lif - Image007-3	4	4.547					C3-16KO_RabMUT_LLOMe_LAMP 568_IST1 647_R2.lif - Image006-1	14	1.918					C3-16KO_RabMUT_LLOMe_LAMP 568_IST1 647_R3.lif - Image006-2	10	2.773
	16	C2-16KO_LLOMe_LAMP 568_IST1 647.lif - Image007-2	11	7.756	47.2924			16	C2-16KO_RabMUT_LLOMe_LAMP 568_IST1 647_R2.lif - Image007-1	72	7.264	40.3634			16	C2-16KO_RabMUT_LLOMe_LAMP 568_IST1 647_R3.lif - Image006-1	2	6.521	46.1432
		C3-16KO_LLOMe_LAMP 568_IST1 647.lif - Image007-2	6	3.668					C3-16KO_RabMUT_LLOMe_LAMP 568_IST1 647_R2.lif - Image007-1	15	2.932					C3-16KO_RabMUT_LLOMe_LAMP 568_IST1 647_R3.lif - Image006-1	8	3.009
	17	C2-16KO_LLOMe_LAMP 568_IST1 647.lif - Image007-1	3	12.591	40.7354			17	C2-16KO_RabMUT_LLOMe_LAMP 568_IST1 647_R2.lif - Image008-2	6	2.874	56.5066			17	C2-16KO_RabMUT_LLOMe_LAMP 568_IST1 647_R3.lif - Image007-2	17	14.327	36.9093
		C3-16KO_LLOMe_LAMP 568_IST1 647.lif - Image007-1	5	5.129					C3-16KO_RabMUT_LLOMe_LAMP 568_IST1 647_R2.lif - Image008-2	11	1.624					C3-16KO_RabMUT_LLOMe_LAMP 568_IST1 647_R3.lif - Image007-2	72	5.288
	18	C2-16KO_LLOMe_LAMP 568_IST1 647.lif - Image008-3	224	10.872	34.851			18	C2-16KO_RabMUT_LLOMe_LAMP 568_IST1 647_R2.lif - Image008-1	27	13.528	32.1334			18	C2-16KO_RabMUT_LLOMe_LAMP 568_IST1 647_R3.lif - Image007-1	4	11.664	33.2733
		C3-16KO_LLOMe_LAMP 568_IST1 647.lif - Image008-3	51	3.789					C3-16KO_RabMUT_LLOMe_LAMP 568_IST1 647_R2.lif - Image008-1	40	4.347					C3-16KO_RabMUT_LLOMe_LAMP 568_IST1 647_R3.lif - Image007-1	32	3.881
	19	C2-16KO_LLOMe_LAMP 568_IST1 647.lif - Image008-2	126	13.547	35.8087			19	C2-16KO_RabMUT_LLOMe_LAMP 568_IST1 647_R2.lif - Image009-2	17	17.443	24.2103			19	C2-16KO_RabMUT_LLOMe_LAMP 568_IST1 647_R3.lif - Image008-5	15	10.227	35.7583
		C3-16KO_LLOMe_LAMP 568_IST1 647.lif - Image008-2	41	4.851					C3-16KO_RabMUT_LLOMe_LAMP 568_IST1 647_R2.lif - Image009-2	37	4.223					C3-16KO_RabMUT_LLOMe_LAMP 568_IST1 647_R3.lif - Image008-5	26	3.657
	20	C2-16KO_LLOMe_LAMP 568_IST1 647.lif - Image008-1	87	11.284	39.2769			20	C2-16KO_RabMUT_LLOMe_LAMP 568_IST1 647_R2.lif - Image009-1	29	10.471	38.1243			20	C2-16KO_RabMUT_LLOMe_LAMP 568_IST1 647_R3.lif - Image008-4	14	3.526	45.122
		C3-16KO_LLOMe_LAMP 568_IST1 647.lif - Image008-1	60	4.432					C3-16KO_RabMUT_LLOMe_LAMP 568_IST1 647_R2.lif - Image009-1	9	3.992					C3-16KO_RabMUT_LLOMe_LAMP 568_IST1 647_R3.lif - Image008-4	10	1.591
	21	C2-16KO_LLOMe_LAMP 568_IST1 647.lif - Image009-4	7	8.083	42.2615			21	C2-16KO_RabMUT_LLOMe_LAMP 568_IST1 647_R2.lif - Image010-1	50	24.196	27.0954			21	C2-16KO_RabMUT_LLOMe_LAMP 568_IST1 647_R3.lif - Image008-3	6	7.46	46.7426
		C3-16KO_LLOMe_LAMP 568_IST1 647.lif - Image009-4	22	3.416					C3-16KO_RabMUT_LLOMe_LAMP 568_IST1 647_R2.lif - Image010-1	46	6.556					C3-16KO_RabMUT_LLOMe_LAMP 568_IST1 647_R3.lif - Image008-3	9	3.487
	22	C2-16KO_LLOMe_LAMP 568_IST1 647.lif - Image009-3	61	11.3	45.8142			22	C2-16KO_RabMUT_LLOMe_LAMP 568_IST1 647_R2.lif - Image011-2	36	9.218	35.4741			22	C2-16KO_RabMUT_LLOMe_LAMP 568_IST1 647_R3.lif - Image008-1	14	6.069	44.6532
		C3-16KO_LLOMe_LAMP 568_IST1 647.lif - Image009-3	10	5.177					C3-16KO_RabMUT_LLOMe_LAMP 568_IST1 647_R2.lif - Image011-2	69	3.27					C3-16KO_RabMUT_LLOMe_LAMP 568_IST1 647_R3.lif - Image008-1	7	2.71
	23	C2-16KO_LLOMe_LAMP 568_IST1 647.lif - Image009-2	41	5.609	46.9602			23	C2-16KO_RabMUT_LLOMe_LAMP 568_IST1 647_R2.lif - Image011-1	332	11.103	27.9204			23	C2-16KO_RabMUT_LLOMe_LAMP 568_IST1 647_R3.lif - Image009-3	18	11.46	38.0803
		C3-16KO_LLOMe_LAMP 568_IST1 647.lif - Image009-2	8	2.634					C3-16KO_RabMUT_LLOMe_LAMP 568_IST1 647_R2.lif - Image011-1	71	3.1					C3-16KO_RabMUT_LLOMe_LAMP 568_IST1 647_R3.lif - Image009-3	20	4.364
	24	C2-16KO_LLOMe_LAMP 568_IST1 647.lif - Image009-1	23	8.099	39.9185			24	C2-16KO_RabMUT_LLOMe_LAMP 568_IST1 647_R2.lif - Image012-3	115	16.213	32.3691			24	C2-16KO_RabMUT_LLOMe_LAMP 568_IST1 647_R3.lif - Image009-2	12	8.65	39.2948
		C3-16KO_LLOMe_LAMP 568_IST1 647.lif - Image009-1	5	3.233					C3-16KO_RabMUT_LLOMe_LAMP 568_IST1 647_R2.lif - Image012-3	23	5.248					C3-16KO_RabMUT_LLOMe_LAMP 568_IST1 647_R3.lif - Image009-2	19	3.399
	25	C2-16KO_LLOMe_LAMP 568_IST1 647.lif - Image010-2	297	20.932	27.7088			25	C2-16KO_RabMUT_LLOMe_LAMP 568_IST1 647_R2.lif - Image012-2	7	11.338	39.7336			25	C2-16KO_RabMUT_LLOMe_LAMP 568_IST1 647_R3.lif - Image009-1	2	9.809	41.5435
		C3-16KO_LLOMe_LAMP 568_IST1 647.lif - Image010-2	62	5.8					C3-16KO_RabMUT_LLOMe_LAMP 568_IST1 647_R2.lif - Image012-2	25	4.505					C3-16KO_RabMUT_LLOMe_LAMP 568_IST1 647_R3.lif - Image009-1	21	4.075
	26	C2-16KO_LLOMe_LAMP 568_IST1 647.lif - Image010-1	171	18.148	24.9614			26	C2-16KO_RabMUT_LLOMe_LAMP 568_IST1 647_R2.lif - Image012-1	22	9.538	36.8631			26	C2-16KO_RabMUT_LLOMe_LAMP 568_IST1 647_R3.lif - Image010-2	8	14.733	31.2564
		C3-16KO_LLOMe_LAMP 568_IST1 647.lif - Image010-1	77	4.53					C3-16KO_RabMUT_LLOMe_LAMP 568_IST1 647_R2.lif - Image012-1	14	3.516					C3-16KO_RabMUT_LLOMe_LAMP 568_IST1 647_R3.lif - Image010-2	27	4.605
	27	C2-16KO_LLOMe_LAMP 568_IST1 647.lif - Image011-1	18	11.451	42.4854			27	C2-16KO_RabMUT_LLOMe_LAMP 568_IST1 647_R2.lif - Image013-2	13	7.716	43.0664			27	C2-16KO_RabMUT_LLOMe_LAMP 568_IST1 647_R3.lif - Image010-1	4	5.618	37.5756
		C3-16KO_LLOMe_LAMP 568_IST1 647.lif - Image011-1	42	4.865					C3-16KO_RabMUT_LLOMe_LAMP 568_IST1 647_R2.lif - Image013-2	23	3.323					C3-16KO_RabMUT_LLOMe_LAMP 568_IST1 647_R3.lif - Image010-1	18	2.111
	28	C2-16KO_LLOMe_LAMP 568_IST1 647.lif - Image012-3	21	12.044	36.0345			28	C2-16KO_RabMUT_LLOMe_LAMP 568_IST1 647_R2.lif - Image013-1	55	8.531	33.8647			28	C2-16KO_RabMUT_LLOMe_LAMP 568_IST1 647_R3.lif - Image011-5	37	11.898	20.2975
		C3-16KO_LLOMe_LAMP 568_IST1 647.lif - Image012-3	16	4.34					C3-16KO_RabMUT_LLOMe_LAMP 568_IST1 647_R2.lif - Image013-1	62	2.889					C3-16KO_RabMUT_LLOMe_LAMP 568_IST1 647_R3.lif - Image011-5	37	2.415
	29	C2-16KO_LLOMe_LAMP 568_IST1 647.lif - Image012-2	54	9.672	44.4272			29	C2-16KO_RabMUT_LLOMe_LAMP 568_IST1 647_R2.lif - Image014-4	3	8.798	40.5206			29	C2-16KO_RabMUT_LLOMe_LAMP 568_IST1 647_R3.lif - Image011-4	6	9.643	22.3686
		C3-16KO_LLOMe_LAMP 568_IST1 647.lif - Image012-2	6	4.297					C3-16KO_RabMUT_LLOMe_LAMP 568_IST1 647_R2.lif - Image014-4	15	3.565					C3-16KO_RabMUT_LLOMe_LAMP 568_IST1 647_R3.lif - Image011-4	21	2.157
	30	C2-16KO_LLOMe_LAMP 568_IST1 647.lif - Image012-1	10	12.997	43.5023			30	C2-16KO_RabMUT_LLOMe_LAMP 568_IST1 647_R2.lif - Image014-3	11	9.924	56.2072			30	C2-16KO_RabMUT_LLOMe_LAMP 568_IST1 647_R3.lif - Image011-3	6	8.046	45.1902
		C3-16KO_LLOMe_LAMP 568_IST1 647.lif - Image012-1	11	5.654					C3-16KO_RabMUT_LLOMe_LAMP 568_IST1 647_R2.lif - Image014-3	24	5.578					C3-16KO_RabMUT_LLOMe_LAMP 568_IST1 647_R3.lif - Image011-3	9	3.636
								31	C2-16KO_RabMUT_LLOMe_LAMP 568_IST1 647_R2.lif - Image014-2	16	10.332	43.2927			31	C2-16KO_RabMUT_LLOMe_LAMP 568_IST1 647_R3.lif - Image011-2	22	6.314	26.5125
									C3-16KO_RabMUT_LLOMe_LAMP 568_IST1 647_R2.lif - Image014-2	13	4.473					C3-16KO_RabMUT_LLOMe_LAMP 568_IST1 647_R3.lif - Image011-2	15	1.674
								32	C2-16KO_RabMUT_LLOMe_LAMP 568_IST1 647_R2.lif - Image014-1	7	11.335	46.0962
				AVG:	38.6594				C3-16KO_RabMUT_LLOMe_LAMP 568_IST1 647_R2.lif - Image014-1	11	5.225
				StDEV:	6.82358			33	C2-16KO_RabMUT_LLOMe_LAMP 568_IST1 647_R2.lif - Image015-4	46	9.55	47.0157
									C3-16KO_RabMUT_LLOMe_LAMP 568_IST1 647_R2.lif - Image015-4	19	4.49
											AVG:	39.4102						AVG:	35.0491
											StDEV:	9.36972						StDEV:	7.91369

## Sheet: TECPR1KO 
C2 = LAMP1, C3 = IST1
	R1 - 2025.03.18							R2 - 2025.03.21							R3 - 2025.03.21
	Lysosome	Image	Count	Area	%Area			Lysosome	Image	Count	Area	%Area			Lysosome	Image	Count	Area	%Area
	1	C2-TECKO_LLOMe_LAMP 568_IST1 647.lif - Image001-1	5	11.508	46.6111			1	C2-TECPR1KO_RabMUT_LLOMe_LAMP 568_IST1 647_R2.lif - Image001-2	24	9.544	40.3919			1	C2-TECPR1KO_RabMUT_LLOMe_LAMP 568_IST1 647_R3.lif - Image001-3	4	11.521	30.0755
		C3-TECKO_LLOMe_LAMP 568_IST1 647.lif - Image001-1	13	5.364					C3-TECPR1KO_RabMUT_LLOMe_LAMP 568_IST1 647_R2.lif - Image001-2	17	3.855					C3-TECPR1KO_RabMUT_LLOMe_LAMP 568_IST1 647_R3.lif - Image001-3	13	3.465
	2	C2-TECKO_LLOMe_LAMP 568_IST1 647.lif - Image002-3	8	7.975	48.6019			2	C2-TECPR1KO_RabMUT_LLOMe_LAMP 568_IST1 647_R2.lif - Image001-1	31	9.794	51.8787			2	C2-TECPR1KO_RabMUT_LLOMe_LAMP 568_IST1 647_R3.lif - Image001-2	1	7.469	53.9162
		C3-TECKO_LLOMe_LAMP 568_IST1 647.lif - Image002-3	29	3.876					C3-TECPR1KO_RabMUT_LLOMe_LAMP 568_IST1 647_R2.lif - Image001-1	4	5.081					C3-TECPR1KO_RabMUT_LLOMe_LAMP 568_IST1 647_R3.lif - Image001-2	5	4.027
	3	C2-TECKO_LLOMe_LAMP 568_IST1 647.lif - Image002-2	4	7.364	38.05			3	C2-TECPR1KO_RabMUT_LLOMe_LAMP 568_IST1 647_R2.lif - Image002-1	78	18.92	33.0021			3	C2-TECPR1KO_RabMUT_LLOMe_LAMP 568_IST1 647_R3.lif - Image001-1	1	8.463	36.89
		C3-TECKO_LLOMe_LAMP 568_IST1 647.lif - Image002-2	15	2.802					C3-TECPR1KO_RabMUT_LLOMe_LAMP 568_IST1 647_R2.lif - Image002-1	33	6.244					C3-TECPR1KO_RabMUT_LLOMe_LAMP 568_IST1 647_R3.lif - Image001-1	5	3.122
	4	C2-TECKO_LLOMe_LAMP 568_IST1 647.lif - Image002-1	5	9.544	37.8353			4	C2-TECPR1KO_RabMUT_LLOMe_LAMP 568_IST1 647_R2.lif - Image003-2	31	7.234	44.6226			4	C2-TECPR1KO_RabMUT_LLOMe_LAMP 568_IST1 647_R3.lif - Image002-4	4	8.461	35.8941
		C3-TECKO_LLOMe_LAMP 568_IST1 647.lif - Image002-1	36	3.611					C3-TECPR1KO_RabMUT_LLOMe_LAMP 568_IST1 647_R2.lif - Image003-2	19	3.228					C3-TECPR1KO_RabMUT_LLOMe_LAMP 568_IST1 647_R3.lif - Image002-4	17	3.037
	5	C2-TECKO_LLOMe_LAMP 568_IST1 647.lif - Image003-3	46	13.415	21.476			5	C2-TECPR1KO_RabMUT_LLOMe_LAMP 568_IST1 647_R2.lif - Image003-1	16	9.205	48.8322			5	C2-TECPR1KO_RabMUT_LLOMe_LAMP 568_IST1 647_R3.lif - Image002-3	3	7.948	30.3095
		C3-TECKO_LLOMe_LAMP 568_IST1 647.lif - Image003-3	72	2.881					C3-TECPR1KO_RabMUT_LLOMe_LAMP 568_IST1 647_R2.lif - Image003-1	27	4.495					C3-TECPR1KO_RabMUT_LLOMe_LAMP 568_IST1 647_R3.lif - Image002-3	17	2.409
	6	C2-TECKO_LLOMe_LAMP 568_IST1 647.lif - Image003-2	55	10.441	29.8439			6	C2-TECPR1KO_RabMUT_LLOMe_LAMP 568_IST1 647_R2.lif - Image004-2	12	9.19	38.6725			6	C2-TECPR1KO_RabMUT_LLOMe_LAMP 568_IST1 647_R3.lif - Image002-2	1	6.469	33.4364
		C3-TECKO_LLOMe_LAMP 568_IST1 647.lif - Image003-2	27	3.116					C3-TECPR1KO_RabMUT_LLOMe_LAMP 568_IST1 647_R2.lif - Image004-2	42	3.554					C3-TECPR1KO_RabMUT_LLOMe_LAMP 568_IST1 647_R3.lif - Image002-2	21	2.163
	7	C2-TECKO_LLOMe_LAMP 568_IST1 647.lif - Image003-1	22	16.598	38.583			7	C2-TECPR1KO_RabMUT_LLOMe_LAMP 568_IST1 647_R2.lif - Image004-1	13	7.307	58.7382			7	C2-TECPR1KO_RabMUT_LLOMe_LAMP 568_IST1 647_R3.lif - Image002-1	13	21.258	35.0692
		C3-TECKO_LLOMe_LAMP 568_IST1 647.lif - Image003-1	36	6.404					C3-TECPR1KO_RabMUT_LLOMe_LAMP 568_IST1 647_R2.lif - Image004-1	31	4.292					C3-TECPR1KO_RabMUT_LLOMe_LAMP 568_IST1 647_R3.lif - Image002-1	36	7.455
	8	C2-TECKO_LLOMe_LAMP 568_IST1 647.lif - Image004-3	37	5.413	48.2727			8	C2-TECPR1KO_RabMUT_LLOMe_LAMP 568_IST1 647_R2.lif - Image005-2	102	13.145	43.5527			8	C2-TECPR1KO_RabMUT_LLOMe_LAMP 568_IST1 647_R3.lif - Image003-2	24	12.338	36.0836
		C3-TECKO_LLOMe_LAMP 568_IST1 647.lif - Image004-3	37	2.613					C3-TECPR1KO_RabMUT_LLOMe_LAMP 568_IST1 647_R2.lif - Image005-2	9	5.725					C3-TECPR1KO_RabMUT_LLOMe_LAMP 568_IST1 647_R3.lif - Image003-2	41	4.452
	9	C2-TECKO_LLOMe_LAMP 568_IST1 647.lif - Image004-2	51	13.767	30.5586			9	C2-TECPR1KO_RabMUT_LLOMe_LAMP 568_IST1 647_R2.lif - Image005-1	104	18.151	46.1462			9	C2-TECPR1KO_RabMUT_LLOMe_LAMP 568_IST1 647_R3.lif - Image003-1	26	19.032	27.8111
		C3-TECKO_LLOMe_LAMP 568_IST1 647.lif - Image004-2	55	4.207					C3-TECPR1KO_RabMUT_LLOMe_LAMP 568_IST1 647_R2.lif - Image005-1	31	8.376					C3-TECPR1KO_RabMUT_LLOMe_LAMP 568_IST1 647_R3.lif - Image003-1	52	5.293
	10	C2-TECKO_LLOMe_LAMP 568_IST1 647.lif - Image004-1	29	13.968	42.4971			10	C2-TECPR1KO_RabMUT_LLOMe_LAMP 568_IST1 647_R2.lif - Image006-2	8	20.695	32.9258			10	C2-TECPR1KO_RabMUT_LLOMe_LAMP 568_IST1 647_R3.lif - Image004-2	46	5.927	35.6842
		C3-TECKO_LLOMe_LAMP 568_IST1 647.lif - Image004-1	59	5.936					C3-TECPR1KO_RabMUT_LLOMe_LAMP 568_IST1 647_R2.lif - Image006-2	25	6.814					C3-TECPR1KO_RabMUT_LLOMe_LAMP 568_IST1 647_R3.lif - Image004-2	35	2.115
	11	C2-TECKO_LLOMe_LAMP 568_IST1 647.lif - Image005-1	29	10.816	44.8132			11	C2-TECPR1KO_RabMUT_LLOMe_LAMP 568_IST1 647_R2.lif - Image006-1	47	21.238	31.18			11	C2-TECPR1KO_RabMUT_LLOMe_LAMP 568_IST1 647_R3.lif - Image004-1	35	18.087	28.8494
		C3-TECKO_LLOMe_LAMP 568_IST1 647.lif - Image005-1	35	4.847					C3-TECPR1KO_RabMUT_LLOMe_LAMP 568_IST1 647_R2.lif - Image006-1	37	6.622					C3-TECPR1KO_RabMUT_LLOMe_LAMP 568_IST1 647_R3.lif - Image004-1	114	5.218
	12	C2-TECKO_LLOMe_LAMP 568_IST1 647.lif - Image006-3	44	8.698	34.5942			12	C2-TECPR1KO_RabMUT_LLOMe_LAMP 568_IST1 647_R2.lif - Image007-3	1	14.568	36.587			12	C2-TECPR1KO_RabMUT_LLOMe_LAMP 568_IST1 647_R3.lif - Image005-2	35	12.471	35.8672
		C3-TECKO_LLOMe_LAMP 568_IST1 647.lif - Image006-3	49	3.009					C3-TECPR1KO_RabMUT_LLOMe_LAMP 568_IST1 647_R2.lif - Image007-3	6	5.33					C3-TECPR1KO_RabMUT_LLOMe_LAMP 568_IST1 647_R3.lif - Image005-2	31	4.473
	13	C2-TECKO_LLOMe_LAMP 568_IST1 647.lif - Image006-2	2	4.041	51.7941			13	C2-TECPR1KO_RabMUT_LLOMe_LAMP 568_IST1 647_R2.lif - Image007-2	1	8.248	34.8691			13	C2-TECPR1KO_RabMUT_LLOMe_LAMP 568_IST1 647_R3.lif - Image005-1	30	13.095	33.4937
		C3-TECKO_LLOMe_LAMP 568_IST1 647.lif - Image006-2	14	2.093					C3-TECPR1KO_RabMUT_LLOMe_LAMP 568_IST1 647_R2.lif - Image007-2	9	2.876					C3-TECPR1KO_RabMUT_LLOMe_LAMP 568_IST1 647_R3.lif - Image005-1	48	4.386
	14	C2-TECKO_LLOMe_LAMP 568_IST1 647.lif - Image006-1	46	9.354	43.4573			14	C2-TECPR1KO_RabMUT_LLOMe_LAMP 568_IST1 647_R2.lif - Image007-1	45	11.642	48.8662			14	C2-TECPR1KO_RabMUT_LLOMe_LAMP 568_IST1 647_R3.lif - Image006-3	49	8.537	33.1147
		C3-TECKO_LLOMe_LAMP 568_IST1 647.lif - Image006-1	27	4.065					C3-TECPR1KO_RabMUT_LLOMe_LAMP 568_IST1 647_R2.lif - Image007-1	8	5.689					C3-TECPR1KO_RabMUT_LLOMe_LAMP 568_IST1 647_R3.lif - Image006-3	18	2.827
	15	C2-TECKO_LLOMe_LAMP 568_IST1 647.lif - Image007-2	11	11.454	43.4695			15	C2-TECPR1KO_RabMUT_LLOMe_LAMP 568_IST1 647_R2.lif - Image008-2	15	14.957	37.2334			15	C2-TECPR1KO_RabMUT_LLOMe_LAMP 568_IST1 647_R3.lif - Image006-2	34	8.54	29.918
		C3-TECKO_LLOMe_LAMP 568_IST1 647.lif - Image007-2	111	4.979					C3-TECPR1KO_RabMUT_LLOMe_LAMP 568_IST1 647_R2.lif - Image008-2	25	5.569					C3-TECPR1KO_RabMUT_LLOMe_LAMP 568_IST1 647_R3.lif - Image006-2	19	2.555
	16	C2-TECKO_LLOMe_LAMP 568_IST1 647.lif - Image007-1	35	9.489	48.2348			16	C2-TECPR1KO_RabMUT_LLOMe_LAMP 568_IST1 647_R2.lif - Image008-1	5	13.137	41.2956			16	C2-TECPR1KO_RabMUT_LLOMe_LAMP 568_IST1 647_R3.lif - Image006-1	23	13.937	31.0325
		C3-TECKO_LLOMe_LAMP 568_IST1 647.lif - Image007-1	73	4.577					C3-TECPR1KO_RabMUT_LLOMe_LAMP 568_IST1 647_R2.lif - Image008-1	20	5.425					C3-TECPR1KO_RabMUT_LLOMe_LAMP 568_IST1 647_R3.lif - Image006-1	26	4.325
	17	C2-TECKO_LLOMe_LAMP 568_IST1 647.lif - Image008-2	100	10.455	43.6059			17	C2-TECPR1KO_RabMUT_LLOMe_LAMP 568_IST1 647_R2.lif - Image009-2	23	12.587	32.041			17	C2-TECPR1KO_RabMUT_LLOMe_LAMP 568_IST1 647_R3.lif - Image007-3	92	11.035	28.7087
		C3-TECKO_LLOMe_LAMP 568_IST1 647.lif - Image008-2	54	4.559					C3-TECPR1KO_RabMUT_LLOMe_LAMP 568_IST1 647_R2.lif - Image009-2	39	4.033					C3-TECPR1KO_RabMUT_LLOMe_LAMP 568_IST1 647_R3.lif - Image007-3	32	3.168
	18	C2-TECKO_LLOMe_LAMP 568_IST1 647.lif - Image008-1	56	6.88	51.5698			18	C2-TECPR1KO_RabMUT_LLOMe_LAMP 568_IST1 647_R2.lif - Image009-1	22	15.667	30.0121			18	C2-TECPR1KO_RabMUT_LLOMe_LAMP 568_IST1 647_R3.lif - Image007-2	39	12.834	39.2395
		C3-TECKO_LLOMe_LAMP 568_IST1 647.lif - Image008-1	38	3.548					C3-TECPR1KO_RabMUT_LLOMe_LAMP 568_IST1 647_R2.lif - Image009-1	58	4.702					C3-TECPR1KO_RabMUT_LLOMe_LAMP 568_IST1 647_R3.lif - Image007-2	25	5.036
	19	C2-TECKO_LLOMe_LAMP 568_IST1 647.lif - Image009-3	87	9.583	32.9124			19	C2-TECPR1KO_RabMUT_LLOMe_LAMP 568_IST1 647_R2.lif - Image010-2	7	11.27	46.0337			19	C2-TECPR1KO_RabMUT_LLOMe_LAMP 568_IST1 647_R3.lif - Image007-1	50	11.12	24.1187
		C3-TECKO_LLOMe_LAMP 568_IST1 647.lif - Image009-3	75	3.154					C3-TECPR1KO_RabMUT_LLOMe_LAMP 568_IST1 647_R2.lif - Image010-2	15	5.188					C3-TECPR1KO_RabMUT_LLOMe_LAMP 568_IST1 647_R3.lif - Image007-1	49	2.682
	20	C2-TECKO_LLOMe_LAMP 568_IST1 647.lif - Image009-2	2	8.284	41.4775			20	C2-TECPR1KO_RabMUT_LLOMe_LAMP 568_IST1 647_R2.lif - Image010-1	9	13.634	48.3424			20	C2-TECPR1KO_RabMUT_LLOMe_LAMP 568_IST1 647_R3.lif - Image008-2	101	6.437	48.7183
		C3-TECKO_LLOMe_LAMP 568_IST1 647.lif - Image009-2	44	3.436					C3-TECPR1KO_RabMUT_LLOMe_LAMP 568_IST1 647_R2.lif - Image010-1	34	6.591					C3-TECPR1KO_RabMUT_LLOMe_LAMP 568_IST1 647_R3.lif - Image008-2	16	3.136
	21	C2-TECKO_LLOMe_LAMP 568_IST1 647.lif - Image009-1	4	6.379	35.8363			21	C2-TECPR1KO_RabMUT_LLOMe_LAMP 568_IST1 647_R2.lif - Image011-4	12	6.302	63.5195			21	C2-TECPR1KO_RabMUT_LLOMe_LAMP 568_IST1 647_R3.lif - Image008-1	104	12.629	39.4093
		C3-TECKO_LLOMe_LAMP 568_IST1 647.lif - Image009-1	126	2.286					C3-TECPR1KO_RabMUT_LLOMe_LAMP 568_IST1 647_R2.lif - Image011-4	6	4.003					C3-TECPR1KO_RabMUT_LLOMe_LAMP 568_IST1 647_R3.lif - Image008-1	24	4.977
	22	C2-TECKO_LLOMe_LAMP 568_IST1 647.lif - Image010-3	13	6.926	27.7649			22	C2-TECPR1KO_RabMUT_LLOMe_LAMP 568_IST1 647_R2.lif - Image011-3	4	7.419	37.5522			22	C2-TECPR1KO_RabMUT_LLOMe_LAMP 568_IST1 647_R3.lif - Image009-2	21	6.801	40.7146
		C3-TECKO_LLOMe_LAMP 568_IST1 647.lif - Image010-3	25	1.923					C3-TECPR1KO_RabMUT_LLOMe_LAMP 568_IST1 647_R2.lif - Image011-3	17	2.786					C3-TECPR1KO_RabMUT_LLOMe_LAMP 568_IST1 647_R3.lif - Image009-2	6	2.769
	23	C2-TECKO_LLOMe_LAMP 568_IST1 647.lif - Image010-2	118	11.407	32.971			23	C2-TECPR1KO_RabMUT_LLOMe_LAMP 568_IST1 647_R2.lif - Image011-2	4	5.34	49.4569			23	C2-TECPR1KO_RabMUT_LLOMe_LAMP 568_IST1 647_R3.lif - Image009-1	4	5.872	36.2568
		C3-TECKO_LLOMe_LAMP 568_IST1 647.lif - Image010-2	34	3.761					C3-TECPR1KO_RabMUT_LLOMe_LAMP 568_IST1 647_R2.lif - Image011-2	5	2.641					C3-TECPR1KO_RabMUT_LLOMe_LAMP 568_IST1 647_R3.lif - Image009-1	12	2.129
	24	C2-TECKO_LLOMe_LAMP 568_IST1 647.lif - Image010-1	36	7.654	60.0993			24	C2-TECPR1KO_RabMUT_LLOMe_LAMP 568_IST1 647_R2.lif - Image011-1	32	5.678	44.9454			24	C2-TECPR1KO_RabMUT_LLOMe_LAMP 568_IST1 647_R3.lif - Image010-3	24	8.223	40.6543
		C3-TECKO_LLOMe_LAMP 568_IST1 647.lif - Image010-1	12	4.6					C3-TECPR1KO_RabMUT_LLOMe_LAMP 568_IST1 647_R2.lif - Image011-1	7	2.552					C3-TECPR1KO_RabMUT_LLOMe_LAMP 568_IST1 647_R3.lif - Image010-3	25	3.343
	25	C2-TECKO_LLOMe_LAMP 568_IST1 647.lif - Image011-2	29	9.14	32.965			25	C2-TECPR1KO_RabMUT_LLOMe_LAMP 568_IST1 647_R2.lif - Image012-3	32	17.489	33.3581			25	C2-TECPR1KO_RabMUT_LLOMe_LAMP 568_IST1 647_R3.lif - Image010-2	7	11.514	33.9239
		C3-TECKO_LLOMe_LAMP 568_IST1 647.lif - Image011-2	52	3.013					C3-TECPR1KO_RabMUT_LLOMe_LAMP 568_IST1 647_R2.lif - Image012-3	32	5.834					C3-TECPR1KO_RabMUT_LLOMe_LAMP 568_IST1 647_R3.lif - Image010-2	19	3.906
	26	C2-TECKO_LLOMe_LAMP 568_IST1 647.lif - Image011-1	8	7.981	48.202			26	C2-TECPR1KO_RabMUT_LLOMe_LAMP 568_IST1 647_R2.lif - Image012-2	19	6.547	35.9096			26	C2-TECPR1KO_RabMUT_LLOMe_LAMP 568_IST1 647_R3.lif - Image010-1	21	13.309	33.4661
		C3-TECKO_LLOMe_LAMP 568_IST1 647.lif - Image011-1	40	3.847					C3-TECPR1KO_RabMUT_LLOMe_LAMP 568_IST1 647_R2.lif - Image012-2	14	2.351					C3-TECPR1KO_RabMUT_LLOMe_LAMP 568_IST1 647_R3.lif - Image010-1	29	4.454
	27	C2-TECKO_LLOMe_LAMP 568_IST1 647.lif - Image012-1	3	16	38.125			27	C2-TECPR1KO_RabMUT_LLOMe_LAMP 568_IST1 647_R2.lif - Image012-1	4	10.772	34.7939			27	C2-TECPR1KO_RabMUT_LLOMe_LAMP 568_IST1 647_R3.lif - Image011-3	33	6.966	52.5266
		C3-TECKO_LLOMe_LAMP 568_IST1 647.lif - Image012-1	39	6.1					C3-TECPR1KO_RabMUT_LLOMe_LAMP 568_IST1 647_R2.lif - Image012-1	25	3.748					C3-TECPR1KO_RabMUT_LLOMe_LAMP 568_IST1 647_R3.lif - Image011-3	6	3.659
	28	C2-TECKO_LLOMe_LAMP 568_IST1 647.lif - Image013-3	3	4.862	52.1802			28	C2-TECPR1KO_RabMUT_LLOMe_LAMP 568_IST1 647_R2.lif - Image013-3	9	4.735	44.2239			28	C2-TECPR1KO_RabMUT_LLOMe_LAMP 568_IST1 647_R3.lif - Image011-2	43	15.974	25.0532
		C3-TECKO_LLOMe_LAMP 568_IST1 647.lif - Image013-3	23	2.537					C3-TECPR1KO_RabMUT_LLOMe_LAMP 568_IST1 647_R2.lif - Image013-3	4	2.094					C3-TECPR1KO_RabMUT_LLOMe_LAMP 568_IST1 647_R3.lif - Image011-2	16	4.002
	29	C2-TECKO_LLOMe_LAMP 568_IST1 647.lif - Image013-2	4	6.441	56.0472			29	C2-TECPR1KO_RabMUT_LLOMe_LAMP 568_IST1 647_R2.lif - Image013-2	13	9.821	43.2848			29	C2-TECPR1KO_RabMUT_LLOMe_LAMP 568_IST1 647_R3.lif - Image011-1	19	13.544	31.741
		C3-TECKO_LLOMe_LAMP 568_IST1 647.lif - Image013-2	20	3.61					C3-TECPR1KO_RabMUT_LLOMe_LAMP 568_IST1 647_R2.lif - Image013-2	15	4.251					C3-TECPR1KO_RabMUT_LLOMe_LAMP 568_IST1 647_R3.lif - Image011-1	23	4.299
	30	C2-TECKO_LLOMe_LAMP 568_IST1 647.lif - Image013-1	5	6.333	49.3605			30	C2-TECPR1KO_RabMUT_LLOMe_LAMP 568_IST1 647_R2.lif - Image013-1	11	8.765	42.9892			30	C2-TECPR1KO_RabMUT_LLOMe_LAMP 568_IST1 647_R3.lif - Image012-2	32	8.829	42.2132
		C3-TECKO_LLOMe_LAMP 568_IST1 647.lif - Image013-1	26	3.126					C3-TECPR1KO_RabMUT_LLOMe_LAMP 568_IST1 647_R2.lif - Image013-1	2	3.768					C3-TECPR1KO_RabMUT_LLOMe_LAMP 568_IST1 647_R3.lif - Image012-2	5	3.727
								31	C2-TECPR1KO_RabMUT_LLOMe_LAMP 568_IST1 647_R2.lif - Image014-3	3	8.889	48.4306			31	C2-TECPR1KO_RabMUT_LLOMe_LAMP 568_IST1 647_R3.lif - Image012-1	14	16.581	39.2317
									C3-TECPR1KO_RabMUT_LLOMe_LAMP 568_IST1 647_R2.lif - Image014-3	9	4.305					C3-TECPR1KO_RabMUT_LLOMe_LAMP 568_IST1 647_R3.lif - Image012-1	16	6.505
															32	C2-TECPR1KO_RabMUT_LLOMe_LAMP 568_IST1 647_R3.lif - Image013-2	34	7.643	41.9861
				AVG:	41.727						AVG:	42.0544				C3-TECPR1KO_RabMUT_LLOMe_LAMP 568_IST1 647_R3.lif - Image013-2	48	3.209
				StDEV:	9.03171						StDEV:	8.07164			33	C2-TECPR1KO_RabMUT_LLOMe_LAMP 568_IST1 647_R3.lif - Image013-1	4	7.225	42.5052
																C3-TECPR1KO_RabMUT_LLOMe_LAMP 568_IST1 647_R3.lif - Image013-1	15	3.071
															34	C2-TECPR1KO_RabMUT_LLOMe_LAMP 568_IST1 647_R3.lif - Image014-2	35	8.08	28.7252
																C3-TECPR1KO_RabMUT_LLOMe_LAMP 568_IST1 647_R3.lif - Image014-2	32	2.321
															35	C2-TECPR1KO_RabMUT_LLOMe_LAMP 568_IST1 647_R3.lif - Image014-1	14	9.467	41.9457
																C3-TECPR1KO_RabMUT_LLOMe_LAMP 568_IST1 647_R3.lif - Image014-1	3	3.971
																		AVG:	35.9595
																		StDEV:	6.96779
