# Supplementary material for: The ATG8 E3-like ligases sense lysosomal damage and initiate ESCRT-mediated membrane repair
Source: EMBO J. 2026 Jan 3;45(3):930–52. doi: 10.1038/s44318-025-00672-1 (PMC12865045; doi:10.1038/s44318-025-00672-1)
Supplement: Supplementary file 9 — Figure EV1-5 Source Data [file 44318_2025_672_MOESM9_ESM.zip › EV Source Data/EV4/EV4B/HeLa WT 5KO 8KO DKO_LLOMe_BAPTA_CHMP2A_QUANTIFICATION.xlsx]

## Sheet: WT
C3 = Gal3, C2 = CHMP2A (C3 = 70,255, C2 = 80, 255)
	WT_LLOMe_R1													WT_LLOMe_BAPTA_R1														WT_LLOMe_R2													WT_LLOMe_BAPTA_R2
	CELL	AREA		IMAGE	COUNT	TOTAL AREA	AVG SIZE	%AREA		Gal3	CHMP2A			CELL	AREA		IMAGE	COUNT	TOTAL AREA	AVG SIZE	%AREA		Gal3	CHMP2A				CELL	AREA		IMAGE	COUNT	TOTAL AREA	AVG SIZE	%AREA		Gal3	CHMP2A			CELL	AREA		IMAGE	COUNT	TOTAL AREA	AVG SIZE	%AREA
	1	1086.69		C3-WT_LLOME.lif - Image001-8	170	36.526	0.215	3.36121		3.36121	4.60674			1	1463.88		C3-WT_BAPTA_LLOMe.lif - Image001-5	133	36.324	0.273	2.48135		2.48135	4.23566				1	1191.76		C3-WT_LLOMe_R2.lif - Image001-5	110	18.639	0.169	1.56399		1.56399	2.12459			1	1347.64		C3-WT_BAPTA_LLOMe_R2.lif - Image001-5	160	25.392	0.159	1.88419
				C2-WT_LLOME.lif - Image001-8	215	50.061	0.233	4.60674		3.20157	3.85131						C2-WT_BAPTA_LLOMe.lif - Image001-5	177	62.005	0.35	4.23566		2.80562	4.46196							C2-WT_LLOMe_R2.lif - Image001-5	130	25.32	0.195	2.12459		2.6951	3.11976						C2-WT_BAPTA_LLOMe_R2.lif - Image001-5	172	34.733	0.202	2.57732
	2	1077.19		C3-WT_LLOME.lif - Image001-6	152	34.487	0.227	3.20157		3.69391	4.26922			2	1411.67		C3-WT_BAPTA_LLOMe.lif - Image001-4	142	39.606	0.279	2.80562		3.74679	4.62668				2	1110.09		C3-WT_LLOMe_R2.lif - Image001-4	87	29.918	0.344	2.6951		1.85123	2.07817			2	1029.98		C3-WT_BAPTA_LLOMe_R2.lif - Image001-4	168	35.774	0.213	3.47328
				C2-WT_LLOME.lif - Image001-6	176	41.486	0.236	3.85131		4.01963	5.49007						C2-WT_BAPTA_LLOMe.lif - Image001-4	179	62.988	0.352	4.46196		3.13301	5.46768							C2-WT_LLOMe_R2.lif - Image001-4	122	34.632	0.284	3.11976		2.81546	3.02234						C2-WT_BAPTA_LLOMe_R2.lif - Image001-4	198	47.111	0.238	4.57398
	3	889.788		C3-WT_LLOME.lif - Image001-5	141	32.868	0.233	3.69391		2.86248	5.19786			3	935.12		C3-WT_BAPTA_LLOMe.lif - Image001-3	102	35.037	0.343	3.74679		3.24221	5.0482				3	1663		C3-WT_LLOMe_R2.lif - Image001-3	138	30.786	0.223	1.85123		2.92742	3.69039			3	1035.76		C3-WT_BAPTA_LLOMe_R2.lif - Image001-3	100	34.068	0.341	3.28917
				C2-WT_LLOME.lif - Image001-5	158	37.987	0.24	4.26922		2.93358	5.38556						C2-WT_BAPTA_LLOMe.lif - Image001-3	120	43.265	0.361	4.62668		2.56923	3.06358							C2-WT_LLOMe_R2.lif - Image001-3	152	34.56	0.227	2.07817		2.42702	3.4346						C2-WT_BAPTA_LLOMe_R2.lif - Image001-3	156	43.438	0.278	4.19382
	4	1115.18		C3-WT_LLOME.lif - Image001-4	201	44.826	0.223	4.01963		4.06251	4.99074			4	914.775		C3-WT_BAPTA_LLOMe.lif - Image001-2	115	28.66	0.249	3.13301		1.70003	2.35393				4	1363.08		C3-WT_LLOMe_R2.lif - Image001-2	172	38.377	0.223	2.81546		1.94335	2.83191			4	807.524		C3-WT_BAPTA_LLOMe_R2.lif - Image001-2	119	38.464	0.323	4.7632
				C2-WT_LLOME.lif - Image001-4	215	61.224	0.285	5.49007		3.98885	3.83993						C2-WT_BAPTA_LLOMe.lif - Image001-2	143	50.017	0.35	5.46768		2.36425	4.0313							C2-WT_LLOMe_R2.lif - Image001-2	195	41.197	0.211	3.02234		1.60739	1.96637						C2-WT_BAPTA_LLOMe_R2.lif - Image001-2	135	23.816	0.176	2.94926
	5	765.315		C3-WT_LLOME.lif - Image001-3	97	21.907	0.226	2.86248		4.24696	3.49294			5	1239.43		C3-WT_BAPTA_LLOMe.lif - Image001-1	149	40.185	0.27	3.24221		2.92637	2.30164				5	940.008		C3-WT_LLOMe_R2.lif - Image001-1	130	27.518	0.212	2.92742		2.61431	2.48866			5	688.691		C3-WT_BAPTA_LLOMe_R2.lif - Image001-1	118	35.847	0.304	5.20509
				C2-WT_LLOME.lif - Image001-3	135	39.78	0.295	5.19786		3.81149	4.38631						C2-WT_BAPTA_LLOMe.lif - Image001-1	191	62.569	0.328	5.0482		2.63267	3.09267							C2-WT_LLOMe_R2.lif - Image001-1	171	34.69	0.203	3.69039		2.86889	3.09032						C2-WT_BAPTA_LLOMe_R2.lif - Image001-1	99	33.027	0.334	4.79562
	6	693.521		C3-WT_LLOME.lif - Image001-2	81	20.345	0.251	2.93358		2.72465	3.85846			6	1114.38		C3-WT_BAPTA_LLOMe.lif - Image002-9	132	28.631	0.217	2.56923		1.004	3.15332				6	614.25		C3-WT_LLOMe_R2.lif - Image002-6	42	14.908	0.355	2.42702		3.8607	4.76649			6	1087.46		C3-WT_BAPTA_LLOMe_R2.lif - Image002-4	144	27.836	0.193	2.55973
				C2-WT_LLOME.lif - Image001-2	103	37.35	0.363	5.38556		5.73575	6.34689						C2-WT_BAPTA_LLOMe.lif - Image002-9	164	34.14	0.208	3.06358		1.89125	2.49083							C2-WT_LLOMe_R2.lif - Image002-6	61	21.097	0.346	3.4346		2.90367	2.37556						C2-WT_BAPTA_LLOMe_R2.lif - Image002-4	174	39.259	0.226	3.61017
	7	1169.97		C3-WT_LLOME.lif - Image001-1	187	47.53	0.254	4.06251		5.20121	5.3612			7	1054.75		C3-WT_BAPTA_LLOMe.lif - Image002-8	101	17.931	0.178	1.70003		1.9513	3.13807				7	800.627		C3-WT_LLOMe_R2.lif - Image002-5	62	15.559	0.251	1.94335		2.83279	2.35231			7	1082.9		C3-WT_BAPTA_LLOMe_R2.lif - Image002-3	157	61.73	0.393	5.70042
				C2-WT_LLOME.lif - Image001-1	213	58.39	0.274	4.99074		1.96159	2.43997						C2-WT_BAPTA_LLOMe.lif - Image002-8	115	24.828	0.216	2.35393		1.41805	4.1107							C2-WT_LLOMe_R2.lif - Image002-5	75	22.673	0.302	2.83191		1.98962	2.63975						C2-WT_BAPTA_LLOMe_R2.lif - Image002-3	129	39.736	0.308	3.6694
	8	1009.97		C3-WT_LLOME.lif - Image002-5	134	40.286	0.301	3.98885		2.30292	2.68761			8	1198.77		C3-WT_BAPTA_LLOMe.lif - Image002-7	141	28.342	0.201	2.36425		1.7446	2.3923				8	894.184		C3-WT_LLOMe_R2.lif - Image002-4	73	14.373	0.197	1.60739		1.8696	2.12316			8	933.79		C3-WT_BAPTA_LLOMe_R2.lif - Image002-2	178	46.894	0.263	5.0219
				C2-WT_LLOME.lif - Image002-5	146	38.782	0.266	3.83993		4.81968	4.86776						C2-WT_BAPTA_LLOMe.lif - Image002-7	205	48.326	0.236	4.0313		2.81384	3.15307							C2-WT_LLOMe_R2.lif - Image002-4	88	17.583	0.2	1.96637		3.71096	4.93794						C2-WT_BAPTA_LLOMe_R2.lif - Image002-2	208	34.256	0.165	3.66849
	9	991.486		C3-WT_LLOME.lif - Image002-4	134	42.108	0.314	4.24696		2.9853	2.78594			9	976.91		C3-WT_BAPTA_LLOMe.lif - Image002-6	127	28.588	0.225	2.92637		3.10933	2.93923				9	1334.65		C3-WT_LLOMe_R2.lif - Image002-3	144	34.892	0.242	2.61431		2.5334	2.83586			9	917.218		C3-WT_BAPTA_LLOMe_R2.lif - Image002-1	123	23.555	0.192	2.56809
				C2-WT_LLOME.lif - Image002-4	154	34.632	0.225	3.49294		4.30395	4.81238						C2-WT_BAPTA_LLOMe.lif - Image002-6	167	22.485	0.135	2.30164		2.23824	3.25937							C2-WT_LLOMe_R2.lif - Image002-3	182	33.215	0.182	2.48866		1.22792	1.31523						C2-WT_BAPTA_LLOMe_R2.lif - Image002-1	145	19.405	0.134	2.11564
	10	938.215		C3-WT_LLOME.lif - Image002-3	188	35.76	0.19	3.81149		3.92586	4.1061			10	1364.35		C3-WT_BAPTA_LLOMe.lif - Image002-5	126	35.919	0.285	2.63267		3.49968	3.61957				10	881.56		C3-WT_LLOMe_R2.lif - Image002-2	92	25.291	0.275	2.86889		0.914828	0.888287			10	681.504		C3-WT_BAPTA_LLOMe_R2.lif - Image003-6	123	29.73	0.242	4.36241
				C2-WT_LLOME.lif - Image002-3	179	41.153	0.23	4.38631		2.24032	4.9668						C2-WT_BAPTA_LLOMe.lif - Image002-5	167	42.195	0.253	3.09267		2.52282	2.71974							C2-WT_LLOMe_R2.lif - Image002-2	109	27.243	0.25	3.09032		1.26876	1.71884						C2-WT_BAPTA_LLOMe_R2.lif - Image003-6	138	5.958	0.043	0.874243
	11	1072.58		C3-WT_LLOME.lif - Image002-2	154	29.224	0.19	2.72465		2.93042	3.3435			11	1340.84		C3-WT_BAPTA_LLOMe.lif - Image002-4	139	13.462	0.097	1.004		2.35583	4.13178				11	723.236		C3-WT_LLOMe_R2.lif - Image002-1	81	27.922	0.345	3.8607		3.02106	2.91688			11	907.125		C3-WT_BAPTA_LLOMe_R2.lif - Image003-5	173	42.31	0.245	4.66419
				C2-WT_LLOME.lif - Image002-2	167	41.385	0.248	3.85846		2.1622	3.25273						C2-WT_BAPTA_LLOMe.lif - Image002-4	185	42.281	0.229	3.15332		3.81375	3.67451							C2-WT_LLOMe_R2.lif - Image002-1	94	34.473	0.367	4.76649		3.45638	3.65111						C2-WT_BAPTA_LLOMe_R2.lif - Image003-5	200	14.156	0.071	1.56053
	12	1102.7		C3-WT_LLOME.lif - Image002-1	170	63.248	0.372	5.73575		2.55298	4.75459			12	906.807		C3-WT_BAPTA_LLOMe.lif - Image002-3	132	17.15	0.13	1.89125		4.44552	5.46653				12	1109.05		C3-WT_LLOMe_R2.lif - Image003-6	112	32.203	0.288	2.90367		2.64634	2.50242			12	654.421		C3-WT_BAPTA_LLOMe_R2.lif - Image003-4	139	36.28	0.261	5.54383
				C2-WT_LLOME.lif - Image002-1	213	69.987	0.329	6.34689		3.36539	4.17089						C2-WT_BAPTA_LLOMe.lif - Image002-3	148	22.587	0.153	2.49083		4.87177	6.06213							C2-WT_LLOMe_R2.lif - Image003-6	109	26.346	0.242	2.37556		2.55088	3.87924						C2-WT_BAPTA_LLOMe_R2.lif - Image003-4	146	35.167	0.241	5.37376
	13	1473.19		C3-WT_LLOME.lif - Image003-6	193	76.624	0.397	5.20121		3.32885	4.79951			13	1136.78		C3-WT_BAPTA_LLOMe.lif - Image002-2	129	22.182	0.172	1.9513		2.84422	5.10847				13	1363.43		C3-WT_LLOMe_R2.lif - Image003-5	151	38.623	0.256	2.83279		2.91912	2.25839			13	1233.47		C3-WT_BAPTA_LLOMe_R2.lif - Image003-3	156	17.988	0.115	1.45832
				C2-WT_LLOME.lif - Image003-6	219	78.981	0.361	5.3612		4.43085	4.78148						C2-WT_BAPTA_LLOMe.lif - Image002-2	167	35.673	0.214	3.13807		3.51526	4.92507							C2-WT_LLOMe_R2.lif - Image003-5	155	32.072	0.207	2.35231		1.88424	3.13617						C2-WT_BAPTA_LLOMe_R2.lif - Image003-3	158	17.005	0.108	1.37863
	14	1163.95		C3-WT_LLOME.lif - Image003-5	97	22.832	0.235	1.96159		2.65601	4.02521			14	1319.48		C3-WT_BAPTA_LLOMe.lif - Image002-1	166	18.711	0.113	1.41805		3.4678	3.66996				14	1218.83		C3-WT_LLOMe_R2.lif - Image003-4	120	24.25	0.202	1.98962		3.72159	2.80242			14	821.637		C3-WT_BAPTA_LLOMe_R2.lif - Image003-2	146	32.622	0.223	3.97037
				C2-WT_LLOME.lif - Image003-5	125	28.4	0.227	2.43997		1.89018	4.01034						C2-WT_BAPTA_LLOMe.lif - Image002-1	216	54.24	0.251	4.1107		2.52384	1.47265							C2-WT_LLOMe_R2.lif - Image003-4	130	32.174	0.247	2.63975		2.24476	4.48951						C2-WT_BAPTA_LLOMe_R2.lif - Image003-2	127	9.095	0.072	1.10694
	15	1304.17		C3-WT_LLOME.lif - Image003-4	209	30.034	0.144	2.30292		2.52908	4.18323			15	1158.72		C3-WT_BAPTA_LLOMe.lif - Image003-6	103	20.215	0.196	1.7446		1.49576	1.17422				15	1334.19		C3-WT_LLOMe_R2.lif - Image003-3	94	24.944	0.265	1.8696		3.08858	4.32092			15	629.318		C3-WT_BAPTA_LLOMe_R2.lif - Image003-1	119	35.471	0.298	5.63642
				C2-WT_LLOME.lif - Image003-4	231	35.051	0.152	2.68761		1.85523	3.30731						C2-WT_BAPTA_LLOMe.lif - Image003-6	152	27.72	0.182	2.3923		2.67099	4.21131							C2-WT_LLOMe_R2.lif - Image003-3	125	28.327	0.227	2.12316		3.41123	3.46698						C2-WT_BAPTA_LLOMe_R2.lif - Image003-1	170	10.946	0.064	1.73934
	16	1081.59		C3-WT_LLOME.lif - Image003-3	141	52.129	0.37	4.81968		2.26239	3.52304			16	954.815		C3-WT_BAPTA_LLOMe.lif - Image003-5	119	26.867	0.226	2.81384		5.45029	2.26635				16	966.354		C3-WT_LLOMe_R2.lif - Image003-2	117	35.861	0.307	3.71096		3.07244	3.18836			16	955.581		C3-WT_BAPTA_LLOMe_R2.lif - Image004-5	195	24.568	0.126	2.571
				C2-WT_LLOME.lif - Image003-3	169	52.649	0.312	4.86776		2.37526	3.71457						C2-WT_BAPTA_LLOMe.lif - Image003-5	141	30.106	0.214	3.15307		2.15496	2.78643							C2-WT_LLOMe_R2.lif - Image003-2	195	47.718	0.245	4.93794		2.8743	2.18497						C2-WT_BAPTA_LLOMe_R2.lif - Image004-5	145	14.691	0.101	1.53739
	17	1030.28		C3-WT_LLOME.lif - Image003-2	112	30.757	0.275	2.9853		1.83407	2.6197			17	1172.86		C3-WT_BAPTA_LLOMe.lif - Image003-4	121	36.468	0.301	3.10933		4.68062	4.04836				17	784.243		C3-WT_LLOMe_R2.lif - Image003-1	81	19.868	0.245	2.5334		3.57004	3.32088			17	695.878		C3-WT_BAPTA_LLOMe_R2.lif - Image004-4	153	20.736	0.136	2.97983
				C2-WT_LLOME.lif - Image003-2	134	28.703	0.214	2.78594		2.06725	4.63523						C2-WT_BAPTA_LLOMe.lif - Image003-4	179	34.473	0.193	2.93923		3.73064	3.2293							C2-WT_LLOMe_R2.lif - Image003-1	119	22.24	0.187	2.83586		2.78507	3.76777						C2-WT_BAPTA_LLOMe_R2.lif - Image004-4	181	13.535	0.075	1.94502
	18	1208.82		C3-WT_LLOME.lif - Image003-1	139	52.027	0.374	4.30395		3.01604	4.50862			18	1165.47		C3-WT_BAPTA_LLOMe.lif - Image003-3	108	26.086	0.242	2.23824		2.95226	2.23895				18	877.338		C3-WT_LLOMe_R2.lif - Image004-6	57	10.773	0.189	1.22792		3.74414	4.81344			18	754.528		C3-WT_BAPTA_LLOMe_R2.lif - Image004-3	166	32.391	0.195	4.29288
				C2-WT_LLOME.lif - Image003-1	177	58.173	0.329	4.81238		2.15716	3.42095						C2-WT_BAPTA_LLOMe.lif - Image003-3	167	37.987	0.227	3.25937		2.34119	3.70758							C2-WT_LLOMe_R2.lif - Image004-6	80	11.539	0.144	1.31523		2.94102	3.29602						C2-WT_BAPTA_LLOMe_R2.lif - Image004-3	200	22.138	0.111	2.93402
	19	1372.03		C3-WT_LLOME.lif - Image006-5	154	53.864	0.35	3.92586		1.58685	2.80484			19	1290.38		C3-WT_BAPTA_LLOMe.lif - Image003-2	140	45.159	0.323	3.49968		3.59685	2.32568				19	1198.15		C3-WT_LLOMe_R2.lif - Image004-5	76	10.961	0.144	0.914828		3.19604	3.90872			19	804.328		C3-WT_BAPTA_LLOMe_R2.lif - Image004-2	117	34.907	0.298	4.3399
				C2-WT_LLOME.lif - Image006-5	185	56.337	0.305	4.1061		2.24518	3.84418						C2-WT_BAPTA_LLOMe.lif - Image003-2	204	46.706	0.229	3.61957		2.95717	3.83533							C2-WT_LLOMe_R2.lif - Image004-5	82	10.643	0.13	0.888287		2.17203	2.21929						C2-WT_BAPTA_LLOMe_R2.lif - Image004-2	132	12.913	0.098	1.60544
	20	1020.43		C3-WT_LLOME.lif - Image006-4	129	22.861	0.177	2.24032		2.89111	4.11258			20	1189.34		C3-WT_BAPTA_LLOMe.lif - Image003-1	111	30.005	0.27	2.52282		2.88887	3.87486				20	1134.02		C3-WT_LLOMe_R2.lif - Image004-4	70	14.388	0.206	1.26876		3.50934	3.01899			20	656.575		C3-WT_BAPTA_LLOMe_R2.lif - Image004-1	108	24.091	0.223	3.66919
				C2-WT_LLOME.lif - Image006-4	180	50.683	0.282	4.9668		2.28423	3.7866						C2-WT_BAPTA_LLOMe.lif - Image003-1	178	32.347	0.182	2.71974		2.77735	3.8891							C2-WT_LLOMe_R2.lif - Image004-4	87	19.492	0.224	1.71884		2.74989	3.09886						C2-WT_BAPTA_LLOMe_R2.lif - Image004-1	131	16.774	0.128	2.55477
	21	1288.38		C3-WT_LLOME.lif - Image006-3	120	37.755	0.315	2.93042		2.02682	3.57532			21	1034.88		C3-WT_BAPTA_LLOMe.lif - Image004-7	112	24.38	0.218	2.35583		3.12772	3.43141				21	1069.3		C3-WT_LLOMe_R2.lif - Image004-3	154	32.304	0.21	3.02106		3.6171	4.41371			21	1894.84		C3-WT_BAPTA_LLOMe_R2.lif - Image005-5	376	75.033	0.2	3.95987
				C2-WT_LLOME.lif - Image006-3	133	43.077	0.324	3.3435		2.49947	3.69577						C2-WT_BAPTA_LLOMe.lif - Image004-7	152	42.759	0.281	4.13178		2.75842	3.13573							C2-WT_LLOMe_R2.lif - Image004-3	163	31.19	0.191	2.91688		2.04328	2.74971						C2-WT_BAPTA_LLOMe_R2.lif - Image005-5	397	54.471	0.137	2.87471
	22	1310.1		C3-WT_LLOME.lif - Image006-2	165	28.327	0.172	2.1622		1.74215	2.72926			22	840.956		C3-WT_BAPTA_LLOMe.lif - Image004-6	80	32.072	0.401	3.81375		3.89485	4.28522				22	1203.2		C3-WT_LLOMe_R2.lif - Image004-2	179	41.587	0.232	3.45638		2.9909	3.1307			22	1100.76		C3-WT_BAPTA_LLOMe_R2.lif - Image005-4	142	25.262	0.178	2.29496
				C2-WT_LLOME.lif - Image006-2	231	42.614	0.184	3.25273		2.24962	4.35641						C2-WT_BAPTA_LLOMe.lif - Image004-6	112	30.901	0.276	3.67451		5.25857	6.87172							C2-WT_LLOMe_R2.lif - Image004-2	198	43.93	0.222	3.65111		1.71259	2.34949						C2-WT_BAPTA_LLOMe_R2.lif - Image005-4	236	31.552	0.134	2.86638
	23	1267.62		C3-WT_LLOME.lif - Image006-1	174	32.362	0.186	2.55298		2.16052	2.76846			23	839.857		C3-WT_BAPTA_LLOMe.lif - Image004-5	75	37.336	0.498	4.44552		2.38252	3.53512				23	1095.02		C3-WT_LLOMe_R2.lif - Image004-1	114	28.978	0.254	2.64634		2.51456	2.62756			23	1292.31		C3-WT_BAPTA_LLOMe_R2.lif - Image005-3	136	30.251	0.222	2.34084
				C2-WT_LLOME.lif - Image006-1	249	60.27	0.242	4.75459		2.21186	3.42642						C2-WT_BAPTA_LLOMe.lif - Image004-5	99	45.911	0.464	5.46653		2.89772	3.46121							C2-WT_LLOMe_R2.lif - Image004-1	136	27.402	0.201	2.50242		3.80248	3.83426						C2-WT_BAPTA_LLOMe_R2.lif - Image005-3	217	39.852	0.184	3.08377
	24	1430.8		C3-WT_LLOME.lif - Image007-7	197	48.152	0.244	3.36539		2.39403	3.19587			24	853.941		C3-WT_BAPTA_LLOMe.lif - Image004-4	106	41.602	0.392	4.87177		2.79455	4.07622				24	1078.77		C3-WT_LLOMe_R2.lif - Image005-6	123	27.518	0.224	2.55088		1.9349	2.82128			24	714.661		C3-WT_BAPTA_LLOMe_R2.lif - Image005-2	110	22.326	0.203	3.124
				C2-WT_LLOME.lif - Image007-7	212	59.677	0.281	4.17089		3.3843	3.84621						C2-WT_BAPTA_LLOMe.lif - Image004-4	124	51.767	0.417	6.06213		2.43813	3.92033							C2-WT_LLOMe_R2.lif - Image005-6	223	41.848	0.188	3.87924		2.83903	2.80885						C2-WT_BAPTA_LLOMe_R2.lif - Image005-2	146	25.58	0.175	3.57932
	25	1600.7		C3-WT_LLOME.lif - Image007-6	223	53.285	0.239	3.32885		3.51825	3.79646			25	989.866		C3-WT_BAPTA_LLOMe.lif - Image004-3	160	28.154	0.176	2.84422		1.43544	2.43617				25	1135.86		C3-WT_LLOMe_R2.lif - Image005-5	111	33.157	0.299	2.91912		2.35285	3.3275			25	877.193		C3-WT_BAPTA_LLOMe_R2.lif - Image005-1	200	35.659	0.178	4.06513
				C2-WT_LLOME.lif - Image007-6	261	76.826	0.294	4.79951		4.1982	4.49306						C2-WT_BAPTA_LLOMe.lif - Image004-3	184	50.567	0.275	5.10847		3.61825	5.50006							C2-WT_LLOMe_R2.lif - Image005-5	186	25.652	0.138	2.25839		2.82506	2.99205						C2-WT_BAPTA_LLOMe_R2.lif - Image005-1	189	28.486	0.151	3.2474
	26	1282.55		C3-WT_LLOME.lif - Image007-5	155	56.828	0.367	4.43085		1.6281	2.70185			26	1164.12		C3-WT_BAPTA_LLOMe.lif - Image004-2	138	40.922	0.297	3.51526		1.54757	3.10543				26	1134.25		C3-WT_LLOMe_R2.lif - Image005-4	121	21.372	0.177	1.88424		2.83832	2.45933			26	594.758		C3-WT_BAPTA_LLOMe_R2.lif - Image006-6	89	22.413	0.252	3.76842
				C2-WT_LLOME.lif - Image007-5	191	61.325	0.321	4.78148		1.9509	4.31094						C2-WT_BAPTA_LLOMe.lif - Image004-2	146	57.334	0.393	4.92507		4.87093	5.63235							C2-WT_LLOMe_R2.lif - Image005-4	151	35.572	0.236	3.13617		3.68269	3.28076						C2-WT_BAPTA_LLOMe_R2.lif - Image006-6	113	14.807	0.131	2.48958
	27	1033.88		C3-WT_LLOME.lif - Image007-4	124	27.46	0.221	2.65601		1.32125	2.34039			27	1473.61		C3-WT_BAPTA_LLOMe.lif - Image004-1	200	51.102	0.256	3.4678		3.82457	5.27893				27	932.908		C3-WT_LLOMe_R2.lif - Image005-3	136	34.719	0.255	3.72159		3.32664	2.64275			27	992.7		C3-WT_BAPTA_LLOMe_R2.lif - Image006-5	127	22.731	0.179	2.28982
				C2-WT_LLOME.lif - Image007-4	194	41.616	0.215	4.02521		1.53972	2.16367						C2-WT_BAPTA_LLOMe.lif - Image004-1	269	54.081	0.201	3.66996		1.49746	3.12227							C2-WT_LLOMe_R2.lif - Image005-3	168	26.144	0.156	2.80242		2.13488	2.3041						C2-WT_BAPTA_LLOMe_R2.lif - Image006-5	146	22.977	0.157	2.3146
	28	1389.28		C3-WT_LLOME.lif - Image007-3	196	26.26	0.134	1.89018		3.08093	4.75324			28	957.389		C3-WT_BAPTA_LLOMe.lif - Image005-9	62	24.163	0.39	2.52384		2.39119	3.20979				28	824.544		C3-WT_LLOMe_R2.lif - Image005-2	125	18.509	0.148	2.24476		2.25187	2.84699			28	1009.27		C3-WT_BAPTA_LLOMe_R2.lif - Image006-4	121	31.537	0.261	3.12473
				C2-WT_LLOME.lif - Image007-3	294	55.715	0.19	4.01034		3.12414	4.82914						C2-WT_BAPTA_LLOMe.lif - Image005-9	76	14.099	0.186	1.47265		1.79712	3.08773							C2-WT_LLOMe_R2.lif - Image005-2	119	37.018	0.311	4.48951		3.75767	3.73191						C2-WT_BAPTA_LLOMe_R2.lif - Image006-4	177	35.904	0.203	3.55742
	29	909.106		C3-WT_LLOME.lif - Image007-2	142	22.992	0.162	2.52908		1.70135	3.31692			29	890.381		C3-WT_BAPTA_LLOMe.lif - Image005-8	48	13.318	0.277	1.49576		1.81654	3.82754				29	1054.82		C3-WT_LLOMe_R2.lif - Image005-1	124	32.579	0.263	3.08858		2.93484	3.26795			29	780.903		C3-WT_BAPTA_LLOMe_R2.lif - Image006-3	87	19.377	0.223	2.48136
				C2-WT_LLOME.lif - Image007-2	178	38.03	0.214	4.18323		1.37408	2.65113						C2-WT_BAPTA_LLOMe.lif - Image005-8	72	10.455	0.145	1.17422		2.88929	1.84441							C2-WT_LLOMe_R2.lif - Image005-1	179	45.578	0.255	4.32092		1.80037	3.04516						C2-WT_BAPTA_LLOMe_R2.lif - Image006-3	122	17.54	0.144	2.24612
	30	1007.8		C3-WT_LLOME.lif - Image007-1	116	18.697	0.161	1.85523		3.3735	5.06387			30	1126.59		C3-WT_BAPTA_LLOMe.lif - Image005-7	161	30.091	0.187	2.67099		1.34109	3.65864				30	674.419		C3-WT_LLOMe_R2.lif - Image006-6	73	23.006	0.315	3.41123		3.01818	3.00436			30	888.168		C3-WT_BAPTA_LLOMe_R2.lif - Image006-2	115	27.011	0.235	3.0412
				C2-WT_LLOME.lif - Image007-1	181	33.331	0.184	3.30731		1.17066	2.78287						C2-WT_BAPTA_LLOMe.lif - Image005-7	209	47.444	0.227	4.21131		3.0259	3.08254							C2-WT_LLOMe_R2.lif - Image006-6	87	23.382	0.269	3.46698		2.02071	2.33009						C2-WT_BAPTA_LLOMe_R2.lif - Image006-2	144	12.204	0.085	1.37406
	31	1390.16		C3-WT_LLOME.lif - Image008-8	135	31.451	0.233	2.26239						31	868.358		C3-WT_BAPTA_LLOMe.lif - Image005-6	139	47.328	0.34	5.45029							31	748.787		C3-WT_LLOMe_R2.lif - Image006-5	70	23.006	0.329	3.07244						31	611.113		C3-WT_BAPTA_LLOMe_R2.lif - Image006-1	92	26.983	0.293	4.41539
				C2-WT_LLOME.lif - Image008-8	161	48.976	0.304	3.52304									C2-WT_BAPTA_LLOMe.lif - Image005-6	171	19.68	0.115	2.26635										C2-WT_LLOMe_R2.lif - Image006-5	133	23.874	0.18	3.18836									C2-WT_BAPTA_LLOMe_R2.lif - Image006-1	79	15.704	0.199	2.56974
	32	972.818		C3-WT_LLOME.lif - Image008-7	87	23.107	0.266	2.37526		2.82423	3.93567	AVG		32	1298.4		C3-WT_BAPTA_LLOMe.lif - Image005-5	111	27.98	0.252	2.15496		2.84896	3.63768	AVG			32	767.701		C3-WT_LLOMe_R2.lif - Image006-4	130	22.066	0.17	2.8743		2.67306	3.00017	AVG		32	1604.98		C3-WT_BAPTA_LLOMe_R2.lif - Image007-4	192	32.304	0.168	2.01273
				C2-WT_LLOME.lif - Image008-7	111	36.136	0.326	3.71457									C2-WT_BAPTA_LLOMe.lif - Image005-5	150	36.179	0.241	2.78643										C2-WT_LLOMe_R2.lif - Image006-4	104	16.774	0.161	2.18497									C2-WT_BAPTA_LLOMe_R2.lif - Image007-4	276	47.227	0.171	2.94252
	33	1117.19		C3-WT_LLOME.lif - Image008-6	122	20.49	0.168	1.83407						33	958.314		C3-WT_BAPTA_LLOMe.lif - Image005-4	103	44.855	0.435	4.68062							33	1102.93		C3-WT_LLOMe_R2.lif - Image006-3	147	39.375	0.268	3.57004						33	1271.9		C3-WT_BAPTA_LLOMe_R2.lif - Image007-3	144	32	0.222	2.51593
				C2-WT_LLOME.lif - Image008-6	129	29.267	0.227	2.6197									C2-WT_BAPTA_LLOMe.lif - Image005-4	147	38.796	0.264	4.04836										C2-WT_LLOMe_R2.lif - Image006-3	150	36.627	0.244	3.32088									C2-WT_BAPTA_LLOMe_R2.lif - Image007-3	182	36.541	0.201	2.87296
	34	1117.77		C3-WT_LLOME.lif - Image008-5	152	23.107	0.152	2.06725						34	1228.72		C3-WT_BAPTA_LLOMe.lif - Image005-3	115	45.839	0.399	3.73064							34	1224.28		C3-WT_LLOMe_R2.lif - Image006-2	165	34.097	0.207	2.78507						34	575.844		C3-WT_BAPTA_LLOMe_R2.lif - Image007-2	114	22.24	0.195	3.86216
				C2-WT_LLOME.lif - Image008-5	209	51.811	0.248	4.63523									C2-WT_BAPTA_LLOMe.lif - Image005-3	182	39.679	0.218	3.2293										C2-WT_LLOMe_R2.lif - Image006-2	147	46.128	0.314	3.76777									C2-WT_BAPTA_LLOMe_R2.lif - Image007-2	145	23.903	0.165	4.15095
	35	1266.2		C3-WT_LLOME.lif - Image008-4	261	38.189	0.146	3.01604						35	1066.3		C3-WT_BAPTA_LLOMe.lif - Image005-2	90	31.48	0.35	2.95226							35	795.19		C3-WT_LLOMe_R2.lif - Image006-1	125	29.773	0.238	3.74414						35	909.049		C3-WT_BAPTA_LLOMe_R2.lif - Image007-1	136	25.855	0.19	2.84418
				C2-WT_LLOME.lif - Image008-4	292	57.088	0.196	4.50862									C2-WT_BAPTA_LLOMe.lif - Image005-2	152	23.874	0.157	2.23895										C2-WT_LLOMe_R2.lif - Image006-1	136	38.276	0.281	4.81344									C2-WT_BAPTA_LLOMe_R2.lif - Image007-1	161	26.433	0.164	2.90776
	36	984.024		C3-WT_LLOME.lif - Image008-3	156	21.227	0.136	2.15716						36	1096.32		C3-WT_BAPTA_LLOMe.lif - Image005-1	183	25.667	0.14	2.34119							36	1116.07		C3-WT_LLOMe_R2.lif - Image007-6	65	32.824	0.505	2.94102						36	980.901		C3-WT_BAPTA_LLOMe_R2.lif - Image008-5	129	29.802	0.231	3.03823
				C2-WT_LLOME.lif - Image008-3	193	33.663	0.174	3.42095									C2-WT_BAPTA_LLOMe.lif - Image005-1	206	40.647	0.197	3.70758										C2-WT_LLOMe_R2.lif - Image007-6	86	36.786	0.428	3.29602									C2-WT_BAPTA_LLOMe_R2.lif - Image008-5	113	17.468	0.155	1.78081
	37	1273.91		C3-WT_LLOME.lif - Image008-2	152	20.215	0.133	1.58685						37	888.472		C3-WT_BAPTA_LLOMe.lif - Image006-7	139	31.957	0.23	3.59685							37	929.307		C3-WT_LLOMe_R2.lif - Image007-5	115	29.701	0.258	3.19604						37	927.283		C3-WT_BAPTA_LLOMe_R2.lif - Image008-4	89	30.019	0.337	3.23731
				C2-WT_LLOME.lif - Image008-2	183	35.731	0.195	2.80484									C2-WT_BAPTA_LLOMe.lif - Image006-7	150	20.663	0.138	2.32568										C2-WT_LLOMe_R2.lif - Image007-5	160	36.324	0.227	3.90872									C2-WT_BAPTA_LLOMe_R2.lif - Image008-4	135	13.636	0.101	1.47053
	38	843.718		C3-WT_LLOME.lif - Image008-1	116	18.943	0.163	2.24518						38	1169.16		C3-WT_BAPTA_LLOMe.lif - Image006-6	121	34.574	0.286	2.95717							38	1009.29		C3-WT_LLOMe_R2.lif - Image007-4	65	21.922	0.337	2.17203						38	1192.52		C3-WT_BAPTA_LLOMe_R2.lif - Image008-3	121	40.387	0.334	3.38668
				C2-WT_LLOME.lif - Image008-1	146	32.434	0.222	3.84418									C2-WT_BAPTA_LLOMe.lif - Image006-6	162	44.841	0.277	3.83533										C2-WT_LLOMe_R2.lif - Image007-4	77	22.399	0.291	2.21929									C2-WT_BAPTA_LLOMe_R2.lif - Image008-3	184	19.854	0.108	1.66487
	39	964.821		C3-WT_LLOME.lif - Image009-7	157	27.894	0.178	2.89111						39	1402.04		C3-WT_BAPTA_LLOMe.lif - Image006-5	106	40.503	0.382	2.88887							39	805.138		C3-WT_LLOMe_R2.lif - Image007-3	105	28.255	0.269	3.50934						39	1219.75		C3-WT_BAPTA_LLOMe_R2.lif - Image008-2	186	41.486	0.223	3.40118
				C2-WT_LLOME.lif - Image009-7	189	39.679	0.21	4.11258									C2-WT_BAPTA_LLOMe.lif - Image006-5	164	54.327	0.331	3.87486										C2-WT_LLOMe_R2.lif - Image007-3	81	24.307	0.3	3.01899									C2-WT_BAPTA_LLOMe_R2.lif - Image008-2	266	48.181	0.181	3.95006
	40	1180		C3-WT_LLOME.lif - Image009-6	151	26.954	0.179	2.28423						40	1135.51		C3-WT_BAPTA_LLOMe.lif - Image006-4	136	31.537	0.232	2.77735							40	828.723		C3-WT_LLOMe_R2.lif - Image007-2	59	22.789	0.386	2.74989						40	1136.51		C3-WT_BAPTA_LLOMe_R2.lif - Image008-1	186	58.665	0.315	5.16187
				C2-WT_LLOME.lif - Image009-6	210	44.682	0.213	3.7866									C2-WT_BAPTA_LLOMe.lif - Image006-4	168	44.161	0.263	3.8891										C2-WT_LLOMe_R2.lif - Image007-2	104	25.681	0.247	3.09886									C2-WT_BAPTA_LLOMe_R2.lif - Image008-1	164	15.01	0.092	1.32071
	41	852.567		C3-WT_LLOME.lif - Image009-5	99	17.28	0.175	2.02682						41	1423.49		C3-WT_BAPTA_LLOMe.lif - Image006-3	149	44.523	0.299	3.12772							41	695.198		C3-WT_LLOMe_R2.lif - Image007-1	83	25.146	0.303	3.6171						41	800.511		C3-WT_BAPTA_LLOMe_R2.lif - Image009-5	109	17.135	0.157	2.14051
				C2-WT_LLOME.lif - Image009-5	154	30.482	0.198	3.57532									C2-WT_BAPTA_LLOMe.lif - Image006-3	199	48.846	0.245	3.43141										C2-WT_LLOMe_R2.lif - Image007-1	121	30.684	0.254	4.41371									C2-WT_BAPTA_LLOMe_R2.lif - Image009-5	131	18.205	0.139	2.27417
	42	1338.12		C3-WT_LLOME.lif - Image009-4	157	33.446	0.213	2.49947						42	1567.42		C3-WT_BAPTA_LLOMe.lif - Image006-2	174	43.236	0.248	2.75842							42	1179.03		C3-WT_LLOMe_R2.lif - Image008-8	126	24.091	0.191	2.04328						42	1201.71		C3-WT_BAPTA_LLOMe_R2.lif - Image009-4	148	21.17	0.143	1.76166
				C2-WT_LLOME.lif - Image009-4	194	49.454	0.255	3.69577									C2-WT_BAPTA_LLOMe.lif - Image006-2	237	49.15	0.207	3.13573										C2-WT_LLOMe_R2.lif - Image008-8	128	32.42	0.253	2.74971									C2-WT_BAPTA_LLOMe_R2.lif - Image009-4	113	13.332	0.118	1.10942
	43	1246.68		C3-WT_LLOME.lif - Image009-3	97	21.719	0.224	1.74215						43	951.923		C3-WT_BAPTA_LLOMe.lif - Image006-1	141	37.076	0.263	3.89485							43	941.323		C3-WT_LLOMe_R2.lif - Image008-7	95	28.154	0.296	2.9909						43	754.918		C3-WT_BAPTA_LLOMe_R2.lif - Image009-3	58	14.084	0.243	1.86563
				C2-WT_LLOME.lif - Image009-3	135	34.025	0.252	2.72926									C2-WT_BAPTA_LLOMe.lif - Image006-1	152	40.792	0.268	4.28522										C2-WT_LLOMe_R2.lif - Image008-7	99	29.47	0.298	3.1307									C2-WT_BAPTA_LLOMe_R2.lif - Image009-3	105	13.029	0.124	1.72588
	44	1184.64		C3-WT_LLOME.lif - Image009-2	190	26.65	0.14	2.24962						44	1846.51		C3-WT_BAPTA_LLOMe.lif - Image008-7	221	97.1	0.439	5.25857							44	1037.67		C3-WT_LLOMe_R2.lif - Image008-6	92	17.771	0.193	1.71259						44	875.342		C3-WT_BAPTA_LLOMe_R2.lif - Image009-2	126	26.332	0.209	3.0082
				C2-WT_LLOME.lif - Image009-2	228	51.608	0.226	4.35641									C2-WT_BAPTA_LLOMe.lif - Image008-7	329	126.887	0.386	6.87172										C2-WT_LLOMe_R2.lif - Image008-6	133	24.38	0.183	2.34949									C2-WT_BAPTA_LLOMe_R2.lif - Image009-2	117	11.163	0.095	1.27527
	45	1060.81		C3-WT_LLOME.lif - Image009-1	147	22.919	0.156	2.16052						45	1047.55		C3-WT_BAPTA_LLOMe.lif - Image008-6	60	24.958	0.416	2.38252							45	806.223		C3-WT_LLOMe_R2.lif - Image008-5	73	20.273	0.278	2.51456						45	759.141		C3-WT_BAPTA_LLOMe_R2.lif - Image009-1	79	11.351	0.144	1.49524
				C2-WT_LLOME.lif - Image009-1	187	29.368	0.157	2.76846									C2-WT_BAPTA_LLOMe.lif - Image008-6	80	37.032	0.463	3.53512										C2-WT_LLOMe_R2.lif - Image008-5	94	21.184	0.225	2.62756									C2-WT_BAPTA_LLOMe_R2.lif - Image009-1	86	5.958	0.069	0.784834
	46	964.301		C3-WT_LLOME.lif - Image010-8	115	21.329	0.185	2.21186						46	1185.66		C3-WT_BAPTA_LLOMe.lif - Image008-5	83	34.357	0.414	2.89772							46	770.839		C3-WT_LLOMe_R2.lif - Image008-4	89	29.311	0.329	3.80248						46	883.367		C3-WT_BAPTA_LLOMe_R2.lif - Image010-5	118	13.708	0.116	1.55179
				C2-WT_LLOME.lif - Image010-8	143	33.041	0.231	3.42642									C2-WT_BAPTA_LLOMe.lif - Image008-5	120	41.038	0.342	3.46121										C2-WT_LLOMe_R2.lif - Image008-4	107	29.556	0.276	3.83426									C2-WT_BAPTA_LLOMe_R2.lif - Image010-5	128	9.24	0.072	1.046
	47	982.737		C3-WT_LLOME.lif - Image010-7	124	23.527	0.19	2.39403						47	919.503		C3-WT_BAPTA_LLOMe.lif - Image008-4	121	25.696	0.212	2.79455							47	864.642		C3-WT_LLOMe_R2.lif - Image008-3	71	16.73	0.236	1.9349						47	861.272		C3-WT_BAPTA_LLOMe_R2.lif - Image010-4	98	19.29	0.197	2.23971
				C2-WT_LLOME.lif - Image010-7	139	31.407	0.226	3.19587									C2-WT_BAPTA_LLOMe.lif - Image008-4	171	37.481	0.219	4.07622										C2-WT_LLOMe_R2.lif - Image008-3	91	24.394	0.268	2.82128									C2-WT_BAPTA_LLOMe_R2.lif - Image010-4	147	16.239	0.11	1.88547
	48	1230.12		C3-WT_LLOME.lif - Image010-6	167	41.631	0.249	3.3843						48	1060.45		C3-WT_BAPTA_LLOMe.lif - Image008-3	136	25.855	0.19	2.43813							48	811.862		C3-WT_LLOMe_R2.lif - Image008-2	78	23.049	0.296	2.83903						48	897.292		C3-WT_BAPTA_LLOMe_R2.lif - Image010-3	117	19.145	0.164	2.13364
				C2-WT_LLOME.lif - Image010-6	198	47.313	0.239	3.84621									C2-WT_BAPTA_LLOMe.lif - Image008-3	177	41.573	0.235	3.92033										C2-WT_LLOMe_R2.lif - Image008-2	84	22.804	0.271	2.80885									C2-WT_BAPTA_LLOMe_R2.lif - Image010-3	151	13.636	0.09	1.51968
	49	1091.62		C3-WT_LLOME.lif - Image010-5	108	38.406	0.356	3.51825						49	1254.18		C3-WT_BAPTA_LLOMe.lif - Image008-2	133	18.003	0.135	1.43544							49	1792.13		C3-WT_LLOMe_R2.lif - Image008-1	174	42.166	0.242	2.35285						49	1341.48		C3-WT_BAPTA_LLOMe_R2.lif - Image010-2	118	22.572	0.191	1.68262
				C2-WT_LLOME.lif - Image010-5	146	41.443	0.284	3.79646									C2-WT_BAPTA_LLOMe.lif - Image008-2	183	30.554	0.167	2.43617										C2-WT_LLOMe_R2.lif - Image008-1	230	59.633	0.259	3.3275									C2-WT_BAPTA_LLOMe_R2.lif - Image010-2	162	16.181	0.1	1.20621
	50	1059.14		C3-WT_LLOME.lif - Image010-4	141	44.465	0.315	4.1982						50	1771.22		C3-WT_BAPTA_LLOMe.lif - Image008-1	276	64.087	0.232	3.61825							50	813.858		C3-WT_LLOMe_R2.lif - Image009-7	97	22.992	0.237	2.82506						50	1506.02		C3-WT_BAPTA_LLOMe_R2.lif - Image010-1	156	31.349	0.201	2.08158
				C2-WT_LLOME.lif - Image010-4	187	47.588	0.254	4.49306									C2-WT_BAPTA_LLOMe.lif - Image008-1	332	97.418	0.293	5.50006										C2-WT_LLOMe_R2.lif - Image009-7	96	24.351	0.254	2.99205									C2-WT_BAPTA_LLOMe_R2.lif - Image010-1	194	14.258	0.073	0.946734
	51	1241.63		C3-WT_LLOME.lif - Image010-3	115	20.215	0.176	1.6281						51	981.089		C3-WT_BAPTA_LLOMe.lif - Image009-6	92	15.183	0.165	1.54757							51	1045.41		C3-WT_LLOMe_R2.lif - Image009-6	116	29.672	0.256	2.83832						51	958.025		C3-WT_BAPTA_LLOMe_R2.lif - Image011-7	100	26.173	0.262	2.73197
				C2-WT_LLOME.lif - Image010-3	160	33.547	0.21	2.70185									C2-WT_BAPTA_LLOMe.lif - Image009-6	162	30.467	0.188	3.10543										C2-WT_LLOMe_R2.lif - Image009-6	153	25.71	0.168	2.45933									C2-WT_BAPTA_LLOMe_R2.lif - Image011-7	153	24.091	0.157	2.51465
	52	1113.28		C3-WT_LLOME.lif - Image010-2	152	21.719	0.143	1.9509						52	1266.72		C3-WT_BAPTA_LLOMe.lif - Image009-5	262	61.701	0.236	4.87093							52	881.502		C3-WT_LLOMe_R2.lif - Image009-5	80	32.463	0.406	3.68269						52	1520.52		C3-WT_BAPTA_LLOMe_R2.lif - Image011-6	185	38.753	0.209	2.54866
				C2-WT_LLOME.lif - Image010-2	205	47.993	0.234	4.31094									C2-WT_BAPTA_LLOMe.lif - Image009-5	285	71.346	0.25	5.63235										C2-WT_LLOMe_R2.lif - Image009-5	119	28.92	0.243	3.28076									C2-WT_BAPTA_LLOMe_R2.lif - Image011-6	247	38.941	0.158	2.56103
	53	1167.75		C3-WT_LLOME.lif - Image010-1	137	15.429	0.113	1.32125						53	1436.71		C3-WT_BAPTA_LLOMe.lif - Image009-4	230	54.948	0.239	3.82457							53	843.703		C3-WT_LLOMe_R2.lif - Image009-4	98	28.067	0.286	3.32664						53	690.759		C3-WT_BAPTA_LLOMe_R2.lif - Image011-5	117	27.619	0.236	3.99836
				C2-WT_LLOME.lif - Image010-1	169	27.33	0.162	2.34039									C2-WT_BAPTA_LLOMe.lif - Image009-4	263	75.843	0.288	5.27893										C2-WT_LLOMe_R2.lif - Image009-4	105	22.297	0.212	2.64275									C2-WT_BAPTA_LLOMe_R2.lif - Image011-5	143	14.099	0.099	2.04109
	54	1179.57		C3-WT_LLOME.lif - Image011-8	123	18.162	0.148	1.53972						54	941.526		C3-WT_BAPTA_LLOMe.lif - Image009-3	141	14.099	0.1	1.49746							54	1315.39		C3-WT_LLOMe_R2.lif - Image009-3	104	28.082	0.27	2.13488						54	925.446		C3-WT_BAPTA_LLOMe_R2.lif - Image011-4	152	29.802	0.196	3.22029
				C2-WT_LLOME.lif - Image011-8	145	25.522	0.176	2.16367									C2-WT_BAPTA_LLOMe.lif - Image009-3	186	29.397	0.158	3.12227										C2-WT_LLOMe_R2.lif - Image009-3	147	30.308	0.206	2.3041									C2-WT_BAPTA_LLOMe_R2.lif - Image011-4	222	20.649	0.093	2.23125
	55	1068.7		C3-WT_LLOME.lif - Image011-7	222	32.926	0.148	3.08093						55	1072.19		C3-WT_BAPTA_LLOMe.lif - Image009-2	154	25.638	0.166	2.39119							55	920.833		C3-WT_LLOMe_R2.lif - Image009-2	107	20.736	0.194	2.25187						55	601.497		C3-WT_BAPTA_LLOMe_R2.lif - Image011-3	96	23.743	0.247	3.94732
				C2-WT_LLOME.lif - Image011-7	272	50.798	0.187	4.75324									C2-WT_BAPTA_LLOMe.lif - Image009-2	188	34.415	0.183	3.20979										C2-WT_LLOMe_R2.lif - Image009-2	134	26.216	0.196	2.84699									C2-WT_BAPTA_LLOMe_R2.lif - Image011-3	100	15.675	0.157	2.606
	56	1284.87		C3-WT_LLOME.lif - Image011-6	181	40.141	0.222	3.12414						56	936.609		C3-WT_BAPTA_LLOMe.lif - Image009-1	120	16.832	0.14	1.79712							56	1238.35		C3-WT_LLOMe_R2.lif - Image009-1	191	46.533	0.244	3.75767						56	1242.14		C3-WT_BAPTA_LLOMe_R2.lif - Image011-2	176	36.786	0.209	2.96151
				C2-WT_LLOME.lif - Image011-6	250	62.048	0.248	4.82914									C2-WT_BAPTA_LLOMe.lif - Image009-1	155	28.92	0.187	3.08773										C2-WT_LLOMe_R2.lif - Image009-1	219	46.214	0.211	3.73191									C2-WT_BAPTA_LLOMe_R2.lif - Image011-2	253	35.615	0.141	2.86724
	57	1113.41		C3-WT_LLOME.lif - Image011-5	130	18.943	0.146	1.70135						57	1144.7		C3-WT_BAPTA_LLOMe.lif - Image010-6	131	20.794	0.159	1.81654							57	968.161		C3-WT_LLOMe_R2.lif - Image010-8	141	28.414	0.202	2.93484						57	468.536		C3-WT_BAPTA_LLOMe_R2.lif - Image011-1	90	21.618	0.24	4.61395
				C2-WT_LLOME.lif - Image011-5	182	36.931	0.203	3.31692									C2-WT_BAPTA_LLOMe.lif - Image010-6	194	43.814	0.226	3.82754										C2-WT_LLOMe_R2.lif - Image010-8	125	31.639	0.253	3.26795									C2-WT_BAPTA_LLOMe_R2.lif - Image011-1	109	16.181	0.148	3.45352
	58	1042.88		C3-WT_LLOME.lif - Image011-4	87	14.33	0.165	1.37408						58	1078.02		C3-WT_BAPTA_LLOMe.lif - Image010-5	212	31.147	0.147	2.88929							58	1093.11		C3-WT_LLOMe_R2.lif - Image010-7	89	19.68	0.221	1.80037						58	1254.96		C3-WT_BAPTA_LLOMe_R2.lif - Image012-6	169	22.109	0.131	1.76173
				C2-WT_LLOME.lif - Image011-4	133	27.648	0.208	2.65113									C2-WT_BAPTA_LLOMe.lif - Image010-5	231	19.883	0.086	1.84441										C2-WT_LLOMe_R2.lif - Image010-7	129	33.287	0.258	3.04516									C2-WT_BAPTA_LLOMe_R2.lif - Image012-6	217	26.072	0.12	2.07751
	59	996.59		C3-WT_LLOME.lif - Image011-3	148	33.62	0.227	3.3735						59	1086.88		C3-WT_BAPTA_LLOMe.lif - Image010-4	124	14.576	0.118	1.34109							59	839.38		C3-WT_LLOMe_R2.lif - Image010-6	141	25.334	0.18	3.01818						59	800.439		C3-WT_BAPTA_LLOMe_R2.lif - Image012-5	73	21.864	0.3	2.7315
				C2-WT_LLOME.lif - Image011-3	168	50.466	0.3	5.06387									C2-WT_BAPTA_LLOMe.lif - Image010-4	191	39.765	0.208	3.65864										C2-WT_LLOMe_R2.lif - Image010-6	134	25.218	0.188	3.00436									C2-WT_BAPTA_LLOMe_R2.lif - Image012-5	123	21.676	0.176	2.70801
	60	1719.38		C3-WT_LLOME.lif - Image011-2	150	20.128	0.134	1.17066						60	1685.95		C3-WT_BAPTA_LLOMe.lif - Image010-3	222	51.015	0.23	3.0259							60	705.595		C3-WT_LLOMe_R2.lif - Image010-5	92	14.258	0.155	2.02071						60	655.65		C3-WT_BAPTA_LLOMe_R2.lif - Image012-4	112	32.636	0.291	4.97766
				C2-WT_LLOME.lif - Image011-2	292	47.848	0.164	2.78287									C2-WT_BAPTA_LLOMe.lif - Image010-3	302	51.97	0.172	3.08254										C2-WT_LLOMe_R2.lif - Image010-5	91	16.441	0.181	2.33009									C2-WT_BAPTA_LLOMe_R2.lif - Image012-4	179	17.294	0.097	2.63769
[truncated: 23 more columns]

## Sheet: 5KO
C3 = Gal3, C2 = CHMP2A (C3 = 70,255, C2 = 80, 255)
	5KO_LLOMe_R1													5KO_LLOMe_BAPTA_R1														5KO_LLOMe_R2													5KO_LLOMe_BAPTA_R2
	CELL	AREA		IMAGE	COUNT	TOTAL AREA	AVG SIZE	%AREA		Gal3	CHMP2A			CELL	AREA		IMAGE	COUNT	TOTAL AREA	AVG SIZE	%AREA		Gal3	CHMP2A				CELL	AREA		IMAGE	COUNT	TOTAL AREA	AVG SIZE	%AREA		Gal3	CHMP2A			CELL	AREA		IMAGE	COUNT	TOTAL AREA	AVG SIZE	%AREA
	1	919.474		C3-5KO_LLOMe.lif - Image001-7	170	21.546	0.127	2.3433		2.3433	0.844505			1	1154.03		C3-5KO_BAPTA_LLOMe.lif - Image001-6	119	15.371	0.129	1.33194		1.33194	0.135352				1	880.75		C3-5KO_LLOMe_R2.lif - Image001-7	87	20.519	0.236	2.32972		2.32972	0.430202			1	1205.39		C3-5KO_BAPTA_LLOMe_R2.lif - Image001-4	202	67.399	0.334	5.59145
				C2-5KO_LLOMe.lif - Image001-7	130	7.765	0.06	0.844505		1.77593	0.927234						C2-5KO_BAPTA_LLOMe.lif - Image001-6	48	1.562	0.033	0.135352		1.04521	0.0444316							C2-5KO_LLOMe_R2.lif - Image001-7	62	3.789	0.061	0.430202		2.95404	0.536795						C2-5KO_BAPTA_LLOMe_R2.lif - Image001-4	98	3.962	0.04	0.328689
	2	1178.99		C3-5KO_LLOMe.lif - Image001-6	142	20.938	0.147	1.77593		3.3165	1.3875			2	1073.56		C3-5KO_BAPTA_LLOMe.lif - Image001-5	99	11.221	0.113	1.04521		4.37832	0.277665				2	991.254		C3-5KO_LLOMe_R2.lif - Image001-6	110	29.282	0.266	2.95404		3.27828	0.458894			2	1533.67		C3-5KO_BAPTA_LLOMe_R2.lif - Image001-3	240	64.911	0.27	4.23241
				C2-5KO_LLOMe.lif - Image001-6	178	10.932	0.061	0.927234		2.91034	0.989991						C2-5KO_BAPTA_LLOMe.lif - Image001-5	15	0.477	0.032	0.0444316		3.70846	0.233647							C2-5KO_LLOMe_R2.lif - Image001-6	84	5.321	0.063	0.536795		1.97997	1.03402						C2-5KO_BAPTA_LLOMe_R2.lif - Image001-3	192	7.91	0.041	0.515757
	3	1153.66		C3-5KO_LLOMe.lif - Image001-5	168	38.261	0.228	3.3165		2.2792	0.735769			3	760.269		C3-5KO_BAPTA_LLOMe.lif - Image001-4	124	33.287	0.268	4.37832		2.26428	0.107281				3	1134.47		C3-5KO_LLOMe_R2.lif - Image001-5	110	37.191	0.338	3.27828		1.05738	0.47451			3	1169.29		C3-5KO_BAPTA_LLOMe_R2.lif - Image001-2	146	42.397	0.29	3.62588
				C2-5KO_LLOMe.lif - Image001-5	242	16.007	0.066	1.3875		3.03649	0.88296						C2-5KO_BAPTA_LLOMe.lif - Image001-4	47	2.111	0.045	0.277665		1.92463	0.147384							C2-5KO_LLOMe_R2.lif - Image001-5	92	5.206	0.057	0.458894		2.86174	0.507724						C2-5KO_BAPTA_LLOMe_R2.lif - Image001-2	135	5.871	0.043	0.502101
	4	1358.4		C3-5KO_LLOMe.lif - Image001-4	220	39.534	0.18	2.91034		3.77824	1.67608			4	1157.3		C3-5KO_BAPTA_LLOMe.lif - Image001-3	118	42.918	0.364	3.70846		2.28426	0.0910389				4	820.871		C3-5KO_LLOMe_R2.lif - Image001-4	56	16.253	0.29	1.97997		1.88535	0.257313			4	1211.86		C3-5KO_BAPTA_LLOMe_R2.lif - Image001-1	158	48.311	0.306	3.98653
				C2-5KO_LLOMe.lif - Image001-4	190	13.448	0.071	0.989991		2.1403	0.393196						C2-5KO_BAPTA_LLOMe.lif - Image001-3	54	2.704	0.05	0.233647		2.41892	0.0540239							C2-5KO_LLOMe_R2.lif - Image001-4	115	8.488	0.074	1.03402		2.17972	0.378055						C2-5KO_BAPTA_LLOMe_R2.lif - Image001-1	183	8.141	0.044	0.671779
	5	1047.47		C3-5KO_LLOMe.lif - Image001-3	204	23.874	0.117	2.2792		3.10637	1.39652			5	957.302		C3-5KO_BAPTA_LLOMe.lif - Image001-2	113	21.676	0.192	2.26428		2.31689	0.143809				5	908.094		C3-5KO_LLOMe_R2.lif - Image001-3	38	9.602	0.253	1.05738		2.70386	0.486296			5	1183.86		C3-5KO_BAPTA_LLOMe_R2.lif - Image002-6	146	40.922	0.28	3.45665
				C2-5KO_LLOMe.lif - Image001-3	134	7.707	0.058	0.735769		2.79035	0.916503						C2-5KO_BAPTA_LLOMe.lif - Image001-2	29	1.027	0.035	0.107281		3.01303	0.266935							C2-5KO_LLOMe_R2.lif - Image001-3	61	4.309	0.071	0.47451		2.888	0.607885						C2-5KO_BAPTA_LLOMe_R2.lif - Image002-6	217	7.953	0.037	0.671784
	6	1328.15		C3-5KO_LLOMe.lif - Image001-2	266	40.329	0.152	3.03649		5.01586	0.887036			6	1099.17		C3-5KO_BAPTA_LLOMe.lif - Image001-1	161	21.155	0.131	1.92463		3.60322	0.155211				6	729.136		C3-5KO_LLOMe_R2.lif - Image001-2	65	20.866	0.321	2.86174		3.2	0.381169			6	949.146		C3-5KO_BAPTA_LLOMe_R2.lif - Image002-5	138	42.657	0.309	4.49425
				C2-5KO_LLOMe.lif - Image001-2	195	11.727	0.06	0.88296		2.13748	0.624867						C2-5KO_BAPTA_LLOMe.lif - Image001-1	39	1.62	0.042	0.147384		3.04283	0.248542							C2-5KO_LLOMe_R2.lif - Image001-2	70	3.702	0.053	0.507724		2.8886	0.586991						C2-5KO_BAPTA_LLOMe_R2.lif - Image002-5	75	2.371	0.032	0.249804
	7	1493.37		C3-5KO_LLOMe.lif - Image001-1	283	56.423	0.199	3.77824		1.52109	0.821897			7	651.37		C3-5KO_BAPTA_LLOMe.lif - Image002-6	95	14.879	0.157	2.28426		3.59871	0.196229				7	724.798		C3-5KO_LLOMe_R2.lif - Image001-1	62	13.665	0.22	1.88535		2.38761	0.662108			7	614.699		C3-5KO_BAPTA_LLOMe_R2.lif - Image002-4	87	27.865	0.32	4.53311
				C2-5KO_LLOMe.lif - Image001-1	292	25.03	0.086	1.67608		4.0361	1.01145						C2-5KO_BAPTA_LLOMe.lif - Image002-6	18	0.593	0.033	0.0910389		4.32812	0.192631							C2-5KO_LLOMe_R2.lif - Image001-1	44	1.865	0.042	0.257313		1.89128	0.362002						C2-5KO_BAPTA_LLOMe_R2.lif - Image002-4	40	1.215	0.03	0.197658
	8	904.638		C3-5KO_LLOMe.lif - Image002-6	144	19.362	0.134	2.1403		3.96505	0.43463			8	1151.34		C3-5KO_BAPTA_LLOMe.lif - Image002-5	171	27.85	0.163	2.41892		4.36984	0.378627				8	914.153		C3-5KO_LLOMe_R2.lif - Image002-6	62	19.926	0.321	2.17972		2.84974	0.370092			8	957.143		C3-5KO_BAPTA_LLOMe_R2.lif - Image002-3	169	36.873	0.218	3.8524
				C2-5KO_LLOMe.lif - Image002-6	75	3.557	0.047	0.393196		2.23152	1.2249						C2-5KO_BAPTA_LLOMe.lif - Image002-5	19	0.622	0.033	0.0540239		4.43295	0.166639							C2-5KO_LLOMe_R2.lif - Image002-6	50	3.456	0.069	0.378055		2.32934	0.577067						C2-5KO_BAPTA_LLOMe_R2.lif - Image002-3	24	0.781	0.033	0.081597
	9	991.963		C3-5KO_LLOMe.lif - Image002-5	118	30.814	0.261	3.10637		3.31304	1.02791			9	1066		C3-5KO_BAPTA_LLOMe.lif - Image002-4	174	24.698	0.142	2.31689		4.30001	0.114897				9	716.642		C3-5KO_LLOMe_R2.lif - Image002-5	70	19.377	0.277	2.70386		2.75735	0.522017			9	1012.77		C3-5KO_BAPTA_LLOMe_R2.lif - Image002-2	139	41.443	0.298	4.09204
				C2-5KO_LLOMe.lif - Image002-5	190	13.853	0.073	1.39652		1.33664	0.594413						C2-5KO_BAPTA_LLOMe.lif - Image002-4	33	1.533	0.046	0.143809		4.00974	0.439851							C2-5KO_LLOMe_R2.lif - Image002-5	57	3.485	0.061	0.486296		2.43759	0.884064						C2-5KO_BAPTA_LLOMe_R2.lif - Image002-2	23	0.463	0.02	0.0457162
	10	1131.26		C3-5KO_LLOMe.lif - Image002-4	155	31.566	0.204	2.79035		4.34215	0.910594			10	1034.71		C3-5KO_BAPTA_LLOMe.lif - Image002-3	156	31.176	0.2	3.01303		4.93976	0.351824				10	735.007		C3-5KO_LLOMe_R2.lif - Image002-4	67	21.227	0.317	2.888		2.91578	0.497387			10	892.231		C3-5KO_BAPTA_LLOMe_R2.lif - Image002-1	123	34.14	0.278	3.82636
				C2-5KO_LLOMe.lif - Image002-4	167	10.368	0.062	0.916503		2.71073	0.451569						C2-5KO_BAPTA_LLOMe.lif - Image002-3	61	2.762	0.045	0.266935		3.17451	0.180668							C2-5KO_LLOMe_R2.lif - Image002-4	53	4.468	0.084	0.607885		2.6964	0.764743						C2-5KO_BAPTA_LLOMe_R2.lif - Image002-1	36	1.056	0.029	0.118355
	11	873.809		C3-5KO_LLOMe.lif - Image002-3	129	43.829	0.34	5.01586		3.56927	0.58929			11	1108.82		C3-5KO_BAPTA_LLOMe.lif - Image002-2	210	39.953	0.19	3.60322		2.59516	0.216149				11	986.439		C3-5KO_LLOMe_R2.lif - Image002-3	77	31.566	0.41	3.2		4.65288	0.480459			11	830.429		C3-5KO_BAPTA_LLOMe_R2.lif - Image003-7	99	31.769	0.321	3.82561
				C2-5KO_LLOMe.lif - Image002-3	111	7.751	0.07	0.887036		2.49312	0.431129						C2-5KO_BAPTA_LLOMe.lif - Image002-2	51	1.721	0.034	0.155211		2.22187	0.360836							C2-5KO_LLOMe_R2.lif - Image002-3	61	3.76	0.062	0.381169		2.89997	0.642554						C2-5KO_BAPTA_LLOMe_R2.lif - Image003-7	22	0.709	0.032	0.0853776
	12	1110.8		C3-5KO_LLOMe.lif - Image002-2	96	23.743	0.247	2.13748		1.66882	1.00279			12	855.387		C3-5KO_BAPTA_LLOMe.lif - Image002-1	154	26.028	0.169	3.04283		3.39299	0.345856				12	780.932		C3-5KO_LLOMe_R2.lif - Image002-2	80	22.558	0.282	2.8886		3.32947	0.775656			12	1028.27		C3-5KO_BAPTA_LLOMe_R2.lif - Image003-6	60	14.677	0.245	1.42735
				C2-5KO_LLOMe.lif - Image002-2	111	6.941	0.063	0.624867		3.23025	0.69162						C2-5KO_BAPTA_LLOMe.lif - Image002-1	47	2.126	0.045	0.248542		3.11347	0.0837104							C2-5KO_LLOMe_R2.lif - Image002-2	93	4.584	0.049	0.586991		3.89956	1.2403						C2-5KO_BAPTA_LLOMe_R2.lif - Image003-6	26	0.839	0.032	0.0815932
	13	1284.35		C3-5KO_LLOMe.lif - Image002-1	167	19.536	0.117	1.52109		4.3146	1.11007			13	788.365		C3-5KO_BAPTA_LLOMe.lif - Image003-7	104	28.371	0.273	3.59871		3.03228	0.383368				13	1164.01		C3-5KO_LLOMe_R2.lif - Image002-1	139	27.792	0.2	2.38761		2.40926	0.487367			13	693.159		C3-5KO_BAPTA_LLOMe_R2.lif - Image003-5	64	17.786	0.278	2.56593
				C2-5KO_LLOMe.lif - Image002-1	158	10.556	0.067	0.821897		4.69391	0.606509						C2-5KO_BAPTA_LLOMe.lif - Image003-7	40	1.547	0.039	0.196229		1.43585	0.108525							C2-5KO_LLOMe_R2.lif - Image002-1	115	7.707	0.067	0.662108		2.22208	0.546224						C2-5KO_BAPTA_LLOMe_R2.lif - Image003-5	31	1.171	0.038	0.168937
	14	1482.52		C3-5KO_LLOMe.lif - Image003-2	308	59.836	0.194	4.0361		3.03191	0.497956			14	930.796		C3-5KO_BAPTA_LLOMe.lif - Image003-6	113	40.286	0.357	4.32812		5.42548	0.426098				14	1086.46		C3-5KO_LLOMe_R2.lif - Image003-7	93	20.548	0.221	1.89128		3.67407	0.757937			14	1120.12		C3-5KO_BAPTA_LLOMe_R2.lif - Image003-4	83	25.189	0.303	2.24877
				C2-5KO_LLOMe.lif - Image003-2	207	14.995	0.072	1.01145		4.20951	1.03254						C2-5KO_BAPTA_LLOMe.lif - Image003-6	39	1.793	0.046	0.192631		2.80868	0.154219							C2-5KO_LLOMe_R2.lif - Image003-7	107	3.933	0.037	0.362002		2.16221	0.966935						C2-5KO_BAPTA_LLOMe_R2.lif - Image003-4	31	1.2	0.039	0.107131
	15	1054.69		C3-5KO_LLOMe.lif - Image003-6	207	41.819	0.202	3.96505		3.34378	0.59936			15	1080.75		C3-5KO_BAPTA_LLOMe.lif - Image003-5	228	47.227	0.207	4.36984		3.52157	0.191494				15	1043.25		C3-5KO_LLOMe_R2.lif - Image003-6	134	29.73	0.222	2.84974		2.23961	0.419637			15	969.897		C3-5KO_BAPTA_LLOMe_R2.lif - Image003-3	110	32.145	0.292	3.31427
				C2-5KO_LLOMe.lif - Image003-6	74	4.584	0.062	0.43463		2.83232	1.0012						C2-5KO_BAPTA_LLOMe.lif - Image003-5	80	4.092	0.051	0.378627		1.78766	0.200497							C2-5KO_LLOMe_R2.lif - Image003-6	98	3.861	0.039	0.370092		4.23664	1.10831						C2-5KO_BAPTA_LLOMe_R2.lif - Image003-3	43	1.475	0.034	0.152078
	16	1093.15		C3-5KO_LLOMe.lif - Image003-5	169	24.394	0.144	2.23152		3.72206	1.08327			16	737.523		C3-5KO_BAPTA_LLOMe.lif - Image003-4	113	32.694	0.289	4.43295		3.93625	0.0853275				16	1029.86		C3-5KO_LLOMe_R2.lif - Image003-5	112	23.989	0.214	2.32934		3.58131	0.885462			16	1112.43		C3-5KO_BAPTA_LLOMe_R2.lif - Image003-2	121	36.194	0.299	3.2536
				C2-5KO_LLOMe.lif - Image003-5	175	13.39	0.077	1.2249		3.25275	1.1348						C2-5KO_BAPTA_LLOMe.lif - Image003-4	37	1.229	0.033	0.166639		5.00705	0.1408							C2-5KO_LLOMe_R2.lif - Image003-5	114	5.943	0.052	0.577067		3.57475	0.633572						C2-5KO_BAPTA_LLOMe_R2.lif - Image003-2	50	1.779	0.036	0.15992
	17	1028.3		C3-5KO_LLOMe.lif - Image003-4	145	34.068	0.235	3.31304		3.35843	1.00345			17	1145.37		C3-5KO_BAPTA_LLOMe.lif - Image003-3	192	49.251	0.257	4.30001		3.99128	0.21106				17	1011.08		C3-5KO_LLOMe_R2.lif - Image003-4	111	27.879	0.251	2.75735		4.94658	0.868685			17	951.503		C3-5KO_BAPTA_LLOMe_R2.lif - Image003-1	170	38.449	0.226	4.04087
				C2-5KO_LLOMe.lif - Image003-4	136	10.57	0.078	1.02791		2.05663	0.934082						C2-5KO_BAPTA_LLOMe.lif - Image003-3	46	1.316	0.029	0.114897		3.23996	0.343248							C2-5KO_LLOMe_R2.lif - Image003-4	94	5.278	0.056	0.522017		2.61403	0.985432						C2-5KO_BAPTA_LLOMe_R2.lif - Image003-1	35	1.229	0.035	0.129164
	18	1359.83		C3-5KO_LLOMe.lif - Image003-3	182	18.176	0.1	1.33664		2.79806	0.659949			18	1098.1		C3-5KO_BAPTA_LLOMe.lif - Image003-2	145	44.031	0.304	4.00974		2.07655	0.264123				18	721.328		C3-5KO_LLOMe_R2.lif - Image003-3	87	17.583	0.202	2.43759		2.20716	0.819161			18	600.21		C3-5KO_BAPTA_LLOMe_R2.lif - Image004-7	94	24.698	0.263	4.11489
				C2-5KO_LLOMe.lif - Image003-3	116	8.083	0.07	0.594413		2.70945	0.617116						C2-5KO_BAPTA_LLOMe.lif - Image003-2	107	4.83	0.045	0.439851		2.923	0.431276							C2-5KO_LLOMe_R2.lif - Image003-3	108	6.377	0.059	0.884064		3.0677	1.04057						C2-5KO_BAPTA_LLOMe_R2.lif - Image004-7	28	0.853	0.03	0.142117
	19	1200.54		C3-5KO_LLOMe.lif - Image003-1	280	52.129	0.186	4.34215		1.54129	0.55162			19	920.631		C3-5KO_BAPTA_LLOMe.lif - Image003-1	198	45.477	0.23	4.93976		2.7445	0.163653				19	825.715		C3-5KO_LLOMe_R2.lif - Image003-2	85	24.076	0.283	2.91578		3.98763	0.789313			19	820.712		C3-5KO_BAPTA_LLOMe_R2.lif - Image004-6	117	29.817	0.255	3.63306
				C2-5KO_LLOMe.lif - Image003-1	196	10.932	0.056	0.910594		2.52807	0.607783						C2-5KO_BAPTA_LLOMe.lif - Image003-1	69	3.239	0.047	0.351824		2.56089	0.32546							C2-5KO_LLOMe_R2.lif - Image003-2	109	4.107	0.038	0.497387		2.63906	1.01477						C2-5KO_BAPTA_LLOMe_R2.lif - Image004-6	49	1.403	0.029	0.170949
	20	986.338		C3-5KO_LLOMe.lif - Image014-6	175	26.737	0.153	2.71073		1.838	0.475115			20	944.273		C3-5KO_BAPTA_LLOMe.lif - Image004-7	95	29.976	0.316	3.17451		2.96733	0.178331				20	1060.75		C3-5KO_LLOMe_R2.lif - Image003-1	88	28.602	0.325	2.6964		2.57466	0.817051			20	1159.01		C3-5KO_BAPTA_LLOMe_R2.lif - Image004-5	108	37.538	0.348	3.23881
				C2-5KO_LLOMe.lif - Image014-6	79	4.454	0.056	0.451569		2.9797	0.505697						C2-5KO_BAPTA_LLOMe.lif - Image004-7	45	1.706	0.038	0.180668		3.56632	0.391752							C2-5KO_LLOMe_R2.lif - Image003-1	137	8.112	0.059	0.764743		4.14143	1.07056						C2-5KO_BAPTA_LLOMe_R2.lif - Image004-5	74	2.661	0.036	0.229593
	21	942.321		C3-5KO_LLOMe.lif - Image014-5	213	33.634	0.158	3.56927		1.51385	0.222508			21	1016.89		C3-5KO_BAPTA_LLOMe.lif - Image004-6	121	26.39	0.218	2.59516		4.97085	0.123291				21	1089.58		C3-5KO_LLOMe_R2.lif - Image004-7	146	50.697	0.347	4.65288		4.97494	1.14967			21	1111.62		C3-5KO_BAPTA_LLOMe_R2.lif - Image004-4	130	37.914	0.292	3.4107
				C2-5KO_LLOMe.lif - Image014-5	110	5.553	0.05	0.58929		4.02593	1.76588						C2-5KO_BAPTA_LLOMe.lif - Image004-6	38	2.198	0.058	0.216149		3.02159	0.184026							C2-5KO_LLOMe_R2.lif - Image004-7	103	5.235	0.051	0.480459		3.34761	1.12702						C2-5KO_BAPTA_LLOMe_R2.lif - Image004-4	63	1.692	0.027	0.15221
	22	1495.84		C3-5KO_LLOMe.lif - Image014-4	172	37.293	0.217	2.49312		6.51419	1.2725			22	633.251		C3-5KO_BAPTA_LLOMe.lif - Image004-5	51	14.07	0.276	2.22187		3.17214	0.56429				22	1557.22		C3-5KO_LLOMe_R2.lif - Image004-6	213	45.159	0.212	2.89997		2.2202	0.598025			22	982.752		C3-5KO_BAPTA_LLOMe_R2.lif - Image004-3	115	30.496	0.265	3.10312
				C2-5KO_LLOMe.lif - Image014-4	116	6.449	0.056	0.431129		3.58882	1.2584						C2-5KO_BAPTA_LLOMe.lif - Image004-5	46	2.285	0.05	0.360836		3.22116	0.345113							C2-5KO_LLOMe_R2.lif - Image004-6	204	10.006	0.049	0.642554		3.26449	0.822328						C2-5KO_BAPTA_LLOMe_R2.lif - Image004-3	24	0.68	0.028	0.0691934
	23	1339.57		C3-5KO_LLOMe.lif - Image014-3	157	22.355	0.142	1.66882		2.6453	0.85461			23	777.78		C3-5KO_BAPTA_LLOMe.lif - Image004-4	129	26.39	0.205	3.39299		1.9539	0.406728				23	822.143		C3-5KO_LLOMe_R2.lif - Image004-5	87	27.373	0.315	3.32947		4.68046	0.865658			23	945.748		C3-5KO_BAPTA_LLOMe_R2.lif - Image004-2	96	28.472	0.297	3.01053
				C2-5KO_LLOMe.lif - Image014-3	170	13.433	0.079	1.00279		3.05491	1.203						C2-5KO_BAPTA_LLOMe.lif - Image004-4	56	2.69	0.048	0.345856		2.33931	0.309697							C2-5KO_LLOMe_R2.lif - Image004-5	112	6.377	0.057	0.775656		4.18657	0.680462						C2-5KO_BAPTA_LLOMe_R2.lif - Image004-2	43	1.533	0.036	0.162094
	24	1300.43		C3-5KO_LLOMe.lif - Image014-2	200	42.007	0.21	3.23025		5.06222	1.05947			24	1192.21		C3-5KO_BAPTA_LLOMe.lif - Image004-3	115	37.119	0.323	3.11347		3.57619	0.260909				24	914.052		C3-5KO_LLOMe_R2.lif - Image004-4	126	35.644	0.283	3.89956		3.59738	0.770643			24	1162		C3-5KO_BAPTA_LLOMe_R2.lif - Image004-1	136	40.127	0.295	3.45327
				C2-5KO_LLOMe.lif - Image014-2	136	8.994	0.066	0.69162		1.39042	0.355639						C2-5KO_BAPTA_LLOMe.lif - Image004-3	24	0.998	0.042	0.0837104		2.51995	0.373789							C2-5KO_LLOMe_R2.lif - Image004-4	163	11.337	0.07	1.2403		3.18737	1.0688						C2-5KO_BAPTA_LLOMe_R2.lif - Image004-1	48	1.533	0.032	0.131928
	25	1105.97		C3-5KO_LLOMe.lif - Image014-1	220	47.718	0.217	4.3146		1.66781	0.445191			25	588.468		C3-5KO_BAPTA_LLOMe.lif - Image004-2	107	17.844	0.167	3.03228		3.97984	0.247902				25	946.515		C3-5KO_LLOMe_R2.lif - Image004-3	93	22.804	0.245	2.40926		3.05304	0.504756			25	1051.54		C3-5KO_BAPTA_LLOMe_R2.lif - Image005-6	185	37.423	0.202	3.55888
				C2-5KO_LLOMe.lif - Image014-1	162	12.277	0.076	1.11007		1.98263	0.78624						C2-5KO_BAPTA_LLOMe.lif - Image004-2	46	2.256	0.049	0.383368		3.00934	0.245046							C2-5KO_LLOMe_R2.lif - Image004-3	92	4.613	0.05	0.487367		3.90268	0.591382						C2-5KO_BAPTA_LLOMe_R2.lif - Image005-6	86	3.384	0.039	0.321814
	26	1289.84		C3-5KO_LLOMe.lif - Image015-5	238	60.544	0.254	4.69391		3.15252	0.779304			26	639.483		C3-5KO_BAPTA_LLOMe.lif - Image004-1	54	9.182	0.17	1.43585		1.83919	0.12192				26	1013.87		C3-5KO_LLOMe_R2.lif - Image004-2	93	22.529	0.242	2.22208		3.46327	0.792818			26	780.874		C3-5KO_BAPTA_LLOMe_R2.lif - Image005-5	123	24.336	0.198	3.11651
				C2-5KO_LLOMe.lif - Image015-5	121	7.823	0.065	0.606509		1.3936	0.178173						C2-5KO_BAPTA_LLOMe.lif - Image004-1	15	0.694	0.046	0.108525		2.53555	0.195591							C2-5KO_LLOMe_R2.lif - Image004-2	107	5.538	0.052	0.546224		2.32986	0.560961						C2-5KO_BAPTA_LLOMe_R2.lif - Image005-5	91	2.574	0.028	0.329631
	27	1315.38		C3-5KO_LLOMe.lif - Image015-4	206	39.881	0.194	3.03191		2.16074	0.541195			27	1007.98		C3-5KO_BAPTA_LLOMe.lif - Image005-6	209	54.688	0.262	5.42548		3.77829	0.203617				27	927.254		C3-5KO_LLOMe_R2.lif - Image004-1	115	34.068	0.296	3.67407		2.72378	0.832502			27	937.882		C3-5KO_BAPTA_LLOMe_R2.lif - Image005-4	74	11.568	0.156	1.23342
				C2-5KO_LLOMe.lif - Image015-4	115	6.55	0.057	0.497956		5.19056	1.25781						C2-5KO_BAPTA_LLOMe.lif - Image005-6	111	4.295	0.039	0.426098		1.72799	0.151539							C2-5KO_LLOMe_R2.lif - Image004-1	125	7.028	0.056	0.757937		2.34457	0.484755						C2-5KO_BAPTA_LLOMe_R2.lif - Image005-4	25	0.795	0.032	0.0847655
	28	854.303		C3-5KO_LLOMe.lif - Image015-3	134	35.962	0.268	4.20951		2.09078	0.649121			28	1059.54		C3-5KO_BAPTA_LLOMe.lif - Image005-5	160	29.759	0.186	2.80868		3.39234	0.167229				28	963.043		C3-5KO_LLOMe_R2.lif - Image005-7	58	20.823	0.359	2.16221		2.86531	1.7376			28	967.077		C3-5KO_BAPTA_LLOMe_R2.lif - Image005-3	76	22.601	0.297	2.33704
				C2-5KO_LLOMe.lif - Image015-3	112	8.821	0.079	1.03254		1.10023	0.327238						C2-5KO_BAPTA_LLOMe.lif - Image005-5	41	1.634	0.04	0.154219		3.89724	0.371034							C2-5KO_LLOMe_R2.lif - Image005-7	146	9.312	0.064	0.966935		3.22871	0.820511						C2-5KO_BAPTA_LLOMe_R2.lif - Image005-3	48	1.62	0.034	0.167515
	29	1334.09		C3-5KO_LLOMe.lif - Image015-2	233	44.609	0.191	3.34378		2.39619	0.450108			29	1193.25		C3-5KO_BAPTA_LLOMe.lif - Image005-4	190	42.021	0.221	3.52157		2.5462	0.201738				29	1144.08		C3-5KO_LLOMe_R2.lif - Image005-6	102	25.623	0.251	2.23961		2.74815	0.666545			29	1063.61		C3-5KO_BAPTA_LLOMe_R2.lif - Image005-2	101	23.266	0.23	2.18745
				C2-5KO_LLOMe.lif - Image015-2	140	7.996	0.057	0.59936		2.53921	1.0862						C2-5KO_BAPTA_LLOMe.lif - Image005-4	59	2.285	0.039	0.191494		3.45965	0.270346							C2-5KO_LLOMe_R2.lif - Image005-6	94	4.801	0.051	0.419637		2.38867	0.468778						C2-5KO_BAPTA_LLOMe_R2.lif - Image005-2	41	1.258	0.031	0.118276
	30	1451.46		C3-5KO_LLOMe.lif - Image015-1	118	41.11	0.348	2.83232		2.47198	0.444846			30	541.155		C3-5KO_BAPTA_LLOMe.lif - Image005-3	68	9.674	0.142	1.78766		3.76025	0.371387				30	1352.96		C3-5KO_LLOMe_R2.lif - Image005-5	137	57.32	0.418	4.23664		3.2387	0.55494			30	697.425		C3-5KO_BAPTA_LLOMe_R2.lif - Image005-1	63	22.095	0.351	3.16808
				C2-5KO_LLOMe.lif - Image015-1	137	14.532	0.106	1.0012		2.28849	0.816474						C2-5KO_BAPTA_LLOMe.lif - Image005-3	26	1.085	0.042	0.200497		3.18872	0.257378							C2-5KO_LLOMe_R2.lif - Image005-5	170	14.995	0.088	1.10831		1.99402	0.647812						C2-5KO_BAPTA_LLOMe_R2.lif - Image005-1	31	1.388	0.045	0.199018
	31	1252.13		C3-5KO_LLOMe.lif - Image016-6	232	46.605	0.201	3.72206						31	813.337		C3-5KO_BAPTA_LLOMe.lif - Image005-2	132	32.015	0.243	3.93625							31	955.321		C3-5KO_LLOMe_R2.lif - Image005-4	84	34.213	0.407	3.58131						31	725.463		C3-5KO_BAPTA_LLOMe_R2.lif - Image006-5	75	26.433	0.352	3.6436
				C2-5KO_LLOMe.lif - Image016-6	178	13.564	0.076	1.08327									C2-5KO_BAPTA_LLOMe.lif - Image005-2	22	0.694	0.032	0.0853275										C2-5KO_LLOMe_R2.lif - Image005-4	164	8.459	0.052	0.885462									C2-5KO_BAPTA_LLOMe_R2.lif - Image006-5	24	0.737	0.031	0.10159
	32	962.016		C3-5KO_LLOMe.lif - Image016-5	181	31.292	0.173	3.25275		2.90815	0.817146	AVG		32	750.002		C3-5KO_BAPTA_LLOMe.lif - Image005-1	156	37.553	0.241	5.00705		3.14539	0.238417	AVG			32	1090.96		C3-5KO_LLOMe_R2.lif - Image005-3	101	38.999	0.386	3.57475		2.98786	0.714588	AVG		32	1439.68		C3-5KO_BAPTA_LLOMe_R2.lif - Image006-4	242	54.486	0.225	3.7846
				C2-5KO_LLOMe.lif - Image016-5	176	10.917	0.062	1.1348									C2-5KO_BAPTA_LLOMe.lif - Image005-1	36	1.056	0.029	0.1408										C2-5KO_LLOMe_R2.lif - Image005-3	122	6.912	0.057	0.633572									C2-5KO_BAPTA_LLOMe_R2.lif - Image006-4	82	2.545	0.031	0.176776
	33	1109.57		C3-5KO_LLOMe.lif - Image016-4	211	37.264	0.177	3.35843						33	822.042		C3-5KO_BAPTA_LLOMe.lif - Image006-6	205	32.81	0.16	3.99128							33	1165.21		C3-5KO_LLOMe_R2.lif - Image005-2	172	57.638	0.335	4.94658						33	945.69		C3-5KO_BAPTA_LLOMe_R2.lif - Image006-3	164	39.577	0.241	4.18499
				C2-5KO_LLOMe.lif - Image016-4	165	11.134	0.067	1.00345									C2-5KO_BAPTA_LLOMe.lif - Image006-6	49	1.735	0.035	0.21106										C2-5KO_LLOMe_R2.lif - Image005-2	135	10.122	0.075	0.868685									C2-5KO_BAPTA_LLOMe_R2.lif - Image006-3	43	1.359	0.032	0.143705
	34	1427.28		C3-5KO_LLOMe.lif - Image016-3	204	29.354	0.144	2.05663						34	985.875		C3-5KO_BAPTA_LLOMe.lif - Image006-5	212	31.942	0.151	3.23996							34	865.712		C3-5KO_LLOMe_R2.lif - Image005-1	85	22.63	0.266	2.61403						34	1234.6		C3-5KO_BAPTA_LLOMe_R2.lif - Image006-2	179	36.208	0.202	2.93276
				C2-5KO_LLOMe.lif - Image016-3	184	13.332	0.072	0.934082									C2-5KO_BAPTA_LLOMe.lif - Image006-5	82	3.384	0.041	0.343248										C2-5KO_LLOMe_R2.lif - Image005-1	131	8.531	0.065	0.985432									C2-5KO_BAPTA_LLOMe_R2.lif - Image006-2	34	1.547	0.046	0.125303
	35	1124.03		C3-5KO_LLOMe.lif - Image016-2	152	31.451	0.207	2.79806						35	952.588		C3-5KO_BAPTA_LLOMe.lif - Image006-4	148	19.781	0.134	2.07655							35	1057.42		C3-5KO_LLOMe_R2.lif - Image006-8	80	23.339	0.292	2.20716						35	912.866		C3-5KO_BAPTA_LLOMe_R2.lif - Image006-1	153	44.132	0.288	4.83444
				C2-5KO_LLOMe.lif - Image016-2	107	7.418	0.069	0.659949									C2-5KO_BAPTA_LLOMe.lif - Image006-4	47	2.516	0.054	0.264123										C2-5KO_LLOMe_R2.lif - Image006-8	163	8.662	0.053	0.819161									C2-5KO_BAPTA_LLOMe_R2.lif - Image006-1	30	0.897	0.03	0.098262
	36	1518.35		C3-5KO_LLOMe.lif - Image016-1	289	41.139	0.142	2.70945						36	1022.55		C3-5KO_BAPTA_LLOMe.lif - Image006-3	156	29.889	0.192	2.923							36	990.806		C3-5KO_LLOMe_R2.lif - Image006-7	86	30.395	0.353	3.0677						36	701.85		C3-5KO_BAPTA_LLOMe_R2.lif - Image007-7	77	22.789	0.296	3.24699
				C2-5KO_LLOMe.lif - Image016-1	174	9.37	0.054	0.617116									C2-5KO_BAPTA_LLOMe.lif - Image006-3	105	4.41	0.042	0.431276										C2-5KO_LLOMe_R2.lif - Image006-7	138	10.31	0.075	1.04057									C2-5KO_BAPTA_LLOMe_R2.lif - Image007-7	28	0.94	0.034	0.133932
	37	1591.13		C3-5KO_LLOMe.lif - Image017-5	224	24.524	0.109	1.54129						37	1369.36		C3-5KO_BAPTA_LLOMe.lif - Image006-2	181	37.582	0.208	2.7445							37	813.366		C3-5KO_LLOMe_R2.lif - Image006-6	92	32.434	0.353	3.98763						37	1148.59		C3-5KO_BAPTA_LLOMe_R2.lif - Image007-6	174	56.423	0.324	4.91235
				C2-5KO_LLOMe.lif - Image017-5	129	8.777	0.068	0.55162									C2-5KO_BAPTA_LLOMe.lif - Image006-2	59	2.241	0.038	0.163653										C2-5KO_LLOMe_R2.lif - Image006-6	118	6.42	0.054	0.789313									C2-5KO_BAPTA_LLOMe_R2.lif - Image007-6	35	1.446	0.041	0.125893
	38	1296.68		C3-5KO_LLOMe.lif - Image017-4	183	32.781	0.179	2.52807						38	1075.09		C3-5KO_BAPTA_LLOMe.lif - Image006-1	223	27.532	0.123	2.56089							38	721.053		C3-5KO_LLOMe_R2.lif - Image006-5	63	19.029	0.302	2.63906						38	828.39		C3-5KO_BAPTA_LLOMe_R2.lif - Image007-5	88	29.253	0.332	3.53131
				C2-5KO_LLOMe.lif - Image017-4	132	7.881	0.06	0.607783									C2-5KO_BAPTA_LLOMe.lif - Image006-1	77	3.499	0.045	0.32546										C2-5KO_LLOMe_R2.lif - Image006-5	108	7.317	0.068	1.01477									C2-5KO_BAPTA_LLOMe_R2.lif - Image007-5	45	1.677	0.037	0.202441
	39	1506.58		C3-5KO_LLOMe.lif - Image017-3	158	27.691	0.175	1.838						39	948.799		C3-5KO_BAPTA_LLOMe.lif - Image007-6	123	28.154	0.229	2.96733							39	819.41		C3-5KO_LLOMe_R2.lif - Image006-4	59	21.097	0.358	2.57466						39	1610.78		C3-5KO_BAPTA_LLOMe_R2.lif - Image007-4	227	67.008	0.295	4.15996
				C2-5KO_LLOMe.lif - Image017-3	130	7.158	0.055	0.475115									C2-5KO_BAPTA_LLOMe.lif - Image007-6	45	1.692	0.038	0.178331										C2-5KO_LLOMe_R2.lif - Image006-4	94	6.695	0.071	0.817051									C2-5KO_BAPTA_LLOMe_R2.lif - Image007-4	46	1.374	0.03	0.0853001
	40	1358.32		C3-5KO_LLOMe.lif - Image017-2	223	40.474	0.181	2.9797						40	1210.71		C3-5KO_BAPTA_LLOMe.lif - Image007-5	205	43.178	0.211	3.56632							40	883.367		C3-5KO_LLOMe_R2.lif - Image006-3	76	36.584	0.481	4.14143						40	824.182		C3-5KO_BAPTA_LLOMe_R2.lif - Image007-3	111	37.943	0.342	4.60372
				C2-5KO_LLOMe.lif - Image017-2	122	6.869	0.056	0.505697									C2-5KO_BAPTA_LLOMe.lif - Image007-5	120	4.743	0.04	0.391752										C2-5KO_LLOMe_R2.lif - Image006-3	115	9.457	0.082	1.07056									C2-5KO_BAPTA_LLOMe_R2.lif - Image007-3	74	3.629	0.049	0.440315
	41	1059.29		C3-5KO_LLOMe.lif - Image017-1	154	16.036	0.104	1.51385						41	938.431		C3-5KO_BAPTA_LLOMe.lif - Image007-4	268	46.648	0.174	4.97085							41	906.865		C3-5KO_LLOMe_R2.lif - Image006-2	118	45.116	0.382	4.97494						41	929.134		C3-5KO_BAPTA_LLOMe_R2.lif - Image007-2	80	32.665	0.408	3.51564
				C2-5KO_LLOMe.lif - Image017-1	62	2.357	0.038	0.222508									C2-5KO_BAPTA_LLOMe.lif - Image007-4	35	1.157	0.033	0.123291										C2-5KO_LLOMe_R2.lif - Image006-2	154	10.426	0.068	1.14967									C2-5KO_BAPTA_LLOMe_R2.lif - Image007-2	29	0.752	0.026	0.0809356
	42	968.696		C3-5KO_LLOMe.lif - Image018-8	182	38.999	0.214	4.02593						42	1351.44		C3-5KO_BAPTA_LLOMe.lif - Image007-3	243	40.835	0.168	3.02159							42	950.737		C3-5KO_LLOMe_R2.lif - Image006-1	96	31.827	0.332	3.34761						42	837.977		C3-5KO_BAPTA_LLOMe_R2.lif - Image007-1	107	37.394	0.349	4.46241
				C2-5KO_LLOMe.lif - Image018-8	170	17.106	0.101	1.76588									C2-5KO_BAPTA_LLOMe.lif - Image007-3	63	2.487	0.039	0.184026										C2-5KO_LLOMe_R2.lif - Image006-1	138	10.715	0.078	1.12702									C2-5KO_BAPTA_LLOMe_R2.lif - Image007-1	47	1.388	0.03	0.165637
	43	686.363		C3-5KO_LLOMe.lif - Image018-7	184	44.711	0.243	6.51419						43	1368.45		C3-5KO_BAPTA_LLOMe.lif - Image007-2	232	43.409	0.187	3.17214							43	817.357		C3-5KO_LLOMe_R2.lif - Image007-5	66	18.147	0.275	2.2202						43	922.843		C3-5KO_BAPTA_LLOMe_R2.lif - Image008-6	126	37.726	0.299	4.08802
				C2-5KO_LLOMe.lif - Image018-7	147	8.734	0.059	1.2725									C2-5KO_BAPTA_LLOMe.lif - Image007-2	172	7.722	0.045	0.56429										C2-5KO_LLOMe_R2.lif - Image007-5	80	4.888	0.061	0.598025									C2-5KO_BAPTA_LLOMe_R2.lif - Image008-6	71	2.285	0.032	0.247604
	44	915.845		C3-5KO_LLOMe.lif - Image018-6	200	32.868	0.164	3.58882						44	930.131		C3-5KO_BAPTA_LLOMe.lif - Image007-1	210	29.961	0.143	3.22116							44	1107.83		C3-5KO_LLOMe_R2.lif - Image007-4	135	36.165	0.268	3.26449						44	878.856		C3-5KO_BAPTA_LLOMe_R2.lif - Image008-5	177	40.965	0.231	4.66117
				C2-5KO_LLOMe.lif - Image018-6	168	11.525	0.069	1.2584									C2-5KO_BAPTA_LLOMe.lif - Image007-1	70	3.21	0.046	0.345113										C2-5KO_LLOMe_R2.lif - Image007-4	147	9.11	0.062	0.822328									C2-5KO_BAPTA_LLOMe_R2.lif - Image008-5	57	1.793	0.031	0.204015
	45	1010.17		C3-5KO_LLOMe.lif - Image018-5	225	26.722	0.119	2.6453						45	1247.76		C3-5KO_BAPTA_LLOMe.lif - Image008-5	173	24.38	0.141	1.9539							45	940.441		C3-5KO_LLOMe_R2.lif - Image007-3	112	44.017	0.393	4.68046						45	755.02		C3-5KO_BAPTA_LLOMe_R2.lif - Image008-4	84	25.435	0.303	3.36878
				C2-5KO_LLOMe.lif - Image018-5	163	8.633	0.053	0.85461									C2-5KO_BAPTA_LLOMe.lif - Image008-5	107	5.075	0.047	0.406728										C2-5KO_LLOMe_R2.lif - Image007-3	108	8.141	0.075	0.865658									C2-5KO_BAPTA_LLOMe_R2.lif - Image008-4	48	1.403	0.029	0.185823
	46	806.57		C3-5KO_LLOMe.lif - Image018-4	107	24.64	0.23	3.05491						46	1097.2		C3-5KO_BAPTA_LLOMe.lif - Image008-4	228	25.667	0.113	2.33931							46	837.225		C3-5KO_LLOMe_R2.lif - Image007-2	107	35.051	0.328	4.18657						46	1149.32		C3-5KO_BAPTA_LLOMe_R2.lif - Image008-3	230	42.498	0.185	3.69767
				C2-5KO_LLOMe.lif - Image018-4	113	9.703	0.086	1.203									C2-5KO_BAPTA_LLOMe.lif - Image008-4	76	3.398	0.045	0.309697										C2-5KO_LLOMe_R2.lif - Image007-2	128	5.697	0.045	0.680462									C2-5KO_BAPTA_LLOMe_R2.lif - Image008-3	45	1.258	0.028	0.109456
	47	640.134		C3-5KO_LLOMe.lif - Image018-3	130	32.405	0.249	5.06222						47	1169.37		C3-5KO_BAPTA_LLOMe.lif - Image008-3	206	41.819	0.203	3.57619							47	1148.39		C3-5KO_LLOMe_R2.lif - Image007-1	159	41.312	0.26	3.59738						47	706.954		C3-5KO_BAPTA_LLOMe_R2.lif - Image008-2	131	28.674	0.219	4.05599
				C2-5KO_LLOMe.lif - Image018-3	102	6.782	0.066	1.05947									C2-5KO_BAPTA_LLOMe.lif - Image008-3	88	3.051	0.035	0.260909										C2-5KO_LLOMe_R2.lif - Image007-1	117	8.85	0.076	0.770643									C2-5KO_BAPTA_LLOMe_R2.lif - Image008-2	38	1.07	0.028	0.151354
	48	862.111		C3-5KO_LLOMe.lif - Image018-2	116	11.987	0.103	1.39042						48	1350.23		C3-5KO_BAPTA_LLOMe.lif - Image008-2	296	34.025	0.115	2.51995							48	909.15		C3-5KO_LLOMe_R2.lif - Image008-8	109	28.978	0.266	3.18737						48	1138.15		C3-5KO_BAPTA_LLOMe_R2.lif - Image008-1	175	44.479	0.254	3.90799
				C2-5KO_LLOMe.lif - Image018-2	55	3.066	0.056	0.355639									C2-5KO_BAPTA_LLOMe.lif - Image008-2	120	5.047	0.042	0.373789										C2-5KO_LLOMe_R2.lif - Image008-8	154	9.717	0.063	1.0688									C2-5KO_BAPTA_LLOMe_R2.lif - Image008-1	77	2.429	0.032	0.213416
	49	922.525		C3-5KO_LLOMe.lif - Image018-1	127	15.386	0.121	1.66781						49	1020.97		C3-5KO_BAPTA_LLOMe.lif - Image008-1	238	40.633	0.171	3.97984							49	836.444		C3-5KO_LLOMe_R2.lif - Image008-7	101	25.537	0.253	3.05304						49	889.874		C3-5KO_BAPTA_LLOMe_R2.lif - Image009-7	140	26.91	0.192	3.02402
				C2-5KO_LLOMe.lif - Image018-1	73	4.107	0.056	0.445191									C2-5KO_BAPTA_LLOMe.lif - Image008-1	65	2.531	0.039	0.247902										C2-5KO_LLOMe_R2.lif - Image008-7	94	4.222	0.045	0.504756									C2-5KO_BAPTA_LLOMe_R2.lif - Image009-7	36	1.258	0.035	0.141368
	50	1265.39		C3-5KO_LLOMe.lif - Image004-5	206	25.088	0.122	1.98263						50	690.484		C3-5KO_BAPTA_LLOMe.lif - Image010-6	95	20.779	0.219	3.00934							50	1000.03		C3-5KO_LLOMe_R2.lif - Image008-6	112	39.028	0.348	3.90268						50	1074.44		C3-5KO_BAPTA_LLOMe_R2.lif - Image009-6	115	32.897	0.286	3.06177
				C2-5KO_LLOMe.lif - Image004-5	149	9.949	0.067	0.78624									C2-5KO_BAPTA_LLOMe.lif - Image010-6	52	1.692	0.033	0.245046										C2-5KO_LLOMe_R2.lif - Image008-6	92	5.914	0.064	0.591382									C2-5KO_BAPTA_LLOMe_R2.lif - Image009-6	41	1.374	0.034	0.12788
	51	1183.88		C3-5KO_LLOMe.lif - Image004-4	263	37.322	0.142	3.15252						51	664.369		C3-5KO_BAPTA_LLOMe.lif - Image010-5	87	12.219	0.14	1.83919							51	857.195		C3-5KO_LLOMe_R2.lif - Image008-5	80	29.687	0.371	3.46327						51	847.622		C3-5KO_BAPTA_LLOMe_R2.lif - Image009-5	109	29.455	0.27	3.47502
				C2-5KO_LLOMe.lif - Image004-4	137	9.226	0.067	0.779304									C2-5KO_BAPTA_LLOMe.lif - Image010-5	20	0.81	0.04	0.12192										C2-5KO_LLOMe_R2.lif - Image008-5	108	6.796	0.063	0.792818									C2-5KO_BAPTA_LLOMe_R2.lif - Image009-5	71	2.241	0.032	0.264387
	52	1371.7		C3-5KO_LLOMe.lif - Image004-3	183	19.116	0.104	1.3936						52	968.349		C3-5KO_BAPTA_LLOMe.lif - Image010-4	169	24.553	0.145	2.53555							52	806.83		C3-5KO_LLOMe_R2.lif - Image008-4	65	18.798	0.289	2.32986						52	743.466		C3-5KO_BAPTA_LLOMe_R2.lif - Image009-4	69	19.015	0.276	2.55762
				C2-5KO_LLOMe.lif - Image004-3	59	2.444	0.041	0.178173									C2-5KO_BAPTA_LLOMe.lif - Image010-4	48	1.894	0.039	0.195591										C2-5KO_LLOMe_R2.lif - Image008-4	81	4.526	0.056	0.560961									C2-5KO_BAPTA_LLOMe_R2.lif - Image009-4	68	1.981	0.029	0.266455
	53	1434.79		C3-5KO_LLOMe.lif - Image004-2	214	31.002	0.145	2.16074						53	1107.96		C3-5KO_BAPTA_LLOMe.lif - Image010-3	267	41.862	0.157	3.77829							53	996.995		C3-5KO_LLOMe_R2.lif - Image008-3	91	27.156	0.298	2.72378						53	683.514		C3-5KO_BAPTA_LLOMe_R2.lif - Image009-3	72	18.335	0.255	2.68246
				C2-5KO_LLOMe.lif - Image004-2	147	7.765	0.053	0.541195									C2-5KO_BAPTA_LLOMe.lif - Image010-3	60	2.256	0.038	0.203617										C2-5KO_LLOMe_R2.lif - Image008-3	175	8.3	0.047	0.832502									C2-5KO_BAPTA_LLOMe_R2.lif - Image009-3	13	0.694	0.053	0.101534
	54	1406.01		C3-5KO_LLOMe.lif - Image004-1	256	72.98	0.285	5.19056						54	1488.72		C3-5KO_BAPTA_LLOMe.lif - Image010-2	197	25.725	0.131	1.72799							54	1020.1		C3-5KO_LLOMe_R2.lif - Image008-2	65	23.917	0.368	2.34457						54	726.938		C3-5KO_BAPTA_LLOMe_R2.lif - Image009-2	71	26.448	0.373	3.63827
				C2-5KO_LLOMe.lif - Image004-1	222	17.685	0.08	1.25781									C2-5KO_BAPTA_LLOMe.lif - Image010-2	61	2.256	0.037	0.151539										C2-5KO_LLOMe_R2.lif - Image008-2	81	4.945	0.061	0.484755									C2-5KO_BAPTA_LLOMe_R2.lif - Image009-2	48	1.923	0.04	0.264534
	55	1361.07		C3-5KO_LLOMe.lif - Image005-7	164	28.457	0.174	2.09078						55	1539.2		C3-5KO_BAPTA_LLOMe.lif - Image010-1	231	52.215	0.226	3.39234							55	882.138		C3-5KO_LLOMe_R2.lif - Image008-1	105	25.276	0.241	2.86531						55	717.394		C3-5KO_BAPTA_LLOMe_R2.lif - Image009-1	91	30.713	0.338	4.28119
				C2-5KO_LLOMe.lif - Image005-7	138	8.835	0.064	0.649121									C2-5KO_BAPTA_LLOMe.lif - Image010-1	62	2.574	0.042	0.167229										C2-5KO_LLOMe_R2.lif - Image008-1	161	15.328	0.095	1.7376									C2-5KO_BAPTA_LLOMe_R2.lif - Image009-1	57	2.314	0.041	0.322556
	56	1550.86		C3-5KO_LLOMe.lif - Image005-6	220	17.063	0.078	1.10023						56	798.848		C3-5KO_BAPTA_LLOMe.lif - Image011-6	175	31.133	0.178	3.89724							56	1113.82		C3-5KO_LLOMe_R2.lif - Image009-7	110	35.962	0.327	3.22871						56	890.554		C3-5KO_BAPTA_LLOMe_R2.lif - Image010-7	94	26.968	0.287	3.02823
				C2-5KO_LLOMe.lif - Image005-6	107	5.075	0.047	0.327238									C2-5KO_BAPTA_LLOMe.lif - Image011-6	58	2.964	0.051	0.371034										C2-5KO_LLOMe_R2.lif - Image009-7	157	9.139	0.058	0.820511									C2-5KO_BAPTA_LLOMe_R2.lif - Image010-7	62	2.863	0.046	0.321485
	57	1490.53		C3-5KO_LLOMe.lif - Image005-5	200	35.716	0.179	2.39619						57	888.775		C3-5KO_BAPTA_LLOMe.lif - Image011-5	148	22.63	0.153	2.5462							57	950.274		C3-5KO_LLOMe_R2.lif - Image009-6	63	26.115	0.415	2.74815						57	834.319		C3-5KO_BAPTA_LLOMe_R2.lif - Image010-6	140	34.965	0.25	4.19084
				C2-5KO_LLOMe.lif - Image005-5	131	6.709	0.051	0.450108									C2-5KO_BAPTA_LLOMe.lif - Image011-5	45	1.793	0.04	0.201738										C2-5KO_LLOMe_R2.lif - Image009-6	95	6.334	0.067	0.666545									C2-5KO_BAPTA_LLOMe_R2.lif - Image010-6	38	1.388	0.037	0.166363
	58	1415.12		C3-5KO_LLOMe.lif - Image005-4	198	35.933	0.181	2.53921						58	968.017		C3-5KO_BAPTA_LLOMe.lif - Image011-4	180	33.49	0.186	3.45965							58	1156.84		C3-5KO_LLOMe_R2.lif - Image009-5	79	27.633	0.35	2.38867						58	756.755		C3-5KO_BAPTA_LLOMe_R2.lif - Image010-5	100	32.492	0.325	4.2936
				C2-5KO_LLOMe.lif - Image005-4	217	15.371	0.071	1.0862									C2-5KO_BAPTA_LLOMe.lif - Image011-4	79	2.617	0.033	0.270346										C2-5KO_LLOMe_R2.lif - Image009-5	112	5.423	0.048	0.468778									C2-5KO_BAPTA_LLOMe_R2.lif - Image010-5	59	1.533	0.026	0.202575
	59	864.569		C3-5KO_LLOMe.lif - Image005-3	115	21.372	0.186	2.47198						59	720.272		C3-5KO_BAPTA_LLOMe.lif - Image011-3	132	27.084	0.205	3.76025							59	859.913		C3-5KO_LLOMe_R2.lif - Image009-4	86	27.85	0.324	3.2387						59	904.812		C3-5KO_BAPTA_LLOMe_R2.lif - Image010-4	129	41.544	0.322	4.59145
				C2-5KO_LLOMe.lif - Image005-3	66	3.846	0.058	0.444846									C2-5KO_BAPTA_LLOMe.lif - Image011-3	71	2.675	0.038	0.371387										C2-5KO_LLOMe_R2.lif - Image009-4	99	4.772	0.048	0.55494									C2-5KO_BAPTA_LLOMe_R2.lif - Image010-4	87	3.311	0.038	0.365932
	60	897.885		C3-5KO_LLOMe.lif - Image005-2	125	20.548	0.164	2.28849						60	1269.73		C3-5KO_BAPTA_LLOMe.lif - Image011-2	127	40.488	0.319	3.18872							60	1312.57		C3-5KO_LLOMe_R2.lif - Image009-3	95	26.173	0.276	1.99402						60	855.459		C3-5KO_BAPTA_LLOMe_R2.lif - Image010-3	66	19.377	0.294	2.2651
				C2-5KO_LLOMe.lif - Image005-2	96	7.331	0.076	0.816474									C2-5KO_BAPTA_LLOMe.lif - Image011-2	68	3.268	0.048	0.257378										C2-5KO_LLOMe_R2.lif - Image009-3	118	8.503	0.072	0.647812									C2-5KO_BAPTA_LLOMe_R2.lif - Image010-3	35	1.157	0.033	0.135249
[truncated: 23 more columns]

## Sheet: DKO
C3 = Gal3, C2 = CHMP2A (C3 = 70,255, C2 = 80, 255)
	DKO_LLOMe_R1													DKO_LLOMe_BAPTA_R1														DKO_LLOMe_R2													DKO_LLOMe_BAPTA_R2
	CELL	AREA		IMAGE	COUNT	TOTAL AREA	AVG SIZE	%AREA		Gal3	CHMP2A			CELL	AREA		IMAGE	COUNT	TOTAL AREA	AVG SIZE	%AREA		Gal3	CHMP2A				CELL	AREA		IMAGE	COUNT	TOTAL AREA	AVG SIZE	%AREA		Gal3	CHMP2A			CELL	AREA		IMAGE	COUNT	TOTAL AREA	AVG SIZE	%AREA
	1	822.765		C3-DKO_LLOME_CHMP2A 488_Gal3 568.lif - Image001-8	30	14.272	0.476	1.73464		1.73464	0.286473			1	900.719		C3-DKO_LLOME_BAPTA_CHMP2A 488_Gal3 568.lif - Image001-6	130	21.762	0.167	2.41607		2.41607	0.0673906				1	1228.14		C3-E3DKO_LLOMe_R2.lif - Image001-7	89	21.777	0.245	1.77317		1.77317	0.227254			1	676.487		C3-E3DKO_BAPTA_LLOMe_R2.lif - Image001-7	104	26.346	0.253	3.89453
				C2-DKO_LLOME_CHMP2A 488_Gal3 568.lif - Image001-8	43	2.357	0.055	0.286473		2.63579	0.424964						C2-DKO_LLOME_BAPTA_CHMP2A 488_Gal3 568.lif - Image001-6	18	0.607	0.034	0.0673906		2.4202	0.271364							C2-E3DKO_LLOMe_R2.lif - Image001-7	49	2.791	0.057	0.227254		2.58248	0.401907						C2-E3DKO_BAPTA_LLOMe_R2.lif - Image001-7	8	0.419	0.052	0.0619376
	2	925.49		C3-DKO_LLOME_CHMP2A 488_Gal3 568.lif - Image001-7	63	24.394	0.387	2.63579		2.23568	0.425456			2	847.203		C3-DKO_LLOME_BAPTA_CHMP2A 488_Gal3 568.lif - Image001-5	92	20.504	0.223	2.4202		2.96623	0.0842745				2	1269.94		C3-E3DKO_LLOMe_R2.lif - Image001-6	118	32.796	0.278	2.58248		2.10769	0.765443			2	488.534		C3-E3DKO_BAPTA_LLOMe_R2.lif - Image001-6	68	19.651	0.289	4.02244
				C2-DKO_LLOME_CHMP2A 488_Gal3 568.lif - Image001-7	62	3.933	0.063	0.424964		3.15792	0.452414						C2-DKO_LLOME_BAPTA_CHMP2A 488_Gal3 568.lif - Image001-5	63	2.299	0.036	0.271364		3.05932	0.162878							C2-E3DKO_LLOMe_R2.lif - Image001-6	59	5.104	0.087	0.401907		1.84494	0.182467						C2-E3DKO_BAPTA_LLOMe_R2.lif - Image001-6	17	0.81	0.048	0.165802
	3	893.865		C3-DKO_LLOME_CHMP2A 488_Gal3 568.lif - Image001-6	87	19.984	0.23	2.23568		2.26791	0.210937			3	926.733		C3-DKO_LLOME_BAPTA_CHMP2A 488_Gal3 568.lif - Image001-4	131	27.489	0.21	2.96623		1.12259	0.0475221				3	1203.36		C3-E3DKO_LLOMe_R2.lif - Image001-5	78	25.363	0.325	2.10769		1.92313	0.279923			3	970.88		C3-E3DKO_BAPTA_LLOMe_R2.lif - Image001-5	176	51.97	0.295	5.35288
				C2-DKO_LLOME_CHMP2A 488_Gal3 568.lif - Image001-6	70	3.803	0.054	0.425456		2.47519	0.641502						C2-DKO_LLOME_BAPTA_CHMP2A 488_Gal3 568.lif - Image001-4	25	0.781	0.031	0.0842745		4.54917	0.291328							C2-E3DKO_LLOMe_R2.lif - Image001-5	82	9.211	0.112	0.765443		1.96883	0.575828						C2-E3DKO_BAPTA_LLOMe_R2.lif - Image001-5	33	0.824	0.025	0.0848715
	4	824.688		C3-DKO_LLOME_CHMP2A 488_Gal3 568.lif - Image001-5	58	26.043	0.449	3.15792		3.86486	0.456802			4	630.533		C3-DKO_LLOME_BAPTA_CHMP2A 488_Gal3 568.lif - Image001-3	78	19.29	0.247	3.05932		2.66042	0.113866				4	863.716		C3-E3DKO_LLOMe_R2.lif - Image001-4	67	15.935	0.238	1.84494		2.95293	0.666006			4	510.384		C3-E3DKO_BAPTA_LLOMe_R2.lif - Image001-4	61	25.074	0.411	4.91277
				C2-DKO_LLOME_CHMP2A 488_Gal3 568.lif - Image001-5	69	3.731	0.054	0.452414		2.35636	0.742747						C2-DKO_LLOME_BAPTA_CHMP2A 488_Gal3 568.lif - Image001-3	27	1.027	0.038	0.162878		1.9984	0.124185							C2-E3DKO_LLOMe_R2.lif - Image001-4	32	1.576	0.049	0.182467		4.09152	0.885408						C2-E3DKO_BAPTA_LLOMe_R2.lif - Image001-4	52	1.909	0.037	0.374032
	5	822.519		C3-DKO_LLOME_CHMP2A 488_Gal3 568.lif - Image001-4	47	18.654	0.397	2.26791		3.17802	0.544528			5	1125.79		C3-DKO_LLOME_BAPTA_CHMP2A 488_Gal3 568.lif - Image001-2	101	12.638	0.125	1.12259		2.07047	0.161964				5	754.137		C3-E3DKO_LLOMe_R2.lif - Image001-3	73	14.503	0.199	1.92313		2.77052	0.776283			5	654.074		C3-E3DKO_BAPTA_LLOMe_R2.lif - Image001-3	89	16.629	0.187	2.54237
				C2-DKO_LLOME_CHMP2A 488_Gal3 568.lif - Image001-4	41	1.735	0.042	0.210937		1.55013	0.661941						C2-DKO_LLOME_BAPTA_CHMP2A 488_Gal3 568.lif - Image001-2	14	0.535	0.038	0.0475221		2.08585	0.132868							C2-E3DKO_LLOMe_R2.lif - Image001-3	59	2.111	0.036	0.279923		3.01334	0.429237						C2-E3DKO_BAPTA_LLOMe_R2.lif - Image001-3	71	1.808	0.025	0.276421
	6	764.144		C3-DKO_LLOME_CHMP2A 488_Gal3 568.lif - Image001-3	65	18.914	0.291	2.47519		1.81272	0.52124			6	1022.56		C3-DKO_LLOME_BAPTA_CHMP2A 488_Gal3 568.lif - Image001-1	187	46.518	0.249	4.54917		2.88024	0.196644				6	904.089		C3-E3DKO_LLOMe_R2.lif - Image001-2	54	17.8	0.33	1.96883		4.15613	0.762442			6	613.918		C3-E3DKO_BAPTA_LLOMe_R2.lif - Image001-2	96	23.584	0.246	3.84156
				C2-DKO_LLOME_CHMP2A 488_Gal3 568.lif - Image001-3	83	4.902	0.059	0.641502		2.86239	0.774292						C2-DKO_LLOME_BAPTA_CHMP2A 488_Gal3 568.lif - Image001-1	63	2.979	0.047	0.291328		3.0664	0.132946							C2-E3DKO_LLOMe_R2.lif - Image001-2	91	5.206	0.057	0.575828		2.64964	0.949545						C2-E3DKO_BAPTA_LLOMe_R2.lif - Image001-2	47	1.374	0.029	0.223808
	7	788.307		C3-DKO_LLOME_CHMP2A 488_Gal3 568.lif - Image001-2	91	30.467	0.335	3.86486		2.63545	0.472892			7	800.063		C3-DKO_LLOME_BAPTA_CHMP2A 488_Gal3 568.lif - Image002-7	135	21.285	0.158	2.66042		2.40486	0.251709				7	970.562		C3-E3DKO_LLOMe_R2.lif - Image001-1	72	28.66	0.398	2.95293		2.9848	0.910581			7	797.605		C3-E3DKO_BAPTA_LLOMe_R2.lif - Image002-6	64	22.876	0.357	2.86809
				C2-DKO_LLOME_CHMP2A 488_Gal3 568.lif - Image001-2	81	3.601	0.044	0.456802		3.83273	0.486388						C2-DKO_LLOME_BAPTA_CHMP2A 488_Gal3 568.lif - Image002-7	16	0.911	0.057	0.113866		3.59285	0.581653							C2-E3DKO_LLOMe_R2.lif - Image001-1	82	6.464	0.079	0.666006		3.79232	1.11377						C2-E3DKO_BAPTA_LLOMe_R2.lif - Image002-6	38	1.244	0.033	0.155967
	8	846.856		C3-DKO_LLOME_CHMP2A 488_Gal3 568.lif - Image001-1	93	19.955	0.215	2.35636		3.48569	0.66867			8	698.958		C3-DKO_LLOME_BAPTA_CHMP2A 488_Gal3 568.lif - Image002-6	70	13.968	0.2	1.9984		3.35411	0.383636				8	681.042		C3-E3DKO_LLOMe_R2.lif - Image002-7	84	27.865	0.332	4.09152		2.43631	0.757947			8	801.596		C3-E3DKO_BAPTA_LLOMe_R2.lif - Image001-1	103	26.303	0.255	3.28133
				C2-DKO_LLOME_CHMP2A 488_Gal3 568.lif - Image001-1	103	6.29	0.061	0.742747		2.80942	0.809446						C2-DKO_LLOME_BAPTA_CHMP2A 488_Gal3 568.lif - Image002-6	36	0.868	0.024	0.124185		2.27623	0.179968							C2-E3DKO_LLOMe_R2.lif - Image002-7	82	6.03	0.074	0.885408		3.38403	0.960724						C2-E3DKO_BAPTA_LLOMe_R2.lif - Image001-1	49	1.345	0.027	0.16779
	9	1099.3		C3-DKO_LLOME_CHMP2A 488_Gal3 568.lif - Image002-7	95	34.936	0.368	3.17802		2.63871	0.51559			9	884.148		C3-DKO_LLOME_BAPTA_CHMP2A 488_Gal3 568.lif - Image002-5	120	18.306	0.153	2.07047		2.81566	0.172272				9	648.217		C3-E3DKO_LLOMe_R2.lif - Image002-6	65	17.959	0.276	2.77052		3.61176	0.817671			9	570.943		C3-E3DKO_BAPTA_LLOMe_R2.lif - Image002-8	71	20.461	0.288	3.58372
				C2-DKO_LLOME_CHMP2A 488_Gal3 568.lif - Image002-7	114	5.986	0.053	0.544528		3.71506	0.798621						C2-DKO_LLOME_BAPTA_CHMP2A 488_Gal3 568.lif - Image002-5	47	1.432	0.03	0.161964		2.38197	0.160317							C2-E3DKO_LLOMe_R2.lif - Image002-6	87	5.032	0.058	0.776283		2.30437	0.372346						C2-E3DKO_BAPTA_LLOMe_R2.lif - Image002-8	42	1.186	0.028	0.207727
	10	869.413		C3-DKO_LLOME_CHMP2A 488_Gal3 568.lif - Image002-6	49	13.477	0.275	1.55013		4.14591	1.39892			10	729.295		C3-DKO_LLOME_BAPTA_CHMP2A 488_Gal3 568.lif - Image002-4	81	15.212	0.188	2.08585		3.72312	0.270489				10	795.132		C3-E3DKO_LLOMe_R2.lif - Image002-5	87	23.96	0.275	3.01334		3.0255	0.679			10	630.547		C3-E3DKO_BAPTA_LLOMe_R2.lif - Image002-7	105	22.211	0.212	3.5225
				C2-DKO_LLOME_CHMP2A 488_Gal3 568.lif - Image002-6	90	5.755	0.064	0.661941		1.47311	0.756175						C2-DKO_LLOME_BAPTA_CHMP2A 488_Gal3 568.lif - Image002-4	24	0.969	0.04	0.132868		1.92798	0.259324							C2-E3DKO_LLOMe_R2.lif - Image002-5	82	3.413	0.042	0.429237		3.18805	0.737167						C2-E3DKO_BAPTA_LLOMe_R2.lif - Image002-7	76	2.082	0.027	0.33019
	11	929.322		C3-DKO_LLOME_CHMP2A 488_Gal3 568.lif - Image002-5	71	16.846	0.237	1.81272		3.39825	0.617083			11	904.682		C3-DKO_LLOME_BAPTA_CHMP2A 488_Gal3 568.lif - Image002-3	95	26.057	0.274	2.88024		2.63981	0.284112				11	690.282		C3-E3DKO_LLOMe_R2.lif - Image002-4	73	28.689	0.393	4.15613		3.10847	1.09443			11	715.63		C3-E3DKO_BAPTA_LLOMe_R2.lif - Image002-5	45	33.591	0.746	4.69391
				C2-DKO_LLOME_CHMP2A 488_Gal3 568.lif - Image002-5	79	4.844	0.061	0.52124		4.66748	0.972373						C2-DKO_LLOME_BAPTA_CHMP2A 488_Gal3 568.lif - Image002-3	40	1.779	0.044	0.196644		2.59896	0.16966							C2-E3DKO_LLOMe_R2.lif - Image002-4	105	5.263	0.05	0.762442		4.57713	1.40961						C2-E3DKO_BAPTA_LLOMe_R2.lif - Image002-5	34	1.085	0.032	0.151615
	12	1004.79		C3-DKO_LLOME_CHMP2A 488_Gal3 568.lif - Image002-4	69	28.761	0.417	2.86239		2.88214	0.531141			12	913.907		C3-DKO_LLOME_BAPTA_CHMP2A 488_Gal3 568.lif - Image002-2	121	28.024	0.232	3.0664		3.4742	0.452768				12	755.309		C3-E3DKO_LLOMe_R2.lif - Image002-3	80	20.013	0.25	2.64964		3.61543	0.274912			12	859.682		C3-E3DKO_BAPTA_LLOMe_R2.lif - Image002-4	110	38.016	0.346	4.4221
				C2-DKO_LLOME_CHMP2A 488_Gal3 568.lif - Image002-4	125	7.78	0.062	0.774292		3.28567	0.795668						C2-DKO_LLOME_BAPTA_CHMP2A 488_Gal3 568.lif - Image002-2	41	1.215	0.03	0.132946		3.39023	0.248665							C2-E3DKO_LLOMe_R2.lif - Image002-3	123	7.172	0.058	0.949545		2.95491	0.7777						C2-E3DKO_BAPTA_LLOMe_R2.lif - Image002-4	41	1.215	0.03	0.141331
	13	895.977		C3-DKO_LLOME_CHMP2A 488_Gal3 568.lif - Image002-3	74	23.613	0.319	2.63545		2.1121	0.764562			13	913.358		C3-DKO_LLOME_BAPTA_CHMP2A 488_Gal3 568.lif - Image002-1	89	21.965	0.247	2.40486		2.30331	0.133841				13	765.445		C3-E3DKO_LLOMe_R2.lif - Image002-2	93	22.847	0.246	2.9848		3.62565	0.878733			13	914.5		C3-E3DKO_BAPTA_LLOMe_R2.lif - Image002-3	95	26.158	0.275	2.86036
				C2-DKO_LLOME_CHMP2A 488_Gal3 568.lif - Image002-3	70	4.237	0.061	0.472892		3.05734	1.41457						C2-DKO_LLOME_BAPTA_CHMP2A 488_Gal3 568.lif - Image002-1	46	2.299	0.05	0.251709		1.52434	0.287173							C2-E3DKO_LLOMe_R2.lif - Image002-2	111	6.97	0.063	0.910581		4.70542	0.631705						C2-E3DKO_BAPTA_LLOMe_R2.lif - Image002-3	37	1.475	0.04	0.16129
	14	763.999		C3-DKO_LLOME_CHMP2A 488_Gal3 568.lif - Image002-2	55	29.282	0.532	3.83273		4.0401	1.08982			14	840.363		C3-DKO_LLOME_BAPTA_CHMP2A 488_Gal3 568.lif - Image004-8	163	30.193	0.185	3.59285		3.14202	0.153428				14	682.907		C3-E3DKO_LLOMe_R2.lif - Image002-1	79	25.898	0.328	3.79232		4.05639	0.540949			14	1092.24		C3-E3DKO_BAPTA_LLOMe_R2.lif - Image002-2	154	34.502	0.224	3.15882
				C2-DKO_LLOME_CHMP2A 488_Gal3 568.lif - Image002-2	84	3.716	0.044	0.486388		2.97653	0.91976						C2-DKO_LLOME_BAPTA_CHMP2A 488_Gal3 568.lif - Image004-8	114	4.888	0.043	0.581653		1.76761	0.165632							C2-E3DKO_LLOMe_R2.lif - Image002-1	108	7.606	0.07	1.11377		3.60882	0.626596						C2-E3DKO_BAPTA_LLOMe_R2.lif - Image002-2	110	2.95	0.027	0.270086
	15	689.877		C3-DKO_LLOME_CHMP2A 488_Gal3 568.lif - Image002-1	48	24.047	0.501	3.48569		3.68867	0.762606			15	878.176		C3-DKO_LLOME_BAPTA_CHMP2A 488_Gal3 568.lif - Image004-7	91	29.455	0.324	3.35411		2.31608	0.311573				15	1263.02		C3-E3DKO_LLOMe_R2.lif - Image003-8	110	30.771	0.28	2.43631		2.36652	0.391649			15	746.575		C3-E3DKO_BAPTA_LLOMe_R2.lif - Image002-1	90	34.502	0.383	4.62137
				C2-DKO_LLOME_CHMP2A 488_Gal3 568.lif - Image002-1	87	4.613	0.053	0.66867		2.1172	0.32051						C2-DKO_LLOME_BAPTA_CHMP2A 488_Gal3 568.lif - Image004-7	80	3.369	0.042	0.383636		2.42384	0.175684							C2-E3DKO_LLOMe_R2.lif - Image003-8	126	9.573	0.076	0.757947		3.19058	0.736388						C2-E3DKO_BAPTA_LLOMe_R2.lif - Image002-1	24	0.81	0.034	0.108495
	16	1012.91		C3-DKO_LLOME_CHMP2A 488_Gal3 568.lif - Image003-7	118	28.457	0.241	2.80942		2.61142	0.712485			16	811.255		C3-DKO_LLOME_BAPTA_CHMP2A 488_Gal3 568.lif - Image004-6	75	18.466	0.246	2.27623		4.12182	0.291618				16	772.126		C3-E3DKO_LLOMe_R2.lif - Image003-7	69	26.129	0.379	3.38403		1.70114	0.394292			16	869.804		C3-E3DKO_BAPTA_LLOMe_R2.lif - Image003-7	110	28.038	0.255	3.22348
				C2-DKO_LLOME_CHMP2A 488_Gal3 568.lif - Image003-7	134	8.199	0.061	0.809446		2.2369	0.824974						C2-DKO_LLOME_BAPTA_CHMP2A 488_Gal3 568.lif - Image004-6	28	1.46	0.052	0.179968		1.20005	0.102374							C2-E3DKO_LLOMe_R2.lif - Image003-7	119	7.418	0.062	0.960724		3.41572	0.50104						C2-E3DKO_BAPTA_LLOMe_R2.lif - Image003-7	25	0.882	0.035	0.101402
	17	975.97		C3-DKO_LLOME_CHMP2A 488_Gal3 568.lif - Image003-6	45	25.753	0.572	2.63871		2.02731	0.728507			17	797.576		C3-DKO_LLOME_BAPTA_CHMP2A 488_Gal3 568.lif - Image004-5	88	22.457	0.255	2.81566		1.89877	0.143272				17	1110.59		C3-E3DKO_LLOMe_R2.lif - Image003-6	127	40.112	0.316	3.61176		3.81607	0.726301			17	1181.74		C3-E3DKO_BAPTA_LLOMe_R2.lif - Image003-6	129	20.461	0.159	1.73143
				C2-DKO_LLOME_CHMP2A 488_Gal3 568.lif - Image003-6	81	5.032	0.062	0.51559		1.35636	0.361183						C2-DKO_LLOME_BAPTA_CHMP2A 488_Gal3 568.lif - Image004-5	31	1.374	0.044	0.172272		2.79946	0.144174							C2-E3DKO_LLOMe_R2.lif - Image003-6	102	9.081	0.089	0.817671		3.58471	0.809232						C2-E3DKO_BAPTA_LLOMe_R2.lif - Image003-6	56	1.446	0.026	0.122362
	18	994.088		C3-DKO_LLOME_CHMP2A 488_Gal3 568.lif - Image003-5	92	36.931	0.401	3.71506		2.02422	0.587381			18	974.321		C3-DKO_LLOME_BAPTA_CHMP2A 488_Gal3 568.lif - Image004-4	88	23.208	0.264	2.38197		2.73919	0.271106				18	803.822		C3-E3DKO_LLOMe_R2.lif - Image003-5	57	18.523	0.325	2.30437		3.60626	0.828141			18	856.602		C3-E3DKO_BAPTA_LLOMe_R2.lif - Image003-5	142	24.958	0.176	2.91361
				C2-DKO_LLOME_CHMP2A 488_Gal3 568.lif - Image003-5	94	7.939	0.084	0.798621		2.99343	0.5515						C2-DKO_LLOME_BAPTA_CHMP2A 488_Gal3 568.lif - Image004-4	35	1.562	0.045	0.160317		3.69923	0.340526							C2-E3DKO_LLOMe_R2.lif - Image003-5	54	2.993	0.055	0.372346		2.95232	1.03565						C2-E3DKO_BAPTA_LLOMe_R2.lif - Image003-5	51	2.082	0.041	0.243053
	19	1111.21		C3-DKO_LLOME_CHMP2A 488_Gal3 568.lif - Image003-4	110	46.07	0.419	4.14591		1.18289	0.233178			19	668.418		C3-DKO_LLOME_BAPTA_CHMP2A 488_Gal3 568.lif - Image004-3	29	24.886	0.858	3.72312		2.20405	0.122275				19	896.613		C3-E3DKO_LLOMe_R2.lif - Image003-4	83	27.127	0.327	3.0255		3.58234	0.581646			19	993.683		C3-E3DKO_BAPTA_LLOMe_R2.lif - Image003-4	53	23.671	0.447	2.38215
				C2-DKO_LLOME_CHMP2A 488_Gal3 568.lif - Image003-4	183	15.545	0.085	1.39892		2.7766	0.926074						C2-DKO_LLOME_BAPTA_CHMP2A 488_Gal3 568.lif - Image004-3	49	1.808	0.037	0.270489		3.75994	0.315943							C2-E3DKO_LLOMe_R2.lif - Image003-4	103	6.088	0.059	0.679		3.68408	0.666895						C2-E3DKO_BAPTA_LLOMe_R2.lif - Image003-4	20	1.432	0.072	0.14411
	20	996.33		C3-DKO_LLOME_CHMP2A 488_Gal3 568.lif - Image003-3	41	14.677	0.358	1.47311		2.89741	1.08173			20	707.995		C3-DKO_LLOME_BAPTA_CHMP2A 488_Gal3 568.lif - Image004-2	66	13.65	0.207	1.92798		2.05384	0.29108				20	851.367		C3-E3DKO_LLOMe_R2.lif - Image003-3	71	27.142	0.382	3.18805		2.43958	0.854432			20	839.9		C3-E3DKO_BAPTA_LLOMe_R2.lif - Image003-3	95	15.617	0.164	1.85939
				C2-DKO_LLOME_CHMP2A 488_Gal3 568.lif - Image003-3	98	7.534	0.077	0.756175		4.30222	1.13768						C2-DKO_LLOME_BAPTA_CHMP2A 488_Gal3 568.lif - Image004-2	39	1.836	0.047	0.259324		1.20455	0.0627679							C2-E3DKO_LLOMe_R2.lif - Image003-3	101	6.276	0.062	0.737167		2.6122	0.856633						C2-E3DKO_BAPTA_LLOMe_R2.lif - Image003-3	50	1.287	0.026	0.153233
	21	850.615		C3-DKO_LLOME_CHMP2A 488_Gal3 568.lif - Image003-2	99	28.906	0.292	3.39825		2.34872	0.370763			21	666.639		C3-DKO_LLOME_BAPTA_CHMP2A 488_Gal3 568.lif - Image004-1	87	17.598	0.202	2.63981		4.53563	0.173524				21	801.971		C3-E3DKO_LLOMe_R2.lif - Image003-2	67	24.929	0.372	3.10847		3.40053	0.837475			21	768.323		C3-E3DKO_BAPTA_LLOMe_R2.lif - Image003-2	83	22.297	0.269	2.90203
				C2-DKO_LLOME_CHMP2A 488_Gal3 568.lif - Image003-2	95	5.249	0.055	0.617083		3.31042	1.21375						C2-DKO_LLOME_BAPTA_CHMP2A 488_Gal3 568.lif - Image004-1	46	1.894	0.041	0.284112		1.91235	0.082143							C2-E3DKO_LLOMe_R2.lif - Image003-2	132	8.777	0.066	1.09443		3.05048	1.13186						C2-E3DKO_BAPTA_LLOMe_R2.lif - Image003-2	67	2.155	0.032	0.280481
	22	869.934		C3-DKO_LLOME_CHMP2A 488_Gal3 568.lif - Image003-1	121	40.604	0.336	4.66748		2.6626	0.653082			22	1082.16		C3-DKO_LLOME_BAPTA_CHMP2A 488_Gal3 568.lif - Image005-6	163	28.125	0.173	2.59896		3.18938	0.0898046				22	871.944		C3-E3DKO_LLOMe_R2.lif - Image003-1	114	39.91	0.35	4.57713		2.62038	0.693926			22	776.449		C3-E3DKO_BAPTA_LLOMe_R2.lif - Image003-1	78	26.187	0.336	3.37266
				C2-DKO_LLOME_CHMP2A 488_Gal3 568.lif - Image003-1	118	8.459	0.072	0.972373		3.06838	0.942235						C2-DKO_LLOME_BAPTA_CHMP2A 488_Gal3 568.lif - Image005-6	56	1.836	0.033	0.16966		2.54304	0.182168							C2-E3DKO_LLOMe_R2.lif - Image003-1	167	12.291	0.074	1.40961		2.25006	0.382548						C2-E3DKO_BAPTA_LLOMe_R2.lif - Image003-1	53	2.198	0.041	0.283084
	23	873.968		C3-DKO_LLOME_CHMP2A 488_Gal3 568.lif - Image004-6	79	25.189	0.319	2.88214		2.22912	0.565953			23	929.394		C3-DKO_LLOME_BAPTA_CHMP2A 488_Gal3 568.lif - Image005-5	162	32.289	0.199	3.4742		1.17559	0.115345				23	988.68		C3-E3DKO_LLOMe_R2.lif - Image004-6	104	35.745	0.344	3.61543		3.93584	0.837619			23	719.578		C3-E3DKO_BAPTA_LLOMe_R2.lif - Image004-5	78	26.462	0.339	3.67743
				C2-DKO_LLOME_CHMP2A 488_Gal3 568.lif - Image004-6	101	4.642	0.046	0.531141		2.75835	0.53582						C2-DKO_LLOME_BAPTA_CHMP2A 488_Gal3 568.lif - Image005-5	84	4.208	0.05	0.452768		2.73509	0.110459							C2-E3DKO_LLOMe_R2.lif - Image004-6	51	2.718	0.053	0.274912		3.75017	0.655926						C2-E3DKO_BAPTA_LLOMe_R2.lif - Image004-5	67	3.051	0.046	0.423999
	24	1192.21		C3-DKO_LLOME_CHMP2A 488_Gal3 568.lif - Image004-5	65	39.172	0.603	3.28567		1.70208	0.665876			24	703.758		C3-DKO_LLOME_BAPTA_CHMP2A 488_Gal3 568.lif - Image005-4	67	23.859	0.356	3.39023		2.52052	0.103341				24	788.35		C3-E3DKO_LLOMe_R2.lif - Image004-5	69	23.295	0.338	2.95491		1.84037	0.639296			24	673.277		C3-E3DKO_BAPTA_LLOMe_R2.lif - Image004-4	55	9.544	0.174	1.41754
				C2-DKO_LLOME_CHMP2A 488_Gal3 568.lif - Image004-5	144	9.486	0.066	0.795668		1.43325	0.429372						C2-DKO_LLOME_BAPTA_CHMP2A 488_Gal3 568.lif - Image005-4	40	1.75	0.044	0.248665		3.13331	0.0942772							C2-E3DKO_LLOMe_R2.lif - Image004-5	82	6.131	0.075	0.7777		2.73548	0.538389						C2-E3DKO_BAPTA_LLOMe_R2.lif - Image004-4	42	1.345	0.032	0.199769
	25	1106.38		C3-DKO_LLOME_CHMP2A 488_Gal3 568.lif - Image004-4	76	23.368	0.307	2.1121		3.64576	0.596732			25	1167.06		C3-DKO_LLOME_BAPTA_CHMP2A 488_Gal3 568.lif - Image005-3	125	26.881	0.215	2.30331		3.77595	0.258516				25	784.88		C3-E3DKO_LLOMe_R2.lif - Image004-4	52	28.457	0.547	3.62565		1.89513	0.582972			25	763.204		C3-E3DKO_BAPTA_LLOMe_R2.lif - Image004-3	87	24.365	0.28	3.19246
				C2-DKO_LLOME_CHMP2A 488_Gal3 568.lif - Image004-4	151	8.459	0.056	0.764562		2.83985	0.558677						C2-DKO_LLOME_BAPTA_CHMP2A 488_Gal3 568.lif - Image005-3	38	1.562	0.041	0.133841		2.20804	0.229151							C2-E3DKO_LLOMe_R2.lif - Image004-4	106	6.897	0.065	0.878733		2.62158	0.727869						C2-E3DKO_BAPTA_LLOMe_R2.lif - Image004-3	37	1.085	0.029	0.142164
	26	1115.25		C3-DKO_LLOME_CHMP2A 488_Gal3 568.lif - Image004-3	98	34.097	0.348	3.05734		1.68524	0.581644			26	1062.43		C3-DKO_LLOME_BAPTA_CHMP2A 488_Gal3 568.lif - Image005-2	104	16.195	0.156	1.52434		1.73725	0.271689				26	1245.2		C3-E3DKO_LLOMe_R2.lif - Image004-3	114	58.592	0.514	4.70542		3.25984	1.5606			26	919.821		C3-E3DKO_BAPTA_LLOMe_R2.lif - Image004-2	123	20.794	0.169	2.26066
				C2-DKO_LLOME_CHMP2A 488_Gal3 568.lif - Image004-3	206	15.776	0.077	1.41457		1.92583	0.36712						C2-DKO_LLOME_BAPTA_CHMP2A 488_Gal3 568.lif - Image005-2	84	3.051	0.036	0.287173		2.87456	0.130018							C2-E3DKO_LLOMe_R2.lif - Image004-3	126	7.866	0.062	0.631705		4.29464	0.705665						C2-E3DKO_BAPTA_LLOMe_R2.lif - Image004-2	63	1.504	0.024	0.16351
	27	1073.39		C3-DKO_LLOME_CHMP2A 488_Gal3 568.lif - Image004-2	107	43.366	0.405	4.0401		1.62942	0.573791			27	1093.02		C3-DKO_LLOME_BAPTA_CHMP2A 488_Gal3 568.lif - Image005-1	100	34.343	0.343	3.14202		2.11636	0.123407				27	686.941		C3-E3DKO_LLOMe_R2.lif - Image004-2	70	27.865	0.398	4.05639		2.73047	0.638197			27	1176.17		C3-E3DKO_BAPTA_LLOMe_R2.lif - Image004-1	128	24.466	0.191	2.08014
				C2-DKO_LLOME_CHMP2A 488_Gal3 568.lif - Image004-2	161	11.698	0.073	1.08982		3.01776	0.511711						C2-DKO_LLOME_BAPTA_CHMP2A 488_Gal3 568.lif - Image005-1	56	1.677	0.03	0.153428		4.30422	0.137104							C2-E3DKO_LLOMe_R2.lif - Image004-2	70	3.716	0.053	0.540949		3.53816	0.905502						C2-E3DKO_BAPTA_LLOMe_R2.lif - Image004-1	61	1.591	0.026	0.13527
	28	911.868		C3-DKO_LLOME_CHMP2A 488_Gal3 568.lif - Image004-1	124	27.142	0.219	2.97653		2.55694	1.04686			28	1196.02		C3-DKO_LLOME_BAPTA_CHMP2A 488_Gal3 568.lif - Image006-6	85	21.141	0.249	1.76761		3.33877	0.0816076				28	1103.1		C3-E3DKO_LLOMe_R2.lif - Image004-1	84	39.809	0.474	3.60882		2.37148	0.418241			28	751.39		C3-E3DKO_BAPTA_LLOMe_R2.lif - Image005-6	63	9.949	0.158	1.32408
				C2-DKO_LLOME_CHMP2A 488_Gal3 568.lif - Image004-1	130	8.387	0.065	0.91976		1.56635	0.320275						C2-DKO_LLOME_BAPTA_CHMP2A 488_Gal3 568.lif - Image006-6	46	1.981	0.043	0.165632		0.69822	0.0841975							C2-E3DKO_LLOMe_R2.lif - Image004-1	90	6.912	0.077	0.626596		2.6687	1.55905						C2-E3DKO_BAPTA_LLOMe_R2.lif - Image005-6	57	1.62	0.028	0.2156
	29	974.553		C3-DKO_LLOME_CHMP2A 488_Gal3 568.lif - Image005-8	143	35.948	0.251	3.68867		1.92511	0.679998			29	900.271		C3-DKO_LLOME_BAPTA_CHMP2A 488_Gal3 568.lif - Image006-5	32	20.851	0.652	2.31608		4.07642	0.209631				29	974.596		C3-E3DKO_LLOMe_R2.lif - Image005-6	68	23.064	0.339	2.36652		2.49419	0.321547			29	774.512		C3-E3DKO_BAPTA_LLOMe_R2.lif - Image005-5	100	25.97	0.26	3.35308
				C2-DKO_LLOME_CHMP2A 488_Gal3 568.lif - Image005-8	120	7.432	0.062	0.762606		1.35605	0.387679						C2-DKO_LLOME_BAPTA_CHMP2A 488_Gal3 568.lif - Image006-5	55	2.805	0.051	0.311573		4.67844	0.378931							C2-E3DKO_LLOMe_R2.lif - Image005-6	72	3.817	0.053	0.391649		2.47475	0.732886						C2-E3DKO_BAPTA_LLOMe_R2.lif - Image005-5	79	2.675	0.034	0.345379
	30	798.414		C3-DKO_LLOME_CHMP2A 488_Gal3 568.lif - Image005-7	56	16.904	0.302	2.1172		2.29867	0.644346			30	831.036		C3-DKO_LLOME_BAPTA_CHMP2A 488_Gal3 568.lif - Image006-4	89	20.143	0.226	2.42384		3.01093	0.159941				30	1156.59		C3-E3DKO_LLOMe_R2.lif - Image005-5	70	36.902	0.527	3.19058		3.19192	0.87144			30	623.968		C3-E3DKO_BAPTA_LLOMe_R2.lif - Image005-4	77	14.055	0.183	2.25252
				C2-DKO_LLOME_CHMP2A 488_Gal3 568.lif - Image005-7	65	2.559	0.039	0.32051		2.59143	0.731629						C2-DKO_LLOME_BAPTA_CHMP2A 488_Gal3 568.lif - Image006-4	41	1.46	0.036	0.175684		3.76906	0.259437							C2-E3DKO_LLOMe_R2.lif - Image005-5	115	8.517	0.074	0.736388		2.24767	0.539139						C2-E3DKO_BAPTA_LLOMe_R2.lif - Image005-4	37	1.403	0.038	0.224851
	31	878.755		C3-DKO_LLOME_CHMP2A 488_Gal3 568.lif - Image005-6	78	22.948	0.294	2.61142						31	852.828		C3-DKO_LLOME_BAPTA_CHMP2A 488_Gal3 568.lif - Image006-3	116	35.152	0.303	4.12182							31	979.223		C3-E3DKO_LLOMe_R2.lif - Image005-4	76	16.658	0.219	1.70114						31	783		C3-E3DKO_BAPTA_LLOMe_R2.lif - Image005-3	127	27.59	0.217	3.52363
				C2-DKO_LLOME_CHMP2A 488_Gal3 568.lif - Image005-6	102	6.261	0.061	0.712485									C2-DKO_LLOME_BAPTA_CHMP2A 488_Gal3 568.lif - Image006-3	49	2.487	0.051	0.291618										C2-E3DKO_LLOMe_R2.lif - Image005-4	83	3.861	0.047	0.394292									C2-E3DKO_BAPTA_LLOMe_R2.lif - Image005-3	31	1.041	0.034	0.13295
	32	844.875		C3-DKO_LLOME_CHMP2A 488_Gal3 568.lif - Image005-5	79	18.899	0.239	2.2369		2.63422	0.662668	AVG		32	861.547		C3-DKO_LLOME_BAPTA_CHMP2A 488_Gal3 568.lif - Image006-2	64	10.339	0.162	1.20005		2.72278	0.196483	AVG			32	1024.47		C3-E3DKO_LLOMe_R2.lif - Image005-3	72	34.993	0.486	3.41572		3.01895	0.719134	AVG		32	825.325		C3-E3DKO_BAPTA_LLOMe_R2.lif - Image005-2	108	21.227	0.197	2.57196
				C2-DKO_LLOME_CHMP2A 488_Gal3 568.lif - Image005-5	99	6.97	0.07	0.824974									C2-DKO_LLOME_BAPTA_CHMP2A 488_Gal3 568.lif - Image006-2	24	0.882	0.037	0.102374										C2-E3DKO_LLOMe_R2.lif - Image005-3	105	5.133	0.049	0.50104									C2-E3DKO_BAPTA_LLOMe_R2.lif - Image005-2	67	2.227	0.033	0.269833
	33	821.681		C3-DKO_LLOME_CHMP2A 488_Gal3 568.lif - Image005-4	96	16.658	0.174	2.02731						33	827.797		C3-DKO_LLOME_BAPTA_CHMP2A 488_Gal3 568.lif - Image006-1	117	15.718	0.134	1.89877							33	1027.26		C3-E3DKO_LLOMe_R2.lif - Image005-2	82	39.201	0.478	3.81607						33	590.97		C3-E3DKO_BAPTA_LLOMe_R2.lif - Image005-1	81	16.557	0.204	2.80167
				C2-DKO_LLOME_CHMP2A 488_Gal3 568.lif - Image005-4	95	5.986	0.063	0.728507									C2-DKO_LLOME_BAPTA_CHMP2A 488_Gal3 568.lif - Image006-1	37	1.186	0.032	0.143272										C2-E3DKO_LLOMe_R2.lif - Image005-2	92	7.461	0.081	0.726301									C2-E3DKO_BAPTA_LLOMe_R2.lif - Image005-1	43	1.113	0.026	0.188334
	34	884.871		C3-DKO_LLOME_CHMP2A 488_Gal3 568.lif - Image005-3	61	12.002	0.197	1.35636						34	1193.7		C3-DKO_LLOME_BAPTA_CHMP2A 488_Gal3 568.lif - Image007-8	143	33.417	0.234	2.79946							34	689.79		C3-E3DKO_LLOMe_R2.lif - Image005-1	55	24.727	0.45	3.58471						34	694.851		C3-E3DKO_BAPTA_LLOMe_R2.lif - Image006-7	113	31.292	0.277	4.50341
				C2-DKO_LLOME_CHMP2A 488_Gal3 568.lif - Image005-3	55	3.196	0.058	0.361183									C2-DKO_LLOME_BAPTA_CHMP2A 488_Gal3 568.lif - Image007-8	42	1.721	0.041	0.144174										C2-E3DKO_LLOMe_R2.lif - Image005-1	54	5.582	0.103	0.809232									C2-E3DKO_BAPTA_LLOMe_R2.lif - Image006-7	39	1.186	0.03	0.170684
	35	871.496		C3-DKO_LLOME_CHMP2A 488_Gal3 568.lif - Image005-2	115	17.641	0.153	2.02422						35	778.662		C3-DKO_LLOME_BAPTA_CHMP2A 488_Gal3 568.lif - Image007-7	88	21.329	0.242	2.73919							35	832.829		C3-E3DKO_LLOMe_R2.lif - Image006-8	99	30.034	0.303	3.60626						35	715.804		C3-E3DKO_BAPTA_LLOMe_R2.lif - Image006-6	77	23.035	0.299	3.21806
				C2-DKO_LLOME_CHMP2A 488_Gal3 568.lif - Image005-2	100	5.119	0.051	0.587381									C2-DKO_LLOME_BAPTA_CHMP2A 488_Gal3 568.lif - Image007-7	61	2.111	0.035	0.271106										C2-E3DKO_LLOMe_R2.lif - Image006-8	111	6.897	0.062	0.828141									C2-E3DKO_BAPTA_LLOMe_R2.lif - Image006-6	55	2.097	0.038	0.292957
	36	888.848		C3-DKO_LLOME_CHMP2A 488_Gal3 568.lif - Image005-1	79	26.607	0.337	2.99343						36	938.547		C3-DKO_LLOME_BAPTA_CHMP2A 488_Gal3 568.lif - Image007-6	101	34.719	0.344	3.69923							36	756.726		C3-E3DKO_LLOMe_R2.lif - Image006-7	72	22.341	0.31	2.95232						36	899.982		C3-E3DKO_BAPTA_LLOMe_R2.lif - Image006-5	128	24.741	0.193	2.74905
				C2-DKO_LLOME_CHMP2A 488_Gal3 568.lif - Image005-1	100	4.902	0.049	0.5515									C2-DKO_LLOME_BAPTA_CHMP2A 488_Gal3 568.lif - Image007-6	76	3.196	0.042	0.340526										C2-E3DKO_LLOMe_R2.lif - Image006-7	113	7.837	0.069	1.03565									C2-E3DKO_BAPTA_LLOMe_R2.lif - Image006-5	56	1.793	0.032	0.199226
	37	1029.26		C3-DKO_LLOME_CHMP2A 488_Gal3 568.lif - Image006-9	47	12.175	0.259	1.18289						37	709.875		C3-DKO_LLOME_BAPTA_CHMP2A 488_Gal3 568.lif - Image007-5	80	15.646	0.196	2.20405							37	1031.73		C3-E3DKO_LLOMe_R2.lif - Image006-6	110	36.96	0.336	3.58234						37	727.126		C3-E3DKO_BAPTA_LLOMe_R2.lif - Image006-4	64	13.477	0.211	1.85346
				C2-DKO_LLOME_CHMP2A 488_Gal3 568.lif - Image006-9	62	2.4	0.039	0.233178									C2-DKO_LLOME_BAPTA_CHMP2A 488_Gal3 568.lif - Image007-5	38	0.868	0.023	0.122275										C2-E3DKO_LLOMe_R2.lif - Image006-6	81	6.001	0.074	0.581646									C2-E3DKO_BAPTA_LLOMe_R2.lif - Image006-4	28	1.027	0.037	0.141241
	38	925.952		C3-DKO_LLOME_CHMP2A 488_Gal3 568.lif - Image006-8	91	25.71	0.283	2.7766						38	924.535		C3-DKO_LLOME_BAPTA_CHMP2A 488_Gal3 568.lif - Image007-4	133	34.762	0.261	3.75994							38	810.922		C3-E3DKO_LLOMe_R2.lif - Image006-5	95	29.875	0.314	3.68408						38	967.381		C3-E3DKO_BAPTA_LLOMe_R2.lif - Image006-3	104	24.018	0.231	2.48279
				C2-DKO_LLOME_CHMP2A 488_Gal3 568.lif - Image006-8	138	8.575	0.062	0.926074									C2-DKO_LLOME_BAPTA_CHMP2A 488_Gal3 568.lif - Image007-4	58	2.921	0.05	0.315943										C2-E3DKO_LLOMe_R2.lif - Image006-5	91	5.408	0.059	0.666895									C2-E3DKO_BAPTA_LLOMe_R2.lif - Image006-3	31	0.81	0.026	0.0837312
	39	1048.04		C3-DKO_LLOME_CHMP2A 488_Gal3 568.lif - Image006-7	107	30.366	0.284	2.89741						39	884.293		C3-DKO_LLOME_BAPTA_CHMP2A 488_Gal3 568.lif - Image007-3	116	18.162	0.157	2.05384							39	993.409		C3-E3DKO_LLOMe_R2.lif - Image006-4	90	24.235	0.269	2.43958						39	731.594		C3-E3DKO_BAPTA_LLOMe_R2.lif - Image006-2	57	9.949	0.175	1.35991
				C2-DKO_LLOME_CHMP2A 488_Gal3 568.lif - Image006-7	161	11.337	0.07	1.08173									C2-DKO_LLOME_BAPTA_CHMP2A 488_Gal3 568.lif - Image007-3	58	2.574	0.044	0.29108										C2-E3DKO_LLOMe_R2.lif - Image006-4	109	8.488	0.078	0.854432									C2-E3DKO_BAPTA_LLOMe_R2.lif - Image006-2	17	0.882	0.052	0.120559
	40	913.878		C3-DKO_LLOME_CHMP2A 488_Gal3 568.lif - Image006-6	101	39.317	0.389	4.30222						40	944.75		C3-DKO_LLOME_BAPTA_CHMP2A 488_Gal3 568.lif - Image007-2	92	11.38	0.124	1.20455							40	855.792		C3-E3DKO_LLOMe_R2.lif - Image006-3	89	22.355	0.251	2.6122						40	818.47		C3-E3DKO_BAPTA_LLOMe_R2.lif - Image006-1	99	19.478	0.197	2.37981
				C2-DKO_LLOME_CHMP2A 488_Gal3 568.lif - Image006-6	145	10.397	0.072	1.13768									C2-DKO_LLOME_BAPTA_CHMP2A 488_Gal3 568.lif - Image007-2	26	0.593	0.023	0.0627679										C2-E3DKO_LLOMe_R2.lif - Image006-3	131	7.331	0.056	0.856633									C2-E3DKO_BAPTA_LLOMe_R2.lif - Image006-1	33	1.085	0.033	0.132564
	41	838.541		C3-DKO_LLOME_CHMP2A 488_Gal3 568.lif - Image006-5	75	19.695	0.263	2.34872						41	799.889		C3-DKO_LLOME_BAPTA_CHMP2A 488_Gal3 568.lif - Image007-1	203	36.28	0.179	4.53563							41	768.381		C3-E3DKO_LLOMe_R2.lif - Image006-2	62	26.129	0.421	3.40053						41	762.206		C3-E3DKO_BAPTA_LLOMe_R2.lif - Image007-7	104	26.78	0.258	3.51349
				C2-DKO_LLOME_CHMP2A 488_Gal3 568.lif - Image006-5	57	3.109	0.055	0.370763									C2-DKO_LLOME_BAPTA_CHMP2A 488_Gal3 568.lif - Image007-1	36	1.388	0.039	0.173524										C2-E3DKO_LLOMe_R2.lif - Image006-2	106	6.435	0.061	0.837475									C2-E3DKO_BAPTA_LLOMe_R2.lif - Image007-7	48	1.808	0.038	0.237206
	42	673.118		C3-DKO_LLOME_CHMP2A 488_Gal3 568.lif - Image006-4	54	22.283	0.413	3.31042						42	880.172		C3-DKO_LLOME_BAPTA_CHMP2A 488_Gal3 568.lif - Image008-7	81	16.832	0.208	1.91235							42	825.281		C3-E3DKO_LLOMe_R2.lif - Image006-1	76	25.175	0.331	3.05048						42	716.816		C3-E3DKO_BAPTA_LLOMe_R2.lif - Image007-6	94	20.88	0.222	2.91288
				C2-DKO_LLOME_CHMP2A 488_Gal3 568.lif - Image006-4	117	8.17	0.07	1.21375									C2-DKO_LLOME_BAPTA_CHMP2A 488_Gal3 568.lif - Image008-7	21	0.723	0.034	0.082143										C2-E3DKO_LLOMe_R2.lif - Image006-1	94	9.341	0.099	1.13186									C2-E3DKO_BAPTA_LLOMe_R2.lif - Image007-6	42	1.489	0.035	0.207724
	43	666.379		C3-DKO_LLOME_CHMP2A 488_Gal3 568.lif - Image006-3	63	17.743	0.282	2.6626						43	949.84		C3-DKO_LLOME_BAPTA_CHMP2A 488_Gal3 568.lif - Image008-6	115	30.294	0.263	3.18938							43	950.245		C3-E3DKO_LLOMe_R2.lif - Image007-7	98	24.9	0.254	2.62038						43	677.383		C3-E3DKO_BAPTA_LLOMe_R2.lif - Image007-5	110	26.693	0.243	3.94061
				C2-DKO_LLOME_CHMP2A 488_Gal3 568.lif - Image006-3	75	4.352	0.058	0.653082									C2-DKO_LLOME_BAPTA_CHMP2A 488_Gal3 568.lif - Image008-6	24	0.853	0.036	0.0898046										C2-E3DKO_LLOMe_R2.lif - Image007-7	101	6.594	0.065	0.693926									C2-E3DKO_BAPTA_LLOMe_R2.lif - Image007-5	21	0.564	0.027	0.0832616
	44	580.11		C3-DKO_LLOME_CHMP2A 488_Gal3 568.lif - Image006-2	81	17.8	0.22	3.06838						44	793.773		C3-DKO_LLOME_BAPTA_CHMP2A 488_Gal3 568.lif - Image008-5	112	20.186	0.18	2.54304							44	857.932		C3-E3DKO_LLOMe_R2.lif - Image007-6	65	19.304	0.297	2.25006						44	833.928		C3-E3DKO_BAPTA_LLOMe_R2.lif - Image007-4	112	20.909	0.187	2.50729
				C2-DKO_LLOME_CHMP2A 488_Gal3 568.lif - Image006-2	99	5.466	0.055	0.942235									C2-DKO_LLOME_BAPTA_CHMP2A 488_Gal3 568.lif - Image008-5	37	1.446	0.039	0.182168										C2-E3DKO_LLOMe_R2.lif - Image007-6	78	3.282	0.042	0.382548									C2-E3DKO_BAPTA_LLOMe_R2.lif - Image007-4	69	1.677	0.024	0.201096
	45	876.398		C3-DKO_LLOME_CHMP2A 488_Gal3 568.lif - Image006-1	83	19.536	0.235	2.22912						45	840.088		C3-DKO_LLOME_BAPTA_CHMP2A 488_Gal3 568.lif - Image008-4	44	9.876	0.224	1.17559							45	802.752		C3-E3DKO_LLOMe_R2.lif - Image007-5	111	31.595	0.285	3.93584						45	553.937		C3-E3DKO_BAPTA_LLOMe_R2.lif - Image007-3	62	20.389	0.329	3.68074
				C2-DKO_LLOME_CHMP2A 488_Gal3 568.lif - Image006-1	96	4.96	0.052	0.565953									C2-DKO_LLOME_BAPTA_CHMP2A 488_Gal3 568.lif - Image008-4	33	0.969	0.029	0.115345										C2-E3DKO_LLOMe_R2.lif - Image007-5	106	6.724	0.063	0.837619									C2-E3DKO_BAPTA_LLOMe_R2.lif - Image007-3	47	1.099	0.023	0.198398
	46	836.661		C3-DKO_LLOME_CHMP2A 488_Gal3 568.lif - Image007-7	104	23.078	0.222	2.75835						46	667.218		C3-DKO_LLOME_BAPTA_CHMP2A 488_Gal3 568.lif - Image008-3	76	18.249	0.24	2.73509							46	1038.38		C3-E3DKO_LLOMe_R2.lif - Image007-4	116	38.941	0.336	3.75017						46	943.709		C3-E3DKO_BAPTA_LLOMe_R2.lif - Image007-2	109	26.563	0.244	2.81474
				C2-DKO_LLOME_CHMP2A 488_Gal3 568.lif - Image007-7	85	4.483	0.053	0.53582									C2-DKO_LLOME_BAPTA_CHMP2A 488_Gal3 568.lif - Image008-3	23	0.737	0.032	0.110459										C2-E3DKO_LLOMe_R2.lif - Image007-4	121	6.811	0.056	0.655926									C2-E3DKO_BAPTA_LLOMe_R2.lif - Image007-2	79	2.646	0.033	0.280383
	47	831.687		C3-DKO_LLOME_CHMP2A 488_Gal3 568.lif - Image007-6	62	14.156	0.228	1.70208						47	867.996		C3-DKO_LLOME_BAPTA_CHMP2A 488_Gal3 568.lif - Image008-2	93	21.878	0.235	2.52052							47	990.777		C3-E3DKO_LLOMe_R2.lif - Image007-3	91	18.234	0.2	1.84037						47	1197.56		C3-E3DKO_BAPTA_LLOMe_R2.lif - Image007-1	75	23.671	0.316	1.97661
				C2-DKO_LLOME_CHMP2A 488_Gal3 568.lif - Image007-6	96	5.538	0.058	0.665876									C2-DKO_LLOME_BAPTA_CHMP2A 488_Gal3 568.lif - Image008-2	26	0.897	0.034	0.103341										C2-E3DKO_LLOMe_R2.lif - Image007-3	115	6.334	0.055	0.639296									C2-E3DKO_BAPTA_LLOMe_R2.lif - Image007-1	59	1.576	0.027	0.131601
	48	777.881		C3-DKO_LLOME_CHMP2A 488_Gal3 568.lif - Image007-5	67	11.149	0.166	1.43325						48	920.689		C3-DKO_LLOME_BAPTA_CHMP2A 488_Gal3 568.lif - Image008-1	136	28.848	0.212	3.13331							48	999.092		C3-E3DKO_LLOMe_R2.lif - Image007-2	129	27.33	0.212	2.73548						48	762.669		C3-E3DKO_BAPTA_LLOMe_R2.lif - Image008-6	122	40.749	0.334	5.34295
				C2-DKO_LLOME_CHMP2A 488_Gal3 568.lif - Image007-5	79	3.34	0.042	0.429372									C2-DKO_LLOME_BAPTA_CHMP2A 488_Gal3 568.lif - Image008-1	25	0.868	0.035	0.0942772										C2-E3DKO_LLOMe_R2.lif - Image007-2	91	5.379	0.059	0.538389									C2-E3DKO_BAPTA_LLOMe_R2.lif - Image008-6	55	2.126	0.039	0.278758
	49	1286.67		C3-DKO_LLOME_CHMP2A 488_Gal3 568.lif - Image007-4	265	46.909	0.177	3.64576						49	766.298		C3-DKO_LLOME_BAPTA_CHMP2A 488_Gal3 568.lif - Image009-6	122	28.935	0.237	3.77595							49	890.438		C3-E3DKO_LLOMe_R2.lif - Image007-1	84	16.875	0.201	1.89513						49	1017.41		C3-E3DKO_BAPTA_LLOMe_R2.lif - Image008-5	88	28.992	0.329	2.84958
				C2-DKO_LLOME_CHMP2A 488_Gal3 568.lif - Image007-4	151	7.678	0.051	0.596732									C2-DKO_LLOME_BAPTA_CHMP2A 488_Gal3 568.lif - Image009-6	40	1.981	0.05	0.258516										C2-E3DKO_LLOMe_R2.lif - Image007-1	110	5.191	0.047	0.582972									C2-E3DKO_BAPTA_LLOMe_R2.lif - Image008-5	79	3.282	0.042	0.322583
	50	1340.67		C3-DKO_LLOME_CHMP2A 488_Gal3 568.lif - Image007-3	178	38.073	0.214	2.83985						50	940.427		C3-DKO_LLOME_BAPTA_CHMP2A 488_Gal3 568.lif - Image009-5	88	20.765	0.236	2.20804							50	782.696		C3-E3DKO_LLOMe_R2.lif - Image008-10	64	20.519	0.321	2.62158						50	817.502		C3-E3DKO_BAPTA_LLOMe_R2.lif - Image008-4	61	20.678	0.339	2.52941
				C2-DKO_LLOME_CHMP2A 488_Gal3 568.lif - Image007-3	136	7.49	0.055	0.558677									C2-DKO_LLOME_BAPTA_CHMP2A 488_Gal3 568.lif - Image009-5	59	2.155	0.037	0.229151										C2-E3DKO_LLOMe_R2.lif - Image008-10	131	5.697	0.043	0.727869									C2-E3DKO_BAPTA_LLOMe_R2.lif - Image008-4	70	2.039	0.029	0.249418
	51	919.807		C3-DKO_LLOME_CHMP2A 488_Gal3 568.lif - Image007-2	62	15.501	0.25	1.68524						51	744.97		C3-DKO_LLOME_BAPTA_CHMP2A 488_Gal3 568.lif - Image009-4	62	12.942	0.209	1.73725							51	927.529		C3-E3DKO_LLOMe_R2.lif - Image008-9	107	30.236	0.283	3.25984						51	840.45		C3-E3DKO_BAPTA_LLOMe_R2.lif - Image008-3	79	21.011	0.266	2.49997
				C2-DKO_LLOME_CHMP2A 488_Gal3 568.lif - Image007-2	107	5.35	0.05	0.581644									C2-DKO_LLOME_BAPTA_CHMP2A 488_Gal3 568.lif - Image009-4	35	2.024	0.058	0.271689										C2-E3DKO_LLOMe_R2.lif - Image008-9	184	14.475	0.079	1.5606									C2-E3DKO_BAPTA_LLOMe_R2.lif - Image008-3	66	2.212	0.034	0.263192
	52	740.357		C3-DKO_LLOME_CHMP2A 488_Gal3 568.lif - Image007-1	60	14.258	0.238	1.92583						52	889.874		C3-DKO_LLOME_BAPTA_CHMP2A 488_Gal3 568.lif - Image009-3	120	25.58	0.213	2.87456							52	860.607		C3-E3DKO_LLOMe_R2.lif - Image008-8	77	36.96	0.48	4.29464						52	565.708		C3-E3DKO_BAPTA_LLOMe_R2.lif - Image008-2	81	26.607	0.328	4.70331
				C2-DKO_LLOME_CHMP2A 488_Gal3 568.lif - Image007-1	62	2.718	0.044	0.36712									C2-DKO_LLOME_BAPTA_CHMP2A 488_Gal3 568.lif - Image009-3	31	1.157	0.037	0.130018										C2-E3DKO_LLOMe_R2.lif - Image008-8	89	6.073	0.068	0.705665									C2-E3DKO_BAPTA_LLOMe_R2.lif - Image008-2	44	1.316	0.03	0.232629
	53	897.191		C3-DKO_LLOME_CHMP2A 488_Gal3 568.lif - Image008-8	68	14.619	0.215	1.62942						53	1019.39		C3-DKO_LLOME_BAPTA_CHMP2A 488_Gal3 568.lif - Image009-2	108	21.574	0.2	2.11636							53	870.107		C3-E3DKO_LLOMe_R2.lif - Image008-7	75	23.758	0.317	2.73047						53	712.189		C3-E3DKO_BAPTA_LLOMe_R2.lif - Image008-1	84	26.737	0.318	3.7542
				C2-DKO_LLOME_CHMP2A 488_Gal3 568.lif - Image008-8	96	5.148	0.054	0.573791									C2-DKO_LLOME_BAPTA_CHMP2A 488_Gal3 568.lif - Image009-2	35	1.258	0.036	0.123407										C2-E3DKO_LLOMe_R2.lif - Image008-7	99	5.553	0.056	0.638197									C2-E3DKO_BAPTA_LLOMe_R2.lif - Image008-1	44	1.46	0.033	0.205002
	54	607.57		C3-DKO_LLOME_CHMP2A 488_Gal3 568.lif - Image008-7	58	18.335	0.316	3.01776						54	579.85		C3-DKO_LLOME_BAPTA_CHMP2A 488_Gal3 568.lif - Image009-1	77	24.958	0.324	4.30422							54	1036.44		C3-E3DKO_LLOMe_R2.lif - Image008-6	82	36.671	0.447	3.53816						54	734.067		C3-E3DKO_BAPTA_LLOMe_R2.lif - Image009-9	93	17.598	0.189	2.39733
				C2-DKO_LLOME_CHMP2A 488_Gal3 568.lif - Image008-7	73	3.109	0.043	0.511711									C2-DKO_LLOME_BAPTA_CHMP2A 488_Gal3 568.lif - Image009-1	28	0.795	0.028	0.137104										C2-E3DKO_LLOMe_R2.lif - Image008-6	121	9.385	0.078	0.905502									C2-E3DKO_BAPTA_LLOMe_R2.lif - Image009-9	36	0.954	0.027	0.129961
	55	780.426		C3-DKO_LLOME_CHMP2A 488_Gal3 568.lif - Image008-6	69	19.955	0.289	2.55694						55	868.792		C3-DKO_LLOME_BAPTA_CHMP2A 488_Gal3 568.lif - Image010-8	96	29.007	0.302	3.33877							55	691.467		C3-E3DKO_LLOMe_R2.lif - Image008-5	72	16.398	0.228	2.37148						55	721.747		C3-E3DKO_BAPTA_LLOMe_R2.lif - Image009-8	75	21.372	0.285	2.96115
				C2-DKO_LLOME_CHMP2A 488_Gal3 568.lif - Image008-6	129	8.17	0.063	1.04686									C2-DKO_LLOME_BAPTA_CHMP2A 488_Gal3 568.lif - Image010-8	24	0.709	0.03	0.0816076										C2-E3DKO_LLOMe_R2.lif - Image008-5	65	2.892	0.044	0.418241									C2-E3DKO_BAPTA_LLOMe_R2.lif - Image009-8	37	1.157	0.031	0.160305
	56	830.848		C3-DKO_LLOME_CHMP2A 488_Gal3 568.lif - Image008-5	42	13.014	0.31	1.56635						56	807.625		C3-DKO_LLOME_BAPTA_CHMP2A 488_Gal3 568.lif - Image010-7	42	5.639	0.134	0.69822							56	904.335		C3-E3DKO_LLOMe_R2.lif - Image008-4	120	24.134	0.201	2.6687						56	1050.6		C3-E3DKO_BAPTA_LLOMe_R2.lif - Image009-7	161	35.21	0.219	3.35142
				C2-DKO_LLOME_CHMP2A 488_Gal3 568.lif - Image008-5	53	2.661	0.05	0.320275									C2-DKO_LLOME_BAPTA_CHMP2A 488_Gal3 568.lif - Image010-7	17	0.68	0.04	0.0841975										C2-E3DKO_LLOMe_R2.lif - Image008-4	146	14.099	0.097	1.55905									C2-E3DKO_BAPTA_LLOMe_R2.lif - Image009-7	82	2.531	0.031	0.24091
	57	969.709		C3-DKO_LLOME_CHMP2A 488_Gal3 568.lif - Image008-4	79	18.668	0.236	1.92511						57	944.996		C3-DKO_LLOME_BAPTA_CHMP2A 488_Gal3 568.lif - Image010-6	51	38.522	0.755	4.07642							57	670.197		C3-E3DKO_LLOMe_R2.lif - Image008-3	60	16.716	0.279	2.49419						57	953.99		C3-E3DKO_BAPTA_LLOMe_R2.lif - Image009-6	104	34.169	0.329	3.58169
				C2-DKO_LLOME_CHMP2A 488_Gal3 568.lif - Image008-4	121	6.594	0.054	0.679998									C2-DKO_LLOME_BAPTA_CHMP2A 488_Gal3 568.lif - Image010-6	37	1.981	0.054	0.209631										C2-E3DKO_LLOMe_R2.lif - Image008-3	45	2.155	0.048	0.321547									C2-E3DKO_BAPTA_LLOMe_R2.lif - Image009-6	40	0.998	0.025	0.104613
	58	786.991		C3-DKO_LLOME_CHMP2A 488_Gal3 568.lif - Image008-3	49	10.672	0.218	1.35605						58	839.467		C3-DKO_LLOME_BAPTA_CHMP2A 488_Gal3 568.lif - Image010-5	90	39.274	0.436	4.67844							58	586.039		C3-E3DKO_LLOMe_R2.lif - Image008-2	48	14.503	0.302	2.47475						58	718.363		C3-E3DKO_BAPTA_LLOMe_R2.lif - Image009-5	101	36.425	0.361	5.07056
				C2-DKO_LLOME_CHMP2A 488_Gal3 568.lif - Image008-3	64	3.051	0.048	0.387679									C2-DKO_LLOME_BAPTA_CHMP2A 488_Gal3 568.lif - Image010-5	59	3.181	0.054	0.378931										C2-E3DKO_LLOMe_R2.lif - Image008-2	90	4.295	0.048	0.732886									C2-E3DKO_BAPTA_LLOMe_R2.lif - Image009-5	36	1.417	0.039	0.197254
	59	1048.04		C3-DKO_LLOME_CHMP2A 488_Gal3 568.lif - Image008-2	92	24.091	0.262	2.29867						59	668.996		C3-DKO_LLOME_BAPTA_CHMP2A 488_Gal3 568.lif - Image010-4	99	20.143	0.203	3.01093							59	763.334		C3-E3DKO_LLOMe_R2.lif - Image008-1	68	24.365	0.358	3.19192						59	552.81		C3-E3DKO_BAPTA_LLOMe_R2.lif - Image009-4	74	25.609	0.346	4.63251
				C2-DKO_LLOME_CHMP2A 488_Gal3 568.lif - Image008-2	99	6.753	0.068	0.644346									C2-DKO_LLOME_BAPTA_CHMP2A 488_Gal3 568.lif - Image010-4	26	1.07	0.041	0.159941										C2-E3DKO_LLOMe_R2.lif - Image008-1	108	6.652	0.062	0.87144									C2-E3DKO_BAPTA_LLOMe_R2.lif - Image009-4	37	1.186	0.032	0.21454
	60	1298.47		C3-DKO_LLOME_CHMP2A 488_Gal3 568.lif - Image008-1	131	33.649	0.257	2.59143						60	573.936		C3-DKO_LLOME_BAPTA_CHMP2A 488_Gal3 568.lif - Image010-3	84	21.632	0.258	3.76906							60	858.221		C3-E3DKO_LLOMe_R2.lif - Image009-9	62	19.29	0.311	2.24767						60	1027.62		C3-E3DKO_BAPTA_LLOMe_R2.lif - Image009-3	213	52.129	0.245	5.07278
				C2-DKO_LLOME_CHMP2A 488_Gal3 568.lif - Image008-1	134	9.5	0.071	0.731629									C2-DKO_LLOME_BAPTA_CHMP2A 488_Gal3 568.lif - Image010-3	28	1.489	0.053	0.259437										C2-E3DKO_LLOMe_R2.lif - Image009-9	110	4.627	0.042	0.539139									C2-E3DKO_BAPTA_LLOMe_R2.lif - Image009-3	51	1.272	0.025	0.123781
[truncated: 23 more columns]

## Sheet: 8KO
C3 = Gal3, C2 = CHMP2A (C3 = 70,255, C2 = 80, 255)
	8KO_LLOMe_R1													8KO_LLOMe_BAPTA_R1														8KO_LLOMe_R2													8KO_LLOMe_BAPTA_R2
	CELL	AREA		IMAGE	COUNT	TOTAL AREA	AVG SIZE	%AREA		Gal3	CHMP2A			CELL	AREA		IMAGE	COUNT	TOTAL AREA	AVG SIZE	%AREA		Gal3	CHMP2A				CELL	AREA		IMAGE	COUNT	TOTAL AREA	AVG SIZE	%AREA		Gal3	CHMP2A			CELL	AREA		IMAGE	COUNT	TOTAL AREA	AVG SIZE	%AREA
	1	991.081		C3-8KO_LLOMe.lif - Image001-6	89	56.626	0.636	5.71356		5.71356	0.990635			1	912.678		C3-8KO_BAPTA_LLOMe.lif - Image001-5	112	19.232	0.172	2.10721		2.10721	0.104528				1	925.302		C3-8KO_LLOMe_R2.lif - Image001-6	98	26.925	0.275	2.90986		2.90986	0.989191			1	788.451		C3-8KO_BAPTA_LLOMe_R2.lif - Image001-6	55	9.558	0.174	1.21225
				C2-8KO_LLOMe.lif - Image001-6	112	9.818	0.088	0.990635		2.40787	0.911413						C2-8KO_BAPTA_LLOMe.lif - Image001-5	23	0.954	0.041	0.104528		2.24339	0.151844							C2-8KO_LLOMe_R2.lif - Image001-6	131	9.153	0.07	0.989191		2.86005	2.02274						C2-8KO_BAPTA_LLOMe_R2.lif - Image001-6	10	0.419	0.042	0.0531422
	2	899.592		C3-8KO_LLOMe.lif - Image001-5	113	21.661	0.192	2.40787		2.14528	0.874195			2	1152.5		C3-8KO_BAPTA_LLOMe.lif - Image001-4	134	25.855	0.193	2.24339		2.07801	0.168123				2	756.35		C3-8KO_LLOMe_R2.lif - Image001-5	65	21.632	0.333	2.86005		0.651413	1.52121			2	761.281		C3-8KO_BAPTA_LLOMe_R2.lif - Image001-5	60	9.891	0.165	1.29926
				C2-8KO_LLOMe.lif - Image001-5	103	8.199	0.08	0.911413		4.36634	1.28144						C2-8KO_BAPTA_LLOMe.lif - Image001-4	48	1.75	0.036	0.151844		3.9238	0.229661							C2-8KO_LLOMe_R2.lif - Image001-5	118	15.299	0.13	2.02274		3.0126	1.24951						C2-8KO_BAPTA_LLOMe_R2.lif - Image001-5	11	0.521	0.047	0.0684373
	3	1027.23		C3-8KO_LLOMe.lif - Image001-4	139	22.037	0.159	2.14528		3.00058	1.82944			3	1281.8		C3-8KO_BAPTA_LLOMe.lif - Image001-3	89	26.636	0.299	2.07801		1.78868	0.171002				3	801.335		C3-8KO_LLOMe_R2.lif - Image001-4	39	5.22	0.134	0.651413		2.94576	2.07038			3	851.439		C3-8KO_BAPTA_LLOMe_R2.lif - Image001-4	40	8.719	0.218	1.02403
				C2-8KO_LLOMe.lif - Image001-4	122	8.98	0.074	0.874195		2.68807	1.63175						C2-8KO_BAPTA_LLOMe.lif - Image001-3	54	2.155	0.04	0.168123		2.6348	0.312991							C2-8KO_LLOMe_R2.lif - Image001-4	108	12.19	0.113	1.52121		1.36236	1.32529						C2-8KO_BAPTA_LLOMe_R2.lif - Image001-4	36	1.157	0.032	0.135888
	4	938.865		C3-8KO_LLOMe.lif - Image001-3	81	40.994	0.506	4.36634		2.78982	1.53			4	1712.52		C3-8KO_BAPTA_LLOMe.lif - Image001-2	164	67.196	0.41	3.9238		2.89334	0.243874				4	962.855		C3-8KO_LLOMe_R2.lif - Image001-3	94	29.007	0.309	3.0126		2.72694	1.15532			4	831.571		C3-8KO_BAPTA_LLOMe_R2.lif - Image001-3	69	13.347	0.193	1.60503
				C2-8KO_LLOMe.lif - Image001-3	136	12.031	0.088	1.28144		4.29853	1.2019						C2-8KO_BAPTA_LLOMe.lif - Image001-2	87	3.933	0.045	0.229661		2.00771	0.0888789							C2-8KO_LLOMe_R2.lif - Image001-3	127	12.031	0.095	1.24951		2.70253	0.623286						C2-8KO_BAPTA_LLOMe_R2.lif - Image001-3	23	0.665	0.029	0.0799691
	5	1003.81		C3-8KO_LLOMe.lif - Image001-2	171	30.12	0.176	3.00058		3.54939	1.23271			5	1234.49		C3-8KO_BAPTA_LLOMe.lif - Image001-1	100	22.081	0.221	1.78868		2.88281	0.35641				5	601.338		C3-8KO_LLOMe_R2.lif - Image001-2	58	17.714	0.305	2.94576		1.55181	1.33285			5	1018.42		C3-8KO_BAPTA_LLOMe_R2.lif - Image001-2	89	16.6	0.187	1.62997
				C2-8KO_LLOMe.lif - Image001-2	172	18.364	0.107	1.82944		2.16162	1.47125						C2-8KO_BAPTA_LLOMe.lif - Image001-1	60	2.111	0.035	0.171002		2.62902	0.293775							C2-8KO_LLOMe_R2.lif - Image001-2	101	12.45	0.123	2.07038		1.31587	0.721025						C2-8KO_BAPTA_LLOMe_R2.lif - Image001-2	20	0.94	0.047	0.0922994
	6	856.934		C3-8KO_LLOMe.lif - Image001-1	114	23.035	0.202	2.68807		3.01575	1.14674			6	1007.06		C3-8KO_BAPTA_LLOMe.lif - Image002-6	110	26.534	0.241	2.6348		2.67312	0.165658				6	817.256		C3-8KO_LLOMe_R2.lif - Image001-1	88	11.134	0.127	1.36236		2.55779	1.96227			6	1017.62		C3-8KO_BAPTA_LLOMe_R2.lif - Image001-1	71	8.184	0.115	0.804233
				C2-8KO_LLOMe.lif - Image001-1	130	13.983	0.108	1.63175		3.92511	2.33186						C2-8KO_BAPTA_LLOMe.lif - Image002-6	71	3.152	0.044	0.312991		2.88823	0.155855							C2-8KO_LLOMe_R2.lif - Image001-1	130	10.831	0.083	1.32529		2.98037	0.531801						C2-8KO_BAPTA_LLOMe_R2.lif - Image001-1	20	0.723	0.036	0.0710485
	7	1065.16		C3-8KO_LLOMe.lif - Image002-7	106	29.716	0.28	2.78982		2.16656	1.112			7	865.61		C3-8KO_BAPTA_LLOMe.lif - Image002-5	104	25.045	0.241	2.89334		1.70847	0.133324				7	802.29		C3-8KO_LLOMe_R2.lif - Image002-7	53	21.878	0.413	2.72694		2.78536	1.21578			7	758.49		C3-8KO_BAPTA_LLOMe_R2.lif - Image002-7	67	17.424	0.26	2.2972
				C2-8KO_LLOMe.lif - Image002-7	132	16.297	0.123	1.53		3.20879	2.16891						C2-8KO_BAPTA_LLOMe.lif - Image002-5	46	2.111	0.046	0.243874		3.615	0.222799							C2-8KO_LLOMe_R2.lif - Image002-7	118	9.269	0.079	1.15532		1.5244	0.684128						C2-8KO_BAPTA_LLOMe_R2.lif - Image002-7	43	2.053	0.048	0.270669
	8	889.094		C3-8KO_LLOMe.lif - Image002-6	84	38.218	0.455	4.29853		3.74813	0.823739			8	1284.89		C3-8KO_BAPTA_LLOMe.lif - Image002-4	135	25.797	0.191	2.00771		2.34334	0.144114				8	698.235		C3-8KO_LLOMe_R2.lif - Image002-6	42	18.87	0.449	2.70253		2.22192	1.36781			8	981.392		C3-8KO_BAPTA_LLOMe_R2.lif - Image002-6	101	27.156	0.269	2.76709
				C2-8KO_LLOMe.lif - Image002-6	119	10.686	0.09	1.2019		2.59455	1.29621						C2-8KO_BAPTA_LLOMe.lif - Image002-4	23	1.142	0.05	0.0888789		2.61155	0.247323							C2-8KO_LLOMe_R2.lif - Image002-6	53	4.352	0.082	0.623286		1.11381	0.566975						C2-8KO_BAPTA_LLOMe_R2.lif - Image002-6	35	1.981	0.057	0.201856
	9	983.041		C3-8KO_LLOMe.lif - Image002-5	50	34.892	0.698	3.54939		2.75642	0.562033			9	973.598		C3-8KO_BAPTA_LLOMe.lif - Image002-3	153	28.067	0.183	2.88281		2.81779	0.194431				9	1063.21		C3-8KO_LLOMe_R2.lif - Image002-5	70	16.499	0.236	1.55181		2.18972	0.906967			9	816.764		C3-8KO_BAPTA_LLOMe_R2.lif - Image002-5	105	21.242	0.202	2.60075
				C2-8KO_LLOMe.lif - Image002-5	120	12.118	0.101	1.23271		2.66713	1.30188						C2-8KO_BAPTA_LLOMe.lif - Image002-3	56	3.47	0.062	0.35641		4.56292	0.170633							C2-8KO_LLOMe_R2.lif - Image002-5	147	14.171	0.096	1.33285		1.38	0.637614						C2-8KO_BAPTA_LLOMe_R2.lif - Image002-5	23	1.374	0.06	0.168225
	10	846.219		C3-8KO_LLOMe.lif - Image002-4	121	18.292	0.151	2.16162		2.46519	0.515388			10	876.181		C3-8KO_BAPTA_LLOMe.lif - Image002-2	99	23.035	0.233	2.62902		3.52911	0.229916				10	687.91		C3-8KO_LLOMe_R2.lif - Image002-4	38	9.052	0.238	1.31587		1.41745	0.836187			10	915.454		C3-8KO_BAPTA_LLOMe_R2.lif - Image002-4	67	12.175	0.182	1.32994
				C2-8KO_LLOMe.lif - Image002-4	133	12.45	0.094	1.47125		3.89583	1.11771						C2-8KO_BAPTA_LLOMe.lif - Image002-2	47	2.574	0.055	0.293775		2.25023	0.178126							C2-8KO_LLOMe_R2.lif - Image002-4	63	4.96	0.079	0.721025		2.63196	1.02684						C2-8KO_BAPTA_LLOMe_R2.lif - Image002-4	48	1.648	0.034	0.18002
	11	1277.36		C3-8KO_LLOMe.lif - Image002-3	129	38.522	0.299	3.01575		2.24427	0.786219			11	1239.3		C3-8KO_BAPTA_LLOMe.lif - Image002-1	116	33.128	0.286	2.67312		2.6736	0.29283				11	937.332		C3-8KO_LLOMe_R2.lif - Image002-3	72	23.975	0.333	2.55779		2.17224	0.660524			11	1031.53		C3-8KO_BAPTA_LLOMe_R2.lif - Image002-3	66	17.468	0.265	1.69341
				C2-8KO_LLOMe.lif - Image002-3	180	14.648	0.081	1.14674		4.07123	1.00837						C2-8KO_BAPTA_LLOMe.lif - Image002-1	57	2.053	0.036	0.165658		3.80662	0.30908							C2-8KO_LLOMe_R2.lif - Image002-3	160	18.393	0.115	1.96227		1.68533	0.506333						C2-8KO_BAPTA_LLOMe_R2.lif - Image002-3	19	0.694	0.037	0.067279
	12	1245.19		C3-8KO_LLOMe.lif - Image002-2	171	48.875	0.286	3.92511		2.80278	1.40809			12	1057.39		C3-8KO_BAPTA_LLOMe.lif - Image003-7	103	30.54	0.297	2.88823		4.63327	0.423331				12	693.304		C3-8KO_LLOMe_R2.lif - Image002-2	69	20.663	0.299	2.98037		2.15614	0.923289			12	968.277		C3-8KO_BAPTA_LLOMe_R2.lif - Image002-2	64	13.361	0.209	1.37987
				C2-8KO_LLOMe.lif - Image002-2	224	29.036	0.13	2.33186		4.11614	0.671783						C2-8KO_BAPTA_LLOMe.lif - Image003-7	43	1.648	0.038	0.155855		2.95534	0.160549							C2-8KO_LLOMe_R2.lif - Image002-2	56	3.687	0.066	0.531801		2.34155	1.52706						C2-8KO_BAPTA_LLOMe_R2.lif - Image002-2	50	1.735	0.035	0.179184
	13	1408.27		C3-8KO_LLOMe.lif - Image002-1	130	30.511	0.235	2.16656		3.27529	1.25025			13	856.558		C3-8KO_BAPTA_LLOMe.lif - Image003-6	66	14.634	0.222	1.70847		3.3971	0.251469				13	944.331		C3-8KO_LLOMe_R2.lif - Image002-1	80	26.303	0.329	2.78536		1.53075	0.669111			13	923.87		C3-8KO_BAPTA_LLOMe_R2.lif - Image002-1	73	8.546	0.117	0.925022
				C2-8KO_LLOMe.lif - Image002-1	178	15.66	0.088	1.112		2.64226	1.44997						C2-8KO_BAPTA_LLOMe.lif - Image003-6	41	1.142	0.028	0.133324		3.24852	0.464028							C2-8KO_LLOMe_R2.lif - Image002-1	137	11.481	0.084	1.21578		1.70846	0.691492						C2-8KO_BAPTA_LLOMe_R2.lif - Image002-1	32	0.925	0.029	0.100122
	14	1184.74		C3-8KO_LLOMe.lif - Image004-6	183	38.016	0.208	3.20879		3.70455	1.89966			14	1077.2		C3-8KO_BAPTA_LLOMe.lif - Image003-5	183	38.941	0.213	3.615		3.36014	0.329302				14	703.816		C3-8KO_LLOMe_R2.lif - Image003-7	62	10.729	0.173	1.5244		1.49861	1.51878			14	780.498		C3-8KO_BAPTA_LLOMe_R2.lif - Image003-7	81	17.959	0.222	2.30097
				C2-8KO_LLOMe.lif - Image004-6	236	25.696	0.109	2.16891		2.77051	1.23485						C2-8KO_BAPTA_LLOMe.lif - Image003-5	66	2.4	0.036	0.222799		4.11947	0.360278							C2-8KO_LLOMe_R2.lif - Image003-7	86	4.815	0.056	0.684128		2.07758	0.491873						C2-8KO_BAPTA_LLOMe_R2.lif - Image003-7	64	2.776	0.043	0.35567
	15	737.248		C3-8KO_LLOMe.lif - Image004-5	108	27.633	0.256	3.74813		3.23842	1.29649			15	852.799		C3-8KO_BAPTA_LLOMe.lif - Image003-4	80	19.984	0.25	2.34334		3.08546	0.242436				15	819.338		C3-8KO_LLOMe_R2.lif - Image003-6	95	18.205	0.192	2.22192		2.77241	1.23036			15	1062.07		C3-8KO_BAPTA_LLOMe_R2.lif - Image003-6	96	19.781	0.206	1.8625
				C2-8KO_LLOMe.lif - Image004-5	113	6.073	0.054	0.823739		3.68479	0.795537						C2-8KO_BAPTA_LLOMe.lif - Image003-4	32	1.229	0.038	0.144114		3.3272	0.251083							C2-8KO_LLOMe_R2.lif - Image003-6	122	11.207	0.092	1.36781		2.61552	0.835673						C2-8KO_BAPTA_LLOMe_R2.lif - Image003-6	21	0.853	0.041	0.0803152
	16	1365.44		C3-8KO_LLOMe.lif - Image004-4	180	35.427	0.197	2.59455		3.44403	1.05474			16	941.28		C3-8KO_BAPTA_LLOMe.lif - Image003-3	124	24.582	0.198	2.61155		3.5325	0.348453				16	1216.46		C3-8KO_LLOMe_R2.lif - Image003-5	64	13.549	0.212	1.11381		2.48509	0.524633			16	892.463		C3-8KO_BAPTA_LLOMe_R2.lif - Image003-5	66	19.131	0.29	2.14362
				C2-8KO_LLOMe.lif - Image004-4	192	17.699	0.092	1.29621		2.21183	1.31658						C2-8KO_BAPTA_LLOMe.lif - Image003-3	53	2.328	0.044	0.247323		2.39812	0.326579							C2-8KO_LLOMe_R2.lif - Image003-5	106	6.897	0.065	0.566975		2.32425	0.934404						C2-8KO_BAPTA_LLOMe_R2.lif - Image003-5	37	1.533	0.041	0.171772
	17	833.581		C3-8KO_LLOMe.lif - Image004-3	66	22.977	0.348	2.75642		2.58517	1.12412			17	922.178		C3-8KO_BAPTA_LLOMe.lif - Image003-2	123	25.985	0.211	2.81779		2.4638	0.227609				17	911.941		C3-8KO_LLOMe_R2.lif - Image003-4	83	19.969	0.241	2.18972		2.94639	1.14763			17	781.453		C3-8KO_BAPTA_LLOMe_R2.lif - Image003-4	51	9.009	0.177	1.15285
				C2-8KO_LLOMe.lif - Image004-3	84	4.685	0.056	0.562033		2.07582	1.04912						C2-8KO_BAPTA_LLOMe.lif - Image003-2	43	1.793	0.042	0.194431		1.19413	0.209827							C2-8KO_LLOMe_R2.lif - Image003-4	111	8.271	0.075	0.906967		3.08938	0.839741						C2-8KO_BAPTA_LLOMe_R2.lif - Image003-4	51	1.489	0.029	0.190542
	18	1230.68		C3-8KO_LLOMe.lif - Image004-2	156	32.824	0.21	2.66713		1.97958	1.34976			18	991.601		C3-8KO_BAPTA_LLOMe.lif - Image003-1	90	45.246	0.503	4.56292		1.85571	0.273849				18	621.379		C3-8KO_LLOMe_R2.lif - Image003-3	43	8.575	0.199	1.38		1.62198	1.29159			18	1017.38		C3-8KO_BAPTA_LLOMe_R2.lif - Image003-3	76	19.261	0.253	1.89319
				C2-8KO_LLOMe.lif - Image004-2	170	16.022	0.094	1.30188		2.30522	1.29514						C2-8KO_BAPTA_LLOMe.lif - Image003-1	46	1.692	0.037	0.170633		2.96068	0.158032							C2-8KO_LLOMe_R2.lif - Image003-3	61	3.962	0.065	0.637614		2.15981	1.03932						C2-8KO_BAPTA_LLOMe_R2.lif - Image003-3	42	1.417	0.034	0.139279
	19	1242.95		C3-8KO_LLOMe.lif - Image004-1	135	30.641	0.227	2.46519		4.15218	1.50005			19	912.071		C3-8KO_BAPTA_LLOMe.lif - Image004-6	124	32.188	0.26	3.52911		3.32824	0.340044				19	669.228		C3-8KO_LLOMe_R2.lif - Image003-2	56	9.486	0.169	1.41745		1.65967	1.00021			19	1052.83		C3-8KO_BAPTA_LLOMe_R2.lif - Image003-2	84	13.752	0.164	1.3062
				C2-8KO_LLOMe.lif - Image004-1	101	6.406	0.063	0.515388		4.08761	0.820089						C2-8KO_BAPTA_LLOMe.lif - Image004-6	49	2.097	0.043	0.229916		4.31817	0.35968							C2-8KO_LLOMe_R2.lif - Image003-2	99	5.596	0.057	0.836187		1.75255	0.740651						C2-8KO_BAPTA_LLOMe_R2.lif - Image003-2	59	2.834	0.048	0.269181
	20	1036.31		C3-8KO_LLOMe.lif - Image006-7	144	40.373	0.28	3.89583		2.32348	1.10732			20	657.399		C3-8KO_BAPTA_LLOMe.lif - Image004-5	44	14.793	0.336	2.25023		2.94893	0.240187				20	747.732		C3-8KO_LLOMe_R2.lif - Image003-1	97	19.68	0.203	2.63196		2.42773	1.17717			20	1287.11		C3-8KO_BAPTA_LLOMe_R2.lif - Image003-1	140	27.127	0.194	2.10759
				C2-8KO_LLOMe.lif - Image006-7	177	11.583	0.065	1.11771		3.72634	0.758742						C2-8KO_BAPTA_LLOMe.lif - Image004-5	32	1.171	0.037	0.178126		2.48363	0.292982							C2-8KO_LLOMe_R2.lif - Image003-1	104	7.678	0.074	1.02684		2.62289	1.054						C2-8KO_BAPTA_LLOMe_R2.lif - Image003-1	19	2.935	0.154	0.228031
	21	1099.82		C3-8KO_LLOMe.lif - Image006-6	63	24.683	0.392	2.24427		3.20832	1.23052			21	839.394		C3-8KO_BAPTA_LLOMe.lif - Image004-4	76	22.442	0.295	2.6736		3.3289	0.530882				21	667.652		C3-8KO_LLOMe_R2.lif - Image004-6	53	14.503	0.274	2.17224		2.64274	1.02885			21	1024.83		C3-8KO_BAPTA_LLOMe_R2.lif - Image004-5	79	11.771	0.149	1.14858
				C2-8KO_LLOMe.lif - Image006-6	114	8.647	0.076	0.786219		1.91004	1.48057						C2-8KO_BAPTA_LLOMe.lif - Image004-4	52	2.458	0.047	0.29283		2.7791	0.126341							C2-8KO_LLOMe_R2.lif - Image004-6	82	4.41	0.054	0.660524		1.78779	1.77703						C2-8KO_BAPTA_LLOMe_R2.lif - Image004-5	51	1.836	0.036	0.179151
	22	956.492		C3-8KO_LLOMe.lif - Image006-5	87	38.941	0.448	4.07123		3.79912	1.32613			22	682.994		C3-8KO_BAPTA_LLOMe.lif - Image004-3	69	25.999	0.377	3.80662		3.02616	0.306747				22	1347.93		C3-8KO_LLOMe_R2.lif - Image004-5	102	22.717	0.223	1.68533		1.92588	0.617263			22	903.713		C3-8KO_BAPTA_LLOMe_R2.lif - Image004-4	137	38.03	0.278	4.20819
				C2-8KO_LLOMe.lif - Image006-5	114	9.645	0.085	1.00837		2.42671	1.14354						C2-8KO_BAPTA_LLOMe.lif - Image004-3	41	2.111	0.051	0.30908		2.31534	0.167659							C2-8KO_LLOMe_R2.lif - Image004-5	131	6.825	0.052	0.506333		0.6877	1.22936						C2-8KO_BAPTA_LLOMe_R2.lif - Image004-4	34	1.258	0.037	0.139203
	23	1298.07		C3-8KO_LLOMe.lif - Image006-4	159	36.382	0.229	2.80278		3.65672	1.37234			23	761.816		C3-8KO_BAPTA_LLOMe.lif - Image004-2	97	35.297	0.364	4.63327		3.14288	0.378504				23	555.947		C3-8KO_LLOMe_R2.lif - Image004-4	52	11.987	0.231	2.15614		1.98038	0.717948			23	597.376		C3-8KO_BAPTA_LLOMe_R2.lif - Image004-3	101	22.89	0.227	3.83176
				C2-8KO_LLOMe.lif - Image006-4	190	18.278	0.096	1.40809		2.90967	1.38124						C2-8KO_BAPTA_LLOMe.lif - Image004-2	65	3.225	0.05	0.423331		2.8159	0.407255							C2-8KO_LLOMe_R2.lif - Image004-4	69	5.133	0.074	0.923289		3.16469	0.665268						C2-8KO_BAPTA_LLOMe_R2.lif - Image004-3	47	1.244	0.026	0.208244
	24	1097.83		C3-8KO_LLOMe.lif - Image006-3	133	45.188	0.34	4.11614		2.33763	1.49465			24	1035.82		C3-8KO_BAPTA_LLOMe.lif - Image004-1	88	30.612	0.348	2.95534		2.93344	0.197308				24	866.435		C3-8KO_LLOMe_R2.lif - Image004-3	79	20.288	0.257	2.34155		3.1232	0.641446			24	581.585		C3-8KO_BAPTA_LLOMe_R2.lif - Image004-2	104	25.551	0.246	4.39334
				C2-8KO_LLOMe.lif - Image006-3	117	7.375	0.063	0.671783		2.06819	2.49843						C2-8KO_BAPTA_LLOMe.lif - Image004-1	51	1.663	0.033	0.160549		4.55363	0.170404							C2-8KO_LLOMe_R2.lif - Image004-3	180	13.231	0.074	1.52706		2.72137	1.60255						C2-8KO_BAPTA_LLOMe_R2.lif - Image004-2	47	2.039	0.043	0.350594
	25	1237.51		C3-8KO_LLOMe.lif - Image006-2	158	40.532	0.257	3.27529		2.08249	1.99167			25	816.403		C3-8KO_BAPTA_LLOMe.lif - Image005-7	85	27.734	0.326	3.3971		2.02413	0.363935				25	698.09		C3-8KO_LLOMe_R2.lif - Image004-2	49	10.686	0.218	1.53075		1.76858	1.51828			25	1073.03		C3-8KO_BAPTA_LLOMe_R2.lif - Image004-1	81	12.407	0.153	1.15626
				C2-8KO_LLOMe.lif - Image006-2	195	15.472	0.079	1.25025		2.1574	1.20893						C2-8KO_BAPTA_LLOMe.lif - Image005-7	45	2.053	0.046	0.251469		3.58418	0.190315							C2-8KO_LLOMe_R2.lif - Image004-2	74	4.671	0.063	0.669111		2.3651	1.25715						C2-8KO_BAPTA_LLOMe_R2.lif - Image004-1	51	1.822	0.036	0.1698
	26	920.501		C3-8KO_LLOMe.lif - Image006-1	61	24.322	0.399	2.64226		1.5151	0.841733			26	604.49		C3-8KO_BAPTA_LLOMe.lif - Image005-6	84	19.637	0.234	3.24852		3.17716	0.283831				26	604.345		C3-8KO_LLOMe_R2.lif - Image004-1	52	10.325	0.199	1.70846		1.49274	1.95449			26	729.15		C3-8KO_BAPTA_LLOMe_R2.lif - Image005-7	169	20.649	0.122	2.83193
				C2-8KO_LLOMe.lif - Image006-1	101	13.347	0.132	1.44997		2.49487	1.00254						C2-8KO_BAPTA_LLOMe.lif - Image005-6	51	2.805	0.055	0.464028		4.13641	0.242026							C2-8KO_LLOMe_R2.lif - Image004-1	75	4.179	0.056	0.691492		2.46751	1.3888						C2-8KO_BAPTA_LLOMe_R2.lif - Image005-7	40	1.417	0.035	0.194336
	27	1144.84		C3-8KO_LLOMe.lif - Image007-7	131	42.411	0.324	3.70455		3.79682	1.79761			27	838.744		C3-8KO_BAPTA_LLOMe.lif - Image005-5	120	28.183	0.235	3.36014		2.35578	0.700221				27	644.53		C3-8KO_LLOMe_R2.lif - Image005-6	53	9.659	0.182	1.49861		1.82588	1.50898			27	762.076		C3-8KO_BAPTA_LLOMe_R2.lif - Image005-6	133	19.116	0.144	2.50841
				C2-8KO_LLOMe.lif - Image007-7	217	21.748	0.1	1.89966		1.60692	1.12904						C2-8KO_BAPTA_LLOMe.lif - Image005-5	68	2.762	0.041	0.329302		2.42389	0.175925							C2-8KO_LLOMe_R2.lif - Image005-6	80	9.789	0.122	1.51878		1.69624	1.25584						C2-8KO_BAPTA_LLOMe_R2.lif - Image005-6	24	1.128	0.047	0.148017
	28	865.365		C3-8KO_LLOMe.lif - Image007-6	73	23.975	0.328	2.77051		0.922197	0.641295			28	923.176		C3-8KO_BAPTA_LLOMe.lif - Image005-4	121	38.03	0.314	4.11947		1.6503	0.225353				28	708.516		C3-8KO_LLOMe_R2.lif - Image005-5	44	14.72	0.335	2.07758		2.34393	1.4759			28	843.429		C3-8KO_BAPTA_LLOMe_R2.lif - Image005-5	106	22.905	0.216	2.7157
				C2-8KO_LLOMe.lif - Image007-6	121	10.686	0.088	1.23485		2.55487	0.901418						C2-8KO_BAPTA_LLOMe.lif - Image005-4	74	3.326	0.045	0.360278		1.72188	0.770778							C2-8KO_LLOMe_R2.lif - Image005-5	62	3.485	0.056	0.491873		1.44921	1.01822						C2-8KO_BAPTA_LLOMe_R2.lif - Image005-5	34	1.388	0.041	0.164566
	29	1037.27		C3-8KO_LLOMe.lif - Image007-5	121	33.591	0.278	3.23842		2.96657	1.65862			29	691.728		C3-8KO_BAPTA_LLOMe.lif - Image005-3	41	21.343	0.521	3.08546		1.92871	0.323687				29	802.694		C3-8KO_LLOMe_R2.lif - Image005-4	61	22.254	0.365	2.77241		1.24583	1.04957			29	767.614		C3-8KO_BAPTA_LLOMe_R2.lif - Image005-4	102	15.024	0.147	1.95723
				C2-8KO_LLOMe.lif - Image007-5	136	13.448	0.099	1.29649		2.61836	1.31235						C2-8KO_BAPTA_LLOMe.lif - Image005-3	53	1.677	0.032	0.242436		2.85246	0.325006							C2-8KO_LLOMe_R2.lif - Image005-4	113	9.876	0.087	1.23036		2.1695	1.44121						C2-8KO_BAPTA_LLOMe_R2.lif - Image005-4	30	1.027	0.034	0.133791
	30	785.256		C3-8KO_LLOMe.lif - Image007-4	52	28.935	0.556	3.68479		1.4774	1.15694			30	633.656		C3-8KO_BAPTA_LLOMe.lif - Image005-2	37	21.083	0.57	3.3272		5.7803	0.283772				30	932.662		C3-8KO_LLOMe_R2.lif - Image005-3	74	24.394	0.33	2.61552		1.48084	0.982736			30	1073.26		C3-8KO_BAPTA_LLOMe_R2.lif - Image005-3	117	17.453	0.149	1.62617
				C2-8KO_LLOMe.lif - Image007-4	93	6.247	0.067	0.795537		2.65007	1.70857						C2-8KO_BAPTA_LLOMe.lif - Image005-2	28	1.591	0.057	0.251083		2.79148	0.181454							C2-8KO_LLOMe_R2.lif - Image005-3	86	7.794	0.091	0.835673		2.27545	1.91812						C2-8KO_BAPTA_LLOMe_R2.lif - Image005-3	44	1.287	0.029	0.119915
	31	686.898		C3-8KO_LLOMe.lif - Image007-3	76	23.657	0.311	3.44403						31	925.519		C3-8KO_BAPTA_LLOMe.lif - Image005-1	96	32.694	0.341	3.5325							31	837.919		C3-8KO_LLOMe_R2.lif - Image005-2	62	20.823	0.336	2.48509						31	975.695		C3-8KO_BAPTA_LLOMe_R2.lif - Image005-2	108	18.668	0.173	1.9133
				C2-8KO_LLOMe.lif - Image007-3	146	7.245	0.05	1.05474									C2-8KO_BAPTA_LLOMe.lif - Image005-1	90	3.225	0.036	0.348453										C2-8KO_LLOMe_R2.lif - Image005-2	82	4.396	0.054	0.524633									C2-8KO_BAPTA_LLOMe_R2.lif - Image005-2	57	1.475	0.026	0.151174
	32	964.315		C3-8KO_LLOMe.lif - Image007-2	94	21.329	0.227	2.21183		2.90276	1.2631	AVG		32	686.204		C3-8KO_BAPTA_LLOMe.lif - Image006-8	67	16.456	0.246	2.39812		2.92669	0.269605	AVG			32	927.008		C3-8KO_LLOMe_R2.lif - Image005-1	73	21.546	0.295	2.32425		2.11841	1.11	AVG		32	944.23		C3-8KO_BAPTA_LLOMe_R2.lif - Image005-1	110	19.695	0.179	2.08583
				C2-8KO_LLOMe.lif - Image007-2	144	12.696	0.088	1.31658									C2-8KO_BAPTA_LLOMe.lif - Image006-8	43	2.241	0.052	0.326579										C2-8KO_LLOMe_R2.lif - Image005-1	118	8.662	0.073	0.934404									C2-8KO_BAPTA_LLOMe_R2.lif - Image005-1	25	1.012	0.04	0.107177
	33	1008.52		C3-8KO_LLOMe.lif - Image007-1	127	26.072	0.205	2.58517						33	1010.07		C3-8KO_BAPTA_LLOMe.lif - Image006-7	115	24.886	0.216	2.4638							33	926.083		C3-8KO_LLOMe_R2.lif - Image006-9	112	27.286	0.244	2.94639						33	962.291		C3-8KO_BAPTA_LLOMe_R2.lif - Image006-6	65	13.245	0.204	1.3764
				C2-8KO_LLOMe.lif - Image007-1	154	11.337	0.074	1.12412									C2-8KO_BAPTA_LLOMe.lif - Image006-7	59	2.299	0.039	0.227609										C2-8KO_LLOMe_R2.lif - Image006-9	147	10.628	0.072	1.14763									C2-8KO_BAPTA_LLOMe_R2.lif - Image006-6	38	1.012	0.027	0.105166
	34	1288.7		C3-8KO_LLOMe.lif - Image008-6	155	26.751	0.173	2.07582						34	620.035		C3-8KO_BAPTA_LLOMe.lif - Image006-6	45	7.404	0.165	1.19413							34	793.816		C3-8KO_LLOMe_R2.lif - Image006-8	97	24.524	0.253	3.08938						34	998.137		C3-8KO_BAPTA_LLOMe_R2.lif - Image006-5	114	20.215	0.177	2.02527
				C2-8KO_LLOMe.lif - Image008-6	178	13.52	0.076	1.04912									C2-8KO_BAPTA_LLOMe.lif - Image006-6	46	1.301	0.028	0.209827										C2-8KO_LLOMe_R2.lif - Image006-8	112	6.666	0.06	0.839741									C2-8KO_BAPTA_LLOMe_R2.lif - Image006-5	38	0.983	0.026	0.0984835
	35	1088.41		C3-8KO_LLOMe.lif - Image008-5	87	21.546	0.248	1.97958						35	971.704		C3-8KO_BAPTA_LLOMe.lif - Image006-5	96	18.032	0.188	1.85571							35	717.64		C3-8KO_LLOMe_R2.lif - Image006-7	55	11.64	0.212	1.62198						35	1005.41		C3-8KO_BAPTA_LLOMe_R2.lif - Image006-4	139	32.087	0.231	3.19143
				C2-8KO_LLOMe.lif - Image008-5	140	14.691	0.105	1.34976									C2-8KO_BAPTA_LLOMe.lif - Image006-5	75	2.661	0.035	0.273849										C2-8KO_LLOMe_R2.lif - Image006-7	124	9.269	0.075	1.29159									C2-8KO_BAPTA_LLOMe_R2.lif - Image006-4	55	1.648	0.03	0.163913
	36	1521.77		C3-8KO_LLOMe.lif - Image008-4	203	35.08	0.173	2.30522						36	732.129		C3-8KO_BAPTA_LLOMe.lif - Image006-4	57	21.676	0.38	2.96068							36	838.917		C3-8KO_LLOMe_R2.lif - Image006-6	62	18.119	0.292	2.15981						36	799.152		C3-8KO_BAPTA_LLOMe_R2.lif - Image006-3	86	12.869	0.15	1.61033
				C2-8KO_LLOMe.lif - Image008-4	208	19.709	0.095	1.29514									C2-8KO_BAPTA_LLOMe.lif - Image006-4	37	1.157	0.031	0.158032										C2-8KO_LLOMe_R2.lif - Image006-6	136	8.719	0.064	1.03932									C2-8KO_BAPTA_LLOMe_R2.lif - Image006-3	27	1.027	0.038	0.128511
	37	1341.83		C3-8KO_LLOMe.lif - Image008-3	151	55.715	0.369	4.15218						37	663.444		C3-8KO_BAPTA_LLOMe.lif - Image006-3	81	22.081	0.273	3.32824							37	866.015		C3-8KO_LLOMe_R2.lif - Image006-5	50	14.373	0.287	1.65967						37	786.861		C3-8KO_BAPTA_LLOMe_R2.lif - Image006-2	49	5.423	0.111	0.689194
				C2-8KO_LLOMe.lif - Image008-3	228	20.128	0.088	1.50005									C2-8KO_BAPTA_LLOMe.lif - Image006-3	51	2.256	0.044	0.340044										C2-8KO_LLOMe_R2.lif - Image006-5	123	8.662	0.07	1.00021									C2-8KO_BAPTA_LLOMe_R2.lif - Image006-2	45	1.822	0.04	0.231553
	38	1137.32		C3-8KO_LLOMe.lif - Image008-2	133	46.489	0.35	4.08761						38	795.985		C3-8KO_BAPTA_LLOMe.lif - Image006-2	131	34.372	0.262	4.31817							38	831.701		C3-8KO_LLOMe_R2.lif - Image006-4	68	14.576	0.214	1.75255						38	981.392		C3-8KO_BAPTA_LLOMe_R2.lif - Image006-1	85	14.865	0.175	1.51469
				C2-8KO_LLOMe.lif - Image008-2	140	9.327	0.067	0.820089									C2-8KO_BAPTA_LLOMe.lif - Image006-2	46	2.863	0.062	0.35968										C2-8KO_LLOMe_R2.lif - Image006-4	116	6.16	0.053	0.740651									C2-8KO_BAPTA_LLOMe_R2.lif - Image006-1	36	1.157	0.032	0.117894
	39	1500.47		C3-8KO_LLOMe.lif - Image008-1	220	34.863	0.158	2.32348						39	1288.16		C3-8KO_BAPTA_LLOMe.lif - Image006-1	109	37.987	0.349	2.94893							39	983.966		C3-8KO_LLOMe_R2.lif - Image006-3	90	23.888	0.265	2.42773						39	960.44		C3-8KO_BAPTA_LLOMe_R2.lif - Image007-7	87	25.493	0.293	2.6543
				C2-8KO_LLOMe.lif - Image008-1	231	16.615	0.072	1.10732									C2-8KO_BAPTA_LLOMe.lif - Image006-1	70	3.094	0.044	0.240187										C2-8KO_LLOMe_R2.lif - Image006-3	129	11.583	0.09	1.17717									C2-8KO_BAPTA_LLOMe_R2.lif - Image007-7	37	1.316	0.036	0.137021
	40	926.27		C3-8KO_LLOMe.lif - Image009-5	77	34.516	0.448	3.72634						40	878.552		C3-8KO_BAPTA_LLOMe.lif - Image007-8	135	21.82	0.162	2.48363							40	788.9		C3-8KO_LLOMe_R2.lif - Image006-2	65	20.692	0.318	2.62289						40	677.759		C3-8KO_BAPTA_LLOMe_R2.lif - Image007-6	64	20.62	0.322	3.04238
				C2-8KO_LLOMe.lif - Image009-5	141	7.028	0.05	0.758742									C2-8KO_BAPTA_LLOMe.lif - Image007-8	66	2.574	0.039	0.292982										C2-8KO_LLOMe_R2.lif - Image006-2	137	8.315	0.061	1.054									C2-8KO_BAPTA_LLOMe_R2.lif - Image007-6	70	3.008	0.043	0.443816
	41	1364.3		C3-8KO_LLOMe.lif - Image009-4	119	43.771	0.368	3.20832						41	743.668		C3-8KO_BAPTA_LLOMe.lif - Image007-7	88	24.756	0.281	3.3289							41	758.909		C3-8KO_LLOMe_R2.lif - Image006-1	71	20.056	0.282	2.64274						41	748.917		C3-8KO_BAPTA_LLOMe_R2.lif - Image007-5	107	28.067	0.262	3.74768
				C2-8KO_LLOMe.lif - Image009-4	214	16.788	0.078	1.23052									C2-8KO_BAPTA_LLOMe.lif - Image007-7	66	3.948	0.06	0.530882										C2-8KO_LLOMe_R2.lif - Image006-1	135	7.808	0.058	1.02885									C2-8KO_BAPTA_LLOMe_R2.lif - Image007-5	39	1.287	0.033	0.171848
	42	1542.11		C3-8KO_LLOMe.lif - Image009-3	144	29.455	0.205	1.91004						42	1006.8		C3-8KO_BAPTA_LLOMe.lif - Image007-6	100	27.98	0.28	2.7791							42	939.039		C3-8KO_LLOMe_R2.lif - Image007-8	76	16.788	0.221	1.78779						42	794.539		C3-8KO_BAPTA_LLOMe_R2.lif - Image007-4	94	23.787	0.253	2.99381
				C2-8KO_LLOMe.lif - Image009-3	247	22.832	0.092	1.48057									C2-8KO_BAPTA_LLOMe.lif - Image007-6	27	1.272	0.047	0.126341										C2-8KO_LLOMe_R2.lif - Image007-8	210	16.687	0.079	1.77703									C2-8KO_BAPTA_LLOMe_R2.lif - Image007-4	67	2.4	0.036	0.302062
	43	1323.78		C3-8KO_LLOMe.lif - Image009-2	110	50.292	0.457	3.79912						43	990.068		C3-8KO_BAPTA_LLOMe.lif - Image007-5	75	29.961	0.399	3.02616							43	1054.17		C3-8KO_LLOMe_R2.lif - Image007-7	89	20.302	0.228	1.92588						43	1118.73		C3-8KO_BAPTA_LLOMe_R2.lif - Image007-3	92	10.672	0.116	0.953935
				C2-8KO_LLOMe.lif - Image009-2	202	17.555	0.087	1.32613									C2-8KO_BAPTA_LLOMe.lif - Image007-5	95	3.037	0.032	0.306747										C2-8KO_LLOMe_R2.lif - Image007-7	113	6.507	0.058	0.617263									C2-8KO_BAPTA_LLOMe_R2.lif - Image007-3	57	1.923	0.034	0.171891
	44	1564.18		C3-8KO_LLOMe.lif - Image009-1	141	37.958	0.269	2.42671						44	1034.84		C3-8KO_BAPTA_LLOMe.lif - Image007-4	100	23.96	0.24	2.31534							44	712.811		C3-8KO_LLOMe_R2.lif - Image007-6	73	4.902	0.067	0.6877						44	725.159		C3-8KO_BAPTA_LLOMe_R2.lif - Image007-2	74	14.547	0.197	2.00604
				C2-8KO_LLOMe.lif - Image009-1	217	17.887	0.082	1.14354									C2-8KO_BAPTA_LLOMe.lif - Image007-4	51	1.735	0.034	0.167659										C2-8KO_LLOMe_R2.lif - Image007-6	77	8.763	0.114	1.22936									C2-8KO_BAPTA_LLOMe_R2.lif - Image007-2	60	2.198	0.037	0.303106
	45	1567.91		C3-8KO_LLOMe.lif - Image010-6	207	57.334	0.277	3.65672						45	729.714		C3-8KO_BAPTA_LLOMe.lif - Image007-3	100	22.934	0.229	3.14288							45	958.704		C3-8KO_LLOMe_R2.lif - Image007-5	77	18.986	0.247	1.98038						45	576.206		C3-8KO_BAPTA_LLOMe_R2.lif - Image007-1	99	20.389	0.206	3.53849
				C2-8KO_LLOMe.lif - Image010-6	218	21.517	0.099	1.37234									C2-8KO_BAPTA_LLOMe.lif - Image007-3	77	2.762	0.036	0.378504										C2-8KO_LLOMe_R2.lif - Image007-5	120	6.883	0.057	0.717948									C2-8KO_BAPTA_LLOMe_R2.lif - Image007-1	33	1.432	0.043	0.248522
	46	1542.1		C3-8KO_LLOMe.lif - Image010-5	173	44.87	0.259	2.90967						46	877.092		C3-8KO_BAPTA_LLOMe.lif - Image007-2	185	24.698	0.134	2.8159							46	965.024		C3-8KO_LLOMe_R2.lif - Image007-4	133	30.54	0.23	3.16469						46	775.77		C3-8KO_BAPTA_LLOMe_R2.lif - Image008-6	70	11.235	0.161	1.44824
				C2-8KO_LLOMe.lif - Image010-5	260	21.3	0.082	1.38124									C2-8KO_BAPTA_LLOMe.lif - Image007-2	73	3.572	0.049	0.407255										C2-8KO_LLOMe_R2.lif - Image007-4	137	6.42	0.047	0.665268									C2-8KO_BAPTA_LLOMe_R2.lif - Image008-6	48	3.008	0.063	0.387744
	47	876.528		C3-8KO_LLOMe.lif - Image010-4	76	20.49	0.27	2.33763						47	989.317		C3-8KO_BAPTA_LLOMe.lif - Image007-1	221	29.021	0.131	2.93344							47	980.597		C3-8KO_LLOMe_R2.lif - Image007-3	108	30.626	0.284	3.1232						47	1136.95		C3-8KO_BAPTA_LLOMe_R2.lif - Image008-5	133	36.165	0.272	3.18087
				C2-8KO_LLOMe.lif - Image010-4	172	13.101	0.076	1.49465									C2-8KO_BAPTA_LLOMe.lif - Image007-1	52	1.952	0.038	0.197308										C2-8KO_LLOMe_R2.lif - Image007-3	131	6.29	0.048	0.641446									C2-8KO_BAPTA_LLOMe_R2.lif - Image008-5	17	0.578	0.034	0.0508376
	48	1287.17		C3-8KO_LLOMe.lif - Image010-3	134	26.621	0.199	2.06819						48	1417.22		C3-8KO_BAPTA_LLOMe.lif - Image008-5	138	64.535	0.468	4.55363							48	831.051		C3-8KO_LLOMe_R2.lif - Image007-2	85	22.616	0.266	2.72137						48	1022.36		C3-8KO_BAPTA_LLOMe_R2.lif - Image008-4	72	18.842	0.262	1.84299
				C2-8KO_LLOMe.lif - Image010-3	248	32.159	0.13	2.49843									C2-8KO_BAPTA_LLOMe.lif - Image008-5	57	2.415	0.042	0.170404										C2-8KO_LLOMe_R2.lif - Image007-2	263	13.318	0.051	1.60255									C2-8KO_BAPTA_LLOMe_R2.lif - Image008-4	49	1.865	0.038	0.182421
	49	1353.34		C3-8KO_LLOMe.lif - Image010-2	145	28.183	0.194	2.08249						49	969.405		C3-8KO_BAPTA_LLOMe.lif - Image008-4	78	19.622	0.252	2.02413							49	774.295		C3-8KO_LLOMe_R2.lif - Image007-1	68	13.694	0.201	1.76858						49	635.145		C3-8KO_BAPTA_LLOMe_R2.lif - Image008-3	61	18.104	0.297	2.85037
				C2-8KO_LLOMe.lif - Image010-2	262	26.954	0.103	1.99167									C2-8KO_BAPTA_LLOMe.lif - Image008-4	59	3.528	0.06	0.363935										C2-8KO_LLOMe_R2.lif - Image007-1	152	11.756	0.077	1.51828									C2-8KO_BAPTA_LLOMe_R2.lif - Image008-3	38	1.417	0.037	0.223099
	50	1349.21		C3-8KO_LLOMe.lif - Image010-1	102	29.108	0.285	2.1574						50	1223.24		C3-8KO_BAPTA_LLOMe.lif - Image008-3	112	43.843	0.391	3.58418							50	668.259		C3-8KO_LLOMe_R2.lif - Image008-7	65	15.805	0.243	2.3651						50	698.799		C3-8KO_BAPTA_LLOMe_R2.lif - Image008-2	51	12.132	0.238	1.73612
				C2-8KO_LLOMe.lif - Image010-1	188	16.311	0.087	1.20893									C2-8KO_BAPTA_LLOMe.lif - Image008-3	72	2.328	0.032	0.190315										C2-8KO_LLOMe_R2.lif - Image008-7	105	8.401	0.08	1.25715									C2-8KO_BAPTA_LLOMe_R2.lif - Image008-2	28	1.345	0.048	0.192473
	51	1228.3		C3-8KO_LLOMe.lif - Image011-7	90	18.61	0.207	1.5151						51	1186.97		C3-8KO_BAPTA_LLOMe.lif - Image008-2	100	37.712	0.377	3.17716							51	804.965		C3-8KO_LLOMe_R2.lif - Image008-6	59	12.016	0.204	1.49274						51	830.328		C3-8KO_BAPTA_LLOMe_R2.lif - Image008-1	94	25.667	0.273	3.09119
				C2-8KO_LLOMe.lif - Image011-7	137	10.339	0.075	0.841733									C2-8KO_BAPTA_LLOMe.lif - Image008-2	75	3.369	0.045	0.283831										C2-8KO_LLOMe_R2.lif - Image008-6	159	15.733	0.099	1.95449									C2-8KO_BAPTA_LLOMe_R2.lif - Image008-1	60	2.053	0.034	0.247252
	52	1071.68		C3-8KO_LLOMe.lif - Image011-6	96	26.737	0.279	2.49487						52	1165.17		C3-8KO_BAPTA_LLOMe.lif - Image008-1	68	48.196	0.709	4.13641							52	727.82		C3-8KO_LLOMe_R2.lif - Image008-5	61	17.959	0.294	2.46751						52	1281.54		C3-8KO_BAPTA_LLOMe_R2.lif - Image010-8	97	19.246	0.198	1.50179
				C2-8KO_LLOMe.lif - Image011-6	151	10.744	0.071	1.00254									C2-8KO_BAPTA_LLOMe.lif - Image008-1	97	2.82	0.029	0.242026										C2-8KO_LLOMe_R2.lif - Image008-5	115	10.108	0.088	1.3888									C2-8KO_BAPTA_LLOMe_R2.lif - Image010-8	40	1.128	0.028	0.088019
	53	975.738		C3-8KO_LLOMe.lif - Image011-5	50	37.047	0.741	3.79682						53	753.762		C3-8KO_BAPTA_LLOMe.lif - Image009-8	44	17.757	0.404	2.35578							53	1515		C3-8KO_LLOMe_R2.lif - Image008-4	195	27.662	0.142	1.82588						53	787.598		C3-8KO_BAPTA_LLOMe_R2.lif - Image009-7	76	16.051	0.211	2.03797
				C2-8KO_LLOMe.lif - Image011-5	134	17.54	0.131	1.79761									C2-8KO_BAPTA_LLOMe.lif - Image009-8	73	5.278	0.072	0.700221										C2-8KO_LLOMe_R2.lif - Image008-4	231	22.861	0.099	1.50898									C2-8KO_BAPTA_LLOMe_R2.lif - Image009-7	69	3.557	0.052	0.451626
	54	1267.89		C3-8KO_LLOMe.lif - Image011-4	84	20.374	0.243	1.60692						54	1060.11		C3-8KO_BAPTA_LLOMe.lif - Image009-7	106	25.696	0.242	2.42389							54	1346.03		C3-8KO_LLOMe_R2.lif - Image008-3	151	22.832	0.151	1.69624						54	987.943		C3-8KO_BAPTA_LLOMe_R2.lif - Image009-6	112	31.624	0.282	3.20099
				C2-8KO_LLOMe.lif - Image011-4	138	14.315	0.104	1.12904									C2-8KO_BAPTA_LLOMe.lif - Image009-7	44	1.865	0.042	0.175925										C2-8KO_LLOMe_R2.lif - Image008-3	228	16.904	0.074	1.25584									C2-8KO_BAPTA_LLOMe_R2.lif - Image009-6	70	2.444	0.035	0.247383
	55	782.479		C3-8KO_LLOMe.lif - Image011-3	44	7.216	0.164	0.922197						55	1135.55		C3-8KO_BAPTA_LLOMe.lif - Image009-6	114	18.74	0.164	1.6503							55	1167.83		C3-8KO_LLOMe_R2.lif - Image008-2	124	27.373	0.221	2.34393						55	981.739		C3-8KO_BAPTA_LLOMe_R2.lif - Image009-5	63	19.955	0.317	2.03262
				C2-8KO_LLOMe.lif - Image011-3	105	5.018	0.048	0.641295									C2-8KO_BAPTA_LLOMe.lif - Image009-6	62	2.559	0.041	0.225353										C2-8KO_LLOMe_R2.lif - Image008-2	199	17.236	0.087	1.4759									C2-8KO_BAPTA_LLOMe_R2.lif - Image009-5	42	1.489	0.035	0.15167
	56	1161.39		C3-8KO_LLOMe.lif - Image011-2	109	29.672	0.272	2.55487						56	994.32		C3-8KO_BAPTA_LLOMe.lif - Image009-5	106	17.121	0.162	1.72188							56	694.446		C3-8KO_LLOMe_R2.lif - Image008-1	49	10.064	0.205	1.44921						56	737.248		C3-8KO_BAPTA_LLOMe_R2.lif - Image009-4	89	14.503	0.163	1.96718
				C2-8KO_LLOMe.lif - Image011-2	140	10.469	0.075	0.901418									C2-8KO_BAPTA_LLOMe.lif - Image009-5	106	7.664	0.072	0.770778										C2-8KO_LLOMe_R2.lif - Image008-1	107	7.071	0.066	1.01822									C2-8KO_BAPTA_LLOMe_R2.lif - Image009-4	38	1.041	0.027	0.141201
	57	1220.53		C3-8KO_LLOMe.lif - Image011-1	179	36.208	0.202	2.96657						57	880.172		C3-8KO_BAPTA_LLOMe.lif - Image009-4	81	16.976	0.21	1.92871							57	810.141		C3-8KO_LLOMe_R2.lif - Image009-7	44	10.093	0.229	1.24583						57	852.64		C3-8KO_BAPTA_LLOMe_R2.lif - Image009-3	99	24.626	0.249	2.88821
				C2-8KO_LLOMe.lif - Image011-1	216	20.244	0.094	1.65862									C2-8KO_BAPTA_LLOMe.lif - Image009-4	65	2.849	0.044	0.323687										C2-8KO_LLOMe_R2.lif - Image009-7	150	8.503	0.057	1.04957									C2-8KO_BAPTA_LLOMe_R2.lif - Image009-3	37	1.128	0.03	0.132295
	58	1356.34		C3-8KO_LLOMe.lif - Image012-7	133	35.514	0.267	2.61836						58	716.295		C3-8KO_BAPTA_LLOMe.lif - Image009-3	45	20.432	0.454	2.85246							58	951.142		C3-8KO_LLOMe_R2.lif - Image009-6	89	20.635	0.232	2.1695						58	845.54		C3-8KO_BAPTA_LLOMe_R2.lif - Image009-2	96	21.994	0.229	2.60118
				C2-8KO_LLOMe.lif - Image012-7	233	17.8	0.076	1.31235									C2-8KO_BAPTA_LLOMe.lif - Image009-3	65	2.328	0.036	0.325006										C2-8KO_LLOMe_R2.lif - Image009-6	184	13.708	0.075	1.44121									C2-8KO_BAPTA_LLOMe_R2.lif - Image009-2	39	1.345	0.034	0.15907
	59	1412.35		C3-8KO_LLOMe.lif - Image012-6	59	20.866	0.354	1.4774						59	1008.91		C3-8KO_BAPTA_LLOMe.lif - Image009-2	176	58.318	0.331	5.7803							59	653.278		C3-8KO_LLOMe_R2.lif - Image009-5	55	9.674	0.176	1.48084						59	771.374		C3-8KO_BAPTA_LLOMe_R2.lif - Image009-1	62	15.154	0.244	1.96455
				C2-8KO_LLOMe.lif - Image012-6	199	16.34	0.082	1.15694									C2-8KO_BAPTA_LLOMe.lif - Image009-2	70	2.863	0.041	0.283772										C2-8KO_LLOMe_R2.lif - Image009-5	71	6.42	0.09	0.982736									C2-8KO_BAPTA_LLOMe_R2.lif - Image009-1	55	2.791	0.051	0.361822
	60	803.186		C3-8KO_LLOMe.lif - Image012-5	75	21.285	0.284	2.65007						60	1052.06		C3-8KO_BAPTA_LLOMe.lif - Image009-1	144	29.368	0.204	2.79148							60	748.599		C3-8KO_LLOMe_R2.lif - Image009-4	87	17.034	0.196	2.27545						60	965.891		C3-8KO_BAPTA_LLOMe_R2.lif - Image010-7	92	15.877	0.173	1.64377
				C2-8KO_LLOMe.lif - Image012-5	117	13.723	0.117	1.70857									C2-8KO_BAPTA_LLOMe.lif - Image009-1	34	1.909	0.056	0.181454										C2-8KO_LLOMe_R2.lif - Image009-4	183	14.359	0.078	1.91812									C2-8KO_BAPTA_LLOMe_R2.lif - Image010-7	37	1.851	0.05	0.191637
[truncated: 23 more columns]
