# Supplementary material for: The ATG8 E3-like ligases sense lysosomal damage and initiate ESCRT-mediated membrane repair
Source: EMBO J. 2026 Jan 3;45(3):930–52. doi: 10.1038/s44318-025-00672-1 (PMC12865045; doi:10.1038/s44318-025-00672-1)
Supplement: Supplementary file 9 — Figure EV1-5 Source Data [file 44318_2025_672_MOESM9_ESM.zip › EV Source Data/EV4/EV4D/HeLa WT_16KO_TECPR1KO_BAPTA_LLOMe_CHMP2A QUANTIFICATION.xlsx]

## Sheet: WT_LLOMe
	WT_LLOMe_R4_2025.02.26									WT_LLOMe_R3_2025.02.24									WT_LLOMe_R2_2025.02.20
		CELL AREA	IMAGE	COUNT	AREA	AVG SIZE	%AREA				CELL AREA	IMAGE	COUNT	AREA	AVG SIZE	%AREA				CELL AREA	IMAGE	COUNT	AREA	AVG SIZE	%AREA
	1	1040.51	C2-WT_LLOMe_CHMP2A 488_Gal3 555_R4.lif - Image011-6	148	30.67	0.207	2.94761			1	946.515	C2-WT_LLOMe_CHMP2A 488_Gal3 555_R2.lif - Image010-7	173	17.858	0.103	1.88671			1	1015.49	C2-WT_LLOMe_CHMP2A 488_Gal3 555.lif - Image010-9	117	8.777	0.075	0.864313
	2	1267.36	C2-WT_LLOMe_CHMP2A 488_Gal3 555_R4.lif - Image011-5	166	34.979	0.211	2.76			2	1088.6	C2-WT_LLOMe_CHMP2A 488_Gal3 555_R2.lif - Image010-6	180	25.074	0.139	2.30333			2	787.699	C2-WT_LLOMe_CHMP2A 488_Gal3 555.lif - Image010-8	111	18.972	0.171	2.40853
	3	1188.68	C2-WT_LLOMe_CHMP2A 488_Gal3 555_R4.lif - Image011-4	203	38.392	0.189	3.22981			3	1062.74	C2-WT_LLOMe_CHMP2A 488_Gal3 555_R2.lif - Image010-5	90	11.93	0.133	1.12256			3	1035.53	C2-WT_LLOMe_CHMP2A 488_Gal3 555.lif - Image010-7	143	16.788	0.117	1.6212
	4	1226.95	C2-WT_LLOMe_CHMP2A 488_Gal3 555_R4.lif - Image011-3	167	43.626	0.261	3.55563			4	1227.03	C2-WT_LLOMe_CHMP2A 488_Gal3 555_R2.lif - Image010-4	129	24.163	0.187	1.96923			4	925.923	C2-WT_LLOMe_CHMP2A 488_Gal3 555.lif - Image010-6	85	20.447	0.241	2.20828
	5	1669.71	C2-WT_LLOMe_CHMP2A 488_Gal3 555_R4.lif - Image011-1	214	42.267	0.198	2.5314			5	984.574	C2-WT_LLOMe_CHMP2A 488_Gal3 555_R2.lif - Image010-3	121	14.59	0.121	1.48186			5	1118.04	C2-WT_LLOMe_CHMP2A 488_Gal3 555.lif - Image010-5	150	28.992	0.193	2.59311
	6	1408.28	C2-WT_LLOMe_CHMP2A 488_Gal3 555_R4.lif - Image010-7	139	37.625	0.271	2.67169			6	1011.6	C2-WT_LLOMe_CHMP2A 488_Gal3 555_R2.lif - Image010-2	118	12.494	0.106	1.23507			6	928.787	C2-WT_LLOMe_CHMP2A 488_Gal3 555.lif - Image010-4	102	18.408	0.18	1.98194
	7	1257.78	C2-WT_LLOMe_CHMP2A 488_Gal3 555_R4.lif - Image010-6	106	38.261	0.361	3.04194			7	1093.67	C2-WT_LLOMe_CHMP2A 488_Gal3 555_R2.lif - Image010-1	147	12.175	0.083	1.11322			7	1117.43	C2-WT_LLOMe_CHMP2A 488_Gal3 555.lif - Image010-3	156	21.039	0.135	1.8828
	8	1418.16	C2-WT_LLOMe_CHMP2A 488_Gal3 555_R4.lif - Image010-5	109	20.418	0.187	1.43975			8	1204.25	C2-WT_LLOMe_CHMP2A 488_Gal3 555_R2.lif - Image009-7	200	24.915	0.125	2.06892			8	747.428	C2-WT_LLOMe_CHMP2A 488_Gal3 555.lif - Image010-2	93	16.224	0.174	2.17064
	9	1518.27	C2-WT_LLOMe_CHMP2A 488_Gal3 555_R4.lif - Image010-4	128	26.419	0.206	1.74008			9	742.656	C2-WT_LLOMe_CHMP2A 488_Gal3 555_R2.lif - Image009-6	113	19.434	0.172	2.61682			9	950.448	C2-WT_LLOMe_CHMP2A 488_Gal3 555.lif - Image010-1	184	28.183	0.153	2.96523
	10	1114.7	C2-WT_LLOMe_CHMP2A 488_Gal3 555_R4.lif - Image010-3	99	26.881	0.272	2.4115			10	942.784	C2-WT_LLOMe_CHMP2A 488_Gal3 555_R2.lif - Image009-5	161	17.974	0.112	1.90648			10	1028.73	C2-WT_LLOMe_CHMP2A 488_Gal3 555.lif - Image009-7	108	13.636	0.126	1.32551
	11	1360.16	C2-WT_LLOMe_CHMP2A 488_Gal3 555_R4.lif - Image010-2	129	27.633	0.214	2.0316			11	1055.2	C2-WT_LLOMe_CHMP2A 488_Gal3 555_R2.lif - Image009-4	116	28.067	0.242	2.65988			11	1066.32	C2-WT_LLOMe_CHMP2A 488_Gal3 555.lif - Image009-6	97	17.395	0.179	1.63132
	12	1333.57	C2-WT_LLOMe_CHMP2A 488_Gal3 555_R4.lif - Image010-1	117	45.998	0.393	3.44924			12	935.077	C2-WT_LLOMe_CHMP2A 488_Gal3 555_R2.lif - Image009-3	137	24.553	0.179	2.62577			12	1019.31	C2-WT_LLOMe_CHMP2A 488_Gal3 555.lif - Image009-5	121	16.875	0.139	1.65554
	13	1755.67	C2-WT_LLOMe_CHMP2A 488_Gal3 555_R4.lif - Image009-5	163	29.094	0.178	1.65714			13	930.218	C2-WT_LLOMe_CHMP2A 488_Gal3 555_R2.lif - Image009-2	190	27.908	0.147	3.00016			13	937.304	C2-WT_LLOMe_CHMP2A 488_Gal3 555.lif - Image009-4	97	11.337	0.117	1.20953
	14	1419.58	C2-WT_LLOMe_CHMP2A 488_Gal3 555_R4.lif - Image009-4	172	31.653	0.184	2.22975			14	944.519	C2-WT_LLOMe_CHMP2A 488_Gal3 555_R2.lif - Image009-1	131	30.786	0.235	3.25944			14	1017.28	C2-WT_LLOMe_CHMP2A 488_Gal3 555.lif - Image009-3	164	19.217	0.117	1.88905
	15	1543.05	C2-WT_LLOMe_CHMP2A 488_Gal3 555_R4.lif - Image009-3	188	37.943	0.202	2.45896			15	732.476	C2-WT_LLOMe_CHMP2A 488_Gal3 555_R2.lif - Image008-8	120	17.251	0.144	2.35516			15	697.266	C2-WT_LLOMe_CHMP2A 488_Gal3 555.lif - Image009-2	145	16.846	0.116	2.41601
	16	1760.01	C2-WT_LLOMe_CHMP2A 488_Gal3 555_R4.lif - Image009-2	197	56.872	0.289	3.23134			16	802.564	C2-WT_LLOMe_CHMP2A 488_Gal3 555_R2.lif - Image008-7	161	21.574	0.134	2.68813			16	1066.69	C2-WT_LLOMe_CHMP2A 488_Gal3 555.lif - Image009-1	175	20.779	0.119	1.94798
	17	1433.03	C2-WT_LLOMe_CHMP2A 488_Gal3 555_R4.lif - Image009-1	182	49.916	0.274	3.48326			17	789.955	C2-WT_LLOMe_CHMP2A 488_Gal3 555_R2.lif - Image008-6	93	16.933	0.182	2.14354			17	859.465	C2-WT_LLOMe_CHMP2A 488_Gal3 555.lif - Image008-6	113	20.331	0.18	2.36554
	18	1158.2	C2-WT_LLOMe_CHMP2A 488_Gal3 555_R4.lif - Image008-5	96	41.414	0.431	3.57573			18	881.921	C2-WT_LLOMe_CHMP2A 488_Gal3 555_R2.lif - Image008-5	160	25.869	0.162	2.93326			18	616.029	C2-WT_LLOMe_CHMP2A 488_Gal3 555.lif - Image008-5	97	18.147	0.187	2.9458
	19	1305.6	C2-WT_LLOMe_CHMP2A 488_Gal3 555_R4.lif - Image008-4	150	32.333	0.216	2.47648			19	925.533	C2-WT_LLOMe_CHMP2A 488_Gal3 555_R2.lif - Image008-4	134	15.776	0.118	1.70453			19	705.45	C2-WT_LLOMe_CHMP2A 488_Gal3 555.lif - Image008-4	107	17.395	0.163	2.4658
	20	1032.08	C2-WT_LLOMe_CHMP2A 488_Gal3 555_R4.lif - Image008-3	134	36.28	0.271	3.51525			20	1113.3	C2-WT_LLOMe_CHMP2A 488_Gal3 555_R2.lif - Image008-3	180	22.182	0.123	1.99246			20	851.714	C2-WT_LLOMe_CHMP2A 488_Gal3 555.lif - Image008-3	119	14.503	0.122	1.7028
	21	1311.46	C2-WT_LLOMe_CHMP2A 488_Gal3 555_R4.lif - Image008-2	152	38.392	0.253	2.92743			21	860.477	C2-WT_LLOMe_CHMP2A 488_Gal3 555_R2.lif - Image008-2	119	16.297	0.137	1.89395			21	766.038	C2-WT_LLOMe_CHMP2A 488_Gal3 555.lif - Image008-2	141	16.86	0.12	2.20094
	22	1231.57	C2-WT_LLOMe_CHMP2A 488_Gal3 555_R4.lif - Image008-1	147	34.01	0.231	2.76152			22	781.004	C2-WT_LLOMe_CHMP2A 488_Gal3 555_R2.lif - Image008-1	115	22.861	0.199	2.92713			22	925.056	C2-WT_LLOMe_CHMP2A 488_Gal3 555.lif - Image008-1	138	19.449	0.141	2.10247
	23	1759.89	C2-WT_LLOMe_CHMP2A 488_Gal3 555_R4.lif - Image007-6	145	26.896	0.185	1.52827			23	1467.64	C2-WT_LLOMe_CHMP2A 488_Gal3 555_R2.lif - Image007-5	229	34.14	0.149	2.32618			23	966.759	C2-WT_LLOMe_CHMP2A 488_Gal3 555.lif - Image007-7	120	12.566	0.105	1.29981
	24	1728.47	C2-WT_LLOMe_CHMP2A 488_Gal3 555_R4.lif - Image007-5	143	42.195	0.295	2.44117			24	1102.81	C2-WT_LLOMe_CHMP2A 488_Gal3 555_R2.lif - Image007-4	182	21.3	0.117	1.93142			24	1079.75	C2-WT_LLOMe_CHMP2A 488_Gal3 555.lif - Image007-6	133	15.718	0.118	1.45571
	25	1426.6	C2-WT_LLOMe_CHMP2A 488_Gal3 555_R4.lif - Image007-4	148	46.258	0.313	3.24253			25	797.561	C2-WT_LLOMe_CHMP2A 488_Gal3 555_R2.lif - Image007-3	144	22.269	0.155	2.79214			25	1554.94	C2-WT_LLOMe_CHMP2A 488_Gal3 555.lif - Image007-5	269	39.736	0.148	2.55547
	26	1577.89	C2-WT_LLOMe_CHMP2A 488_Gal3 555_R4.lif - Image007-3	136	38.782	0.285	2.45785			26	1230.13	C2-WT_LLOMe_CHMP2A 488_Gal3 555_R2.lif - Image007-2	214	38.117	0.178	3.0986			26	1165.86	C2-WT_LLOMe_CHMP2A 488_Gal3 555.lif - Image007-4	179	22.89	0.128	1.96336
	27	1676.65	C2-WT_LLOMe_CHMP2A 488_Gal3 555_R4.lif - Image007-2	113	26.072	0.231	1.55501			27	1132.14	C2-WT_LLOMe_CHMP2A 488_Gal3 555_R2.lif - Image007-1	185	22.399	0.121	1.97847			27	856.211	C2-WT_LLOMe_CHMP2A 488_Gal3 555.lif - Image007-3	181	30.872	0.171	3.60565
	28	1374.26	C2-WT_LLOMe_CHMP2A 488_Gal3 555_R4.lif - Image007-1	181	39.201	0.217	2.85252			28	1072.68	C2-WT_LLOMe_CHMP2A 488_Gal3 555_R2.lif - Image006-7	180	39.172	0.218	3.65179			28	907.024	C2-WT_LLOMe_CHMP2A 488_Gal3 555.lif - Image007-2	160	20.259	0.127	2.23357
	29	1704.15	C2-WT_LLOMe_CHMP2A 488_Gal3 555_R4.lif - Image006-6	140	30.655	0.219	1.79884			29	1271.81	C2-WT_LLOMe_CHMP2A 488_Gal3 555_R2.lif - Image006-6	177	13.057	0.074	1.02665			29	955.205	C2-WT_LLOMe_CHMP2A 488_Gal3 555.lif - Image007-1	179	25.132	0.14	2.63106
	30	1779.27	C2-WT_LLOMe_CHMP2A 488_Gal3 555_R4.lif - Image006-5	185	39.172	0.212	2.20157			30	996.72	C2-WT_LLOMe_CHMP2A 488_Gal3 555_R2.lif - Image006-5	136	17.468	0.128	1.75255			30	820.726	C2-WT_LLOMe_CHMP2A 488_Gal3 555.lif - Image006-6	108	24.409	0.226	2.97407
	31	1385.94	C2-WT_LLOMe_CHMP2A 488_Gal3 555_R4.lif - Image006-4	130	26.375	0.203	1.90304			31	1114.99	C2-WT_LLOMe_CHMP2A 488_Gal3 555_R2.lif - Image006-4	170	24.524	0.144	2.19948			31	960.281	C2-WT_LLOMe_CHMP2A 488_Gal3 555.lif - Image006-5	141	21.097	0.15	2.19696
	32	1033.88	C2-WT_LLOMe_CHMP2A 488_Gal3 555_R4.lif - Image006-3	142	23.049	0.162	2.22936			32	1100.57	C2-WT_LLOMe_CHMP2A 488_Gal3 555_R2.lif - Image006-3	185	28.776	0.156	2.61464			32	1140.94	C2-WT_LLOMe_CHMP2A 488_Gal3 555.lif - Image006-4	169	20.649	0.122	1.80982
	33	1238.69	C2-WT_LLOMe_CHMP2A 488_Gal3 555_R4.lif - Image006-2	156	31.147	0.2	2.5145			33	1166.5	C2-WT_LLOMe_CHMP2A 488_Gal3 555_R2.lif - Image006-2	178	27.677	0.155	2.37266			33	1035.04	C2-WT_LLOMe_CHMP2A 488_Gal3 555.lif - Image006-3	169	33.229	0.197	3.21041
	34	1705.47	C2-WT_LLOMe_CHMP2A 488_Gal3 555_R4.lif - Image006-1	209	49.873	0.239	2.9243			34	761.44	C2-WT_LLOMe_CHMP2A 488_Gal3 555_R2.lif - Image006-1	135	16.788	0.124	2.20477			34	1083	C2-WT_LLOMe_CHMP2A 488_Gal3 555.lif - Image006-2	178	28.429	0.16	2.62502
	35	1523.65	C2-WT_LLOMe_CHMP2A 488_Gal3 555_R4.lif - Image004-7	188	43.409	0.231	2.84902			35	803.634	C2-WT_LLOMe_CHMP2A 488_Gal3 555_R2.lif - Image005-7	126	19.42	0.154	2.41652			35	1002.81	C2-WT_LLOMe_CHMP2A 488_Gal3 555.lif - Image006-1	134	18.494	0.138	1.84422
	36	1136	C2-WT_LLOMe_CHMP2A 488_Gal3 555_R4.lif - Image004-6	173	39.838	0.23	3.50687			36	977.907	C2-WT_LLOMe_CHMP2A 488_Gal3 555_R2.lif - Image005-6	147	30.12	0.205	3.08005			36	1113.82	C2-WT_LLOMe_CHMP2A 488_Gal3 555.lif - Image005-6	189	18.35	0.097	1.64749
	37	1292.17	C2-WT_LLOMe_CHMP2A 488_Gal3 555_R4.lif - Image004-5	187	40.517	0.217	3.13558			37	1037.93	C2-WT_LLOMe_CHMP2A 488_Gal3 555_R2.lif - Image005-5	174	22.89	0.132	2.20535			37	903.973	C2-WT_LLOMe_CHMP2A 488_Gal3 555.lif - Image005-5	149	19.666	0.132	2.17551
	38	1440.44	C2-WT_LLOMe_CHMP2A 488_Gal3 555_R4.lif - Image004-4	148	34.328	0.232	2.38316			38	1029.2	C2-WT_LLOMe_CHMP2A 488_Gal3 555_R2.lif - Image005-4	96	16.542	0.172	1.60727			38	959.861	C2-WT_LLOMe_CHMP2A 488_Gal3 555.lif - Image005-4	143	27.098	0.189	2.82312
	39	920.935	C2-WT_LLOMe_CHMP2A 488_Gal3 555_R4.lif - Image004-3	79	32.506	0.411	3.52967			39	850.962	C2-WT_LLOMe_CHMP2A 488_Gal3 555_R2.lif - Image005-3	122	29.34	0.24	3.44786			39	1439.42	C2-WT_LLOMe_CHMP2A 488_Gal3 555.lif - Image005-3	190	23.931	0.126	1.66255
	40	988.348	C2-WT_LLOMe_CHMP2A 488_Gal3 555_R4.lif - Image004-2	55	26.448	0.481	2.67598			40	821.695	C2-WT_LLOMe_CHMP2A 488_Gal3 555_R2.lif - Image005-2	86	28.4	0.33	3.45627			40	1053.24	C2-WT_LLOMe_CHMP2A 488_Gal3 555.lif - Image005-2	166	13.911	0.084	1.32078
	41	1162	C2-WT_LLOMe_CHMP2A 488_Gal3 555_R4.lif - Image004-1	129	26.983	0.209	2.32212			41	1214.99	C2-WT_LLOMe_CHMP2A 488_Gal3 555_R2.lif - Image005-1	136	24.264	0.178	1.99705			41	928.367	C2-WT_LLOMe_CHMP2A 488_Gal3 555.lif - Image005-1	144	12.175	0.085	1.31144
	42	990.444	C2-WT_LLOMe_CHMP2A 488_Gal3 555_R4.lif - Image003-8	141	29.687	0.211	2.99734			42	905.694	C2-WT_LLOMe_CHMP2A 488_Gal3 555_R2.lif - Image004-7	114	26.158	0.229	2.88817			42	1036.51	C2-WT_LLOMe_CHMP2A 488_Gal3 555.lif - Image004-7	120	14.113	0.118	1.36158
	43	1269.26	C2-WT_LLOMe_CHMP2A 488_Gal3 555_R4.lif - Image003-7	159	35.716	0.225	2.81391			43	1058.58	C2-WT_LLOMe_CHMP2A 488_Gal3 555_R2.lif - Image004-6	144	22.514	0.156	2.12681			43	931.115	C2-WT_LLOMe_CHMP2A 488_Gal3 555.lif - Image004-6	84	13.968	0.166	1.50014
	44	1033.56	C2-WT_LLOMe_CHMP2A 488_Gal3 555_R4.lif - Image003-6	122	22.037	0.181	2.13214			44	1089.05	C2-WT_LLOMe_CHMP2A 488_Gal3 555_R2.lif - Image004-5	204	29.18	0.143	2.6794			44	1010.44	C2-WT_LLOMe_CHMP2A 488_Gal3 555.lif - Image004-5	126	15.718	0.125	1.55556
	45	1231.08	C2-WT_LLOMe_CHMP2A 488_Gal3 555_R4.lif - Image003-5	130	29.846	0.23	2.42439			45	1082.04	C2-WT_LLOMe_CHMP2A 488_Gal3 555_R2.lif - Image004-4	160	21.227	0.133	1.96177			45	688.33	C2-WT_LLOMe_CHMP2A 488_Gal3 555.lif - Image004-4	115	13.621	0.118	1.97885
	46	959.399	C2-WT_LLOMe_CHMP2A 488_Gal3 555_R4.lif - Image003-4	142	32.275	0.227	3.36409			46	953.889	C2-WT_LLOMe_CHMP2A 488_Gal3 555_R2.lif - Image004-3	155	26.664	0.172	2.79529			46	621.567	C2-WT_LLOMe_CHMP2A 488_Gal3 555.lif - Image004-3	100	16.774	0.168	2.69866
	47	1339.6	C2-WT_LLOMe_CHMP2A 488_Gal3 555_R4.lif - Image003-3	197	38.695	0.196	2.88855			47	1209.7	C2-WT_LLOMe_CHMP2A 488_Gal3 555_R2.lif - Image004-2	147	23.093	0.157	1.90898			47	868.213	C2-WT_LLOMe_CHMP2A 488_Gal3 555.lif - Image004-2	129	15.747	0.122	1.81373
	48	1095.96	C2-WT_LLOMe_CHMP2A 488_Gal3 555_R4.lif - Image003-2	189	40.604	0.215	3.70488			48	1257.35	C2-WT_LLOMe_CHMP2A 488_Gal3 555_R2.lif - Image004-1	189	24.047	0.127	1.91252			48	998.759	C2-WT_LLOMe_CHMP2A 488_Gal3 555.lif - Image004-1	95	9.732	0.102	0.974409
	49	1081.38	C2-WT_LLOMe_CHMP2A 488_Gal3 555_R4.lif - Image003-1	137	21.632	0.158	2.0004			49	1073.59	C2-WT_LLOMe_CHMP2A 488_Gal3 555_R2.lif - Image003-7	161	17.786	0.11	1.65668			49	1074.34	C2-WT_LLOMe_CHMP2A 488_Gal3 555.lif - Image003-7	137	14.966	0.109	1.39304
	50	1251.29	C2-WT_LLOMe_CHMP2A 488_Gal3 555_R4.lif - Image002-7	143	32.347	0.226	2.58509			50	852.929	C2-WT_LLOMe_CHMP2A 488_Gal3 555_R2.lif - Image003-6	82	14.865	0.181	1.74282			50	1026.78	C2-WT_LLOMe_CHMP2A 488_Gal3 555.lif - Image003-6	135	14.518	0.108	1.41393
	51	911.261	C2-WT_LLOMe_CHMP2A 488_Gal3 555_R4.lif - Image002-6	73	15.053	0.206	1.65189			51	1107.59	C2-WT_LLOMe_CHMP2A 488_Gal3 555_R2.lif - Image003-5	147	37.683	0.256	3.40226			51	943.782	C2-WT_LLOMe_CHMP2A 488_Gal3 555.lif - Image003-5	153	18.162	0.119	1.92439
	52	1413.53	C2-WT_LLOMe_CHMP2A 488_Gal3 555_R4.lif - Image002-5	176	54.818	0.311	3.87809			52	919.04	C2-WT_LLOMe_CHMP2A 488_Gal3 555_R2.lif - Image003-4	157	37.35	0.238	4.06402			52	857.122	C2-WT_LLOMe_CHMP2A 488_Gal3 555.lif - Image003-4	103	17.135	0.166	1.99913
	53	1647.64	C2-WT_LLOMe_CHMP2A 488_Gal3 555_R4.lif - Image002-4	191	44.089	0.231	2.67589			53	929.842	C2-WT_LLOMe_CHMP2A 488_Gal3 555_R2.lif - Image003-3	152	28.645	0.188	3.08063			53	909.526	C2-WT_LLOMe_CHMP2A 488_Gal3 555.lif - Image003-3	129	11.611	0.09	1.2766
	54	1248.85	C2-WT_LLOMe_CHMP2A 488_Gal3 555_R4.lif - Image002-3	112	45.217	0.404	3.6207			54	582.901	C2-WT_LLOMe_CHMP2A 488_Gal3 555_R2.lif - Image003-2	67	9.703	0.145	1.66461			54	729.902	C2-WT_LLOMe_CHMP2A 488_Gal3 555.lif - Image003-2	102	13.39	0.131	1.83449
	55	1646.8	C2-WT_LLOMe_CHMP2A 488_Gal3 555_R4.lif - Image002-2	152	42.296	0.278	2.56837			55	1288.8	C2-WT_LLOMe_CHMP2A 488_Gal3 555_R2.lif - Image003-1	205	37.929	0.185	2.94297			55	1139.31	C2-WT_LLOMe_CHMP2A 488_Gal3 555.lif - Image003-1	181	28.082	0.155	2.46482
	56	1623.83	C2-WT_LLOMe_CHMP2A 488_Gal3 555_R4.lif - Image002-1	198	48.297	0.244	2.97427			56	1137.49	C2-WT_LLOMe_CHMP2A 488_Gal3 555_R2.lif - Image002-8	178	23.353	0.131	2.05303			56	790.49	C2-WT_LLOMe_CHMP2A 488_Gal3 555.lif - Image001-8	103	21.184	0.206	2.67986
	57	1051.37	C2-WT_LLOMe_CHMP2A 488_Gal3 555_R4.lif - Image001-8	208	49.454	0.238	4.70379			57	908.542	C2-WT_LLOMe_CHMP2A 488_Gal3 555_R2.lif - Image002-7	127	17.41	0.137	1.91626			57	625.819	C2-WT_LLOMe_CHMP2A 488_Gal3 555.lif - Image001-7	99	13.65	0.138	2.18114
	58	1129.07	C2-WT_LLOMe_CHMP2A 488_Gal3 555_R4.lif - Image001-7	110	37.683	0.343	3.33752			58	1122.05	C2-WT_LLOMe_CHMP2A 488_Gal3 555_R2.lif - Image002-6	197	19.984	0.101	1.78103			58	768.149	C2-WT_LLOMe_CHMP2A 488_Gal3 555.lif - Image001-6	168	13.911	0.083	1.81098
	59	1251	C2-WT_LLOMe_CHMP2A 488_Gal3 555_R4.lif - Image001-6	227	46.359	0.204	3.70575			59	989.866	C2-WT_LLOMe_CHMP2A 488_Gal3 555_R2.lif - Image002-5	223	34.791	0.156	3.51472			59	995.954	C2-WT_LLOMe_CHMP2A 488_Gal3 555.lif - Image001-5	134	25.855	0.193	2.596
	60	1022.99	C2-WT_LLOMe_CHMP2A 488_Gal3 555_R4.lif - Image001-5	165	28.66	0.174	2.80158			60	1092.16	C2-WT_LLOMe_CHMP2A 488_Gal3 555_R2.lif - Image002-4	136	33.07	0.243	3.02795			60	826.236	C2-WT_LLOMe_CHMP2A 488_Gal3 555.lif - Image001-4	138	28.559	0.207	3.45652
	AVG	1330.12		151.083	35.9924	0.246217	2.75012			AVG	1009.48		150.583	23.5463	0.160017	2.35279			AVG	949.217		136.917	19.1651	0.1422	2.0469
	StDEV	246.534		36.4828	8.85852	0.0686292	0.673436			StDEV	165.586		36.4102	7.22581	0.0475086	0.679545			StDEV	172.79		34.3656	6.11265	0.0369763	0.604781

## Sheet: WT_BAPTA LLOMe
	WT_BAPTA LLOMe_R4_2025.02.26									WT_BAPTA LLOMe_R3_2025.02.24									WT_BAPTA LLOMe_R2_2025.02.20
		CELL AREA	IMAGE	COUNT	AREA	AVG SIZE	%AREA				CELL AREA	IMAGE	COUNT	AREA	AVG SIZE	%AREA				CELL AREA	IMAGE	COUNT	AREA	AVG SIZE	%AREA
	1	864.005	C2-WT_BAPTA LLOMe_CHMP2A 488_Gal3 555_R4.lif - Image011-7	114	25.479	0.223	2.94894			1	858.062	C2-WT_BAPTA LLOMe_CHMP2A 488_Gal3 555_R2.lif - Image010-8	182	17.41	0.096	2.02899			1	782.985	C2-WT_BAPTA LLOMe_CHMP2A 488_Gal3 555.lif - Image009-7	104	13.361	0.128	1.70642
	2	1030.86	C2-WT_BAPTA LLOMe_CHMP2A 488_Gal3 555_R4.lif - Image011-6	166	39.809	0.24	3.86173			2	1207.46	C2-WT_BAPTA LLOMe_CHMP2A 488_Gal3 555_R2.lif - Image010-7	166	13.94	0.084	1.15449			2	925.793	C2-WT_BAPTA LLOMe_CHMP2A 488_Gal3 555.lif - Image009-6	138	25.811	0.187	2.78799
	3	871.134	C2-WT_BAPTA LLOMe_CHMP2A 488_Gal3 555_R4.lif - Image011-5	138	24.799	0.18	2.84675			3	921.556	C2-WT_BAPTA LLOMe_CHMP2A 488_Gal3 555_R2.lif - Image010-6	151	19.738	0.131	2.14181			3	784.374	C2-WT_BAPTA LLOMe_CHMP2A 488_Gal3 555.lif - Image009-5	118	16.08	0.136	2.05004
	4	1180.29	C2-WT_BAPTA LLOMe_CHMP2A 488_Gal3 555_R4.lif - Image011-4	149	40.546	0.272	3.43525			4	718.884	C2-WT_BAPTA LLOMe_CHMP2A 488_Gal3 555_R2.lif - Image010-5	153	21.647	0.141	3.0112			4	812.108	C2-WT_BAPTA LLOMe_CHMP2A 488_Gal3 555.lif - Image009-4	132	18.306	0.139	2.25413
	5	1070.28	C2-WT_BAPTA LLOMe_CHMP2A 488_Gal3 555_R4.lif - Image011-3	190	32.897	0.173	3.07368			5	709.702	C2-WT_BAPTA LLOMe_CHMP2A 488_Gal3 555_R2.lif - Image010-4	165	22.37	0.136	3.15203			5	1182.01	C2-WT_BAPTA LLOMe_CHMP2A 488_Gal3 555.lif - Image009-3	161	17.497	0.109	1.48027
	6	1054.32	C2-WT_BAPTA LLOMe_CHMP2A 488_Gal3 555_R4.lif - Image011-2	143	19.593	0.137	1.85836			6	836.444	C2-WT_BAPTA LLOMe_CHMP2A 488_Gal3 555_R2.lif - Image010-3	179	26.448	0.148	3.16196			6	886.852	C2-WT_BAPTA LLOMe_CHMP2A 488_Gal3 555.lif - Image009-2	135	15.169	0.112	1.71043
	7	1102.89	C2-WT_BAPTA LLOMe_CHMP2A 488_Gal3 555_R4.lif - Image011-1	191	24.727	0.129	2.24203			7	1193.28	C2-WT_BAPTA LLOMe_CHMP2A 488_Gal3 555_R2.lif - Image010-2	269	34.617	0.129	2.90101			7	717.669	C2-WT_BAPTA LLOMe_CHMP2A 488_Gal3 555.lif - Image009-1	147	23.845	0.162	3.32256
	8	669.604	C2-WT_BAPTA LLOMe_CHMP2A 488_Gal3 555_R4.lif - Image010-7	105	18.769	0.179	2.803			8	717.134	C2-WT_BAPTA LLOMe_CHMP2A 488_Gal3 555_R2.lif - Image010-1	160	15.921	0.1	2.22009			8	796.274	C2-WT_BAPTA LLOMe_CHMP2A 488_Gal3 555.lif - Image008-6	118	8.806	0.075	1.1059
	9	948.756	C2-WT_BAPTA LLOMe_CHMP2A 488_Gal3 555_R4.lif - Image010-6	165	22.225	0.135	2.34254			9	1300.89	C2-WT_BAPTA LLOMe_CHMP2A 488_Gal3 555_R2.lif - Image009-7	275	24.148	0.088	1.85627			9	994.045	C2-WT_BAPTA LLOMe_CHMP2A 488_Gal3 555.lif - Image008-5	108	8.069	0.075	0.811734
	10	888.197	C2-WT_BAPTA LLOMe_CHMP2A 488_Gal3 555_R4.lif - Image010-5	136	28.024	0.206	3.15516			10	1243.76	C2-WT_BAPTA LLOMe_CHMP2A 488_Gal3 555_R2.lif - Image009-6	188	24.987	0.133	2.009			10	788.451	C2-WT_BAPTA LLOMe_CHMP2A 488_Gal3 555.lif - Image008-4	126	16.86	0.134	2.13837
	11	1115.35	C2-WT_BAPTA LLOMe_CHMP2A 488_Gal3 555_R4.lif - Image010-4	184	34.054	0.185	3.05321			11	1139.28	C2-WT_BAPTA LLOMe_CHMP2A 488_Gal3 555_R2.lif - Image009-5	142	20.635	0.145	1.81123			11	1067.86	C2-WT_BAPTA LLOMe_CHMP2A 488_Gal3 555.lif - Image008-3	167	16.036	0.096	1.50169
	12	1003.24	C2-WT_BAPTA LLOMe_CHMP2A 488_Gal3 555_R4.lif - Image010-3	157	26.346	0.168	2.62609			12	824.37	C2-WT_BAPTA LLOMe_CHMP2A 488_Gal3 555_R2.lif - Image009-4	183	19.767	0.108	2.39783			12	1097.17	C2-WT_BAPTA LLOMe_CHMP2A 488_Gal3 555.lif - Image008-2	210	19.434	0.093	1.77128
	13	1370.24	C2-WT_BAPTA LLOMe_CHMP2A 488_Gal3 555_R4.lif - Image010-2	166	32.174	0.194	2.34806			13	703.007	C2-WT_BAPTA LLOMe_CHMP2A 488_Gal3 555_R2.lif - Image009-3	147	15.559	0.106	2.21321			13	861.851	C2-WT_BAPTA LLOMe_CHMP2A 488_Gal3 555.lif - Image008-1	117	14.301	0.122	1.65934
	14	1043.99	C2-WT_BAPTA LLOMe_CHMP2A 488_Gal3 555_R4.lif - Image010-1	162	18.813	0.116	1.80203			14	920.964	C2-WT_BAPTA LLOMe_CHMP2A 488_Gal3 555_R2.lif - Image009-2	146	17.858	0.122	1.93906			14	915.021	C2-WT_BAPTA LLOMe_CHMP2A 488_Gal3 555.lif - Image007-6	142	17.656	0.124	1.92957
	15	1321.32	C2-WT_BAPTA LLOMe_CHMP2A 488_Gal3 555_R4.lif - Image008-7	150	33.475	0.223	2.53345			15	939.14	C2-WT_BAPTA LLOMe_CHMP2A 488_Gal3 555_R2.lif - Image009-1	126	13.462	0.107	1.43344			15	931.838	C2-WT_BAPTA LLOMe_CHMP2A 488_Gal3 555.lif - Image007-5	138	16.875	0.122	1.81094
	16	1362.91	C2-WT_BAPTA LLOMe_CHMP2A 488_Gal3 555_R4.lif - Image008-6	141	19.752	0.14	1.44925			16	833.09	C2-WT_BAPTA LLOMe_CHMP2A 488_Gal3 555_R2.lif - Image008-7	151	14.908	0.099	1.78948			16	1375.05	C2-WT_BAPTA LLOMe_CHMP2A 488_Gal3 555.lif - Image007-4	181	15.978	0.088	1.16199
	17	1414.08	C2-WT_BAPTA LLOMe_CHMP2A 488_Gal3 555_R4.lif - Image008-5	162	34.169	0.211	2.41634			17	927.037	C2-WT_BAPTA LLOMe_CHMP2A 488_Gal3 555_R2.lif - Image008-6	199	19.839	0.1	2.14004			17	1088.27	C2-WT_BAPTA LLOMe_CHMP2A 488_Gal3 555.lif - Image007-3	139	19.724	0.142	1.81242
	18	1238.54	C2-WT_BAPTA LLOMe_CHMP2A 488_Gal3 555_R4.lif - Image008-4	93	14.952	0.161	1.20723			18	890.713	C2-WT_BAPTA LLOMe_CHMP2A 488_Gal3 555_R2.lif - Image008-5	143	19.883	0.139	2.23226			18	1129.45	C2-WT_BAPTA LLOMe_CHMP2A 488_Gal3 555.lif - Image007-2	129	16.904	0.131	1.49666
	19	1122.25	C2-WT_BAPTA LLOMe_CHMP2A 488_Gal3 555_R4.lif - Image008-3	144	24.163	0.168	2.15309			19	866.131	C2-WT_BAPTA LLOMe_CHMP2A 488_Gal3 555_R2.lif - Image008-4	221	24.9	0.113	2.87485			19	1011.74	C2-WT_BAPTA LLOMe_CHMP2A 488_Gal3 555.lif - Image007-1	134	13.173	0.098	1.30201
	20	1190.63	C2-WT_BAPTA LLOMe_CHMP2A 488_Gal3 555_R4.lif - Image008-2	194	32.911	0.17	2.76417			20	940.731	C2-WT_BAPTA LLOMe_CHMP2A 488_Gal3 555_R2.lif - Image008-3	356	26.303	0.074	2.79602			20	693.911	C2-WT_BAPTA LLOMe_CHMP2A 488_Gal3 555.lif - Image006-8	104	8.083	0.078	1.16485
	21	1530.11	C2-WT_BAPTA LLOMe_CHMP2A 488_Gal3 555_R4.lif - Image008-1	220	36.599	0.166	2.39192			21	641.913	C2-WT_BAPTA LLOMe_CHMP2A 488_Gal3 555_R2.lif - Image008-2	185	23.107	0.125	3.59971			21	721.559	C2-WT_BAPTA LLOMe_CHMP2A 488_Gal3 555.lif - Image006-7	146	14.677	0.101	2.03407
	22	1177.9	C2-WT_BAPTA LLOMe_CHMP2A 488_Gal3 555_R4.lif - Image007-6	154	26.997	0.175	2.29195			22	731.522	C2-WT_BAPTA LLOMe_CHMP2A 488_Gal3 555_R2.lif - Image008-1	145	16.094	0.111	2.20007			22	903.192	C2-WT_BAPTA LLOMe_CHMP2A 488_Gal3 555.lif - Image006-6	103	13.289	0.129	1.47134
	23	1745.98	C2-WT_BAPTA LLOMe_CHMP2A 488_Gal3 555_R4.lif - Image007-5	255	31.234	0.122	1.7889			23	789.796	C2-WT_BAPTA LLOMe_CHMP2A 488_Gal3 555_R2.lif - Image007-7	157	19.94	0.127	2.5247			23	920.877	C2-WT_BAPTA LLOMe_CHMP2A 488_Gal3 555.lif - Image006-5	81	9.385	0.116	1.01914
	24	1315.69	C2-WT_BAPTA LLOMe_CHMP2A 488_Gal3 555_R4.lif - Image007-4	263	52.259	0.199	3.97197			24	1189.27	C2-WT_BAPTA LLOMe_CHMP2A 488_Gal3 555_R2.lif - Image007-6	144	14.691	0.102	1.23529			24	935.626	C2-WT_BAPTA LLOMe_CHMP2A 488_Gal3 555.lif - Image006-4	91	7.245	0.08	0.774348
	25	966.961	C2-WT_BAPTA LLOMe_CHMP2A 488_Gal3 555_R4.lif - Image007-3	144	15.27	0.106	1.57917			25	1024.59	C2-WT_BAPTA LLOMe_CHMP2A 488_Gal3 555_R2.lif - Image007-5	191	15.183	0.079	1.48187			25	640.9	C2-WT_BAPTA LLOMe_CHMP2A 488_Gal3 555.lif - Image006-3	100	11.423	0.114	1.78234
	26	1466.15	C2-WT_BAPTA LLOMe_CHMP2A 488_Gal3 555_R4.lif - Image007-2	212	24.192	0.114	1.65003			26	658.079	C2-WT_BAPTA LLOMe_CHMP2A 488_Gal3 555_R2.lif - Image007-4	180	22.37	0.124	3.39929			26	672.51	C2-WT_BAPTA LLOMe_CHMP2A 488_Gal3 555.lif - Image006-2	132	11.814	0.089	1.7567
	27	1677.52	C2-WT_BAPTA LLOMe_CHMP2A 488_Gal3 555_R4.lif - Image007-1	200	25.985	0.13	1.54902			27	850.702	C2-WT_BAPTA LLOMe_CHMP2A 488_Gal3 555_R2.lif - Image007-3	158	25.002	0.158	2.93898			27	675.128	C2-WT_BAPTA LLOMe_CHMP2A 488_Gal3 555.lif - Image006-1	92	11.857	0.129	1.75626
	28	1298.27	C2-WT_BAPTA LLOMe_CHMP2A 488_Gal3 555_R4.lif - Image006-6	208	27.33	0.131	2.10511			28	1022.89	C2-WT_BAPTA LLOMe_CHMP2A 488_Gal3 555_R2.lif - Image007-2	250	20.635	0.083	2.01732			28	742.743	C2-WT_BAPTA LLOMe_CHMP2A 488_Gal3 555.lif - Image005-8	106	11.351	0.107	1.52825
	29	1536.27	C2-WT_BAPTA LLOMe_CHMP2A 488_Gal3 555_R4.lif - Image006-5	198	43.395	0.219	2.8247			29	1012.61	C2-WT_BAPTA LLOMe_CHMP2A 488_Gal3 555_R2.lif - Image007-1	190	18.306	0.096	1.8078			29	816.128	C2-WT_BAPTA LLOMe_CHMP2A 488_Gal3 555.lif - Image005-7	136	11.467	0.084	1.40505
	30	707.07	C2-WT_BAPTA LLOMe_CHMP2A 488_Gal3 555_R4.lif - Image006-4	144	20.562	0.143	2.90806			30	852.784	C2-WT_BAPTA LLOMe_CHMP2A 488_Gal3 555_R2.lif - Image006-6	206	16.687	0.081	1.95677			30	819.772	C2-WT_BAPTA LLOMe_CHMP2A 488_Gal3 555.lif - Image005-6	168	13.607	0.081	1.65985
	31	1855.78	C2-WT_BAPTA LLOMe_CHMP2A 488_Gal3 555_R4.lif - Image006-3	219	43.669	0.199	2.35313			31	1007.58	C2-WT_BAPTA LLOMe_CHMP2A 488_Gal3 555_R2.lif - Image006-5	237	23.628	0.1	2.34502			31	675.836	C2-WT_BAPTA LLOMe_CHMP2A 488_Gal3 555.lif - Image005-5	105	13.274	0.126	1.96409
	32	1402.18	C2-WT_BAPTA LLOMe_CHMP2A 488_Gal3 555_R4.lif - Image006-2	237	41.891	0.177	2.98756			32	943.073	C2-WT_BAPTA LLOMe_CHMP2A 488_Gal3 555_R2.lif - Image006-4	165	21.256	0.129	2.25391			32	679.798	C2-WT_BAPTA LLOMe_CHMP2A 488_Gal3 555.lif - Image005-4	118	12.349	0.105	1.81657
	33	821.348	C2-WT_BAPTA LLOMe_CHMP2A 488_Gal3 555_R4.lif - Image006-1	227	23.989	0.106	2.92069			33	776.898	C2-WT_BAPTA LLOMe_CHMP2A 488_Gal3 555_R2.lif - Image006-3	160	18.928	0.118	2.43636			33	700.534	C2-WT_BAPTA LLOMe_CHMP2A 488_Gal3 555.lif - Image005-3	97	8.618	0.089	1.2302
	34	1232.72	C2-WT_BAPTA LLOMe_CHMP2A 488_Gal3 555_R4.lif - Image005-7	258	48.282	0.187	3.91669			34	888.587	C2-WT_BAPTA LLOMe_CHMP2A 488_Gal3 555_R2.lif - Image006-2	171	25.117	0.147	2.82662			34	944.071	C2-WT_BAPTA LLOMe_CHMP2A 488_Gal3 555.lif - Image005-2	153	17.395	0.114	1.84255
	35	1081.18	C2-WT_BAPTA LLOMe_CHMP2A 488_Gal3 555_R4.lif - Image005-6	227	25.667	0.113	2.37398			35	872.436	C2-WT_BAPTA LLOMe_CHMP2A 488_Gal3 555_R2.lif - Image006-1	188	17.367	0.092	1.99063			35	967.279	C2-WT_BAPTA LLOMe_CHMP2A 488_Gal3 555.lif - Image005-1	155	20.186	0.13	2.08688
	36	977.705	C2-WT_BAPTA LLOMe_CHMP2A 488_Gal3 555_R4.lif - Image005-5	214	31.509	0.147	3.22275			36	727.285	C2-WT_BAPTA LLOMe_CHMP2A 488_Gal3 555_R2.lif - Image005-6	148	13.361	0.09	1.83711			36	615.089	C2-WT_BAPTA LLOMe_CHMP2A 488_Gal3 555.lif - Image004-8	108	7.996	0.074	1.29997
	37	1383.07	C2-WT_BAPTA LLOMe_CHMP2A 488_Gal3 555_R4.lif - Image005-4	393	58.115	0.148	4.2019			37	849.762	C2-WT_BAPTA LLOMe_CHMP2A 488_Gal3 555_R2.lif - Image005-5	147	23.194	0.158	2.72947			37	752.171	C2-WT_BAPTA LLOMe_CHMP2A 488_Gal3 555.lif - Image004-7	158	10.223	0.065	1.35913
	38	1239.43	C2-WT_BAPTA LLOMe_CHMP2A 488_Gal3 555_R4.lif - Image005-3	230	28.226	0.123	2.27733			38	1099.89	C2-WT_BAPTA LLOMe_CHMP2A 488_Gal3 555_R2.lif - Image005-4	202	24.25	0.12	2.20476			38	922.728	C2-WT_BAPTA LLOMe_CHMP2A 488_Gal3 555.lif - Image004-6	171	14.836	0.087	1.60784
	39	844.267	C2-WT_BAPTA LLOMe_CHMP2A 488_Gal3 555_R4.lif - Image005-2	170	38.204	0.225	4.52511			39	1141.61	C2-WT_BAPTA LLOMe_CHMP2A 488_Gal3 555_R2.lif - Image005-3	243	26.534	0.109	2.32426			39	694.388	C2-WT_BAPTA LLOMe_CHMP2A 488_Gal3 555.lif - Image004-5	88	6.073	0.069	0.874583
	40	1052.69	C2-WT_BAPTA LLOMe_CHMP2A 488_Gal3 555_R4.lif - Image005-1	238	27.546	0.116	2.61671			40	1142.85	C2-WT_BAPTA LLOMe_CHMP2A 488_Gal3 555_R2.lif - Image005-2	220	22.876	0.104	2.00166			40	913.965	C2-WT_BAPTA LLOMe_CHMP2A 488_Gal3 555.lif - Image004-4	211	12.739	0.06	1.39382
	41	1666.32	C2-WT_BAPTA LLOMe_CHMP2A 488_Gal3 555_R4.lif - Image004-8	289	38.681	0.134	2.32134			41	951.937	C2-WT_BAPTA LLOMe_CHMP2A 488_Gal3 555_R2.lif - Image005-1	132	17.251	0.131	1.8122			41	676.27	C2-WT_BAPTA LLOMe_CHMP2A 488_Gal3 555.lif - Image004-3	142	11.583	0.082	1.71278
	42	998.846	C2-WT_BAPTA LLOMe_CHMP2A 488_Gal3 555_R4.lif - Image004-7	250	30.988	0.124	3.10238			42	652.685	C2-WT_BAPTA LLOMe_CHMP2A 488_Gal3 555_R2.lif - Image004-8	139	11.235	0.081	1.72135			42	706.723	C2-WT_BAPTA LLOMe_CHMP2A 488_Gal3 555.lif - Image004-2	116	9.442	0.081	1.33603
	43	1370.38	C2-WT_BAPTA LLOMe_CHMP2A 488_Gal3 555_R4.lif - Image004-6	115	22.948	0.2	1.67457			43	983.431	C2-WT_BAPTA LLOMe_CHMP2A 488_Gal3 555_R2.lif - Image004-7	122	8.286	0.068	0.84256			43	1101.7	C2-WT_BAPTA LLOMe_CHMP2A 488_Gal3 555.lif - Image004-1	122	9.616	0.079	0.872833
	44	1359.84	C2-WT_BAPTA LLOMe_CHMP2A 488_Gal3 555_R4.lif - Image004-5	178	23.44	0.132	1.72373			44	864.222	C2-WT_BAPTA LLOMe_CHMP2A 488_Gal3 555_R2.lif - Image004-6	216	19.377	0.09	2.24213			44	1064.7	C2-WT_BAPTA LLOMe_CHMP2A 488_Gal3 555.lif - Image003-6	174	16.615	0.095	1.56054
	45	1320.12	C2-WT_BAPTA LLOMe_CHMP2A 488_Gal3 555_R4.lif - Image004-4	267	29.094	0.109	2.20389			45	917.218	C2-WT_BAPTA LLOMe_CHMP2A 488_Gal3 555_R2.lif - Image004-5	162	18.306	0.113	1.99582			45	1365.15	C2-WT_BAPTA LLOMe_CHMP2A 488_Gal3 555.lif - Image003-5	233	23.801	0.102	1.74347
	46	1032.02	C2-WT_BAPTA LLOMe_CHMP2A 488_Gal3 555_R4.lif - Image004-3	197	21.719	0.11	2.10452			46	1064.26	C2-WT_BAPTA LLOMe_CHMP2A 488_Gal3 555_R2.lif - Image004-4	188	23.715	0.126	2.2283			46	1174.83	C2-WT_BAPTA LLOMe_CHMP2A 488_Gal3 555.lif - Image003-4	244	29.918	0.123	2.54659
	47	1468.06	C2-WT_BAPTA LLOMe_CHMP2A 488_Gal3 555_R4.lif - Image004-2	245	30.366	0.124	2.06844			47	1006.02	C2-WT_BAPTA LLOMe_CHMP2A 488_Gal3 555_R2.lif - Image004-3	205	25.276	0.123	2.51248			47	873.231	C2-WT_BAPTA LLOMe_CHMP2A 488_Gal3 555.lif - Image003-3	136	12.566	0.092	1.43902
	48	1213.91	C2-WT_BAPTA LLOMe_CHMP2A 488_Gal3 555_R4.lif - Image004-1	281	25.421	0.09	2.09414			48	956.709	C2-WT_BAPTA LLOMe_CHMP2A 488_Gal3 555_R2.lif - Image004-2	200	27.286	0.136	2.85207			48	863.427	C2-WT_BAPTA LLOMe_CHMP2A 488_Gal3 555.lif - Image003-2	106	7.924	0.075	0.917738
	49	936.45	C2-WT_BAPTA LLOMe_CHMP2A 488_Gal3 555_R4.lif - Image003-5	179	21.329	0.119	2.27764			49	905.896	C2-WT_BAPTA LLOMe_CHMP2A 488_Gal3 555_R2.lif - Image004-1	197	19.478	0.099	2.15014			49	909.641	C2-WT_BAPTA LLOMe_CHMP2A 488_Gal3 555.lif - Image003-1	156	10.353	0.066	1.13814
	50	1231.31	C2-WT_BAPTA LLOMe_CHMP2A 488_Gal3 555_R4.lif - Image003-4	210	24.568	0.117	1.99528			50	832.106	C2-WT_BAPTA LLOMe_CHMP2A 488_Gal3 555_R2.lif - Image003-7	159	14.619	0.092	1.75687			50	816.562	C2-WT_BAPTA LLOMe_CHMP2A 488_Gal3 555.lif - Image002-7	133	13.144	0.099	1.60968
	51	869.601	C2-WT_BAPTA LLOMe_CHMP2A 488_Gal3 555_R4.lif - Image003-3	130	14.981	0.115	1.72274			51	841.043	C2-WT_BAPTA LLOMe_CHMP2A 488_Gal3 555_R2.lif - Image003-6	178	17.902	0.101	2.12855			51	907.299	C2-WT_BAPTA LLOMe_CHMP2A 488_Gal3 555.lif - Image002-6	145	12.927	0.089	1.42478
	52	1211.32	C2-WT_BAPTA LLOMe_CHMP2A 488_Gal3 555_R4.lif - Image003-2	155	20.562	0.133	1.69748			52	1115.37	C2-WT_BAPTA LLOMe_CHMP2A 488_Gal3 555_R2.lif - Image003-5	228	35.572	0.156	3.18927			52	530.599	C2-WT_BAPTA LLOMe_CHMP2A 488_Gal3 555.lif - Image002-5	102	12.262	0.12	2.31097
	53	1563.4	C2-WT_BAPTA LLOMe_CHMP2A 488_Gal3 555_R4.lif - Image003-1	257	25.985	0.101	1.66209			53	1234.04	C2-WT_BAPTA LLOMe_CHMP2A 488_Gal3 555_R2.lif - Image003-4	250	23.281	0.093	1.88657			53	1003.39	C2-WT_BAPTA LLOMe_CHMP2A 488_Gal3 555.lif - Image002-4	205	22.283	0.109	2.22078
	54	901.168	C2-WT_BAPTA LLOMe_CHMP2A 488_Gal3 555_R4.lif - Image002-7	207	19.275	0.093	2.13889			54	868.647	C2-WT_BAPTA LLOMe_CHMP2A 488_Gal3 555_R2.lif - Image003-3	187	19.405	0.104	2.23393			54	652.714	C2-WT_BAPTA LLOMe_CHMP2A 488_Gal3 555.lif - Image002-3	115	11.423	0.099	1.75008
	55	945.069	C2-WT_BAPTA LLOMe_CHMP2A 488_Gal3 555_R4.lif - Image002-6	218	20.794	0.095	2.20026			55	833.726	C2-WT_BAPTA LLOMe_CHMP2A 488_Gal3 555_R2.lif - Image003-2	198	21.329	0.108	2.55827			55	739.721	C2-WT_BAPTA LLOMe_CHMP2A 488_Gal3 555.lif - Image002-2	134	10.802	0.081	1.46028
	56	917.811	C2-WT_BAPTA LLOMe_CHMP2A 488_Gal3 555_R4.lif - Image002-5	158	30.251	0.191	3.29599			56	967.279	C2-WT_BAPTA LLOMe_CHMP2A 488_Gal3 555_R2.lif - Image003-1	208	33.692	0.162	3.48317			56	676.125	C2-WT_BAPTA LLOMe_CHMP2A 488_Gal3 555.lif - Image002-1	118	13.708	0.116	2.02744
	57	1087.64	C2-WT_BAPTA LLOMe_CHMP2A 488_Gal3 555_R4.lif - Image002-4	168	23.946	0.143	2.20164			57	1033.17	C2-WT_BAPTA LLOMe_CHMP2A 488_Gal3 555_R2.lif - Image002-5	182	15.169	0.083	1.46819			57	924.521	C2-WT_BAPTA LLOMe_CHMP2A 488_Gal3 555.lif - Image001-7	239	17.569	0.074	1.90034
	58	1570.53	C2-WT_BAPTA LLOMe_CHMP2A 488_Gal3 555_R4.lif - Image002-3	208	27.199	0.131	1.73184			58	1177.96	C2-WT_BAPTA LLOMe_CHMP2A 488_Gal3 555_R2.lif - Image002-4	215	20.49	0.095	1.73944			58	648.058	C2-WT_BAPTA LLOMe_CHMP2A 488_Gal3 555.lif - Image001-6	99	13.115	0.132	2.02374
	59	909.974	C2-WT_BAPTA LLOMe_CHMP2A 488_Gal3 555_R4.lif - Image002-2	131	19.362	0.148	2.12775			59	1196.33	C2-WT_BAPTA LLOMe_CHMP2A 488_Gal3 555_R2.lif - Image002-3	205	34.343	0.168	2.8707			59	902.628	C2-WT_BAPTA LLOMe_CHMP2A 488_Gal3 555.lif - Image001-5	106	8.85	0.083	0.98047
	60	1070.37	C2-WT_BAPTA LLOMe_CHMP2A 488_Gal3 555_R4.lif - Image002-1	242	30.308	0.125	2.83156			60	1072.59	C2-WT_BAPTA LLOMe_CHMP2A 488_Gal3 555_R2.lif - Image002-2	157	15.328	0.098	1.42906			60	914.384	C2-WT_BAPTA LLOMe_CHMP2A 488_Gal3 555.lif - Image001-4	168	13.072	0.078	1.4296
	AVG	1180.32		192.433	28.6636	0.153167	2.47589			AVG	939.84		185.283	20.7368	0.112983	2.24128			AVG	866.811		137.667	14.0457	0.102917	1.63411
	StDEV	264.756		53.8363	8.99824	0.0417937	0.714934			StDEV	164.864		41.7113	5.57097	0.0242365	0.587331			StDEV	178.967		37.6247	4.80186	0.0257743	0.480092

## Sheet: 16KO_LLOMe
	16KO_LLOMe_R4_2025.02.26									16KO_LLOMe_R3_2025.02.24									16KO_LLOMe_R2_2025.02.20
		CELL AREA	IMAGE	COUNT	AREA	AVG SIZE	%AREA				CELL AREA	IMAGE	COUNT	AREA	AVG SIZE	%AREA				CELL AREA	IMAGE	COUNT	AREA	AVG SIZE	%AREA
	1	927.196	C2-16KO_LLOMe_CHMP2A 488_Gal3 555_R4.lif - Image010-9	94	16.672	0.177	1.79811			1	1020.25	C2-16KO_LLOMe_CHMP2A 488_Gal3 555_R2.lif - Image010-4	159	18.379	0.116	1.80143			1	849.213	C2-16KO_LLOMe_CHMP2A 488_Gal3 555.lif - Image010-8	159	30.265	0.19	3.56389
	2	1016.44	C2-16KO_LLOMe_CHMP2A 488_Gal3 555_R4.lif - Image010-8	138	21.762	0.158	2.14099			2	1252.49	C2-16KO_LLOMe_CHMP2A 488_Gal3 555_R2.lif - Image010-3	257	35.89	0.14	2.86549			2	902.932	C2-16KO_LLOMe_CHMP2A 488_Gal3 555.lif - Image010-7	212	25.855	0.122	2.86345
	3	883.946	C2-16KO_LLOMe_CHMP2A 488_Gal3 555_R4.lif - Image010-7	111	19.969	0.18	2.25907			3	1191.09	C2-16KO_LLOMe_CHMP2A 488_Gal3 555_R2.lif - Image010-2	209	47.964	0.229	4.02689			3	664.991	C2-16KO_LLOMe_CHMP2A 488_Gal3 555.lif - Image010-6	111	13.723	0.124	2.06364
	4	1041.17	C2-16KO_LLOMe_CHMP2A 488_Gal3 555_R4.lif - Image010-6	141	17.67	0.125	1.69713			4	1262.54	C2-16KO_LLOMe_CHMP2A 488_Gal3 555_R2.lif - Image010-1	229	37.958	0.166	3.00648			4	852.683	C2-16KO_LLOMe_CHMP2A 488_Gal3 555.lif - Image010-5	137	16.846	0.123	1.97565
	5	1052.32	C2-16KO_LLOMe_CHMP2A 488_Gal3 555_R4.lif - Image010-5	187	19.969	0.107	1.89762			5	1339.96	C2-16KO_LLOMe_CHMP2A 488_Gal3 555_R2.lif - Image009-7	252	34.068	0.135	2.54247			5	923.06	C2-16KO_LLOMe_CHMP2A 488_Gal3 555.lif - Image010-4	169	26.086	0.154	2.82604
	6	1013.12	C2-16KO_LLOMe_CHMP2A 488_Gal3 555_R4.lif - Image010-4	121	15.747	0.13	1.55431			6	1183.83	C2-16KO_LLOMe_CHMP2A 488_Gal3 555_R2.lif - Image009-6	158	37.22	0.236	3.14402			6	796.795	C2-16KO_LLOMe_CHMP2A 488_Gal3 555.lif - Image010-3	146	19.651	0.135	2.46626
	7	628.927	C2-16KO_LLOMe_CHMP2A 488_Gal3 555_R4.lif - Image010-3	74	16.875	0.228	2.68314			7	1035.23	C2-16KO_LLOMe_CHMP2A 488_Gal3 555_R2.lif - Image009-5	200	22.876	0.114	2.20976			7	772.285	C2-16KO_LLOMe_CHMP2A 488_Gal3 555.lif - Image010-2	138	19.897	0.144	2.57638
	8	1018.51	C2-16KO_LLOMe_CHMP2A 488_Gal3 555_R4.lif - Image010-2	108	20.62	0.191	2.02452			8	914.298	C2-16KO_LLOMe_CHMP2A 488_Gal3 555_R2.lif - Image009-4	178	28.949	0.163	3.16625			8	898.999	C2-16KO_LLOMe_CHMP2A 488_Gal3 555.lif - Image010-1	132	20.157	0.153	2.24216
	9	844.932	C2-16KO_LLOMe_CHMP2A 488_Gal3 555_R4.lif - Image010-1	108	24.423	0.226	2.89053			9	1189.49	C2-16KO_LLOMe_CHMP2A 488_Gal3 555_R2.lif - Image009-3	215	39.693	0.185	3.33698			9	836.56	C2-16KO_LLOMe_CHMP2A 488_Gal3 555.lif - Image009-8	108	14.258	0.132	1.70436
	10	1183.89	C2-16KO_LLOMe_CHMP2A 488_Gal3 555_R4.lif - Image009-7	155	17.092	0.11	1.44371			10	1093.91	C2-16KO_LLOMe_CHMP2A 488_Gal3 555_R2.lif - Image009-2	203	43.424	0.214	3.96963			10	925.591	C2-16KO_LLOMe_CHMP2A 488_Gal3 555.lif - Image009-7	170	14.503	0.085	1.56689
	11	1454.73	C2-16KO_LLOMe_CHMP2A 488_Gal3 555_R4.lif - Image009-6	189	23.931	0.127	1.64505			11	1078.85	C2-16KO_LLOMe_CHMP2A 488_Gal3 555_R2.lif - Image009-1	147	25.059	0.17	2.32274			11	993.409	C2-16KO_LLOMe_CHMP2A 488_Gal3 555.lif - Image009-6	157	21.719	0.138	2.18631
	12	1092.33	C2-16KO_LLOMe_CHMP2A 488_Gal3 555_R4.lif - Image009-5	161	25.797	0.16	2.36165			12	1514.81	C2-16KO_LLOMe_CHMP2A 488_Gal3 555_R2.lif - Image008-4	247	58.115	0.235	3.83645			12	961.206	C2-16KO_LLOMe_CHMP2A 488_Gal3 555.lif - Image009-5	129	20.548	0.159	2.13773
	13	1225.35	C2-16KO_LLOMe_CHMP2A 488_Gal3 555_R4.lif - Image009-4	166	26.679	0.161	2.17726			13	1607.89	C2-16KO_LLOMe_CHMP2A 488_Gal3 555_R2.lif - Image008-3	225	46.923	0.209	2.91829			13	960.324	C2-16KO_LLOMe_CHMP2A 488_Gal3 555.lif - Image009-4	162	19.565	0.121	2.03733
	14	950.939	C2-16KO_LLOMe_CHMP2A 488_Gal3 555_R4.lif - Image009-3	160	15.039	0.094	1.58149			14	1263.47	C2-16KO_LLOMe_CHMP2A 488_Gal3 555_R2.lif - Image008-2	223	36.006	0.161	2.84978			14	1102.87	C2-16KO_LLOMe_CHMP2A 488_Gal3 555.lif - Image009-3	187	25.927	0.139	2.35086
	15	1196.3	C2-16KO_LLOMe_CHMP2A 488_Gal3 555_R4.lif - Image009-2	115	12.392	0.108	1.03586			15	1149.78	C2-16KO_LLOMe_CHMP2A 488_Gal3 555_R2.lif - Image008-1	210	34.039	0.162	2.96048			15	953.629	C2-16KO_LLOMe_CHMP2A 488_Gal3 555.lif - Image009-2	135	18.494	0.137	1.93933
	16	1438.55	C2-16KO_LLOMe_CHMP2A 488_Gal3 555_R4.lif - Image009-1	150	23.31	0.155	1.62038			16	1410.93	C2-16KO_LLOMe_CHMP2A 488_Gal3 555_R2.lif - Image007-7	192	24.77	0.129	1.75558			16	767.397	C2-16KO_LLOMe_CHMP2A 488_Gal3 555.lif - Image009-1	107	33.215	0.31	4.32827
	17	1078.97	C2-16KO_LLOMe_CHMP2A 488_Gal3 555_R4.lif - Image008-6	115	20.432	0.178	1.89366			17	1332.59	C2-16KO_LLOMe_CHMP2A 488_Gal3 555_R2.lif - Image007-6	241	36.107	0.15	2.70955			17	997.993	C2-16KO_LLOMe_CHMP2A 488_Gal3 555.lif - Image008-5	171	12.32	0.072	1.23448
	18	1274.25	C2-16KO_LLOMe_CHMP2A 488_Gal3 555_R4.lif - Image008-5	158	22.876	0.145	1.79525			18	1116.12	C2-16KO_LLOMe_CHMP2A 488_Gal3 555_R2.lif - Image007-5	201	35.152	0.175	3.14949			18	1035.17	C2-16KO_LLOMe_CHMP2A 488_Gal3 555.lif - Image008-4	148	18.364	0.124	1.77401
	19	1444.51	C2-16KO_LLOMe_CHMP2A 488_Gal3 555_R4.lif - Image008-4	223	30.424	0.136	2.10619			19	1266.99	C2-16KO_LLOMe_CHMP2A 488_Gal3 555_R2.lif - Image007-4	198	22.24	0.112	1.75534			19	1359.03	C2-16KO_LLOMe_CHMP2A 488_Gal3 555.lif - Image008-3	162	27.792	0.172	2.04498
	20	1285.92	C2-16KO_LLOMe_CHMP2A 488_Gal3 555_R4.lif - Image008-3	195	29.34	0.15	2.28163			20	1185.92	C2-16KO_LLOMe_CHMP2A 488_Gal3 555_R2.lif - Image007-3	200	30.337	0.152	2.55811			20	1343.43	C2-16KO_LLOMe_CHMP2A 488_Gal3 555.lif - Image008-2	264	33.461	0.127	2.49071
	21	1494.51	C2-16KO_LLOMe_CHMP2A 488_Gal3 555_R4.lif - Image008-2	230	25.522	0.111	1.70772			21	1220.23	C2-16KO_LLOMe_CHMP2A 488_Gal3 555_R2.lif - Image007-2	165	39.968	0.242	3.27545			21	864.208	C2-16KO_LLOMe_CHMP2A 488_Gal3 555.lif - Image008-1	178	21.907	0.123	2.53492
	22	1210.7	C2-16KO_LLOMe_CHMP2A 488_Gal3 555_R4.lif - Image008-1	163	26.563	0.163	2.19402			22	1136.2	C2-16KO_LLOMe_CHMP2A 488_Gal3 555_R2.lif - Image007-1	140	22.688	0.162	1.99683			22	1141.39	C2-16KO_LLOMe_CHMP2A 488_Gal3 555.lif - Image007-6	204	27.879	0.137	2.44254
	23	1395.14	C2-16KO_LLOMe_CHMP2A 488_Gal3 555_R4.lif - Image007-9	166	20.23	0.122	1.45003			23	812.585	C2-16KO_LLOMe_CHMP2A 488_Gal3 555_R2.lif - Image006-7	105	23.758	0.226	2.92376			23	1196.28	C2-16KO_LLOMe_CHMP2A 488_Gal3 555.lif - Image007-5	248	39.36	0.159	3.29019
	24	1438.26	C2-16KO_LLOMe_CHMP2A 488_Gal3 555_R4.lif - Image007-8	133	25.045	0.188	1.74134			24	1048.55	C2-16KO_LLOMe_CHMP2A 488_Gal3 555_R2.lif - Image006-6	119	20.143	0.169	1.92104			24	1320.18	C2-16KO_LLOMe_CHMP2A 488_Gal3 555.lif - Image007-4	234	42.05	0.18	3.18518
	25	1295.93	C2-16KO_LLOMe_CHMP2A 488_Gal3 555_R4.lif - Image007-7	153	29.817	0.195	2.30082			25	1151.1	C2-16KO_LLOMe_CHMP2A 488_Gal3 555_R2.lif - Image006-5	147	26.491	0.18	2.30137			25	1156	C2-16KO_LLOMe_CHMP2A 488_Gal3 555.lif - Image007-3	192	29.701	0.155	2.5693
	26	1131.32	C2-16KO_LLOMe_CHMP2A 488_Gal3 555_R4.lif - Image007-6	199	30.814	0.155	2.72373			26	995.317	C2-16KO_LLOMe_CHMP2A 488_Gal3 555_R2.lif - Image006-4	174	23.801	0.137	2.3913			26	1084.84	C2-16KO_LLOMe_CHMP2A 488_Gal3 555.lif - Image007-2	187	18.813	0.101	1.73417
	27	1066.14	C2-16KO_LLOMe_CHMP2A 488_Gal3 555_R4.lif - Image007-5	161	23.425	0.145	2.19717			27	1041.55	C2-16KO_LLOMe_CHMP2A 488_Gal3 555_R2.lif - Image006-3	147	17.338	0.118	1.66464			27	1273.46	C2-16KO_LLOMe_CHMP2A 488_Gal3 555.lif - Image007-1	239	29.542	0.124	2.31983
	28	1245.61	C2-16KO_LLOMe_CHMP2A 488_Gal3 555_R4.lif - Image007-4	177	21.849	0.123	1.75408			28	946.124	C2-16KO_LLOMe_CHMP2A 488_Gal3 555_R2.lif - Image006-2	192	30.005	0.156	3.17136			28	972.138	C2-16KO_LLOMe_CHMP2A 488_Gal3 555.lif - Image006-7	205	32.839	0.16	3.37802
	29	959.08	C2-16KO_LLOMe_CHMP2A 488_Gal3 555_R4.lif - Image007-3	82	16.094	0.196	1.67807			29	1150.94	C2-16KO_LLOMe_CHMP2A 488_Gal3 555_R2.lif - Image006-1	167	24.351	0.146	2.11575			29	950.375	C2-16KO_LLOMe_CHMP2A 488_Gal3 555.lif - Image006-6	152	20.432	0.134	2.14989
	30	737.754	C2-16KO_LLOMe_CHMP2A 488_Gal3 555_R4.lif - Image007-2	126	19.131	0.152	2.59314			30	880.07	C2-16KO_LLOMe_CHMP2A 488_Gal3 555_R2.lif - Image005-8	161	23.83	0.148	2.70774			30	873.882	C2-16KO_LLOMe_CHMP2A 488_Gal3 555.lif - Image006-5	174	21.488	0.123	2.45891
	31	933.009	C2-16KO_LLOMe_CHMP2A 488_Gal3 555_R4.lif - Image007-1	114	19.449	0.171	2.08455			31	1027.97	C2-16KO_LLOMe_CHMP2A 488_Gal3 555_R2.lif - Image005-7	174	24.004	0.138	2.33509			31	968.523	C2-16KO_LLOMe_CHMP2A 488_Gal3 555.lif - Image006-4	179	25.32	0.141	2.61429
	32	922.381	C2-16KO_LLOMe_CHMP2A 488_Gal3 555_R4.lif - Image006-6	74	14.475	0.196	1.56931			32	1088.15	C2-16KO_LLOMe_CHMP2A 488_Gal3 555_R2.lif - Image005-6	127	21.314	0.168	1.95874			32	893.359	C2-16KO_LLOMe_CHMP2A 488_Gal3 555.lif - Image006-3	132	19.463	0.147	2.17863
	33	1278.53	C2-16KO_LLOMe_CHMP2A 488_Gal3 555_R4.lif - Image006-5	126	18.032	0.143	1.41037			33	1020.96	C2-16KO_LLOMe_CHMP2A 488_Gal3 555_R2.lif - Image005-5	136	22.76	0.167	2.22929			33	1151.01	C2-16KO_LLOMe_CHMP2A 488_Gal3 555.lif - Image006-2	206	42.368	0.206	3.68094
	34	1232.36	C2-16KO_LLOMe_CHMP2A 488_Gal3 555_R4.lif - Image006-4	169	22.052	0.13	1.78941			34	1341.56	C2-16KO_LLOMe_CHMP2A 488_Gal3 555_R2.lif - Image005-4	196	42.657	0.218	3.17965			34	981.523	C2-16KO_LLOMe_CHMP2A 488_Gal3 555.lif - Image006-1	153	24.307	0.159	2.47646
	35	1387.84	C2-16KO_LLOMe_CHMP2A 488_Gal3 555_R4.lif - Image006-3	155	32.318	0.209	2.32866			35	1233.87	C2-16KO_LLOMe_CHMP2A 488_Gal3 555_R2.lif - Image005-3	180	30.467	0.169	2.46923			35	1044.86	C2-16KO_LLOMe_CHMP2A 488_Gal3 555.lif - Image005-6	200	29.238	0.146	2.79827
	36	762.568	C2-16KO_LLOMe_CHMP2A 488_Gal3 555_R4.lif - Image006-2	156	24.25	0.155	3.18004			36	1439.81	C2-16KO_LLOMe_CHMP2A 488_Gal3 555_R2.lif - Image005-2	227	51.145	0.225	3.55221			36	1263.83	C2-16KO_LLOMe_CHMP2A 488_Gal3 555.lif - Image005-5	231	38.449	0.166	3.04227
	37	1235.25	C2-16KO_LLOMe_CHMP2A 488_Gal3 555_R4.lif - Image006-1	139	23.425	0.169	1.89637			37	1168.32	C2-16KO_LLOMe_CHMP2A 488_Gal3 555_R2.lif - Image005-1	179	26.245	0.147	2.24639			37	608.38	C2-16KO_LLOMe_CHMP2A 488_Gal3 555.lif - Image005-4	124	16.369	0.132	2.69059
	38	1366.22	C2-16KO_LLOMe_CHMP2A 488_Gal3 555_R4.lif - Image005-7	125	31.754	0.254	2.32422			38	1086.44	C2-16KO_LLOMe_CHMP2A 488_Gal3 555_R2.lif - Image004-7	192	20.432	0.106	1.88063			38	1087.5	C2-16KO_LLOMe_CHMP2A 488_Gal3 555.lif - Image005-3	202	21.415	0.106	1.96919
	39	1337.89	C2-16KO_LLOMe_CHMP2A 488_Gal3 555_R4.lif - Image005-6	127	19.391	0.153	1.44937			39	1235.88	C2-16KO_LLOMe_CHMP2A 488_Gal3 555_R2.lif - Image004-6	192	29.889	0.156	2.41845			39	696.702	C2-16KO_LLOMe_CHMP2A 488_Gal3 555.lif - Image005-2	180	13.057	0.073	1.87412
	40	1050.24	C2-16KO_LLOMe_CHMP2A 488_Gal3 555_R4.lif - Image005-5	132	23.252	0.176	2.21398			40	1384.63	C2-16KO_LLOMe_CHMP2A 488_Gal3 555_R2.lif - Image004-5	213	41.255	0.194	2.9795			40	1236.11	C2-16KO_LLOMe_CHMP2A 488_Gal3 555.lif - Image005-1	260	32.752	0.126	2.64961
	41	1084.91	C2-16KO_LLOMe_CHMP2A 488_Gal3 555_R4.lif - Image005-4	126	25.811	0.205	2.37909			41	1132.4	C2-16KO_LLOMe_CHMP2A 488_Gal3 555_R2.lif - Image004-4	140	16.745	0.12	1.47872			41	916.221	C2-16KO_LLOMe_CHMP2A 488_Gal3 555.lif - Image004-8	161	16.094	0.1	1.75656
	42	1235.7	C2-16KO_LLOMe_CHMP2A 488_Gal3 555_R4.lif - Image005-3	196	24.264	0.124	1.96358			42	1156.33	C2-16KO_LLOMe_CHMP2A 488_Gal3 555_R2.lif - Image004-3	182	34.054	0.187	2.945			42	860.535	C2-16KO_LLOMe_CHMP2A 488_Gal3 555.lif - Image004-7	136	15.993	0.118	1.8585
	43	1074.7	C2-16KO_LLOMe_CHMP2A 488_Gal3 555_R4.lif - Image005-2	164	19.087	0.116	1.77603			43	1153.86	C2-16KO_LLOMe_CHMP2A 488_Gal3 555_R2.lif - Image004-2	248	37.336	0.151	3.23575			43	1093.67	C2-16KO_LLOMe_CHMP2A 488_Gal3 555.lif - Image004-6	192	27.604	0.144	2.52397
	44	1368.01	C2-16KO_LLOMe_CHMP2A 488_Gal3 555_R4.lif - Image005-1	192	30.424	0.158	2.22396			44	935.279	C2-16KO_LLOMe_CHMP2A 488_Gal3 555_R2.lif - Image004-1	199	34.285	0.172	3.66575			44	894.979	C2-16KO_LLOMe_CHMP2A 488_Gal3 555.lif - Image004-5	240	24.452	0.102	2.73213
	45	870.18	C2-16KO_LLOMe_CHMP2A 488_Gal3 555_R4.lif - Image004-8	84	20.157	0.24	2.31642			45	762.814	C2-16KO_LLOMe_CHMP2A 488_Gal3 555_R2.lif - Image003-8	226	30.091	0.133	3.94474			45	753.154	C2-16KO_LLOMe_CHMP2A 488_Gal3 555.lif - Image004-4	116	15.357	0.132	2.03903
	46	1070.8	C2-16KO_LLOMe_CHMP2A 488_Gal3 555_R4.lif - Image004-7	81	13.188	0.163	1.2316			46	940.224	C2-16KO_LLOMe_CHMP2A 488_Gal3 555_R2.lif - Image003-7	177	30.236	0.171	3.21583			46	877.598	C2-16KO_LLOMe_CHMP2A 488_Gal3 555.lif - Image004-3	164	13.332	0.081	1.51915
	47	1214.33	C2-16KO_LLOMe_CHMP2A 488_Gal3 555_R4.lif - Image004-6	113	20.042	0.177	1.65046			47	1053.62	C2-16KO_LLOMe_CHMP2A 488_Gal3 555_R2.lif - Image003-6	211	29.224	0.139	2.77367			47	717.857	C2-16KO_LLOMe_CHMP2A 488_Gal3 555.lif - Image004-2	118	14.214	0.12	1.98006
	48	1068.4	C2-16KO_LLOMe_CHMP2A 488_Gal3 555_R4.lif - Image004-5	180	27.489	0.153	2.57292			48	1210.48	C2-16KO_LLOMe_CHMP2A 488_Gal3 555_R2.lif - Image003-5	175	30.945	0.177	2.55642			48	981.262	C2-16KO_LLOMe_CHMP2A 488_Gal3 555.lif - Image004-1	121	20.504	0.169	2.08955
	49	1264.74	C2-16KO_LLOMe_CHMP2A 488_Gal3 555_R4.lif - Image004-4	127	17.627	0.139	1.39373			49	1140.32	C2-16KO_LLOMe_CHMP2A 488_Gal3 555_R2.lif - Image003-4	165	21.531	0.13	1.88815			49	1307.58	C2-16KO_LLOMe_CHMP2A 488_Gal3 555.lif - Image003-6	307	42.527	0.139	3.25234
	50	1320.29	C2-16KO_LLOMe_CHMP2A 488_Gal3 555_R4.lif - Image004-3	160	29.875	0.187	2.26275			50	867.085	C2-16KO_LLOMe_CHMP2A 488_Gal3 555_R2.lif - Image003-3	188	25.392	0.135	2.92843			50	727.748	C2-16KO_LLOMe_CHMP2A 488_Gal3 555.lif - Image003-5	221	19.333	0.087	2.65655
	51	1516.29	C2-16KO_LLOMe_CHMP2A 488_Gal3 555_R4.lif - Image004-2	173	36.974	0.214	2.43846			51	1193.61	C2-16KO_LLOMe_CHMP2A 488_Gal3 555_R2.lif - Image003-2	164	22.673	0.138	1.89953			51	1057.34	C2-16KO_LLOMe_CHMP2A 488_Gal3 555.lif - Image003-4	256	38.941	0.152	3.68293
	52	1084.61	C2-16KO_LLOMe_CHMP2A 488_Gal3 555_R4.lif - Image004-1	92	8.951	0.097	0.825274			52	1357.64	C2-16KO_LLOMe_CHMP2A 488_Gal3 555_R2.lif - Image003-1	251	47.429	0.189	3.49348			52	813.728	C2-16KO_LLOMe_CHMP2A 488_Gal3 555.lif - Image003-3	185	24.394	0.132	2.99781
	53	1053.53	C2-16KO_LLOMe_CHMP2A 488_Gal3 555_R4.lif - Image003-6	84	17.309	0.206	1.64295			53	1352.01	C2-16KO_LLOMe_CHMP2A 488_Gal3 555_R2.lif - Image002-7	201	34.068	0.169	2.51981			53	815.347	C2-16KO_LLOMe_CHMP2A 488_Gal3 555.lif - Image003-2	161	19.651	0.122	2.41014
	54	1014.49	C2-16KO_LLOMe_CHMP2A 488_Gal3 555_R4.lif - Image003-5	119	17.555	0.148	1.73042			54	1342.78	C2-16KO_LLOMe_CHMP2A 488_Gal3 555_R2.lif - Image002-6	197	34.646	0.176	2.58017			54	729.064	C2-16KO_LLOMe_CHMP2A 488_Gal3 555.lif - Image003-1	169	18.494	0.109	2.53668
	55	1620.34	C2-16KO_LLOMe_CHMP2A 488_Gal3 555_R4.lif - Image003-4	175	23.917	0.137	1.47605			55	841.824	C2-16KO_LLOMe_CHMP2A 488_Gal3 555_R2.lif - Image002-5	80	10.845	0.136	1.28827			55	1070.83	C2-16KO_LLOMe_CHMP2A 488_Gal3 555.lif - Image002-6	163	20.389	0.125	1.90404
	56	1077.86	C2-16KO_LLOMe_CHMP2A 488_Gal3 555_R4.lif - Image003-3	138	17.511	0.127	1.62461			56	1177.75	C2-16KO_LLOMe_CHMP2A 488_Gal3 555_R2.lif - Image002-4	122	14.923	0.122	1.26708			56	758.692	C2-16KO_LLOMe_CHMP2A 488_Gal3 555.lif - Image002-5	109	13.752	0.126	1.81259
	57	963.722	C2-16KO_LLOMe_CHMP2A 488_Gal3 555_R4.lif - Image003-2	162	22.861	0.141	2.37216			57	1216.12	C2-16KO_LLOMe_CHMP2A 488_Gal3 555_R2.lif - Image002-3	154	24.495	0.159	2.01419			57	1105.75	C2-16KO_LLOMe_CHMP2A 488_Gal3 555.lif - Image002-4	222	33.779	0.152	3.05485
	58	1205.12	C2-16KO_LLOMe_CHMP2A 488_Gal3 555_R4.lif - Image003-1	213	27.98	0.131	2.32176			58	1412.87	C2-16KO_LLOMe_CHMP2A 488_Gal3 555_R2.lif - Image002-2	196	42.267	0.216	2.99158			58	932.676	C2-16KO_LLOMe_CHMP2A 488_Gal3 555.lif - Image002-3	167	25.334	0.152	2.71627
	59	875.443	C2-16KO_LLOMe_CHMP2A 488_Gal3 555_R4.lif - Image002-7	130	22.977	0.177	2.62461			59	1111.07	C2-16KO_LLOMe_CHMP2A 488_Gal3 555_R2.lif - Image002-1	142	21.647	0.152	1.9483			59	927.008	C2-16KO_LLOMe_CHMP2A 488_Gal3 555.lif - Image002-2	226	25.638	0.113	2.76567
	60	1139.24	C2-16KO_LLOMe_CHMP2A 488_Gal3 555_R4.lif - Image002-6	113	16.586	0.147	1.45588			60	1353.55	C2-16KO_LLOMe_CHMP2A 488_Gal3 555_R2.lif - Image001-8	240	33.244	0.139	2.45606			60	1122.31	C2-16KO_LLOMe_CHMP2A 488_Gal3 555.lif - Image002-1	290	54.225	0.187	4.83157
	AVG	1144.26		143.3	22.1415	0.158983	1.96261			AVG	1158.87		185.583	30.5631	0.163933	2.62824			AVG	968.758		178.467	24.39	0.137017	2.49217
	StDEV	208.222		37.5894	5.53831	0.0359149	0.464793			StDEV	174.849		38.8366	9.5846	0.03439	0.674525			StDEV	179.619		47.1501	8.91535	0.0355797	0.672461

## Sheet: 16KO_BAPTA LLOMe
	16KO_BAPTA LLOMe_R4_2025.02.26									16KO_BAPTA LLOMe_R3_2025.02.24									16KO_BAPTA LLOMe_R2_2025.02.20
		CELL AREA	IMAGE	COUNT	AREA	AVG SIZE	%AREA				CELL AREA	IMAGE	COUNT	AREA	AVG SIZE	%AREA				CELL AREA	IMAGE	COUNT	AREA	AVG SIZE	%AREA
	1	1459.02	C2-16KO_BAPTA LLOMe_CHMP2A 488_Gal3 555_R4.lif - Image011-7	119	4.83	0.041	0.331043			1	816.996	C2-16KO_BAPTA LLOMe_CHMP2A 488_Gal3 555_R2.lif - Image010-5	82	2.762	0.034	0.338068			1	1359.55	C2-16KO_BAPTA LLOMe_CHMP2A 488_Gal3 555.lif - Image012-5	112	3.268	0.029	0.240373
	2	1326.44	C2-16KO_BAPTA LLOMe_CHMP2A 488_Gal3 555_R4.lif - Image011-6	191	7.172	0.038	0.540696			2	626.469	C2-16KO_BAPTA LLOMe_CHMP2A 488_Gal3 555_R2.lif - Image010-4	97	3.254	0.034	0.519419			2	1223.69	C2-16KO_BAPTA LLOMe_CHMP2A 488_Gal3 555.lif - Image012-4	104	3.413	0.033	0.278911
	3	1289.64	C2-16KO_BAPTA LLOMe_CHMP2A 488_Gal3 555_R4.lif - Image011-5	216	9.168	0.042	0.710897			3	1337.08	C2-16KO_BAPTA LLOMe_CHMP2A 488_Gal3 555_R2.lif - Image010-3	232	11.38	0.049	0.851107			3	1376.15	C2-16KO_BAPTA LLOMe_CHMP2A 488_Gal3 555.lif - Image012-3	115	3.716	0.032	0.270028
	4	1225.96	C2-16KO_BAPTA LLOMe_CHMP2A 488_Gal3 555_R4.lif - Image011-4	198	10.209	0.052	0.832738			4	1157.99	C2-16KO_BAPTA LLOMe_CHMP2A 488_Gal3 555_R2.lif - Image010-2	194	9.414	0.049	0.812958			4	1574.05	C2-16KO_BAPTA LLOMe_CHMP2A 488_Gal3 555.lif - Image012-2	177	6.637	0.037	0.42165
	5	2139.46	C2-16KO_BAPTA LLOMe_CHMP2A 488_Gal3 555_R4.lif - Image011-3	248	13.144	0.053	0.614361			5	1146.12	C2-16KO_BAPTA LLOMe_CHMP2A 488_Gal3 555_R2.lif - Image010-1	195	10.614	0.054	0.926079			5	1810.32	C2-16KO_BAPTA LLOMe_CHMP2A 488_Gal3 555.lif - Image012-1	182	6.565	0.036	0.362644
	6	1068.47	C2-16KO_BAPTA LLOMe_CHMP2A 488_Gal3 555_R4.lif - Image011-2	104	4.757	0.046	0.445216			6	1314.12	C2-16KO_BAPTA LLOMe_CHMP2A 488_Gal3 555_R2.lif - Image009-6	370	17.858	0.048	1.35893			6	1424.45	C2-16KO_BAPTA LLOMe_CHMP2A 488_Gal3 555.lif - Image011-5	51	1.764	0.035	0.123837
	7	997.949	C2-16KO_BAPTA LLOMe_CHMP2A 488_Gal3 555_R4.lif - Image011-1	108	5.683	0.053	0.569468			7	2125.22	C2-16KO_BAPTA LLOMe_CHMP2A 488_Gal3 555_R2.lif - Image009-5	236	9.399	0.04	0.442261			7	1517.93	C2-16KO_BAPTA LLOMe_CHMP2A 488_Gal3 555.lif - Image011-4	152	5.48	0.036	0.361017
	8	707.388	C2-16KO_BAPTA LLOMe_CHMP2A 488_Gal3 555_R4.lif - Image009-8	47	2.024	0.043	0.286123			8	1649.54	C2-16KO_BAPTA LLOMe_CHMP2A 488_Gal3 555_R2.lif - Image009-4	232	17.482	0.075	1.05981			8	1185.93	C2-16KO_BAPTA LLOMe_CHMP2A 488_Gal3 555.lif - Image011-3	67	3.34	0.05	0.281636
	9	694.027	C2-16KO_BAPTA LLOMe_CHMP2A 488_Gal3 555_R4.lif - Image009-7	88	3.644	0.041	0.525052			9	1722.82	C2-16KO_BAPTA LLOMe_CHMP2A 488_Gal3 555_R2.lif - Image009-3	166	9.414	0.057	0.54643			9	1233.71	C2-16KO_BAPTA LLOMe_CHMP2A 488_Gal3 555.lif - Image011-2	145	6.044	0.042	0.489906
	10	1383.98	C2-16KO_BAPTA LLOMe_CHMP2A 488_Gal3 555_R4.lif - Image009-6	122	12.667	0.104	0.915262			10	1139.66	C2-16KO_BAPTA LLOMe_CHMP2A 488_Gal3 555_R2.lif - Image009-2	118	4.063	0.034	0.35651			10	1347.45	C2-16KO_BAPTA LLOMe_CHMP2A 488_Gal3 555.lif - Image011-1	128	4.974	0.039	0.369142
	11	857.281	C2-16KO_BAPTA LLOMe_CHMP2A 488_Gal3 555_R4.lif - Image009-5	125	7.461	0.06	0.87031			11	1317.98	C2-16KO_BAPTA LLOMe_CHMP2A 488_Gal3 555_R2.lif - Image009-1	231	8.575	0.037	0.650617			11	1808.32	C2-16KO_BAPTA LLOMe_CHMP2A 488_Gal3 555.lif - Image010-5	119	4.613	0.039	0.255098
	12	866.464	C2-16KO_BAPTA LLOMe_CHMP2A 488_Gal3 555_R4.lif - Image009-4	102	7.693	0.075	0.887861			12	1263.31	C2-16KO_BAPTA LLOMe_CHMP2A 488_Gal3 555_R2.lif - Image008-7	154	6.941	0.045	0.549431			12	2031.85	C2-16KO_BAPTA LLOMe_CHMP2A 488_Gal3 555.lif - Image010-4	180	6.941	0.039	0.341611
	13	771.764	C2-16KO_BAPTA LLOMe_CHMP2A 488_Gal3 555_R4.lif - Image009-3	116	6.29	0.054	0.815016			13	942.35	C2-16KO_BAPTA LLOMe_CHMP2A 488_Gal3 555_R2.lif - Image008-6	79	3.123	0.04	0.331406			13	1278.42	C2-16KO_BAPTA LLOMe_CHMP2A 488_Gal3 555.lif - Image010-3	103	3.123	0.03	0.244286
	14	1166.54	C2-16KO_BAPTA LLOMe_CHMP2A 488_Gal3 555_R4.lif - Image009-2	85	3.384	0.04	0.290089			14	1139.51	C2-16KO_BAPTA LLOMe_CHMP2A 488_Gal3 555_R2.lif - Image008-5	117	6.319	0.054	0.554535			14	1603.87	C2-16KO_BAPTA LLOMe_CHMP2A 488_Gal3 555.lif - Image010-2	108	4.237	0.039	0.264173
	15	1304.36	C2-16KO_BAPTA LLOMe_CHMP2A 488_Gal3 555_R4.lif - Image009-1	95	3.919	0.041	0.300454			15	1405.48	C2-16KO_BAPTA LLOMe_CHMP2A 488_Gal3 555_R2.lif - Image008-4	142	6.623	0.047	0.471228			15	1310.76	C2-16KO_BAPTA LLOMe_CHMP2A 488_Gal3 555.lif - Image010-1	200	16.73	0.084	1.27635
	16	939.256	C2-16KO_BAPTA LLOMe_CHMP2A 488_Gal3 555_R4.lif - Image008-8	148	14.026	0.095	1.49331			16	1345.04	C2-16KO_BAPTA LLOMe_CHMP2A 488_Gal3 555_R2.lif - Image008-3	210	8.329	0.04	0.61924			16	1314.73	C2-16KO_BAPTA LLOMe_CHMP2A 488_Gal3 555.lif - Image009-6	166	7.722	0.047	0.587346
	17	1047.95	C2-16KO_BAPTA LLOMe_CHMP2A 488_Gal3 555_R4.lif - Image008-7	87	2.878	0.033	0.274631			17	1350.41	C2-16KO_BAPTA LLOMe_CHMP2A 488_Gal3 555_R2.lif - Image008-2	162	6.738	0.042	0.498958			17	1167.71	C2-16KO_BAPTA LLOMe_CHMP2A 488_Gal3 555.lif - Image009-5	148	8.98	0.061	0.769026
	18	897.264	C2-16KO_BAPTA LLOMe_CHMP2A 488_Gal3 555_R4.lif - Image008-6	54	1.677	0.031	0.186902			18	739.215	C2-16KO_BAPTA LLOMe_CHMP2A 488_Gal3 555_R2.lif - Image008-1	76	3.803	0.05	0.514465			18	1438.46	C2-16KO_BAPTA LLOMe_CHMP2A 488_Gal3 555.lif - Image009-4	132	8.315	0.063	0.578048
	19	1133.37	C2-16KO_BAPTA LLOMe_CHMP2A 488_Gal3 555_R4.lif - Image008-5	133	5.553	0.042	0.489956			19	870.006	C2-16KO_BAPTA LLOMe_CHMP2A 488_Gal3 555_R2.lif - Image007-4	127	11.583	0.091	1.33137			19	1128.03	C2-16KO_BAPTA LLOMe_CHMP2A 488_Gal3 555.lif - Image009-3	174	12.291	0.071	1.0896
	20	1433.53	C2-16KO_BAPTA LLOMe_CHMP2A 488_Gal3 555_R4.lif - Image008-4	148	9.066	0.061	0.632424			20	1208.47	C2-16KO_BAPTA LLOMe_CHMP2A 488_Gal3 555_R2.lif - Image007-3	127	7.216	0.057	0.597117			20	1322.88	C2-16KO_BAPTA LLOMe_CHMP2A 488_Gal3 555.lif - Image009-2	212	7.548	0.036	0.570572
	21	1757.37	C2-16KO_BAPTA LLOMe_CHMP2A 488_Gal3 555_R4.lif - Image008-3	124	4.974	0.04	0.283037			21	1017.24	C2-16KO_BAPTA LLOMe_CHMP2A 488_Gal3 555_R2.lif - Image007-2	153	16.166	0.106	1.5892			21	1415.5	C2-16KO_BAPTA LLOMe_CHMP2A 488_Gal3 555.lif - Image009-1	136	5.336	0.039	0.37697
	22	1332.74	C2-16KO_BAPTA LLOMe_CHMP2A 488_Gal3 555_R4.lif - Image008-2	134	6.29	0.047	0.471959			22	1202.26	C2-16KO_BAPTA LLOMe_CHMP2A 488_Gal3 555_R2.lif - Image007-1	154	14.301	0.093	1.18951			22	895.919	C2-16KO_BAPTA LLOMe_CHMP2A 488_Gal3 555.lif - Image008-7	92	3.948	0.043	0.440665
	23	920.588	C2-16KO_BAPTA LLOMe_CHMP2A 488_Gal3 555_R4.lif - Image008-1	140	6.926	0.049	0.752345			23	1506.12	C2-16KO_BAPTA LLOMe_CHMP2A 488_Gal3 555_R2.lif - Image006-7	123	3.977	0.032	0.264056			23	1002	C2-16KO_BAPTA LLOMe_CHMP2A 488_Gal3 555.lif - Image008-6	127	5.307	0.042	0.529642
	24	875.082	C2-16KO_BAPTA LLOMe_CHMP2A 488_Gal3 555_R4.lif - Image007-7	108	5.856	0.054	0.669194			24	1019.21	C2-16KO_BAPTA LLOMe_CHMP2A 488_Gal3 555_R2.lif - Image006-6	117	4.83	0.041	0.473898			24	1293.7	C2-16KO_BAPTA LLOMe_CHMP2A 488_Gal3 555.lif - Image008-5	93	3.282	0.035	0.253691
	25	1047.2	C2-16KO_BAPTA LLOMe_CHMP2A 488_Gal3 555_R4.lif - Image007-6	77	3.138	0.041	0.299656			25	1234.89	C2-16KO_BAPTA LLOMe_CHMP2A 488_Gal3 555_R2.lif - Image006-5	137	5.813	0.042	0.470729			25	1185.9	C2-16KO_BAPTA LLOMe_CHMP2A 488_Gal3 555.lif - Image008-4	132	6.059	0.046	0.510919
	26	861.692	C2-16KO_BAPTA LLOMe_CHMP2A 488_Gal3 555_R4.lif - Image007-5	79	3.442	0.044	0.399447			26	876.889	C2-16KO_BAPTA LLOMe_CHMP2A 488_Gal3 555_R2.lif - Image006-4	155	5.495	0.035	0.626647			26	1112.17	C2-16KO_BAPTA LLOMe_CHMP2A 488_Gal3 555.lif - Image008-3	145	5.798	0.04	0.521324
	27	1135.78	C2-16KO_BAPTA LLOMe_CHMP2A 488_Gal3 555_R4.lif - Image007-4	84	3.369	0.04	0.296624			27	1087.78	C2-16KO_BAPTA LLOMe_CHMP2A 488_Gal3 555_R2.lif - Image006-3	152	6.464	0.043	0.594241			27	1162.71	C2-16KO_BAPTA LLOMe_CHMP2A 488_Gal3 555.lif - Image008-2	78	3.543	0.045	0.30472
	28	1032.9	C2-16KO_BAPTA LLOMe_CHMP2A 488_Gal3 555_R4.lif - Image007-3	118	7.418	0.063	0.718173			28	1170.75	C2-16KO_BAPTA LLOMe_CHMP2A 488_Gal3 555_R2.lif - Image006-2	215	10.368	0.048	0.885588			28	1020.25	C2-16KO_BAPTA LLOMe_CHMP2A 488_Gal3 555.lif - Image008-1	81	2.776	0.034	0.272091
	29	928.656	C2-16KO_BAPTA LLOMe_CHMP2A 488_Gal3 555_R4.lif - Image007-2	95	4.468	0.047	0.481125			29	997.024	C2-16KO_BAPTA LLOMe_CHMP2A 488_Gal3 555_R2.lif - Image006-1	115	5.177	0.045	0.519245			29	1262.8	C2-16KO_BAPTA LLOMe_CHMP2A 488_Gal3 555.lif - Image007-7	173	7.693	0.044	0.609202
	30	1725.29	C2-16KO_BAPTA LLOMe_CHMP2A 488_Gal3 555_R4.lif - Image007-1	210	10.194	0.049	0.590857			30	946.833	C2-16KO_BAPTA LLOMe_CHMP2A 488_Gal3 555_R2.lif - Image005-7	119	6.926	0.058	0.731491			30	1623.25	C2-16KO_BAPTA LLOMe_CHMP2A 488_Gal3 555.lif - Image007-6	137	5.177	0.038	0.318929
	31	931.722	C2-16KO_BAPTA LLOMe_CHMP2A 488_Gal3 555_R4.lif - Image006-6	41	1.244	0.03	0.133516			31	1249.25	C2-16KO_BAPTA LLOMe_CHMP2A 488_Gal3 555_R2.lif - Image005-6	311	24.611	0.079	1.97006			31	1901.89	C2-16KO_BAPTA LLOMe_CHMP2A 488_Gal3 555.lif - Image007-5	177	7.447	0.042	0.391557
	32	868.098	C2-16KO_BAPTA LLOMe_CHMP2A 488_Gal3 555_R4.lif - Image006-5	72	3.499	0.049	0.403065			32	1592.97	C2-16KO_BAPTA LLOMe_CHMP2A 488_Gal3 555_R2.lif - Image005-5	303	20.374	0.067	1.279			32	1374.37	C2-16KO_BAPTA LLOMe_CHMP2A 488_Gal3 555.lif - Image007-4	170	7.751	0.046	0.563966
	33	919.489	C2-16KO_BAPTA LLOMe_CHMP2A 488_Gal3 555_R4.lif - Image006-4	174	15.125	0.087	1.64494			33	862.342	C2-16KO_BAPTA LLOMe_CHMP2A 488_Gal3 555_R2.lif - Image005-4	107	5.451	0.051	0.632116			33	1012.81	C2-16KO_BAPTA LLOMe_CHMP2A 488_Gal3 555.lif - Image007-3	161	5.871	0.036	0.579672
	34	980.626	C2-16KO_BAPTA LLOMe_CHMP2A 488_Gal3 555_R4.lif - Image006-3	194	12.638	0.065	1.28877			34	1084.07	C2-16KO_BAPTA LLOMe_CHMP2A 488_Gal3 555_R2.lif - Image005-3	188	9.457	0.05	0.872357			34	1213.32	C2-16KO_BAPTA LLOMe_CHMP2A 488_Gal3 555.lif - Image007-2	150	7.057	0.047	0.581628
	35	1941.33	C2-16KO_BAPTA LLOMe_CHMP2A 488_Gal3 555_R4.lif - Image006-2	187	15.198	0.081	0.782867			35	1151.6	C2-16KO_BAPTA LLOMe_CHMP2A 488_Gal3 555_R2.lif - Image005-2	236	13.057	0.055	1.13381			35	1276.86	C2-16KO_BAPTA LLOMe_CHMP2A 488_Gal3 555.lif - Image007-1	290	15.848	0.055	1.24117
	36	1883.33	C2-16KO_BAPTA LLOMe_CHMP2A 488_Gal3 555_R4.lif - Image006-1	260	15.646	0.06	0.830764			36	1146.92	C2-16KO_BAPTA LLOMe_CHMP2A 488_Gal3 555_R2.lif - Image005-1	96	3.557	0.037	0.310136			36	721.487	C2-16KO_BAPTA LLOMe_CHMP2A 488_Gal3 555.lif - Image005-6	133	5.307	0.04	0.735564
	37	1141.44	C2-16KO_BAPTA LLOMe_CHMP2A 488_Gal3 555_R4.lif - Image005-7	95	5.654	0.06	0.495341			37	797.098	C2-16KO_BAPTA LLOMe_CHMP2A 488_Gal3 555_R2.lif - Image004-8	104	5.278	0.051	0.662152			37	1255.25	C2-16KO_BAPTA LLOMe_CHMP2A 488_Gal3 555.lif - Image005-5	240	10.209	0.043	0.813303
	38	1097.33	C2-16KO_BAPTA LLOMe_CHMP2A 488_Gal3 555_R4.lif - Image005-6	154	6.97	0.045	0.635176			38	1142.22	C2-16KO_BAPTA LLOMe_CHMP2A 488_Gal3 555_R2.lif - Image004-7	137	7.187	0.052	0.629214			38	1190.7	C2-16KO_BAPTA LLOMe_CHMP2A 488_Gal3 555.lif - Image005-4	205	7.273	0.035	0.610816
	39	989.635	C2-16KO_BAPTA LLOMe_CHMP2A 488_Gal3 555_R4.lif - Image005-5	60	2.299	0.038	0.232308			39	1097.17	C2-16KO_BAPTA LLOMe_CHMP2A 488_Gal3 555_R2.lif - Image004-6	183	22.673	0.124	2.06649			39	1344.22	C2-16KO_BAPTA LLOMe_CHMP2A 488_Gal3 555.lif - Image005-3	278	9.688	0.035	0.720713
	40	1153.86	C2-16KO_BAPTA LLOMe_CHMP2A 488_Gal3 555_R4.lif - Image005-4	88	4.757	0.054	0.412269			40	850.051	C2-16KO_BAPTA LLOMe_CHMP2A 488_Gal3 555_R2.lif - Image004-5	118	7.114	0.06	0.836891			40	1436	C2-16KO_BAPTA LLOMe_CHMP2A 488_Gal3 555.lif - Image005-2	339	10.946	0.032	0.762255
	41	987.176	C2-16KO_BAPTA LLOMe_CHMP2A 488_Gal3 555_R4.lif - Image005-3	89	6.16	0.069	0.624002			41	855.647	C2-16KO_BAPTA LLOMe_CHMP2A 488_Gal3 555_R2.lif - Image004-4	93	3.861	0.042	0.451237			41	1065.36	C2-16KO_BAPTA LLOMe_CHMP2A 488_Gal3 555.lif - Image005-1	115	3.543	0.031	0.332563
	42	1088.22	C2-16KO_BAPTA LLOMe_CHMP2A 488_Gal3 555_R4.lif - Image005-2	96	4.266	0.044	0.392015			42	927.991	C2-16KO_BAPTA LLOMe_CHMP2A 488_Gal3 555_R2.lif - Image004-3	117	4.15	0.035	0.447203			42	1047.53	C2-16KO_BAPTA LLOMe_CHMP2A 488_Gal3 555.lif - Image003-7	141	5.596	0.04	0.534208
	43	1255.15	C2-16KO_BAPTA LLOMe_CHMP2A 488_Gal3 555_R4.lif - Image005-1	74	3.745	0.051	0.29837			43	770.318	C2-16KO_BAPTA LLOMe_CHMP2A 488_Gal3 555_R2.lif - Image004-2	110	4.439	0.04	0.576256			43	1422.04	C2-16KO_BAPTA LLOMe_CHMP2A 488_Gal3 555.lif - Image003-6	138	6.42	0.047	0.451466
	44	1125.76	C2-16KO_BAPTA LLOMe_CHMP2A 488_Gal3 555_R4.lif - Image004-6	120	6.377	0.053	0.566461			44	641.971	C2-16KO_BAPTA LLOMe_CHMP2A 488_Gal3 555_R2.lif - Image004-1	156	6.305	0.04	0.982132			44	1014.65	C2-16KO_BAPTA LLOMe_CHMP2A 488_Gal3 555.lif - Image003-5	189	7.881	0.042	0.77672
	45	907.01	C2-16KO_BAPTA LLOMe_CHMP2A 488_Gal3 555_R4.lif - Image004-5	61	1.692	0.028	0.186547			45	925.331	C2-16KO_BAPTA LLOMe_CHMP2A 488_Gal3 555_R2.lif - Image003-7	129	6.146	0.048	0.664195			45	1100.21	C2-16KO_BAPTA LLOMe_CHMP2A 488_Gal3 555.lif - Image003-4	211	8.3	0.039	0.754401
	46	1148.62	C2-16KO_BAPTA LLOMe_CHMP2A 488_Gal3 555_R4.lif - Image004-4	130	8.257	0.064	0.718861			46	786.716	C2-16KO_BAPTA LLOMe_CHMP2A 488_Gal3 555_R2.lif - Image003-6	106	6.565	0.062	0.834482			46	1481.97	C2-16KO_BAPTA LLOMe_CHMP2A 488_Gal3 555.lif - Image003-3	196	10.079	0.051	0.680107
	47	1375.08	C2-16KO_BAPTA LLOMe_CHMP2A 488_Gal3 555_R4.lif - Image004-3	151	6.406	0.042	0.465863			47	1239.84	C2-16KO_BAPTA LLOMe_CHMP2A 488_Gal3 555_R2.lif - Image003-5	204	11.322	0.056	0.913184			47	1137.37	C2-16KO_BAPTA LLOMe_CHMP2A 488_Gal3 555.lif - Image003-2	242	12.161	0.05	1.06922
	48	1386.87	C2-16KO_BAPTA LLOMe_CHMP2A 488_Gal3 555_R4.lif - Image004-2	100	6.464	0.065	0.466086			48	1061.41	C2-16KO_BAPTA LLOMe_CHMP2A 488_Gal3 555_R2.lif - Image003-4	186	9.674	0.052	0.911425			48	1242.07	C2-16KO_BAPTA LLOMe_CHMP2A 488_Gal3 555.lif - Image003-1	161	6.767	0.042	0.544819
	49	806.96	C2-16KO_BAPTA LLOMe_CHMP2A 488_Gal3 555_R4.lif - Image004-1	99	4.251	0.043	0.526792			49	926.979	C2-16KO_BAPTA LLOMe_CHMP2A 488_Gal3 555_R2.lif - Image003-3	121	4.815	0.04	0.519429			49	1306.5	C2-16KO_BAPTA LLOMe_CHMP2A 488_Gal3 555.lif - Image002-7	167	4.888	0.029	0.37413
	50	684.281	C2-16KO_BAPTA LLOMe_CHMP2A 488_Gal3 555_R4.lif - Image003-7	105	3.658	0.035	0.534576			50	990.459	C2-16KO_BAPTA LLOMe_CHMP2A 488_Gal3 555_R2.lif - Image003-2	122	5.842	0.048	0.589828			50	1492.21	C2-16KO_BAPTA LLOMe_CHMP2A 488_Gal3 555.lif - Image002-6	172	5.133	0.03	0.343986
	51	1020.17	C2-16KO_BAPTA LLOMe_CHMP2A 488_Gal3 555_R4.lif - Image003-6	80	3.875	0.048	0.379837			51	1127.54	C2-16KO_BAPTA LLOMe_CHMP2A 488_Gal3 555_R2.lif - Image003-1	155	9.341	0.06	0.82844			51	1489.9	C2-16KO_BAPTA LLOMe_CHMP2A 488_Gal3 555.lif - Image002-5	250	10.151	0.041	0.681323
	52	763.03	C2-16KO_BAPTA LLOMe_CHMP2A 488_Gal3 555_R4.lif - Image003-5	54	2.574	0.048	0.337339			52	950.621	C2-16KO_BAPTA LLOMe_CHMP2A 488_Gal3 555_R2.lif - Image002-7	134	4.208	0.031	0.442658			52	1346.05	C2-16KO_BAPTA LLOMe_CHMP2A 488_Gal3 555.lif - Image002-4	297	13.014	0.044	0.966831
	53	1411.62	C2-16KO_BAPTA LLOMe_CHMP2A 488_Gal3 555_R4.lif - Image003-4	117	4.931	0.042	0.349314			53	806.743	C2-16KO_BAPTA LLOMe_CHMP2A 488_Gal3 555_R2.lif - Image002-6	72	2.559	0.036	0.317201			53	939.559	C2-16KO_BAPTA LLOMe_CHMP2A 488_Gal3 555.lif - Image002-3	124	5.885	0.047	0.626358
	54	1186.87	C2-16KO_BAPTA LLOMe_CHMP2A 488_Gal3 555_R4.lif - Image003-3	140	8.228	0.059	0.693252			54	908.239	C2-16KO_BAPTA LLOMe_CHMP2A 488_Gal3 555_R2.lif - Image002-5	142	7.808	0.055	0.859686			54	1159.86	C2-16KO_BAPTA LLOMe_CHMP2A 488_Gal3 555.lif - Image002-2	186	6.102	0.033	0.526098
	55	1279.6	C2-16KO_BAPTA LLOMe_CHMP2A 488_Gal3 555_R4.lif - Image003-2	130	5.191	0.04	0.405673			55	719.78	C2-16KO_BAPTA LLOMe_CHMP2A 488_Gal3 555_R2.lif - Image002-4	112	5.958	0.053	0.827753			55	886.765	C2-16KO_BAPTA LLOMe_CHMP2A 488_Gal3 555.lif - Image002-1	117	4.989	0.043	0.562607
	56	921.34	C2-16KO_BAPTA LLOMe_CHMP2A 488_Gal3 555_R4.lif - Image003-1	96	5.047	0.053	0.547789			56	1897.01	C2-16KO_BAPTA LLOMe_CHMP2A 488_Gal3 555_R2.lif - Image002-3	300	13.506	0.045	0.711964			56	1515.59	C2-16KO_BAPTA LLOMe_CHMP2A 488_Gal3 555.lif - Image001-6	239	9.081	0.038	0.599172
	57	1537.92	C2-16KO_BAPTA LLOMe_CHMP2A 488_Gal3 555_R4.lif - Image002-7	238	12.19	0.051	0.79263			57	1486.01	C2-16KO_BAPTA LLOMe_CHMP2A 488_Gal3 555_R2.lif - Image002-2	203	8.922	0.044	0.600401			57	1325.22	C2-16KO_BAPTA LLOMe_CHMP2A 488_Gal3 555.lif - Image001-5	168	6.478	0.039	0.488823
	58	1082.97	C2-16KO_BAPTA LLOMe_CHMP2A 488_Gal3 555_R4.lif - Image002-6	121	6.305	0.052	0.582193			58	786.441	C2-16KO_BAPTA LLOMe_CHMP2A 488_Gal3 555_R2.lif - Image002-1	112	3.673	0.033	0.467041			58	1165.6	C2-16KO_BAPTA LLOMe_CHMP2A 488_Gal3 555.lif - Image001-4	157	5.509	0.035	0.472632
	59	704.279	C2-16KO_BAPTA LLOMe_CHMP2A 488_Gal3 555_R4.lif - Image002-5	97	17.844	0.184	2.53365			59	1442.31	C2-16KO_BAPTA LLOMe_CHMP2A 488_Gal3 555_R2.lif - Image001-6	108	8.575	0.079	0.594533			59	1087.18	C2-16KO_BAPTA LLOMe_CHMP2A 488_Gal3 555.lif - Image001-3	94	3.904	0.042	0.359094
	60	926.56	C2-16KO_BAPTA LLOMe_CHMP2A 488_Gal3 555_R4.lif - Image002-4	182	14.923	0.082	1.61058			60	1070.68	C2-16KO_BAPTA LLOMe_CHMP2A 488_Gal3 555_R2.lif - Image001-5	111	4.483	0.04	0.418705			60	1439.5	C2-16KO_BAPTA LLOMe_CHMP2A 488_Gal3 555.lif - Image001-2	164	9.023	0.055	0.626814
	AVG	1130.56		121.8	6.7789	0.0540167	0.614084			AVG	1116.21		156.05	8.2553	0.0514167	0.733742			AVG	1297.08		160.667	6.78202	0.0418833	0.534757
	StDEV	313.54		50.2582	4.01298	0.0229025	0.405804			StDEV	300.265		62.5252	4.86721	0.0180144	0.3706			StDEV	246.131		57.8445	3.06786	0.00991505	0.245696

## Sheet: TECPR1KO_LLOMe
	TECPR1KO_LLOMe_R4_2025.02.26									TECPR1KO_LLOMe_R3_2025.02.24									TECPR1KO_LLOMe_R2_2025.02.20
		CELL AREA	IMAGE	COUNT	AREA	AVG SIZE	%AREA				CELL AREA	IMAGE	COUNT	AREA	AVG SIZE	%AREA				CELL AREA	IMAGE	COUNT	AREA	AVG SIZE	%AREA
	1	1286.64	C2-TECPR1KO_LLOMe_CHMP2A 488_Gal3 555_R4.lif - Image010-7	101	20.765	0.206	1.61389			1	946.471	C2-TECPR1KO_LLOMe_CHMP2A 488_Gal3 555_R2.lif - Image010-8	131	22.645	0.173	2.39257			1	722.614	C2-TECPR1KO_LLOMe_CHMP2A 488_Gal3 555.lif - Image010-7	102	22.413	0.22	3.10166
	2	1159.12	C2-TECPR1KO_LLOMe_CHMP2A 488_Gal3 555_R4.lif - Image010-6	100	20.432	0.204	1.76272			2	1115.93	C2-TECPR1KO_LLOMe_CHMP2A 488_Gal3 555_R2.lif - Image010-7	140	32.333	0.231	2.89741			2	1056.09	C2-TECPR1KO_LLOMe_CHMP2A 488_Gal3 555.lif - Image010-6	95	29.947	0.315	2.83564
	3	1282.19	C2-TECPR1KO_LLOMe_CHMP2A 488_Gal3 555_R4.lif - Image010-5	124	25.739	0.208	2.00742			3	1366.1	C2-TECPR1KO_LLOMe_CHMP2A 488_Gal3 555_R2.lif - Image010-6	183	41.732	0.228	3.05482			3	1117.07	C2-TECPR1KO_LLOMe_CHMP2A 488_Gal3 555.lif - Image010-5	107	19.68	0.184	1.76175
	4	1435.51	C2-TECPR1KO_LLOMe_CHMP2A 488_Gal3 555_R4.lif - Image010-4	155	28.342	0.183	1.97435			4	1338.44	C2-TECPR1KO_LLOMe_CHMP2A 488_Gal3 555_R2.lif - Image010-5	225	38.348	0.17	2.86512			4	1391.81	C2-TECPR1KO_LLOMe_CHMP2A 488_Gal3 555.lif - Image010-4	159	32.275	0.203	2.31892
	5	1201.06	C2-TECPR1KO_LLOMe_CHMP2A 488_Gal3 555_R4.lif - Image010-3	142	20.895	0.147	1.73972			5	1433.65	C2-TECPR1KO_LLOMe_CHMP2A 488_Gal3 555_R2.lif - Image010-4	245	59.113	0.241	4.12326			5	1414.88	C2-TECPR1KO_LLOMe_CHMP2A 488_Gal3 555.lif - Image010-3	174	35.904	0.206	2.53761
	6	1138.07	C2-TECPR1KO_LLOMe_CHMP2A 488_Gal3 555_R4.lif - Image010-2	126	26.26	0.208	2.30742			6	1079.03	C2-TECPR1KO_LLOMe_CHMP2A 488_Gal3 555_R2.lif - Image010-3	140	35.861	0.256	3.32346			6	949.768	C2-TECPR1KO_LLOMe_CHMP2A 488_Gal3 555.lif - Image010-2	116	22.673	0.195	2.38721
	7	1232.78	C2-TECPR1KO_LLOMe_CHMP2A 488_Gal3 555_R4.lif - Image010-1	133	26.823	0.202	2.17581			7	1030.18	C2-TECPR1KO_LLOMe_CHMP2A 488_Gal3 555_R2.lif - Image010-2	127	29.065	0.229	2.82135			7	981.103	C2-TECPR1KO_LLOMe_CHMP2A 488_Gal3 555.lif - Image010-1	101	16.701	0.165	1.70227
	8	1055.41	C2-TECPR1KO_LLOMe_CHMP2A 488_Gal3 555_R4.lif - Image009-7	131	34.415	0.263	3.26081			8	1054.81	C2-TECPR1KO_LLOMe_CHMP2A 488_Gal3 555_R2.lif - Image010-1	174	37.596	0.216	3.56426			8	1163.34	C2-TECPR1KO_LLOMe_CHMP2A 488_Gal3 555.lif - Image009-6	163	31.812	0.195	2.73453
	9	1105.91	C2-TECPR1KO_LLOMe_CHMP2A 488_Gal3 555_R4.lif - Image009-6	98	19.666	0.201	1.77827			9	1359.31	C2-TECPR1KO_LLOMe_CHMP2A 488_Gal3 555_R2.lif - Image009-6	121	39.259	0.324	2.88816			9	1048.46	C2-TECPR1KO_LLOMe_CHMP2A 488_Gal3 555.lif - Image009-5	101	13.202	0.131	1.25918
	10	981.667	C2-TECPR1KO_LLOMe_CHMP2A 488_Gal3 555_R4.lif - Image009-5	157	25.638	0.163	2.61168			10	1192.54	C2-TECPR1KO_LLOMe_CHMP2A 488_Gal3 555_R2.lif - Image009-5	115	22.413	0.195	1.87944			10	1470.91	C2-TECPR1KO_LLOMe_CHMP2A 488_Gal3 555.lif - Image009-4	116	16.152	0.139	1.0981
	11	1124.95	C2-TECPR1KO_LLOMe_CHMP2A 488_Gal3 555_R4.lif - Image009-4	125	29.643	0.237	2.63505			11	1250.87	C2-TECPR1KO_LLOMe_CHMP2A 488_Gal3 555_R2.lif - Image009-4	173	36.468	0.211	2.91541			11	1201.17	C2-TECPR1KO_LLOMe_CHMP2A 488_Gal3 555.lif - Image009-3	164	34.198	0.209	2.84706
	12	1016.75	C2-TECPR1KO_LLOMe_CHMP2A 488_Gal3 555_R4.lif - Image009-3	83	18.625	0.224	1.83182			12	1317.44	C2-TECPR1KO_LLOMe_CHMP2A 488_Gal3 555_R2.lif - Image009-3	184	38.898	0.211	2.95253			12	1331.11	C2-TECPR1KO_LLOMe_CHMP2A 488_Gal3 555.lif - Image009-2	161	24.929	0.155	1.8728
	13	1137.27	C2-TECPR1KO_LLOMe_CHMP2A 488_Gal3 555_R4.lif - Image009-2	142	39.245	0.276	3.4508			13	1247.2	C2-TECPR1KO_LLOMe_CHMP2A 488_Gal3 555_R2.lif - Image009-2	142	35.196	0.248	2.82201			13	1333.8	C2-TECPR1KO_LLOMe_CHMP2A 488_Gal3 555.lif - Image009-1	138	18.842	0.137	1.41266
	14	1228.7	C2-TECPR1KO_LLOMe_CHMP2A 488_Gal3 555_R4.lif - Image009-1	196	41.341	0.211	3.3646			14	1078.23	C2-TECPR1KO_LLOMe_CHMP2A 488_Gal3 555_R2.lif - Image009-1	145	30.814	0.213	2.85783			14	1029.33	C2-TECPR1KO_LLOMe_CHMP2A 488_Gal3 555.lif - Image008-5	107	16.036	0.15	1.55791
	15	1103.49	C2-TECPR1KO_LLOMe_CHMP2A 488_Gal3 555_R4.lif - Image008-8	112	29.759	0.266	2.6968			15	1008.95	C2-TECPR1KO_LLOMe_CHMP2A 488_Gal3 555_R2.lif - Image008-8	95	25.074	0.264	2.48515			15	912.476	C2-TECPR1KO_LLOMe_CHMP2A 488_Gal3 555.lif - Image008-4	101	20.779	0.206	2.27721
	16	1000.62	C2-TECPR1KO_LLOMe_CHMP2A 488_Gal3 555_R4.lif - Image008-7	88	19.81	0.225	1.97976			16	985.6	C2-TECPR1KO_LLOMe_CHMP2A 488_Gal3 555_R2.lif - Image008-7	126	40.618	0.322	4.12114			16	828.274	C2-TECPR1KO_LLOMe_CHMP2A 488_Gal3 555.lif - Image008-3	82	18.176	0.222	2.19444
	17	1042.66	C2-TECPR1KO_LLOMe_CHMP2A 488_Gal3 555_R4.lif - Image008-6	89	23.324	0.262	2.23697			17	1160.58	C2-TECPR1KO_LLOMe_CHMP2A 488_Gal3 555_R2.lif - Image008-6	161	45.896	0.285	3.95457			17	1339.48	C2-TECPR1KO_LLOMe_CHMP2A 488_Gal3 555.lif - Image008-2	130	26.288	0.202	1.96255
	18	900.618	C2-TECPR1KO_LLOMe_CHMP2A 488_Gal3 555_R4.lif - Image008-5	84	21.705	0.258	2.41001			18	1170.39	C2-TECPR1KO_LLOMe_CHMP2A 488_Gal3 555_R2.lif - Image008-5	135	25.146	0.186	2.14852			18	1217.44	C2-TECPR1KO_LLOMe_CHMP2A 488_Gal3 555.lif - Image008-1	100	17.294	0.173	1.42052
	19	1484.84	C2-TECPR1KO_LLOMe_CHMP2A 488_Gal3 555_R4.lif - Image008-4	141	25.349	0.18	1.70719			19	1047.63	C2-TECPR1KO_LLOMe_CHMP2A 488_Gal3 555_R2.lif - Image008-4	100	21.444	0.214	2.0469			19	899.1	C2-TECPR1KO_LLOMe_CHMP2A 488_Gal3 555.lif - Image007-7	100	23.7	0.237	2.63597
	20	1184.67	C2-TECPR1KO_LLOMe_CHMP2A 488_Gal3 555_R4.lif - Image008-3	133	28.024	0.211	2.36555			20	1038.93	C2-TECPR1KO_LLOMe_CHMP2A 488_Gal3 555_R2.lif - Image008-3	96	18.798	0.196	1.80936			20	853.999	C2-TECPR1KO_LLOMe_CHMP2A 488_Gal3 555.lif - Image007-6	74	20.23	0.273	2.36886
	21	909.15	C2-TECPR1KO_LLOMe_CHMP2A 488_Gal3 555_R4.lif - Image008-2	100	22.138	0.221	2.43502			21	992.57	C2-TECPR1KO_LLOMe_CHMP2A 488_Gal3 555_R2.lif - Image008-2	104	28.53	0.274	2.87436			21	1071.96	C2-TECPR1KO_LLOMe_CHMP2A 488_Gal3 555.lif - Image007-5	153	29.788	0.195	2.77885
	22	819.063	C2-TECPR1KO_LLOMe_CHMP2A 488_Gal3 555_R4.lif - Image008-1	84	16.109	0.192	1.96676			22	1502.12	C2-TECPR1KO_LLOMe_CHMP2A 488_Gal3 555_R2.lif - Image008-1	175	44.783	0.256	2.98133			22	1281.63	C2-TECPR1KO_LLOMe_CHMP2A 488_Gal3 555.lif - Image007-4	117	19.565	0.167	1.52658
	23	1096.21	C2-TECPR1KO_LLOMe_CHMP2A 488_Gal3 555_R4.lif - Image007-7	134	42.223	0.315	3.85174			23	1117.94	C2-TECPR1KO_LLOMe_CHMP2A 488_Gal3 555_R2.lif - Image007-5	184	47.342	0.257	4.23476			23	1248.48	C2-TECPR1KO_LLOMe_CHMP2A 488_Gal3 555.lif - Image007-3	123	21.358	0.174	1.71071
	24	1508.62	C2-TECPR1KO_LLOMe_CHMP2A 488_Gal3 555_R4.lif - Image007-6	112	27.286	0.244	1.80867			24	1133.31	C2-TECPR1KO_LLOMe_CHMP2A 488_Gal3 555_R2.lif - Image007-4	141	24.828	0.176	2.19075			24	1214.3	C2-TECPR1KO_LLOMe_CHMP2A 488_Gal3 555.lif - Image007-2	196	31.06	0.158	2.55785
	25	1518.08	C2-TECPR1KO_LLOMe_CHMP2A 488_Gal3 555_R4.lif - Image007-5	172	40.373	0.235	2.65948			25	1389.76	C2-TECPR1KO_LLOMe_CHMP2A 488_Gal3 555_R2.lif - Image007-3	218	53.517	0.245	3.85081			25	1188.42	C2-TECPR1KO_LLOMe_CHMP2A 488_Gal3 555.lif - Image007-1	134	25.985	0.194	2.18652
	26	1532.54	C2-TECPR1KO_LLOMe_CHMP2A 488_Gal3 555_R4.lif - Image007-4	129	19.145	0.148	1.24923			26	734.934	C2-TECPR1KO_LLOMe_CHMP2A 488_Gal3 555_R2.lif - Image007-2	116	22.601	0.195	3.07524			26	1278.17	C2-TECPR1KO_LLOMe_CHMP2A 488_Gal3 555.lif - Image006-4	116	21.444	0.185	1.67771
	27	1405.06	C2-TECPR1KO_LLOMe_CHMP2A 488_Gal3 555_R4.lif - Image007-3	182	32.506	0.179	2.3135			27	1029.89	C2-TECPR1KO_LLOMe_CHMP2A 488_Gal3 555_R2.lif - Image007-1	178	28.645	0.161	2.78136			27	1457.52	C2-TECPR1KO_LLOMe_CHMP2A 488_Gal3 555.lif - Image006-3	181	31.422	0.174	2.15585
	28	1025.25	C2-TECPR1KO_LLOMe_CHMP2A 488_Gal3 555_R4.lif - Image007-2	107	20.649	0.193	2.01405			28	1074.89	C2-TECPR1KO_LLOMe_CHMP2A 488_Gal3 555_R2.lif - Image006-7	172	36.382	0.212	3.38472			28	1129.1	C2-TECPR1KO_LLOMe_CHMP2A 488_Gal3 555.lif - Image006-2	103	20.461	0.199	1.81215
	29	1241.34	C2-TECPR1KO_LLOMe_CHMP2A 488_Gal3 555_R4.lif - Image007-1	157	35.471	0.226	2.85747			29	1006.19	C2-TECPR1KO_LLOMe_CHMP2A 488_Gal3 555_R2.lif - Image006-6	155	24.626	0.159	2.44745			29	1491.95	C2-TECPR1KO_LLOMe_CHMP2A 488_Gal3 555.lif - Image006-1	105	26.549	0.253	1.77948
	30	1003.18	C2-TECPR1KO_LLOMe_CHMP2A 488_Gal3 555_R4.lif - Image006-9	159	24.134	0.152	2.40574			30	785.183	C2-TECPR1KO_LLOMe_CHMP2A 488_Gal3 555_R2.lif - Image006-5	119	28.732	0.241	3.65927			30	1420.11	C2-TECPR1KO_LLOMe_CHMP2A 488_Gal3 555.lif - Image005-4	163	28.082	0.172	1.97745
	31	887.821	C2-TECPR1KO_LLOMe_CHMP2A 488_Gal3 555_R4.lif - Image006-8	94	23.31	0.248	2.62553			31	1033.26	C2-TECPR1KO_LLOMe_CHMP2A 488_Gal3 555_R2.lif - Image006-4	139	33.764	0.243	3.26771			31	1658.52	C2-TECPR1KO_LLOMe_CHMP2A 488_Gal3 555.lif - Image005-3	168	25.233	0.15	1.52142
	32	811.472	C2-TECPR1KO_LLOMe_CHMP2A 488_Gal3 555_R4.lif - Image006-7	84	19.001	0.226	2.34155			32	867.187	C2-TECPR1KO_LLOMe_CHMP2A 488_Gal3 555_R2.lif - Image006-3	126	32.448	0.258	3.74175			32	1190.4	C2-TECPR1KO_LLOMe_CHMP2A 488_Gal3 555.lif - Image005-2	148	33.706	0.228	2.83149
	33	954.988	C2-TECPR1KO_LLOMe_CHMP2A 488_Gal3 555_R4.lif - Image006-6	114	22.023	0.193	2.3061			33	775.726	C2-TECPR1KO_LLOMe_CHMP2A 488_Gal3 555_R2.lif - Image006-2	113	25.276	0.224	3.25837			33	1166.99	C2-TECPR1KO_LLOMe_CHMP2A 488_Gal3 555.lif - Image005-1	136	32.955	0.242	2.82394
	34	1029.08	C2-TECPR1KO_LLOMe_CHMP2A 488_Gal3 555_R4.lif - Image006-5	116	22.081	0.19	2.1457			34	977.763	C2-TECPR1KO_LLOMe_CHMP2A 488_Gal3 555_R2.lif - Image006-1	188	48.383	0.257	4.94834			34	1122.29	C2-TECPR1KO_LLOMe_CHMP2A 488_Gal3 555.lif - Image004-6	133	19.073	0.143	1.69947
	35	1280.37	C2-TECPR1KO_LLOMe_CHMP2A 488_Gal3 555_R4.lif - Image006-4	162	32.333	0.2	2.52529			35	1034.37	C2-TECPR1KO_LLOMe_CHMP2A 488_Gal3 555_R2.lif - Image005-8	129	22.225	0.172	2.14864			35	1280.12	C2-TECPR1KO_LLOMe_CHMP2A 488_Gal3 555.lif - Image004-5	139	26.375	0.19	2.06035
	36	898.796	C2-TECPR1KO_LLOMe_CHMP2A 488_Gal3 555_R4.lif - Image006-3	98	14.344	0.146	1.59591			36	1015.81	C2-TECPR1KO_LLOMe_CHMP2A 488_Gal3 555_R2.lif - Image005-7	133	24.466	0.184	2.40853			36	1416.32	C2-TECPR1KO_LLOMe_CHMP2A 488_Gal3 555.lif - Image004-4	150	32.217	0.215	2.27469
	37	1058.05	C2-TECPR1KO_LLOMe_CHMP2A 488_Gal3 555_R4.lif - Image006-2	139	19.391	0.14	1.83272			37	1210.04	C2-TECPR1KO_LLOMe_CHMP2A 488_Gal3 555_R2.lif - Image005-6	161	40.676	0.253	3.36156			37	1122.62	C2-TECPR1KO_LLOMe_CHMP2A 488_Gal3 555.lif - Image004-3	161	37.669	0.234	3.35544
	38	1099.84	C2-TECPR1KO_LLOMe_CHMP2A 488_Gal3 555_R4.lif - Image006-1	177	27.59	0.156	2.50856			38	1320.22	C2-TECPR1KO_LLOMe_CHMP2A 488_Gal3 555_R2.lif - Image005-5	183	38.276	0.209	2.89921			38	1180.78	C2-TECPR1KO_LLOMe_CHMP2A 488_Gal3 555.lif - Image004-2	93	23.049	0.248	1.95201
	39	1387.3	C2-TECPR1KO_LLOMe_CHMP2A 488_Gal3 555_R4.lif - Image005-6	109	32.622	0.299	2.35147			39	807.625	C2-TECPR1KO_LLOMe_CHMP2A 488_Gal3 555_R2.lif - Image005-4	135	30.569	0.226	3.78505			39	1310.91	C2-TECPR1KO_LLOMe_CHMP2A 488_Gal3 555.lif - Image004-1	175	38.71	0.221	2.95291
	40	890.771	C2-TECPR1KO_LLOMe_CHMP2A 488_Gal3 555_R4.lif - Image005-5	117	30.381	0.26	3.41064			40	1132.43	C2-TECPR1KO_LLOMe_CHMP2A 488_Gal3 555_R2.lif - Image005-3	149	37.596	0.252	3.31995			40	1014.65	C2-TECPR1KO_LLOMe_CHMP2A 488_Gal3 555.lif - Image003-6	72	21.386	0.297	2.10772
	41	1470.12	C2-TECPR1KO_LLOMe_CHMP2A 488_Gal3 555_R4.lif - Image005-4	143	28.747	0.201	1.95543			41	1190.6	C2-TECPR1KO_LLOMe_CHMP2A 488_Gal3 555_R2.lif - Image005-2	168	43.048	0.256	3.61565			41	1141.23	C2-TECPR1KO_LLOMe_CHMP2A 488_Gal3 555.lif - Image003-5	127	29.499	0.232	2.58483
	42	1184.47	C2-TECPR1KO_LLOMe_CHMP2A 488_Gal3 555_R4.lif - Image005-3	93	29.947	0.322	2.5283			42	937.173	C2-TECPR1KO_LLOMe_CHMP2A 488_Gal3 555_R2.lif - Image005-1	134	24.524	0.183	2.61681			42	1382.75	C2-TECPR1KO_LLOMe_CHMP2A 488_Gal3 555.lif - Image003-4	137	23.743	0.173	1.71709
	43	1508.43	C2-TECPR1KO_LLOMe_CHMP2A 488_Gal3 555_R4.lif - Image005-2	133	39.057	0.294	2.58924			43	1003.81	C2-TECPR1KO_LLOMe_CHMP2A 488_Gal3 555_R2.lif - Image004-8	122	23.787	0.195	2.36968			43	1128.78	C2-TECPR1KO_LLOMe_CHMP2A 488_Gal3 555.lif - Image003-3	176	32.824	0.187	2.90791
	44	968.508	C2-TECPR1KO_LLOMe_CHMP2A 488_Gal3 555_R4.lif - Image005-1	68	19.058	0.28	1.96777			44	928.396	C2-TECPR1KO_LLOMe_CHMP2A 488_Gal3 555_R2.lif - Image004-7	111	25.565	0.23	2.75367			44	939.285	C2-TECPR1KO_LLOMe_CHMP2A 488_Gal3 555.lif - Image003-2	159	29.253	0.184	3.11439
	45	1357.25	C2-TECPR1KO_LLOMe_CHMP2A 488_Gal3 555_R4.lif - Image004-7	94	19.434	0.207	1.43186			45	1601.34	C2-TECPR1KO_LLOMe_CHMP2A 488_Gal3 555_R2.lif - Image004-6	258	64.478	0.25	4.0265			45	1039.51	C2-TECPR1KO_LLOMe_CHMP2A 488_Gal3 555.lif - Image003-1	147	24.987	0.17	2.40373
	46	927.341	C2-TECPR1KO_LLOMe_CHMP2A 488_Gal3 555_R4.lif - Image004-6	107	27.691	0.259	2.98606			46	1066.78	C2-TECPR1KO_LLOMe_CHMP2A 488_Gal3 555_R2.lif - Image004-5	166	37.885	0.228	3.55134			46	1148.31	C2-TECPR1KO_LLOMe_CHMP2A 488_Gal3 555.lif - Image002-7	114	18.61	0.163	1.62065
	47	1079.89	C2-TECPR1KO_LLOMe_CHMP2A 488_Gal3 555_R4.lif - Image004-5	122	33.273	0.273	3.08113			47	1044.39	C2-TECPR1KO_LLOMe_CHMP2A 488_Gal3 555_R2.lif - Image004-4	124	17.092	0.138	1.63655			47	972.586	C2-TECPR1KO_LLOMe_CHMP2A 488_Gal3 555.lif - Image002-6	70	12.031	0.172	1.23701
	48	1305.63	C2-TECPR1KO_LLOMe_CHMP2A 488_Gal3 555_R4.lif - Image004-4	144	36.613	0.254	2.80424			48	869.254	C2-TECPR1KO_LLOMe_CHMP2A 488_Gal3 555_R2.lif - Image004-3	106	20.851	0.197	2.39872			48	1108.12	C2-TECPR1KO_LLOMe_CHMP2A 488_Gal3 555.lif - Image002-5	93	24.076	0.259	2.17269
	49	1319.96	C2-TECPR1KO_LLOMe_CHMP2A 488_Gal3 555_R4.lif - Image004-3	101	31.436	0.311	2.38159			49	956.55	C2-TECPR1KO_LLOMe_CHMP2A 488_Gal3 555_R2.lif - Image004-2	124	18.567	0.15	1.94104			49	1024.63	C2-TECPR1KO_LLOMe_CHMP2A 488_Gal3 555.lif - Image002-4	53	13.766	0.26	1.34351
	50	980.134	C2-TECPR1KO_LLOMe_CHMP2A 488_Gal3 555_R4.lif - Image004-2	100	28.862	0.289	2.9447			50	1193.59	C2-TECPR1KO_LLOMe_CHMP2A 488_Gal3 555_R2.lif - Image004-1	172	47.979	0.279	4.01971			50	1171.46	C2-TECPR1KO_LLOMe_CHMP2A 488_Gal3 555.lif - Image002-3	85	14.706	0.173	1.25536
	51	1039.54	C2-TECPR1KO_LLOMe_CHMP2A 488_Gal3 555_R4.lif - Image004-1	206	53.069	0.258	5.10507			51	894.372	C2-TECPR1KO_LLOMe_CHMP2A 488_Gal3 555_R2.lif - Image003-8	97	25.146	0.259	2.81158			51	1064.94	C2-TECPR1KO_LLOMe_CHMP2A 488_Gal3 555.lif - Image002-2	92	25.782	0.28	2.42097
	52	1067.91	C2-TECPR1KO_LLOMe_CHMP2A 488_Gal3 555_R4.lif - Image003-7	106	15.819	0.149	1.48131			52	1255.66	C2-TECPR1KO_LLOMe_CHMP2A 488_Gal3 555_R2.lif - Image003-7	109	28.024	0.257	2.23182			52	1001.27	C2-TECPR1KO_LLOMe_CHMP2A 488_Gal3 555.lif - Image002-1	92	25.508	0.277	2.54755
	53	1198.27	C2-TECPR1KO_LLOMe_CHMP2A 488_Gal3 555_R4.lif - Image003-6	126	23.368	0.185	1.95015			53	1455.6	C2-TECPR1KO_LLOMe_CHMP2A 488_Gal3 555_R2.lif - Image003-6	214	46.562	0.218	3.19882			53	1081.51	C2-TECPR1KO_LLOMe_CHMP2A 488_Gal3 555.lif - Image001-7	183	25.811	0.141	2.38656
	54	1257.91	C2-TECPR1KO_LLOMe_CHMP2A 488_Gal3 555_R4.lif - Image003-5	115	15.472	0.135	1.22997			54	1488.91	C2-TECPR1KO_LLOMe_CHMP2A 488_Gal3 555_R2.lif - Image003-5	126	24.018	0.191	1.61312			54	1045.32	C2-TECPR1KO_LLOMe_CHMP2A 488_Gal3 555.lif - Image001-6	82	14.995	0.183	1.43449
	55	1327.77	C2-TECPR1KO_LLOMe_CHMP2A 488_Gal3 555_R4.lif - Image003-4	142	15.848	0.112	1.19358			55	1040.56	C2-TECPR1KO_LLOMe_CHMP2A 488_Gal3 555_R2.lif - Image003-4	124	37.481	0.302	3.60199			55	1015.11	C2-TECPR1KO_LLOMe_CHMP2A 488_Gal3 555.lif - Image001-5	103	16.991	0.165	1.6738
	56	1498.59	C2-TECPR1KO_LLOMe_CHMP2A 488_Gal3 555_R4.lif - Image003-3	163	28.92	0.177	1.92982			56	979.411	C2-TECPR1KO_LLOMe_CHMP2A 488_Gal3 555_R2.lif - Image003-3	108	25.103	0.232	2.56307			56	849.401	C2-TECPR1KO_LLOMe_CHMP2A 488_Gal3 555.lif - Image001-4	87	14.749	0.17	1.7364
	57	1214.92	C2-TECPR1KO_LLOMe_CHMP2A 488_Gal3 555_R4.lif - Image003-2	143	20.186	0.141	1.6615			57	1147.16	C2-TECPR1KO_LLOMe_CHMP2A 488_Gal3 555_R2.lif - Image003-2	157	27.113	0.173	2.36348			57	1282.51	C2-TECPR1KO_LLOMe_CHMP2A 488_Gal3 555.lif - Image001-3	121	20.938	0.173	1.63258
	58	1197.22	C2-TECPR1KO_LLOMe_CHMP2A 488_Gal3 555_R4.lif - Image003-1	174	31.378	0.18	2.6209			58	1135.88	C2-TECPR1KO_LLOMe_CHMP2A 488_Gal3 555_R2.lif - Image003-1	132	36.815	0.279	3.24109			58	1146.05	C2-TECPR1KO_LLOMe_CHMP2A 488_Gal3 555.lif - Image001-2	121	23.613	0.195	2.06038
	59	950.52	C2-TECPR1KO_LLOMe_CHMP2A 488_Gal3 555_R4.lif - Image002-8	92	18.972	0.206	1.99596			59	1012.68	C2-TECPR1KO_LLOMe_CHMP2A 488_Gal3 555_R2.lif - Image002-7	97	17.208	0.177	1.69925			59	902.18	C2-TECPR1KO_LLOMe_CHMP2A 488_Gal3 555.lif - Image001-1	132	21.199	0.161	2.34975
	60	1366.81	C2-TECPR1KO_LLOMe_CHMP2A 488_Gal3 555_R4.lif - Image002-7	162	41.341	0.255	3.02463			60	1545.65	C2-TECPR1KO_LLOMe_CHMP2A 488_Gal3 555_R2.lif - Image002-6	143	31.104	0.218	2.01235			60	1326.96	C2-TECPR1KO_LLOMe_CHMP2A 488_Gal3 555.lif - Image011-1	254	35.452	0.14	2.67166
	AVG	1161.35		125.667	26.79	0.216433	2.33298			AVG	1115.19		146.133	32.8789	0.22465	2.94681			AVG	1154.66		126.417	24.2642	0.1969	2.12168
	StDEV	195.751		30.8905	8.02281	0.0502173	0.685094			StDEV	196.883		37.0087	10.4199	0.0411767	0.736885			StDEV	188.498		37.1608	6.6756	0.042544	0.553962

## Sheet: TECPR1KO_BAPTA LLOMe
	TECPR1KO_BAPTA LLOMe_R4_2025.02.26									TECPR1KO_BAPTA LLOMe_R3_2025.02.24									TECPR1KO_BAPTA LLOMe_R2_2025.02.20
		CELL AREA	IMAGE	COUNT	AREA	AVG SIZE	%AREA				CELL AREA	IMAGE	COUNT	AREA	AVG SIZE	%AREA				CELL AREA	IMAGE	COUNT	AREA	AVG SIZE	%AREA
	1	963.259	C2-TECPR1KO_BAPTA LLOMe_CHMP2A 488_Gal3 555_R4.lif - Image010-7	46	3.225	0.07	0.334801			1	842.387	C2-TECPR1KO_BAPTA LLOMe_CHMP2A 488_Gal3 555_R2.lif - Image010-7	135	19.333	0.143	2.29503			1	787.728	C2-TECPR1KO_BAPTA LLOMe_CHMP2A 488_Gal3 555.lif - Image011-8	98	11.756	0.12	1.49239
	2	1143.36	C2-TECPR1KO_BAPTA LLOMe_CHMP2A 488_Gal3 555_R4.lif - Image010-6	123	11.525	0.094	1.00799			2	864.714	C2-TECPR1KO_BAPTA LLOMe_CHMP2A 488_Gal3 555_R2.lif - Image010-6	155	23.266	0.15	2.6906			2	1051.52	C2-TECPR1KO_BAPTA LLOMe_CHMP2A 488_Gal3 555.lif - Image011-7	141	12.016	0.085	1.14272
	3	924.868	C2-TECPR1KO_BAPTA LLOMe_CHMP2A 488_Gal3 555_R4.lif - Image010-5	99	5.741	0.058	0.620737			3	838.671	C2-TECPR1KO_BAPTA LLOMe_CHMP2A 488_Gal3 555_R2.lif - Image010-5	149	17.092	0.115	2.03799			3	973.772	C2-TECPR1KO_BAPTA LLOMe_CHMP2A 488_Gal3 555.lif - Image011-6	137	19.854	0.145	2.03888
	4	1129.85	C2-TECPR1KO_BAPTA LLOMe_CHMP2A 488_Gal3 555_R4.lif - Image010-4	177	12.248	0.069	1.08403			4	929.958	C2-TECPR1KO_BAPTA LLOMe_CHMP2A 488_Gal3 555_R2.lif - Image010-4	181	19.246	0.106	2.06956			4	1057.16	C2-TECPR1KO_BAPTA LLOMe_CHMP2A 488_Gal3 555.lif - Image011-5	92	21.068	0.229	1.99288
	5	959.196	C2-TECPR1KO_BAPTA LLOMe_CHMP2A 488_Gal3 555_R4.lif - Image010-3	249	14.691	0.059	1.5316			5	1111.39	C2-TECPR1KO_BAPTA LLOMe_CHMP2A 488_Gal3 555_R2.lif - Image010-3	195	22.182	0.114	1.99588			5	1107.8	C2-TECPR1KO_BAPTA LLOMe_CHMP2A 488_Gal3 555.lif - Image011-4	114	14.099	0.124	1.2727
	6	1293.72	C2-TECPR1KO_BAPTA LLOMe_CHMP2A 488_Gal3 555_R4.lif - Image010-2	184	22.529	0.122	1.74142			6	912.953	C2-TECPR1KO_BAPTA LLOMe_CHMP2A 488_Gal3 555_R2.lif - Image010-2	149	15.964	0.107	1.74861			6	1050.8	C2-TECPR1KO_BAPTA LLOMe_CHMP2A 488_Gal3 555.lif - Image011-3	120	17.656	0.147	1.68024
	7	1503.66	C2-TECPR1KO_BAPTA LLOMe_CHMP2A 488_Gal3 555_R4.lif - Image010-1	180	24.698	0.137	1.64252			7	883.902	C2-TECPR1KO_BAPTA LLOMe_CHMP2A 488_Gal3 555_R2.lif - Image010-1	95	18.972	0.2	2.14639			7	1051.03	C2-TECPR1KO_BAPTA LLOMe_CHMP2A 488_Gal3 555.lif - Image011-2	95	10.44	0.11	0.993309
	8	722.051	C2-TECPR1KO_BAPTA LLOMe_CHMP2A 488_Gal3 555_R4.lif - Image009-6	152	9.616	0.063	1.33176			8	1021.98	C2-TECPR1KO_BAPTA LLOMe_CHMP2A 488_Gal3 555_R2.lif - Image009-7	151	13.665	0.09	1.33711			8	877.525	C2-TECPR1KO_BAPTA LLOMe_CHMP2A 488_Gal3 555.lif - Image011-1	92	12.32	0.134	1.40395
	9	777.866	C2-TECPR1KO_BAPTA LLOMe_CHMP2A 488_Gal3 555_R4.lif - Image009-5	150	9.341	0.062	1.20085			9	769.697	C2-TECPR1KO_BAPTA LLOMe_CHMP2A 488_Gal3 555_R2.lif - Image009-6	103	18.914	0.184	2.45733			9	907.704	C2-TECPR1KO_BAPTA LLOMe_CHMP2A 488_Gal3 555.lif - Image010-6	97	9.529	0.098	1.04979
	10	879.073	C2-TECPR1KO_BAPTA LLOMe_CHMP2A 488_Gal3 555_R4.lif - Image009-4	167	13.621	0.082	1.54947			10	780.093	C2-TECPR1KO_BAPTA LLOMe_CHMP2A 488_Gal3 555_R2.lif - Image009-5	122	11.467	0.094	1.46995			10	1024.04	C2-TECPR1KO_BAPTA LLOMe_CHMP2A 488_Gal3 555.lif - Image010-5	115	11.033	0.096	1.0774
	11	1614.24	C2-TECPR1KO_BAPTA LLOMe_CHMP2A 488_Gal3 555_R4.lif - Image009-3	187	11.076	0.059	0.686144			11	1119.56	C2-TECPR1KO_BAPTA LLOMe_CHMP2A 488_Gal3 555_R2.lif - Image009-4	107	14.503	0.136	1.29542			11	1154.9	C2-TECPR1KO_BAPTA LLOMe_CHMP2A 488_Gal3 555.lif - Image010-4	102	13.679	0.134	1.18443
	12	922.887	C2-TECPR1KO_BAPTA LLOMe_CHMP2A 488_Gal3 555_R4.lif - Image009-2	92	6.84	0.074	0.741152			12	675.793	C2-TECPR1KO_BAPTA LLOMe_CHMP2A 488_Gal3 555_R2.lif - Image009-3	135	21.979	0.163	3.25233			12	999.641	C2-TECPR1KO_BAPTA LLOMe_CHMP2A 488_Gal3 555.lif - Image010-3	64	10.325	0.161	1.03287
	13	1194.51	C2-TECPR1KO_BAPTA LLOMe_CHMP2A 488_Gal3 555_R4.lif - Image009-1	179	10.426	0.058	0.87283			13	859.364	C2-TECPR1KO_BAPTA LLOMe_CHMP2A 488_Gal3 555_R2.lif - Image009-2	122	21.835	0.179	2.54083			13	1298.31	C2-TECPR1KO_BAPTA LLOMe_CHMP2A 488_Gal3 555.lif - Image010-2	141	24.423	0.173	1.88113
	14	1318.14	C2-TECPR1KO_BAPTA LLOMe_CHMP2A 488_Gal3 555_R4.lif - Image008-5	118	16.716	0.142	1.26815			14	909.179	C2-TECPR1KO_BAPTA LLOMe_CHMP2A 488_Gal3 555_R2.lif - Image009-1	163	18.321	0.112	2.01511			14	952.544	C2-TECPR1KO_BAPTA LLOMe_CHMP2A 488_Gal3 555.lif - Image010-1	147	18.682	0.127	1.96127
	15	1490.06	C2-TECPR1KO_BAPTA LLOMe_CHMP2A 488_Gal3 555_R4.lif - Image008-4	110	12.566	0.114	0.843325			15	755.41	C2-TECPR1KO_BAPTA LLOMe_CHMP2A 488_Gal3 555_R2.lif - Image008-8	141	15.472	0.11	2.04816			15	1007.64	C2-TECPR1KO_BAPTA LLOMe_CHMP2A 488_Gal3 555.lif - Image009-8	125	10.787	0.086	1.07052
	16	1181.52	C2-TECPR1KO_BAPTA LLOMe_CHMP2A 488_Gal3 555_R4.lif - Image008-3	110	9.182	0.083	0.777135			16	854.259	C2-TECPR1KO_BAPTA LLOMe_CHMP2A 488_Gal3 555_R2.lif - Image008-7	150	19.377	0.129	2.26828			16	907.805	C2-TECPR1KO_BAPTA LLOMe_CHMP2A 488_Gal3 555.lif - Image009-7	110	20.779	0.189	2.28893
	17	1169.97	C2-TECPR1KO_BAPTA LLOMe_CHMP2A 488_Gal3 555_R4.lif - Image008-2	90	3.644	0.04	0.311462			17	760.702	C2-TECPR1KO_BAPTA LLOMe_CHMP2A 488_Gal3 555_R2.lif - Image008-6	189	19.507	0.103	2.56434			17	930.102	C2-TECPR1KO_BAPTA LLOMe_CHMP2A 488_Gal3 555.lif - Image009-6	129	21.69	0.168	2.332
	18	1593.59	C2-TECPR1KO_BAPTA LLOMe_CHMP2A 488_Gal3 555_R4.lif - Image008-1	143	19.666	0.138	1.23407			18	1060.55	C2-TECPR1KO_BAPTA LLOMe_CHMP2A 488_Gal3 555_R2.lif - Image008-5	185	21.994	0.119	2.07384			18	1224.22	C2-TECPR1KO_BAPTA LLOMe_CHMP2A 488_Gal3 555.lif - Image009-5	130	13.029	0.1	1.06427
	19	957.056	C2-TECPR1KO_BAPTA LLOMe_CHMP2A 488_Gal3 555_R4.lif - Image007-5	98	7.302	0.075	0.762965			19	956.883	C2-TECPR1KO_BAPTA LLOMe_CHMP2A 488_Gal3 555_R2.lif - Image008-4	172	26.115	0.152	2.72917			19	1170.82	C2-TECPR1KO_BAPTA LLOMe_CHMP2A 488_Gal3 555.lif - Image009-4	157	19.912	0.127	1.70069
	20	1388.84	C2-TECPR1KO_BAPTA LLOMe_CHMP2A 488_Gal3 555_R4.lif - Image007-4	185	9.645	0.052	0.694467			20	967.091	C2-TECPR1KO_BAPTA LLOMe_CHMP2A 488_Gal3 555_R2.lif - Image008-3	190	27.937	0.147	2.88877			20	933.934	C2-TECPR1KO_BAPTA LLOMe_CHMP2A 488_Gal3 555.lif - Image009-3	158	11.525	0.073	1.23403
	21	1206.83	C2-TECPR1KO_BAPTA LLOMe_CHMP2A 488_Gal3 555_R4.lif - Image007-3	194	21.82	0.112	1.80805			21	1252.53	C2-TECPR1KO_BAPTA LLOMe_CHMP2A 488_Gal3 555_R2.lif - Image008-2	169	25.132	0.149	2.00649			21	892.607	C2-TECPR1KO_BAPTA LLOMe_CHMP2A 488_Gal3 555.lif - Image009-2	101	9.341	0.092	1.04649
	22	1039.75	C2-TECPR1KO_BAPTA LLOMe_CHMP2A 488_Gal3 555_R4.lif - Image007-2	201	24.842	0.124	2.38922			22	1143.85	C2-TECPR1KO_BAPTA LLOMe_CHMP2A 488_Gal3 555_R2.lif - Image008-1	182	18.263	0.1	1.59662			22	1112.07	C2-TECPR1KO_BAPTA LLOMe_CHMP2A 488_Gal3 555.lif - Image009-1	136	12.71	0.093	1.14292
	23	1299.31	C2-TECPR1KO_BAPTA LLOMe_CHMP2A 488_Gal3 555_R4.lif - Image007-1	195	21.126	0.108	1.62594			23	538.509	C2-TECPR1KO_BAPTA LLOMe_CHMP2A 488_Gal3 555_R2.lif - Image007-7	92	12.291	0.134	2.28241			23	1045.49	C2-TECPR1KO_BAPTA LLOMe_CHMP2A 488_Gal3 555.lif - Image008-7	233	12.349	0.053	1.18116
	24	1109.86	C2-TECPR1KO_BAPTA LLOMe_CHMP2A 488_Gal3 555_R4.lif - Image006-7	170	18.075	0.106	1.62859			24	1068.17	C2-TECPR1KO_BAPTA LLOMe_CHMP2A 488_Gal3 555_R2.lif - Image007-6	272	27.431	0.101	2.56804			24	819.873	C2-TECPR1KO_BAPTA LLOMe_CHMP2A 488_Gal3 555.lif - Image008-6	138	9.891	0.072	1.20641
	25	1170.99	C2-TECPR1KO_BAPTA LLOMe_CHMP2A 488_Gal3 555_R4.lif - Image006-6	156	13.607	0.087	1.16201			25	1062.14	C2-TECPR1KO_BAPTA LLOMe_CHMP2A 488_Gal3 555_R2.lif - Image007-5	258	19.434	0.075	1.82971			25	818.846	C2-TECPR1KO_BAPTA LLOMe_CHMP2A 488_Gal3 555.lif - Image008-5	113	9.11	0.081	1.11254
	26	1424.26	C2-TECPR1KO_BAPTA LLOMe_CHMP2A 488_Gal3 555_R4.lif - Image006-5	213	20.88	0.098	1.46602			26	934.166	C2-TECPR1KO_BAPTA LLOMe_CHMP2A 488_Gal3 555_R2.lif - Image007-4	131	13.679	0.104	1.4643			26	896.772	C2-TECPR1KO_BAPTA LLOMe_CHMP2A 488_Gal3 555.lif - Image008-4	136	9.515	0.07	1.06103
	27	1160.11	C2-TECPR1KO_BAPTA LLOMe_CHMP2A 488_Gal3 555_R4.lif - Image006-4	149	26.693	0.179	2.30091			27	1396.76	C2-TECPR1KO_BAPTA LLOMe_CHMP2A 488_Gal3 555_R2.lif - Image007-3	248	31.812	0.128	2.27756			27	881.516	C2-TECPR1KO_BAPTA LLOMe_CHMP2A 488_Gal3 555.lif - Image008-3	127	12.971	0.102	1.47144
	28	888.587	C2-TECPR1KO_BAPTA LLOMe_CHMP2A 488_Gal3 555_R4.lif - Image006-3	135	23.931	0.177	2.69315			28	1104.23	C2-TECPR1KO_BAPTA LLOMe_CHMP2A 488_Gal3 555_R2.lif - Image007-2	239	27.127	0.114	2.45664			28	1100.21	C2-TECPR1KO_BAPTA LLOMe_CHMP2A 488_Gal3 555.lif - Image008-2	173	12.031	0.07	1.09352
	29	1057.5	C2-TECPR1KO_BAPTA LLOMe_CHMP2A 488_Gal3 555_R4.lif - Image006-2	193	15.819	0.082	1.49589			29	920.038	C2-TECPR1KO_BAPTA LLOMe_CHMP2A 488_Gal3 555_R2.lif - Image007-1	138	16.557	0.12	1.7996			29	1046.84	C2-TECPR1KO_BAPTA LLOMe_CHMP2A 488_Gal3 555.lif - Image008-1	129	9.009	0.07	0.860591
	30	1429.76	C2-TECPR1KO_BAPTA LLOMe_CHMP2A 488_Gal3 555_R4.lif - Image006-1	257	18.046	0.07	1.26217			30	744.695	C2-TECPR1KO_BAPTA LLOMe_CHMP2A 488_Gal3 555_R2.lif - Image006-8	120	18.205	0.152	2.44462			30	853.377	C2-TECPR1KO_BAPTA LLOMe_CHMP2A 488_Gal3 555.lif - Image007-7	112	7.823	0.07	0.916711
	31	1139.51	C2-TECPR1KO_BAPTA LLOMe_CHMP2A 488_Gal3 555_R4.lif - Image005-7	144	21.343	0.148	1.87299			31	746.228	C2-TECPR1KO_BAPTA LLOMe_CHMP2A 488_Gal3 555_R2.lif - Image006-7	182	15.169	0.083	2.03276			31	1097.83	C2-TECPR1KO_BAPTA LLOMe_CHMP2A 488_Gal3 555.lif - Image007-6	121	12.754	0.105	1.16175
	32	1159.99	C2-TECPR1KO_BAPTA LLOMe_CHMP2A 488_Gal3 555_R4.lif - Image005-6	120	14.128	0.118	1.21794			32	906.446	C2-TECPR1KO_BAPTA LLOMe_CHMP2A 488_Gal3 555_R2.lif - Image006-6	198	17.988	0.091	1.98445			32	1232.48	C2-TECPR1KO_BAPTA LLOMe_CHMP2A 488_Gal3 555.lif - Image007-5	182	18.494	0.102	1.50055
	33	1045.61	C2-TECPR1KO_BAPTA LLOMe_CHMP2A 488_Gal3 555_R4.lif - Image005-5	103	7.823	0.076	0.748176			33	1019.8	C2-TECPR1KO_BAPTA LLOMe_CHMP2A 488_Gal3 555_R2.lif - Image006-5	305	28.486	0.093	2.7933			33	1003.54	C2-TECPR1KO_BAPTA LLOMe_CHMP2A 488_Gal3 555.lif - Image007-4	160	10.903	0.068	1.08645
	34	946.616	C2-TECPR1KO_BAPTA LLOMe_CHMP2A 488_Gal3 555_R4.lif - Image005-4	93	5.885	0.063	0.621688			34	588.656	C2-TECPR1KO_BAPTA LLOMe_CHMP2A 488_Gal3 555_R2.lif - Image006-4	119	9.544	0.08	1.62132			34	1264.95	C2-TECPR1KO_BAPTA LLOMe_CHMP2A 488_Gal3 555.lif - Image007-3	145	15.501	0.107	1.22542
	35	1113.86	C2-TECPR1KO_BAPTA LLOMe_CHMP2A 488_Gal3 555_R4.lif - Image005-3	164	17.251	0.105	1.54876			35	628.855	C2-TECPR1KO_BAPTA LLOMe_CHMP2A 488_Gal3 555_R2.lif - Image006-3	129	12.291	0.095	1.9545			35	1127.9	C2-TECPR1KO_BAPTA LLOMe_CHMP2A 488_Gal3 555.lif - Image007-2	69	3.254	0.047	0.2885
	36	1285.08	C2-TECPR1KO_BAPTA LLOMe_CHMP2A 488_Gal3 555_R4.lif - Image005-2	207	16.962	0.082	1.31991			36	569.786	C2-TECPR1KO_BAPTA LLOMe_CHMP2A 488_Gal3 555_R2.lif - Image006-2	151	15.53	0.103	2.72558			36	993.235	C2-TECPR1KO_BAPTA LLOMe_CHMP2A 488_Gal3 555.lif - Image007-1	143	11.481	0.08	1.15592
	37	1066.51	C2-TECPR1KO_BAPTA LLOMe_CHMP2A 488_Gal3 555_R4.lif - Image005-1	94	10.7	0.114	1.00328			37	808.218	C2-TECPR1KO_BAPTA LLOMe_CHMP2A 488_Gal3 555_R2.lif - Image006-1	159	27.865	0.175	3.44771			37	795.421	C2-TECPR1KO_BAPTA LLOMe_CHMP2A 488_Gal3 555.lif - Image005-6	151	9.11	0.06	1.14531
	38	1270.45	C2-TECPR1KO_BAPTA LLOMe_CHMP2A 488_Gal3 555_R4.lif - Image004-7	228	31.075	0.136	2.44598			38	775.857	C2-TECPR1KO_BAPTA LLOMe_CHMP2A 488_Gal3 555_R2.lif - Image005-7	149	14.272	0.096	1.83951			38	702.168	C2-TECPR1KO_BAPTA LLOMe_CHMP2A 488_Gal3 555.lif - Image005-5	119	10.917	0.092	1.55476
	39	1095.31	C2-TECPR1KO_BAPTA LLOMe_CHMP2A 488_Gal3 555_R4.lif - Image004-6	138	20.504	0.149	1.87198			39	1059.56	C2-TECPR1KO_BAPTA LLOMe_CHMP2A 488_Gal3 555_R2.lif - Image005-6	145	14.879	0.103	1.40426			39	889.253	C2-TECPR1KO_BAPTA LLOMe_CHMP2A 488_Gal3 555.lif - Image005-4	129	9.211	0.071	1.03581
	40	1245.8	C2-TECPR1KO_BAPTA LLOMe_CHMP2A 488_Gal3 555_R4.lif - Image004-5	182	39.418	0.217	3.16408			40	929.943	C2-TECPR1KO_BAPTA LLOMe_CHMP2A 488_Gal3 555_R2.lif - Image005-5	140	12.855	0.092	1.38234			40	1115.47	C2-TECPR1KO_BAPTA LLOMe_CHMP2A 488_Gal3 555.lif - Image005-3	141	19.666	0.139	1.76303
	41	1127.09	C2-TECPR1KO_BAPTA LLOMe_CHMP2A 488_Gal3 555_R4.lif - Image004-4	196	21.618	0.11	1.91803			41	1153.54	C2-TECPR1KO_BAPTA LLOMe_CHMP2A 488_Gal3 555_R2.lif - Image005-4	181	14.923	0.082	1.29367			41	1098.22	C2-TECPR1KO_BAPTA LLOMe_CHMP2A 488_Gal3 555.lif - Image005-2	128	15.241	0.119	1.3878
	42	1322.55	C2-TECPR1KO_BAPTA LLOMe_CHMP2A 488_Gal3 555_R4.lif - Image004-3	242	40.3	0.167	3.04715			42	694.143	C2-TECPR1KO_BAPTA LLOMe_CHMP2A 488_Gal3 555_R2.lif - Image005-3	118	9.37	0.079	1.34987			42	1110.81	C2-TECPR1KO_BAPTA LLOMe_CHMP2A 488_Gal3 555.lif - Image005-1	123	17.005	0.138	1.53086
	43	1069.21	C2-TECPR1KO_BAPTA LLOMe_CHMP2A 488_Gal3 555_R4.lif - Image004-2	161	28.356	0.176	2.65205			43	962.84	C2-TECPR1KO_BAPTA LLOMe_CHMP2A 488_Gal3 555_R2.lif - Image005-2	172	18.827	0.109	1.95536			43	962.739	C2-TECPR1KO_BAPTA LLOMe_CHMP2A 488_Gal3 555.lif - Image004-6	118	11.583	0.098	1.20313
	44	1320.79	C2-TECPR1KO_BAPTA LLOMe_CHMP2A 488_Gal3 555_R4.lif - Image004-1	200	13.231	0.066	1.00175			44	926.95	C2-TECPR1KO_BAPTA LLOMe_CHMP2A 488_Gal3 555_R2.lif - Image005-1	207	23.686	0.114	2.55526			44	767.6	C2-TECPR1KO_BAPTA LLOMe_CHMP2A 488_Gal3 555.lif - Image004-5	75	5.668	0.076	0.738405
	45	1256.35	C2-TECPR1KO_BAPTA LLOMe_CHMP2A 488_Gal3 555_R4.lif - Image003-8	105	14.417	0.137	1.14753			45	949.305	C2-TECPR1KO_BAPTA LLOMe_CHMP2A 488_Gal3 555_R2.lif - Image004-6	114	19.261	0.169	2.02896			45	956.029	C2-TECPR1KO_BAPTA LLOMe_CHMP2A 488_Gal3 555.lif - Image004-4	166	15.096	0.091	1.57903
	46	1389.51	C2-TECPR1KO_BAPTA LLOMe_CHMP2A 488_Gal3 555_R4.lif - Image003-7	154	28.356	0.184	2.04071			46	764.78	C2-TECPR1KO_BAPTA LLOMe_CHMP2A 488_Gal3 555_R2.lif - Image004-5	130	25.233	0.194	3.29938			46	1003.78	C2-TECPR1KO_BAPTA LLOMe_CHMP2A 488_Gal3 555.lif - Image004-3	125	16.239	0.13	1.61779
	47	889.658	C2-TECPR1KO_BAPTA LLOMe_CHMP2A 488_Gal3 555_R4.lif - Image003-6	106	7.519	0.071	0.845156			47	1497.33	C2-TECPR1KO_BAPTA LLOMe_CHMP2A 488_Gal3 555_R2.lif - Image004-4	216	42.73	0.198	2.85375			47	1498.83	C2-TECPR1KO_BAPTA LLOMe_CHMP2A 488_Gal3 555.lif - Image004-2	207	34.314	0.166	2.28938
	48	1170.23	C2-TECPR1KO_BAPTA LLOMe_CHMP2A 488_Gal3 555_R4.lif - Image003-5	166	14.966	0.09	1.2789			48	1925.04	C2-TECPR1KO_BAPTA LLOMe_CHMP2A 488_Gal3 555_R2.lif - Image004-3	183	41.833	0.229	2.17309			48	980.452	C2-TECPR1KO_BAPTA LLOMe_CHMP2A 488_Gal3 555.lif - Image004-1	123	8.083	0.066	0.824416
	49	1331.14	C2-TECPR1KO_BAPTA LLOMe_CHMP2A 488_Gal3 555_R4.lif - Image003-4	180	42.064	0.234	3.16			49	653.871	C2-TECPR1KO_BAPTA LLOMe_CHMP2A 488_Gal3 555_R2.lif - Image004-2	117	16.036	0.137	2.45247			49	1003.08	C2-TECPR1KO_BAPTA LLOMe_CHMP2A 488_Gal3 555.lif - Image003-7	97	4.656	0.048	0.464169
	50	978.862	C2-TECPR1KO_BAPTA LLOMe_CHMP2A 488_Gal3 555_R4.lif - Image003-3	176	11.799	0.067	1.20538			50	559.288	C2-TECPR1KO_BAPTA LLOMe_CHMP2A 488_Gal3 555_R2.lif - Image004-1	67	10.382	0.155	1.85629			50	1046.4	C2-TECPR1KO_BAPTA LLOMe_CHMP2A 488_Gal3 555.lif - Image003-6	97	5.914	0.061	0.565173
	51	945.126	C2-TECPR1KO_BAPTA LLOMe_CHMP2A 488_Gal3 555_R4.lif - Image003-2	123	21.502	0.175	2.27504			51	806.555	C2-TECPR1KO_BAPTA LLOMe_CHMP2A 488_Gal3 555_R2.lif - Image003-7	193	10.223	0.053	1.26749			51	1319.33	C2-TECPR1KO_BAPTA LLOMe_CHMP2A 488_Gal3 555.lif - Image003-5	125	16.933	0.135	1.28346
	52	1095.54	C2-TECPR1KO_BAPTA LLOMe_CHMP2A 488_Gal3 555_R4.lif - Image003-1	203	21.748	0.107	1.98514			52	1026.48	C2-TECPR1KO_BAPTA LLOMe_CHMP2A 488_Gal3 555_R2.lif - Image003-6	145	13.433	0.093	1.30865			52	964.72	C2-TECPR1KO_BAPTA LLOMe_CHMP2A 488_Gal3 555.lif - Image003-4	113	10.281	0.091	1.0657
	53	750.089	C2-TECPR1KO_BAPTA LLOMe_CHMP2A 488_Gal3 555_R4.lif - Image002-8	91	9.197	0.101	1.22612			53	757.232	C2-TECPR1KO_BAPTA LLOMe_CHMP2A 488_Gal3 555_R2.lif - Image003-5	121	9.905	0.082	1.30805			53	1056.21	C2-TECPR1KO_BAPTA LLOMe_CHMP2A 488_Gal3 555.lif - Image003-3	98	7.432	0.076	0.703649
	54	860.173	C2-TECPR1KO_BAPTA LLOMe_CHMP2A 488_Gal3 555_R4.lif - Image002-7	107	13.347	0.125	1.55166			54	940.08	C2-TECPR1KO_BAPTA LLOMe_CHMP2A 488_Gal3 555_R2.lif - Image003-4	175	18.032	0.103	1.91813			54	929.654	C2-TECPR1KO_BAPTA LLOMe_CHMP2A 488_Gal3 555.lif - Image003-2	163	9.312	0.057	1.00166
	55	949.161	C2-TECPR1KO_BAPTA LLOMe_CHMP2A 488_Gal3 555_R4.lif - Image002-6	177	20.895	0.118	2.20142			55	1152.63	C2-TECPR1KO_BAPTA LLOMe_CHMP2A 488_Gal3 555_R2.lif - Image003-3	187	13.072	0.07	1.1341			55	1016.59	C2-TECPR1KO_BAPTA LLOMe_CHMP2A 488_Gal3 555.lif - Image003-1	133	19.854	0.149	1.953
	56	1101.5	C2-TECPR1KO_BAPTA LLOMe_CHMP2A 488_Gal3 555_R4.lif - Image002-5	193	16.962	0.088	1.5399			56	1150.66	C2-TECPR1KO_BAPTA LLOMe_CHMP2A 488_Gal3 555_R2.lif - Image003-2	165	23.541	0.143	2.04587			56	794.655	C2-TECPR1KO_BAPTA LLOMe_CHMP2A 488_Gal3 555.lif - Image002-8	104	9.095	0.087	1.14452
	57	904.436	C2-TECPR1KO_BAPTA LLOMe_CHMP2A 488_Gal3 555_R4.lif - Image002-4	136	9.992	0.073	1.10478			57	1147.97	C2-TECPR1KO_BAPTA LLOMe_CHMP2A 488_Gal3 555_R2.lif - Image003-1	158	29.918	0.189	2.60616			57	911.695	C2-TECPR1KO_BAPTA LLOMe_CHMP2A 488_Gal3 555.lif - Image002-7	111	9.761	0.088	1.07064
	58	1162.4	C2-TECPR1KO_BAPTA LLOMe_CHMP2A 488_Gal3 555_R4.lif - Image002-3	171	21.849	0.128	1.87964			58	1239.69	C2-TECPR1KO_BAPTA LLOMe_CHMP2A 488_Gal3 555_R2.lif - Image002-6	140	11.944	0.085	0.963464			58	772.27	C2-TECPR1KO_BAPTA LLOMe_CHMP2A 488_Gal3 555.lif - Image002-6	104	7.678	0.074	0.994212
	59	1133.93	C2-TECPR1KO_BAPTA LLOMe_CHMP2A 488_Gal3 555_R4.lif - Image002-2	216	44.06	0.204	3.88559			59	1118.84	C2-TECPR1KO_BAPTA LLOMe_CHMP2A 488_Gal3 555_R2.lif - Image002-5	163	32.304	0.198	2.88729			59	834.55	C2-TECPR1KO_BAPTA LLOMe_CHMP2A 488_Gal3 555.lif - Image002-5	98	9.312	0.095	1.11581
	60	821.941	C2-TECPR1KO_BAPTA LLOMe_CHMP2A 488_Gal3 555_R4.lif - Image002-1	135	12.869	0.095	1.56568			60	1004.72	C2-TECPR1KO_BAPTA LLOMe_CHMP2A 488_Gal3 555_R2.lif - Image002-4	201	24.336	0.121	2.42217			60	827.956	C2-TECPR1KO_BAPTA LLOMe_CHMP2A 488_Gal3 555.lif - Image002-4	76	10.281	0.135	1.24173
	AVG	1131.05		156.883	17.3212	0.108633	1.52325			AVG	941.749		161.133	19.5823	0.124067	2.09193			AVG	1000.24		125.1	12.9063	0.104167	1.27799
	StDEV	205.343		45.4637	9.19345	0.044369	0.737676			StDEV	238.226		44.6555	7.22892	0.0388015	0.571712			StDEV	151.956		30.9059	5.38613	0.0378056	0.429476
